# Supplementary material for: Breaking Digital Health Barriers Through a Large Language Model–Based Tool for Automated Observational Medical Outcomes Partnership Mapping: Development and Validation Study
Source: J Med Internet Res. 2025 May 15;27:e69004. doi: 10.2196/69004 (PMC12123247; doi:10.2196/69004)
Supplement: Multimedia Appendix 2 [file jmir_v27i1e69004_app2.zip]

Archive with 180 entries (156 files):
- IMPOWR-R24-REDCap-to-OMOP-main/
- IMPOWR-R24-REDCap-to-OMOP-main/.github/
- IMPOWR-R24-REDCap-to-OMOP-main/.github/workflows/
- IMPOWR-R24-REDCap-to-OMOP-main/.github/workflows/backend-workflow.yml
- IMPOWR-R24-REDCap-to-OMOP-main/.github/workflows/frontend-workflow.yml
- IMPOWR-R24-REDCap-to-OMOP-main/.gitignore
- IMPOWR-R24-REDCap-to-OMOP-main/.vscode/
- IMPOWR-R24-REDCap-to-OMOP-main/.vscode/launch.json
- IMPOWR-R24-REDCap-to-OMOP-main/README.md
- IMPOWR-R24-REDCap-to-OMOP-main/backend/
- IMPOWR-R24-REDCap-to-OMOP-main/backend/README.md
- IMPOWR-R24-REDCap-to-OMOP-main/backend/combinedArray.json
- IMPOWR-R24-REDCap-to-OMOP-main/backend/controllers/
- IMPOWR-R24-REDCap-to-OMOP-main/backend/controllers/adminController.js
- IMPOWR-R24-REDCap-to-OMOP-main/backend/controllers/athenaController.js
- IMPOWR-R24-REDCap-to-OMOP-main/backend/controllers/collectionController.js
- IMPOWR-R24-REDCap-to-OMOP-main/backend/controllers/keyController.js
- IMPOWR-R24-REDCap-to-OMOP-main/backend/controllers/orcidController.js
- IMPOWR-R24-REDCap-to-OMOP-main/backend/controllers/queueController.js
- IMPOWR-R24-REDCap-to-OMOP-main/backend/controllers/redcapController.js
- IMPOWR-R24-REDCap-to-OMOP-main/backend/controllers/umlsController.js
- IMPOWR-R24-REDCap-to-OMOP-main/backend/controllers/userController.js
- IMPOWR-R24-REDCap-to-OMOP-main/backend/db/
- IMPOWR-R24-REDCap-to-OMOP-main/backend/db/mongoDBConnection.js
- IMPOWR-R24-REDCap-to-OMOP-main/backend/db/mysqlConnection.cjs
- IMPOWR-R24-REDCap-to-OMOP-main/backend/db/postgresqlConnection.cjs
- IMPOWR-R24-REDCap-to-OMOP-main/backend/ddCheck_old.js
- IMPOWR-R24-REDCap-to-OMOP-main/backend/gpt3/
- IMPOWR-R24-REDCap-to-OMOP-main/backend/gpt3/compareRedcapToSnomed.js
- IMPOWR-R24-REDCap-to-OMOP-main/backend/gpt3/compareRedcapToSnomed_worker.js
- IMPOWR-R24-REDCap-to-OMOP-main/backend/gpt3/getGPT3Embedding.js
- IMPOWR-R24-REDCap-to-OMOP-main/backend/gpt3/loincEmbed.js
- IMPOWR-R24-REDCap-to-OMOP-main/backend/gpt3/redcapDDEmbed_ss.js
- IMPOWR-R24-REDCap-to-OMOP-main/backend/gpt3/redcapLookupEmbed.js
- IMPOWR-R24-REDCap-to-OMOP-main/backend/gpt3/snomedEmbed.js
- IMPOWR-R24-REDCap-to-OMOP-main/backend/gpt3/snomedEmbed_worker.js
- IMPOWR-R24-REDCap-to-OMOP-main/backend/gpt3/syncRedisAndJobDB.js
- IMPOWR-R24-REDCap-to-OMOP-main/backend/middlewares/
- IMPOWR-R24-REDCap-to-OMOP-main/backend/middlewares/authenticate.js
- IMPOWR-R24-REDCap-to-OMOP-main/backend/mongo/
- IMPOWR-R24-REDCap-to-OMOP-main/backend/mongo/import_To_MongoDB.js
- IMPOWR-R24-REDCap-to-OMOP-main/backend/package-lock.json
- IMPOWR-R24-REDCap-to-OMOP-main/backend/package.json
- IMPOWR-R24-REDCap-to-OMOP-main/backend/routes/
- IMPOWR-R24-REDCap-to-OMOP-main/backend/routes/adminRoutes.js
- IMPOWR-R24-REDCap-to-OMOP-main/backend/routes/athenaRoutes.js
- IMPOWR-R24-REDCap-to-OMOP-main/backend/routes/collectionRoutes.js
- IMPOWR-R24-REDCap-to-OMOP-main/backend/routes/keyRoutes.js
- IMPOWR-R24-REDCap-to-OMOP-main/backend/routes/orcidRoutes.js
- IMPOWR-R24-REDCap-to-OMOP-main/backend/routes/queueRoutes.js
- IMPOWR-R24-REDCap-to-OMOP-main/backend/routes/redcapRoutes.js
- IMPOWR-R24-REDCap-to-OMOP-main/backend/routes/umlsRoutes.js
- IMPOWR-R24-REDCap-to-OMOP-main/backend/routes/userRoutes.js
- IMPOWR-R24-REDCap-to-OMOP-main/backend/server.js
- IMPOWR-R24-REDCap-to-OMOP-main/backend/services/
- IMPOWR-R24-REDCap-to-OMOP-main/backend/services/adminService.js
- IMPOWR-R24-REDCap-to-OMOP-main/backend/services/athenaService.js
- IMPOWR-R24-REDCap-to-OMOP-main/backend/services/collectionService.js
- IMPOWR-R24-REDCap-to-OMOP-main/backend/services/keyService.js
- IMPOWR-R24-REDCap-to-OMOP-main/backend/services/orcidService.js
- IMPOWR-R24-REDCap-to-OMOP-main/backend/services/queueService.js
- IMPOWR-R24-REDCap-to-OMOP-main/backend/services/redcapService.js
- IMPOWR-R24-REDCap-to-OMOP-main/backend/services/umlsService.js
- IMPOWR-R24-REDCap-to-OMOP-main/backend/services/userService.js
- IMPOWR-R24-REDCap-to-OMOP-main/backend/utils/
- IMPOWR-R24-REDCap-to-OMOP-main/backend/utils/token.js
- IMPOWR-R24-REDCap-to-OMOP-main/backend/work/
- IMPOWR-R24-REDCap-to-OMOP-main/backend/work/input/
- IMPOWR-R24-REDCap-to-OMOP-main/backend/work/input/Error.txt
- IMPOWR-R24-REDCap-to-OMOP-main/backend/work/input/IMPOWRREDCapLibrary_DataDictionary_2022-10-23.csv
- IMPOWR-R24-REDCap-to-OMOP-main/backend/work/input/IMPOWRREDCapLibrary_DataDictionary_2022-10-23.xlsx
- IMPOWR-R24-REDCap-to-OMOP-main/backend/work/input/ScanReport.xlsx
- IMPOWR-R24-REDCap-to-OMOP-main/backend/work/input/test.csv
- IMPOWR-R24-REDCap-to-OMOP-main/backend/work/input/test2.csv
- IMPOWR-R24-REDCap-to-OMOP-main/docs/
- IMPOWR-R24-REDCap-to-OMOP-main/docs/65_REDCap2OMOP.pdf
- IMPOWR-R24-REDCap-to-OMOP-main/docs/65_poster-REDCap2OMOP.pdf
- IMPOWR-R24-REDCap-to-OMOP-main/docs/IMPOWR.rake
- IMPOWR-R24-REDCap-to-OMOP-main/docs/ccc19.rake
- IMPOWR-R24-REDCap-to-OMOP-main/docs/ccc19_DataDictionary.csv
- IMPOWR-R24-REDCap-to-OMOP-main/docs/ccc19_DataDictionary.xlsx
- IMPOWR-R24-REDCap-to-OMOP-main/docs/gcloud_commands_to_connect_to_wf_pain.txt
- IMPOWR-R24-REDCap-to-OMOP-main/docs/redcap2omop_docs.zip
- IMPOWR-R24-REDCap-to-OMOP-main/docs/redcap2omop_steps.txt
- IMPOWR-R24-REDCap-to-OMOP-main/frontend/
- IMPOWR-R24-REDCap-to-OMOP-main/frontend/.babelrc
- IMPOWR-R24-REDCap-to-OMOP-main/frontend/.gitignore
- IMPOWR-R24-REDCap-to-OMOP-main/frontend/README.md
- IMPOWR-R24-REDCap-to-OMOP-main/frontend/package-lock.json
- IMPOWR-R24-REDCap-to-OMOP-main/frontend/package.json
- IMPOWR-R24-REDCap-to-OMOP-main/frontend/public/
- IMPOWR-R24-REDCap-to-OMOP-main/frontend/public/.htaccess
- IMPOWR-R24-REDCap-to-OMOP-main/frontend/public/favicon.ico
- IMPOWR-R24-REDCap-to-OMOP-main/frontend/public/favicon2.ico
- IMPOWR-R24-REDCap-to-OMOP-main/frontend/public/favicon3.ico
- IMPOWR-R24-REDCap-to-OMOP-main/frontend/public/favicon4.ico
- IMPOWR-R24-REDCap-to-OMOP-main/frontend/public/favicon6.ico
- IMPOWR-R24-REDCap-to-OMOP-main/frontend/public/icons8-connect-windows-11-color-32.png
- IMPOWR-R24-REDCap-to-OMOP-main/frontend/public/index.html
- IMPOWR-R24-REDCap-to-OMOP-main/frontend/public/logo192.png
- IMPOWR-R24-REDCap-to-OMOP-main/frontend/public/logo1922.png
- IMPOWR-R24-REDCap-to-OMOP-main/frontend/public/logo192_2.png
- IMPOWR-R24-REDCap-to-OMOP-main/frontend/public/logo512.png
- IMPOWR-R24-REDCap-to-OMOP-main/frontend/public/manifest.json
- IMPOWR-R24-REDCap-to-OMOP-main/frontend/public/robots.txt
- IMPOWR-R24-REDCap-to-OMOP-main/frontend/src/
- IMPOWR-R24-REDCap-to-OMOP-main/frontend/src/App.css
- IMPOWR-R24-REDCap-to-OMOP-main/frontend/src/App.js
- IMPOWR-R24-REDCap-to-OMOP-main/frontend/src/App.test.js
- IMPOWR-R24-REDCap-to-OMOP-main/frontend/src/assets/
- IMPOWR-R24-REDCap-to-OMOP-main/frontend/src/assets/OrcidLogo.png
- IMPOWR-R24-REDCap-to-OMOP-main/frontend/src/assets/blank_avatar.jpg
- IMPOWR-R24-REDCap-to-OMOP-main/frontend/src/assets/csv.png
- IMPOWR-R24-REDCap-to-OMOP-main/frontend/src/assets/h243-ohdsi-logo-with-text.png
- IMPOWR-R24-REDCap-to-OMOP-main/frontend/src/assets/logo-old.png
- IMPOWR-R24-REDCap-to-OMOP-main/frontend/src/assets/logo.png
- IMPOWR-R24-REDCap-to-OMOP-main/frontend/src/assets/logo1.png
- IMPOWR-R24-REDCap-to-OMOP-main/frontend/src/assets/logo192.png
- IMPOWR-R24-REDCap-to-OMOP-main/frontend/src/assets/logo3.png
- IMPOWR-R24-REDCap-to-OMOP-main/frontend/src/assets/logo422.png
- IMPOWR-R24-REDCap-to-OMOP-main/frontend/src/assets/logo53.png
- IMPOWR-R24-REDCap-to-OMOP-main/frontend/src/assets/ohdsi_logo.png
- IMPOWR-R24-REDCap-to-OMOP-main/frontend/src/assets/orcid.logo.svg
- IMPOWR-R24-REDCap-to-OMOP-main/frontend/src/assets/orcid_16x16.gif
- IMPOWR-R24-REDCap-to-OMOP-main/frontend/src/assets/poster-65_REDCap2OMOP.pdf
- IMPOWR-R24-REDCap-to-OMOP-main/frontend/src/assets/readme/
- IMPOWR-R24-REDCap-to-OMOP-main/frontend/src/assets/readme/desktopapp_add_file.gif
- IMPOWR-R24-REDCap-to-OMOP-main/frontend/src/assets/readme/desktopapp_files.gif
- IMPOWR-R24-REDCap-to-OMOP-main/frontend/src/assets/readme/desktopapp_output.gif
- IMPOWR-R24-REDCap-to-OMOP-main/frontend/src/assets/readme/desktopapp_setup_connection.png
- IMPOWR-R24-REDCap-to-OMOP-main/frontend/src/assets/readme/webapp_download.gif
- IMPOWR-R24-REDCap-to-OMOP-main/frontend/src/assets/readme/webapp_prefer.gif
- IMPOWR-R24-REDCap-to-OMOP-main/frontend/src/assets/readme/webapp_submitData.png
- IMPOWR-R24-REDCap-to-OMOP-main/frontend/src/assets/readme/webapp_submit_job.gif
- IMPOWR-R24-REDCap-to-OMOP-main/frontend/src/assets/redcap_logo_high_res_white_on_black.svg
- IMPOWR-R24-REDCap-to-OMOP-main/frontend/src/assets/redis.png
- IMPOWR-R24-REDCap-to-OMOP-main/frontend/src/assets/xlsx.png
- IMPOWR-R24-REDCap-to-OMOP-main/frontend/src/components/
- IMPOWR-R24-REDCap-to-OMOP-main/frontend/src/components/ChangePassword.jsx
- IMPOWR-R24-REDCap-to-OMOP-main/frontend/src/components/CollectionList.jsx
- IMPOWR-R24-REDCap-to-OMOP-main/frontend/src/components/CompletedJobTable.jsx
- IMPOWR-R24-REDCap-to-OMOP-main/frontend/src/components/CustomText.jsx
- IMPOWR-R24-REDCap-to-OMOP-main/frontend/src/components/FailedJobs.jsx
- IMPOWR-R24-REDCap-to-OMOP-main/frontend/src/components/ForgotPassword.jsx
- IMPOWR-R24-REDCap-to-OMOP-main/frontend/src/components/FormSelect.jsx
- IMPOWR-R24-REDCap-to-OMOP-main/frontend/src/components/FormSelectTable.jsx
- IMPOWR-R24-REDCap-to-OMOP-main/frontend/src/components/JobsOverview.jsx
- IMPOWR-R24-REDCap-to-OMOP-main/frontend/src/components/ListsContext.jsx
- IMPOWR-R24-REDCap-to-OMOP-main/frontend/src/components/MatchManagerApprovedTable.jsx
- IMPOWR-R24-REDCap-to-OMOP-main/frontend/src/components/MatchManagerPendingTable.jsx
- IMPOWR-R24-REDCap-to-OMOP-main/frontend/src/components/MyAccountAPIKeys.jsx
- IMPOWR-R24-REDCap-to-OMOP-main/frontend/src/components/MyAccountAllFailedJobs.jsx
- IMPOWR-R24-REDCap-to-OMOP-main/frontend/src/components/MyAccountAllJobsOverview.jsx
- IMPOWR-R24-REDCap-to-OMOP-main/frontend/src/components/MyAccountAllPendingJobs.jsx
- IMPOWR-R24-REDCap-to-OMOP-main/frontend/src/components/MyAccountCollectionsView.jsx
- IMPOWR-R24-REDCap-to-OMOP-main/frontend/src/components/MyAccountNavBar.jsx
- IMPOWR-R24-REDCap-to-OMOP-main/frontend/src/components/MyAccountUserManagement.jsx
- IMPOWR-R24-REDCap-to-OMOP-main/frontend/src/components/PendingJobs.jsx
- IMPOWR-R24-REDCap-to-OMOP-main/frontend/src/components/ProjectBottomBar.jsx
- IMPOWR-R24-REDCap-to-OMOP-main/frontend/src/components/SearchAppBar.jsx
- IMPOWR-R24-REDCap-to-OMOP-main/frontend/src/components/SignIn.jsx
- IMPOWR-R24-REDCap-to-OMOP-main/frontend/src/components/SignUp.jsx
- IMPOWR-R24-REDCap-to-OMOP-main/frontend/src/components/TemporaryDrawer.jsx
- IMPOWR-R24-REDCap-to-OMOP-main/frontend/src/components/TransferList.jsx
- IMPOWR-R24-REDCap-to-OMOP-main/frontend/src/components/UMLSSearchBasicTable.jsx
- IMPOWR-R24-REDCap-to-OMOP-main/frontend/src/components/ViewContext.jsx
- IMPOWR-R24-REDCap-to-OMOP-main/frontend/src/index.js
- IMPOWR-R24-REDCap-to-OMOP-main/frontend/src/logo.svg
- IMPOWR-R24-REDCap-to-OMOP-main/frontend/src/pages/
- IMPOWR-R24-REDCap-to-OMOP-main/frontend/src/pages/CompletedJobsViewPage.jsx
- IMPOWR-R24-REDCap-to-OMOP-main/frontend/src/pages/ForgotPasswordPage.jsx
- IMPOWR-R24-REDCap-to-OMOP-main/frontend/src/pages/MyAccountPage.jsx
- IMPOWR-R24-REDCap-to-OMOP-main/frontend/src/pages/ProjectManagementPage.jsx
- IMPOWR-R24-REDCap-to-OMOP-main/frontend/src/pages/SignInPage.jsx
- IMPOWR-R24-REDCap-to-OMOP-main/frontend/src/pages/SignUpPage.jsx
- IMPOWR-R24-REDCap-to-OMOP-main/frontend/src/reportWebVitals.js
- IMPOWR-R24-REDCap-to-OMOP-main/frontend/src/setupTests.js
- IMPOWR-R24-REDCap-to-OMOP-main/frontend/src/utils/
- IMPOWR-R24-REDCap-to-OMOP-main/frontend/src/utils/helperFunctions.js
- IMPOWR-R24-REDCap-to-OMOP-main/package-lock.json
