# Supplementary material for: Breaking Digital Health Barriers Through a Large Language Model–Based Tool for Automated Observational Medical Outcomes Partnership Mapping: Development and Validation Study
Source: J Med Internet Res. 2025 May 15;27:e69004. doi: 10.2196/69004 (PMC12123247; doi:10.2196/69004)
Supplement: Multimedia Appendix 2 [file jmir_v27i1e69004_app2.zip › IMPOWR-R24-REDCap-to-OMOP-main/.github/workflows/backend-workflow.yml]

name: Backend CI

on:
  push:
    branches:
      - main # Trigger the workflow on push events to the "main" branch
    paths:
      - 'backend/**'  # Trigger the workflow if there are changes in the "backend" directory

jobs:
  backend:
    runs-on: ubuntu-latest
    steps:
      - name: Checkout code
        uses: actions/checkout@v2

      - name: Set up Node.js
        uses: actions/setup-node@v2
        with:
          node-version: "18"

      - name: Install dependencies
        run: npm ci
        working-directory: backend

      - name: Deploy to VM using Rsync Deployments action
        uses: Burnett01/rsync-deployments@5.2.1
        with:
          switches: -avz --delete --exclude=.env # rsync flags to overwrite and to exclude .env file
          remote_path: /home/mattperkinsee/backendApps/redcap-omop/
          remote_host: 34.23.5.184
          remote_user: mattperkinsee
          path: backend/ # Update the path to include the backend/ directory
          remote_key: ${{ secrets.PROD_VM_SSH_PRIVATE_KEY }}
          
      - name: Restart app using PM2 on remote server
        run: |
          echo "${{ secrets.PROD_VM_SSH_PRIVATE_KEY }}" > private_key.pem
          chmod 600 private_key.pem
          ssh-agent bash -c 'ssh-add private_key.pem; ssh -o StrictHostKeyChecking=no -o UserKnownHostsFile=/dev/null mattperkinsee@34.23.5.184 "pm2 restart redcap-omop-server"'
          rm -f private_key.pem
