# Supplementary material for: Breaking Digital Health Barriers Through a Large Language Model–Based Tool for Automated Observational Medical Outcomes Partnership Mapping: Development and Validation Study
Source: J Med Internet Res. 2025 May 15;27:e69004. doi: 10.2196/69004 (PMC12123247; doi:10.2196/69004)
Supplement: Multimedia Appendix 2 [file jmir_v27i1e69004_app2.zip › IMPOWR-R24-REDCap-to-OMOP-main/.github/workflows/frontend-workflow.yml]

name: Frontend CI

on:
  push:
    branches:
      - main # Trigger the workflow on push events to the "main" branch
    paths:
      - 'frontend/**'  # Trigger the workflow if there are changes in the "frontend" directory
jobs:
  frontend:
    runs-on: ubuntu-latest
    steps:
      - name: Checkout code
        uses: actions/checkout@v2
      - name: Run frontend tests
        run: |
          cd frontend
          # Add commands to build and test the frontend here

      - name: Set up Node.js
        uses: actions/setup-node@v2
        with:
          node-version: "18"

      - name: Install dependencies
        run: npm ci
        working-directory: frontend

      - name: Create .env.production file
        run: |
          echo "${{ secrets.ENV_PRODUCTION }}" > .env.production
        working-directory: frontend

      - name: Build project
        run: npm run build
        working-directory: frontend

      - name: Deploy to VM using Rsync Deployments action
        uses: Burnett01/rsync-deployments@5.2.1
        with:
          switches: -avz --delete #rsync flags to overwrite and to remove any left-over files
          remote_path: /var/www/html/redcap-omop/
          remote_host: 34.23.5.184
          remote_user: mattperkinsee
          path: frontend/build/ # Update the path to include the frontend/ directory
          remote_key: ${{ secrets.PROD_VM_SSH_PRIVATE_KEY }}

      - name: Cleanup build files
        run: rm -rf frontend/build
