# Supplementary material for: Breaking Digital Health Barriers Through a Large Language Model–Based Tool for Automated Observational Medical Outcomes Partnership Mapping: Development and Validation Study
Source: J Med Internet Res. 2025 May 15;27:e69004. doi: 10.2196/69004 (PMC12123247; doi:10.2196/69004)
Supplement: Multimedia Appendix 2 [file jmir_v27i1e69004_app2.zip › IMPOWR-R24-REDCap-to-OMOP-main/backend/combinedArray.json]

[
  {
    "key": "record_id",
    "value": "4ec871d1e1ce94ac18af16bb8b90025b",
    "matchingObject": {
      "redcapFieldLabel": "Record ID",
      "snomedText": "Identification number",
      "snomedID": 4245003,
      "similarity": 0.8830742952434485,
      "extraData": {
        "field_name": "record_id",
        "form_name": "bioinformatics_core_participants",
        "field_label": "Record ID",
        "concept_id": 4245003,
        "concept_name": "Identification number",
        "domain_id": "Observation",
        "vocabulary_id": "SNOMED",
        "concept_class_id": "Observable Entity",
        "standard_concept": "S",
        "concept_code": "396278008",
        "valid_start_date": "2003-07-31T04:00:00.000Z",
        "valid_end_date": "2099-12-31T05:00:00.000Z",
        "invalid_reason": null
      },
      "userMatch": 0,
      "selected": true,
      "verified": true
    }
  },
  {
    "key": "first_name",
    "value": "Christine",
    "matchingObject": {
      "redcapFieldLabel": "First name",
      "snomedText": "Forename",
      "snomedID": 4256892,
      "similarity": 0.9150379256560727,
      "extraData": {
        "field_name": "first_name",
        "form_name": "bioinformatics_core_participants",
        "field_label": "First name",
        "concept_id": 4256892,
        "concept_name": "Forename",
        "domain_id": "Observation",
        "vocabulary_id": "SNOMED",
        "concept_class_id": "Observable Entity",
        "standard_concept": "S",
        "concept_code": "408677003",
        "valid_start_date": "2004-07-31T04:00:00.000Z",
        "valid_end_date": "2099-12-31T05:00:00.000Z",
        "invalid_reason": null
      },
      "userMatch": 0,
      "selected": true,
      "verified": true
    }
  },
  {
    "key": "last_name",
    "value": "Test",
    "matchingObject": {
      "redcapFieldLabel": "Last Name",
      "snomedText": "Patient surname",
      "snomedID": 4086933,
      "similarity": 0.9051140091047873,
      "extraData": {
        "field_name": "last_name",
        "form_name": "bioinformatics_core_participants",
        "field_label": "Last Name",
        "concept_id": 4086933,
        "concept_name": "Patient surname",
        "domain_id": "Observation",
        "vocabulary_id": "SNOMED",
        "concept_class_id": "Observable Entity",
        "standard_concept": "S",
        "concept_code": "184096005",
        "valid_start_date": "2002-01-31T05:00:00.000Z",
        "valid_end_date": "2099-12-31T05:00:00.000Z",
        "invalid_reason": null
      },
      "userMatch": 0,
      "selected": true,
      "verified": true
    }
  },
  {
    "key": "email",
    "value": "cmrodger@wakehealth.edu",
    "matchingObject": {
      "redcapFieldLabel": "Email",
      "snomedText": "Email",
      "snomedID": 44803511,
      "similarity": 0.9999976422829785,
      "extraData": {
        "field_name": "email",
        "form_name": "bioinformatics_core_participants",
        "field_label": "Email",
        "concept_id": 44803511,
        "concept_name": "Email",
        "domain_id": "Observation",
        "vocabulary_id": "SNOMED",
        "concept_class_id": "Qualifier Value",
        "standard_concept": "S",
        "concept_code": "721421000000101",
        "valid_start_date": "2010-10-01T04:00:00.000Z",
        "valid_end_date": "2099-12-31T05:00:00.000Z",
        "invalid_reason": null
      },
      "userMatch": 0,
      "selected": true,
      "verified": true
    }
  },
  {
    "key": "position",
    "value": "2",
    "matchingObject": {
      "redcapFieldLabel": "Position",
      "snomedText": "Position",
      "snomedID": 4078024,
      "similarity": 0.9999973408384598,
      "extraData": {
        "field_name": "position",
        "form_name": "bioinformatics_core_participants",
        "field_label": "Position",
        "concept_id": 4078024,
        "concept_name": "Position",
        "domain_id": "Observation",
        "vocabulary_id": "SNOMED",
        "concept_class_id": "Attribute",
        "standard_concept": "S",
        "concept_code": "246268007",
        "valid_start_date": "2002-01-31T05:00:00.000Z",
        "valid_end_date": "2099-12-31T05:00:00.000Z",
        "invalid_reason": null
      },
      "userMatch": 0,
      "selected": true,
      "verified": true
    }
  },
  {
    "key": "record_id",
    "value": "4f5a1bdddba602692e3ed1473ccf660d",
    "matchingObject": {
      "redcapFieldLabel": "Record ID",
      "snomedText": "Identification number",
      "snomedID": 4245003,
      "similarity": 0.8830742952434485,
      "extraData": {
        "field_name": "record_id",
        "form_name": "bioinformatics_core_participants",
        "field_label": "Record ID",
        "concept_id": 4245003,
        "concept_name": "Identification number",
        "domain_id": "Observation",
        "vocabulary_id": "SNOMED",
        "concept_class_id": "Observable Entity",
        "standard_concept": "S",
        "concept_code": "396278008",
        "valid_start_date": "2003-07-31T04:00:00.000Z",
        "valid_end_date": "2099-12-31T05:00:00.000Z",
        "invalid_reason": null
      },
      "userMatch": 0,
      "selected": true,
      "verified": true
    }
  },
  {
    "key": "first_name",
    "value": "Umit",
    "matchingObject": {
      "redcapFieldLabel": "First name",
      "snomedText": "Forename",
      "snomedID": 4256892,
      "similarity": 0.9150379256560727,
      "extraData": {
        "field_name": "first_name",
        "form_name": "bioinformatics_core_participants",
        "field_label": "First name",
        "concept_id": 4256892,
        "concept_name": "Forename",
        "domain_id": "Observation",
        "vocabulary_id": "SNOMED",
        "concept_class_id": "Observable Entity",
        "standard_concept": "S",
        "concept_code": "408677003",
        "valid_start_date": "2004-07-31T04:00:00.000Z",
        "valid_end_date": "2099-12-31T05:00:00.000Z",
        "invalid_reason": null
      },
      "userMatch": 0,
      "selected": true,
      "verified": true
    }
  },
  {
    "key": "last_name",
    "value": "test",
    "matchingObject": {
      "redcapFieldLabel": "Last Name",
      "snomedText": "Patient surname",
      "snomedID": 4086933,
      "similarity": 0.9051140091047873,
      "extraData": {
        "field_name": "last_name",
        "form_name": "bioinformatics_core_participants",
        "field_label": "Last Name",
        "concept_id": 4086933,
        "concept_name": "Patient surname",
        "domain_id": "Observation",
        "vocabulary_id": "SNOMED",
        "concept_class_id": "Observable Entity",
        "standard_concept": "S",
        "concept_code": "184096005",
        "valid_start_date": "2002-01-31T05:00:00.000Z",
        "valid_end_date": "2099-12-31T05:00:00.000Z",
        "invalid_reason": null
      },
      "userMatch": 0,
      "selected": true,
      "verified": true
    }
  },
  {
    "key": "email",
    "value": "Umit.Topaloglu@wakehealth.edu",
    "matchingObject": {
      "redcapFieldLabel": "Email",
      "snomedText": "Email",
      "snomedID": 44803511,
      "similarity": 0.9999976422829785,
      "extraData": {
        "field_name": "email",
        "form_name": "bioinformatics_core_participants",
        "field_label": "Email",
        "concept_id": 44803511,
        "concept_name": "Email",
        "domain_id": "Observation",
        "vocabulary_id": "SNOMED",
        "concept_class_id": "Qualifier Value",
        "standard_concept": "S",
        "concept_code": "721421000000101",
        "valid_start_date": "2010-10-01T04:00:00.000Z",
        "valid_end_date": "2099-12-31T05:00:00.000Z",
        "invalid_reason": null
      },
      "userMatch": 0,
      "selected": true,
      "verified": true
    }
  },
  {
    "key": "position",
    "value": "1",
    "matchingObject": {
      "redcapFieldLabel": "Position",
      "snomedText": "Position",
      "snomedID": 4078024,
      "similarity": 0.9999973408384598,
      "extraData": {
        "field_name": "position",
        "form_name": "bioinformatics_core_participants",
        "field_label": "Position",
        "concept_id": 4078024,
        "concept_name": "Position",
        "domain_id": "Observation",
        "vocabulary_id": "SNOMED",
        "concept_class_id": "Attribute",
        "standard_concept": "S",
        "concept_code": "246268007",
        "valid_start_date": "2002-01-31T05:00:00.000Z",
        "valid_end_date": "2099-12-31T05:00:00.000Z",
        "invalid_reason": null
      },
      "userMatch": 0,
      "selected": true,
      "verified": true
    }
  }
]
