# Supplementary material for: Breaking Digital Health Barriers Through a Large Language Model–Based Tool for Automated Observational Medical Outcomes Partnership Mapping: Development and Validation Study
Source: J Med Internet Res. 2025 May 15;27:e69004. doi: 10.2196/69004 (PMC12123247; doi:10.2196/69004)
Supplement: Multimedia Appendix 2 [file jmir_v27i1e69004_app2.zip › IMPOWR-R24-REDCap-to-OMOP-main/backend/controllers/adminController.js]

const adminService = require("../services/adminService.js");

async function queryAllUsers(req, res) {
  try {
    await adminService.queryAllUsers(req, res);
  } catch (error) {
    console.error(error);
    res.status(500).send("Error");
  }
}

async function removeUser(req, res) {
  try {
    await adminService.removeUser(req, res);
  } catch (error) {
    console.error(error);
    res.status(500).send("Error");
  }
}

async function approveUser(req, res) {
  try {
    await adminService.approveUser(req, res);
  } catch (error) {
    console.error(error);
    res.status(500).send("Error");
  }
}

async function updateUser(req, res) {
  try {
    await adminService.updateUser(req, res);
  } catch (error) {
    console.error(error);
    res.status(500).send("Error");
  }
}

module.exports = {
  queryAllUsers,
  removeUser,
  approveUser,
  updateUser
};
