# Supplementary material for: Breaking Digital Health Barriers Through a Large Language Model–Based Tool for Automated Observational Medical Outcomes Partnership Mapping: Development and Validation Study
Source: J Med Internet Res. 2025 May 15;27:e69004. doi: 10.2196/69004 (PMC12123247; doi:10.2196/69004)
Supplement: Multimedia Appendix 2 [file jmir_v27i1e69004_app2.zip › IMPOWR-R24-REDCap-to-OMOP-main/backend/controllers/orcidController.js]

const orcidService = require("../services/orcidService.js");

async function orcidLogin(req, res) {
  try {
    await orcidService.orcidLogin(req, res);
  } catch (error) {
    console.error(error);
    res.status(500).send("Error");
  }
}

async function orcidCallback(req, res) {
  try {
    await orcidService.orcidCallback(req, res);
  } catch (error) {
    console.error(error);
    res.status(500).send("Error");
  }
}

async function orcidLogout(req, res) {
  try {
    await orcidService.orcidLogout(req, res);
  } catch (error) {
    console.error(error);
    res.status(500).send("Error");
  }
}

module.exports = {
  orcidLogin,
  orcidCallback,
  orcidLogout
};
