# Supplementary material for: Breaking Digital Health Barriers Through a Large Language Model–Based Tool for Automated Observational Medical Outcomes Partnership Mapping: Development and Validation Study
Source: J Med Internet Res. 2025 May 15;27:e69004. doi: 10.2196/69004 (PMC12123247; doi:10.2196/69004)
Supplement: Multimedia Appendix 2 [file jmir_v27i1e69004_app2.zip › IMPOWR-R24-REDCap-to-OMOP-main/backend/controllers/redcapController.js]

const redcapService = require("../services/redcapService.js");

async function getForms(req, res) {
  try {
    await redcapService.getForms(req, res);
  } catch (error) {
    console.error(error);
    res.status(500).send("Error");
  }
}

async function exportMetadata(req, res){
  try {
    await redcapService.exportMetadata(req, res);
  } catch (error) {
    console.error(error);
    res.status(500).send("Error");
  }
}

async function updateDD(req, res){
  try {
    await redcapService.updateDD(req, res);
  } catch (error) {
    console.error(error);
    res.status(500).send("Error");
  }
}

module.exports = {
  getForms,
  exportMetadata,
  updateDD
};
