# Supplementary material for: Breaking Digital Health Barriers Through a Large Language Model–Based Tool for Automated Observational Medical Outcomes Partnership Mapping: Development and Validation Study
Source: J Med Internet Res. 2025 May 15;27:e69004. doi: 10.2196/69004 (PMC12123247; doi:10.2196/69004)
Supplement: Multimedia Appendix 2 [file jmir_v27i1e69004_app2.zip › IMPOWR-R24-REDCap-to-OMOP-main/backend/controllers/userController.js]

const userService = require("../services/userService");
var jwt = require("jsonwebtoken");

async function getUserByEmail(req, res) {
  const id = req.params.id;
  const user = await userService.getUserByEmail(id);
  if (user) {
    res.json(user);
  } else {
    res.status(404).json({ error: `User with ID ${id} not found` });
  }
}

async function createUser(req, res) {
  try {
    const userData = req.body;
    await userService.createUser(userData);
    let jwtToken = jwt.sign(
      { user: req.body.email },
      process.env.JWT_SECRET_KEY,
      { expiresIn: "1h" }
    );
    let userInfo = {
      firstName: req.body.firstName,
      lastName: req.body.lastName,
      email: req.body.email,
      role: "default",
    }; //set initial user as default user role
    res.status(200).send({ jwtToken: jwtToken, userInfo: userInfo });
  } catch (error) {
    console.error(error);
    res.status(400).send("Error");
  }
}

async function signInUser(req, res) {
  try {
    const userData = req.body;
    let loginData = await userService.signInUser(userData);
    if (loginData) {
      res.status(200).send(loginData);
    } else res.status(403).send("Error");
  } catch (error) {
    console.error(error);
    res.status(400).send("Error");
  }
}

async function validateUser(req, res) {
  const authHeader = req.headers.authorization;
  const tokenFromHeader =
    authHeader &&
    authHeader.split(" ")[1] !== "undefined" &&
    authHeader.split(" ")[1] !== "null"
      ? authHeader.split(" ")[1]
      : null;

  // Get token from httpOnly cookie, if it exists
  const tokenFromCookie = req.cookies.token;
  // Use the token from the header if it exists; otherwise, use the token from the cookie
  token = tokenFromHeader || tokenFromCookie;

  let verified = await userService.validateUser(token);
  if (verified) {
    res.status(200).send(JSON.stringify(verified));
  } else {
    res.status(403).send("Error");
  }
}

async function getUserJobs(req, res) {
  await userService.getUserJobs(req, res);
}

async function getAllUserJobs(req, res) {
  await userService.getAllUserJobs(req, res);
}

async function changeUserPassword(req, res) {
  await userService.changeUserPassword(req, res);
}

module.exports = {
  getUserByEmail,
  createUser,
  signInUser,
  validateUser,
  getUserJobs,
  getAllUserJobs,
  changeUserPassword
};
