# Supplementary material for: Breaking Digital Health Barriers Through a Large Language Model–Based Tool for Automated Observational Medical Outcomes Partnership Mapping: Development and Validation Study
Source: J Med Internet Res. 2025 May 15;27:e69004. doi: 10.2196/69004 (PMC12123247; doi:10.2196/69004)
Supplement: Multimedia Appendix 2 [file jmir_v27i1e69004_app2.zip › IMPOWR-R24-REDCap-to-OMOP-main/backend/db/mongoDBConnection.js]

const { MongoClient } = require('mongodb');

const url = 'mongodb://127.0.0.1:27017'; // replace with your MongoDB connection URL
const mongoClient = new MongoClient(url);

async function connect() {
  try {
    await mongoClient.connect();
    console.log('Connected to MongoDB');
  } catch (error) {
    console.error('Error connecting to MongoDB', error);
  }
}

module.exports = { mongoClient, connect };
