# Supplementary material for: Breaking Digital Health Barriers Through a Large Language Model–Based Tool for Automated Observational Medical Outcomes Partnership Mapping: Development and Validation Study
Source: J Med Internet Res. 2025 May 15;27:e69004. doi: 10.2196/69004 (PMC12123247; doi:10.2196/69004)
Supplement: Multimedia Appendix 2 [file jmir_v27i1e69004_app2.zip › IMPOWR-R24-REDCap-to-OMOP-main/backend/db/mysqlConnection.cjs]

// get the client
const mysql = require('mysql2');

console.log("Connecting to MySQL DB" + new Date().toLocaleString())
// create the mysql_pool to database
const mysql_pool = mysql.createPool({
  host: process.env.MYSQL_HOST,
  user: process.env.MYSQL_USER,
  database: process.env.MYSQL_DB,
  password: process.env.MYSQL_PASS
});
console.log('Connected to MySQL DB at ' + new Date().toLocaleString())

module.exports = mysql_pool
