# Supplementary material for: Breaking Digital Health Barriers Through a Large Language Model–Based Tool for Automated Observational Medical Outcomes Partnership Mapping: Development and Validation Study
Source: J Med Internet Res. 2025 May 15;27:e69004. doi: 10.2196/69004 (PMC12123247; doi:10.2196/69004)
Supplement: Multimedia Appendix 2 [file jmir_v27i1e69004_app2.zip › IMPOWR-R24-REDCap-to-OMOP-main/backend/db/postgresqlConnection.cjs]

const { Pool } = require("pg");

const credentials = {
    user: process.env.PG_USER,
    host: process.env.PG_HOST,
    database: process.env.PG_DB,
    password: process.env.PG_PASS,
    port: 5432,
  };
console.log("Connecting to PostgreSQL DB" + new Date().toLocaleString())
// Connect with a connection pool.
const pg_pool = new Pool(credentials);

console.log('Connected to PostgreSQL DB at ' + new Date().toLocaleString())

module.exports = pg_pool
