# Supplementary material for: Breaking Digital Health Barriers Through a Large Language Model–Based Tool for Automated Observational Medical Outcomes Partnership Mapping: Development and Validation Study
Source: J Med Internet Res. 2025 May 15;27:e69004. doi: 10.2196/69004 (PMC12123247; doi:10.2196/69004)
Supplement: Multimedia Appendix 2 [file jmir_v27i1e69004_app2.zip › IMPOWR-R24-REDCap-to-OMOP-main/backend/package-lock.json]

{
  "name": "redcap_omop",
  "version": "1.0.0",
  "lockfileVersion": 2,
  "requires": true,
  "packages": {
    "": {
      "name": "redcap_omop",
      "version": "1.0.0",
      "license": "ISC",
      "dependencies": {
        "axios": "^1.3.3",
        "axios-request-throttle": "^1.0.0",
        "bcrypt": "^5.1.0",
        "bottleneck": "^2.19.5",
        "bull": "^4.10.4",
        "cheerio": "^1.0.0-rc.12",
        "cli-progress": "^3.11.2",
        "compute-cosine-similarity": "^1.0.0",
        "cookie-parser": "^1.4.6",
        "cors": "^2.8.5",
        "dotenv": "^16.0.3",
        "exceljs": "^4.3.0",
        "express": "^4.18.2",
        "express-fileupload": "^1.4.0",
        "express-rate-limit": "^6.7.0",
        "helmet": "^7.0.0",
        "joi": "^17.8.1",
        "jsonwebtoken": "^9.0.0",
        "mongodb": "^4.14.0",
        "morgan": "^1.10.0",
        "mysql2": "^3.1.2",
        "oauth": "^0.10.0",
        "pg": "^8.9.0",
        "prompts": "^2.4.2",
        "redis": "^4.6.5",
        "redis-server": "^1.2.2"
      },
      "devDependencies": {
        "bull-board": "^2.1.3",
        "nodemon": "^2.0.20",
        "pm2": "^5.2.2"
      }
    },
    "node_modules/@aws-crypto/crc32": {
      "version": "3.0.0",
      "resolved": "https://registry.npmjs.org/@aws-crypto/crc32/-/crc32-3.0.0.tgz",
      "integrity": "sha512-IzSgsrxUcsrejQbPVilIKy16kAT52EwB6zSaI+M3xxIhKh5+aldEyvI+z6erM7TCLB2BJsFrtHjp6/4/sr+3dA==",
      "optional": true,
      "dependencies": {
        "@aws-crypto/util": "^3.0.0",
        "@aws-sdk/types": "^3.222.0",
        "tslib": "^1.11.1"
      }
    },
    "node_modules/@aws-crypto/crc32/node_modules/tslib": {
      "version": "1.14.1",
      "resolved": "https://registry.npmjs.org/tslib/-/tslib-1.14.1.tgz",
      "integrity": "sha512-Xni35NKzjgMrwevysHTCArtLDpPvye8zV/0E4EyYn43P7/7qvQwPh9BGkHewbMulVntbigmcT7rdX3BNo9wRJg==",
      "optional": true
    },
    "node_modules/@aws-crypto/ie11-detection": {
      "version": "3.0.0",
      "resolved": "https://registry.npmjs.org/@aws-crypto/ie11-detection/-/ie11-detection-3.0.0.tgz",
      "integrity": "sha512-341lBBkiY1DfDNKai/wXM3aujNBkXR7tq1URPQDL9wi3AUbI80NR74uF1TXHMm7po1AcnFk8iu2S2IeU/+/A+Q==",
      "optional": true,
      "dependencies": {
        "tslib": "^1.11.1"
      }
    },
    "node_modules/@aws-crypto/ie11-detection/node_modules/tslib": {
      "version": "1.14.1",
      "resolved": "https://registry.npmjs.org/tslib/-/tslib-1.14.1.tgz",
      "integrity": "sha512-Xni35NKzjgMrwevysHTCArtLDpPvye8zV/0E4EyYn43P7/7qvQwPh9BGkHewbMulVntbigmcT7rdX3BNo9wRJg==",
      "optional": true
    },
    "node_modules/@aws-crypto/sha256-browser": {
      "version": "3.0.0",
      "resolved": "https://registry.npmjs.org/@aws-crypto/sha256-browser/-/sha256-browser-3.0.0.tgz",
      "integrity": "sha512-8VLmW2B+gjFbU5uMeqtQM6Nj0/F1bro80xQXCW6CQBWgosFWXTx77aeOF5CAIAmbOK64SdMBJdNr6J41yP5mvQ==",
      "optional": true,
      "dependencies": {
        "@aws-crypto/ie11-detection": "^3.0.0",
        "@aws-crypto/sha256-js": "^3.0.0",
        "@aws-crypto/supports-web-crypto": "^3.0.0",
        "@aws-crypto/util": "^3.0.0",
        "@aws-sdk/types": "^3.222.0",
        "@aws-sdk/util-locate-window": "^3.0.0",
        "@aws-sdk/util-utf8-browser": "^3.0.0",
        "tslib": "^1.11.1"
      }
    },
    "node_modules/@aws-crypto/sha256-browser/node_modules/tslib": {
      "version": "1.14.1",
      "resolved": "https://registry.npmjs.org/tslib/-/tslib-1.14.1.tgz",
      "integrity": "sha512-Xni35NKzjgMrwevysHTCArtLDpPvye8zV/0E4EyYn43P7/7qvQwPh9BGkHewbMulVntbigmcT7rdX3BNo9wRJg==",
      "optional": true
    },
    "node_modules/@aws-crypto/sha256-js": {
      "version": "3.0.0",
      "resolved": "https://registry.npmjs.org/@aws-crypto/sha256-js/-/sha256-js-3.0.0.tgz",
      "integrity": "sha512-PnNN7os0+yd1XvXAy23CFOmTbMaDxgxXtTKHybrJ39Y8kGzBATgBFibWJKH6BhytLI/Zyszs87xCOBNyBig6vQ==",
      "optional": true,
      "dependencies": {
        "@aws-crypto/util": "^3.0.0",
        "@aws-sdk/types": "^3.222.0",
        "tslib": "^1.11.1"
      }
    },
    "node_modules/@aws-crypto/sha256-js/node_modules/tslib": {
      "version": "1.14.1",
      "resolved": "https://registry.npmjs.org/tslib/-/tslib-1.14.1.tgz",
      "integrity": "sha512-Xni35NKzjgMrwevysHTCArtLDpPvye8zV/0E4EyYn43P7/7qvQwPh9BGkHewbMulVntbigmcT7rdX3BNo9wRJg==",
      "optional": true
    },
    "node_modules/@aws-crypto/supports-web-crypto": {
      "version": "3.0.0",
      "resolved": "https://registry.npmjs.org/@aws-crypto/supports-web-crypto/-/supports-web-crypto-3.0.0.tgz",
      "integrity": "sha512-06hBdMwUAb2WFTuGG73LSC0wfPu93xWwo5vL2et9eymgmu3Id5vFAHBbajVWiGhPO37qcsdCap/FqXvJGJWPIg==",
      "optional": true,
      "dependencies": {
        "tslib": "^1.11.1"
      }
    },
    "node_modules/@aws-crypto/supports-web-crypto/node_modules/tslib": {
      "version": "1.14.1",
      "resolved": "https://registry.npmjs.org/tslib/-/tslib-1.14.1.tgz",
      "integrity": "sha512-Xni35NKzjgMrwevysHTCArtLDpPvye8zV/0E4EyYn43P7/7qvQwPh9BGkHewbMulVntbigmcT7rdX3BNo9wRJg==",
      "optional": true
    },
    "node_modules/@aws-crypto/util": {
      "version": "3.0.0",
      "resolved": "https://registry.npmjs.org/@aws-crypto/util/-/util-3.0.0.tgz",
      "integrity": "sha512-2OJlpeJpCR48CC8r+uKVChzs9Iungj9wkZrl8Z041DWEWvyIHILYKCPNzJghKsivj+S3mLo6BVc7mBNzdxA46w==",
      "optional": true,
      "dependencies": {
        "@aws-sdk/types": "^3.222.0",
        "@aws-sdk/util-utf8-browser": "^3.0.0",
        "tslib": "^1.11.1"
      }
    },
    "node_modules/@aws-crypto/util/node_modules/tslib": {
      "version": "1.14.1",
      "resolved": "https://registry.npmjs.org/tslib/-/tslib-1.14.1.tgz",
      "integrity": "sha512-Xni35NKzjgMrwevysHTCArtLDpPvye8zV/0E4EyYn43P7/7qvQwPh9BGkHewbMulVntbigmcT7rdX3BNo9wRJg==",
      "optional": true
    },
    "node_modules/@aws-sdk/client-cognito-identity": {
      "version": "3.540.0",
      "resolved": "https://registry.npmjs.org/@aws-sdk/client-cognito-identity/-/client-cognito-identity-3.540.0.tgz",
      "integrity": "sha512-03vUaIKjvdcOmjDi8Fv9JgY+VQrt9QBpRkI8A1lrdPNgWqTEZXZi/zBsFRsxTe6hgsrZtxVnxLu6krSRILuqtw==",
      "optional": true,
      "dependencies": {
        "@aws-crypto/sha256-browser": "3.0.0",
        "@aws-crypto/sha256-js": "3.0.0",
        "@aws-sdk/client-sts": "3.540.0",
        "@aws-sdk/core": "3.535.0",
        "@aws-sdk/credential-provider-node": "3.540.0",
        "@aws-sdk/middleware-host-header": "3.535.0",
        "@aws-sdk/middleware-logger": "3.535.0",
        "@aws-sdk/middleware-recursion-detection": "3.535.0",
        "@aws-sdk/middleware-user-agent": "3.540.0",
        "@aws-sdk/region-config-resolver": "3.535.0",
        "@aws-sdk/types": "3.535.0",
        "@aws-sdk/util-endpoints": "3.540.0",
        "@aws-sdk/util-user-agent-browser": "3.535.0",
        "@aws-sdk/util-user-agent-node": "3.535.0",
        "@smithy/config-resolver": "^2.2.0",
        "@smithy/core": "^1.4.0",
        "@smithy/fetch-http-handler": "^2.5.0",
        "@smithy/hash-node": "^2.2.0",
        "@smithy/invalid-dependency": "^2.2.0",
        "@smithy/middleware-content-length": "^2.2.0",
        "@smithy/middleware-endpoint": "^2.5.0",
        "@smithy/middleware-retry": "^2.2.0",
        "@smithy/middleware-serde": "^2.3.0",
        "@smithy/middleware-stack": "^2.2.0",
        "@smithy/node-config-provider": "^2.3.0",
        "@smithy/node-http-handler": "^2.5.0",
        "@smithy/protocol-http": "^3.3.0",
        "@smithy/smithy-client": "^2.5.0",
        "@smithy/types": "^2.12.0",
        "@smithy/url-parser": "^2.2.0",
        "@smithy/util-base64": "^2.3.0",
        "@smithy/util-body-length-browser": "^2.2.0",
        "@smithy/util-body-length-node": "^2.3.0",
        "@smithy/util-defaults-mode-browser": "^2.2.0",
        "@smithy/util-defaults-mode-node": "^2.3.0",
        "@smithy/util-endpoints": "^1.2.0",
        "@smithy/util-middleware": "^2.2.0",
        "@smithy/util-retry": "^2.2.0",
        "@smithy/util-utf8": "^2.3.0",
        "tslib": "^2.6.2"
      },
      "engines": {
        "node": ">=14.0.0"
      }
    },
    "node_modules/@aws-sdk/client-sso": {
      "version": "3.540.0",
      "resolved": "https://registry.npmjs.org/@aws-sdk/client-sso/-/client-sso-3.540.0.tgz",
      "integrity": "sha512-rrQZMuw4sxIo3eyAUUzPQRA336mPRnrAeSlSdVHBKZD8Fjvoy0lYry2vNhkPLpFZLso1J66KRyuIv4LzRR3v1Q==",
      "optional": true,
      "dependencies": {
        "@aws-crypto/sha256-browser": "3.0.0",
        "@aws-crypto/sha256-js": "3.0.0",
        "@aws-sdk/core": "3.535.0",
        "@aws-sdk/middleware-host-header": "3.535.0",
        "@aws-sdk/middleware-logger": "3.535.0",
        "@aws-sdk/middleware-recursion-detection": "3.535.0",
        "@aws-sdk/middleware-user-agent": "3.540.0",
        "@aws-sdk/region-config-resolver": "3.535.0",
        "@aws-sdk/types": "3.535.0",
        "@aws-sdk/util-endpoints": "3.540.0",
        "@aws-sdk/util-user-agent-browser": "3.535.0",
        "@aws-sdk/util-user-agent-node": "3.535.0",
        "@smithy/config-resolver": "^2.2.0",
        "@smithy/core": "^1.4.0",
        "@smithy/fetch-http-handler": "^2.5.0",
        "@smithy/hash-node": "^2.2.0",
        "@smithy/invalid-dependency": "^2.2.0",
        "@smithy/middleware-content-length": "^2.2.0",
        "@smithy/middleware-endpoint": "^2.5.0",
        "@smithy/middleware-retry": "^2.2.0",
        "@smithy/middleware-serde": "^2.3.0",
        "@smithy/middleware-stack": "^2.2.0",
        "@smithy/node-config-provider": "^2.3.0",
        "@smithy/node-http-handler": "^2.5.0",
        "@smithy/protocol-http": "^3.3.0",
        "@smithy/smithy-client": "^2.5.0",
        "@smithy/types": "^2.12.0",
        "@smithy/url-parser": "^2.2.0",
        "@smithy/util-base64": "^2.3.0",
        "@smithy/util-body-length-browser": "^2.2.0",
        "@smithy/util-body-length-node": "^2.3.0",
        "@smithy/util-defaults-mode-browser": "^2.2.0",
        "@smithy/util-defaults-mode-node": "^2.3.0",
        "@smithy/util-endpoints": "^1.2.0",
        "@smithy/util-middleware": "^2.2.0",
        "@smithy/util-retry": "^2.2.0",
        "@smithy/util-utf8": "^2.3.0",
        "tslib": "^2.6.2"
      },
      "engines": {
        "node": ">=14.0.0"
      }
    },
    "node_modules/@aws-sdk/client-sso-oidc": {
      "version": "3.540.0",
      "resolved": "https://registry.npmjs.org/@aws-sdk/client-sso-oidc/-/client-sso-oidc-3.540.0.tgz",
      "integrity": "sha512-LZYK0lBRQK8D8M3Sqc96XiXkAV2v70zhTtF6weyzEpgwxZMfSuFJjs0jFyhaeZBZbZv7BBghIdhJ5TPavNxGMQ==",
      "optional": true,
      "dependencies": {
        "@aws-crypto/sha256-browser": "3.0.0",
        "@aws-crypto/sha256-js": "3.0.0",
        "@aws-sdk/client-sts": "3.540.0",
        "@aws-sdk/core": "3.535.0",
        "@aws-sdk/middleware-host-header": "3.535.0",
        "@aws-sdk/middleware-logger": "3.535.0",
        "@aws-sdk/middleware-recursion-detection": "3.535.0",
        "@aws-sdk/middleware-user-agent": "3.540.0",
        "@aws-sdk/region-config-resolver": "3.535.0",
        "@aws-sdk/types": "3.535.0",
        "@aws-sdk/util-endpoints": "3.540.0",
        "@aws-sdk/util-user-agent-browser": "3.535.0",
        "@aws-sdk/util-user-agent-node": "3.535.0",
        "@smithy/config-resolver": "^2.2.0",
        "@smithy/core": "^1.4.0",
        "@smithy/fetch-http-handler": "^2.5.0",
        "@smithy/hash-node": "^2.2.0",
        "@smithy/invalid-dependency": "^2.2.0",
        "@smithy/middleware-content-length": "^2.2.0",
        "@smithy/middleware-endpoint": "^2.5.0",
        "@smithy/middleware-retry": "^2.2.0",
        "@smithy/middleware-serde": "^2.3.0",
        "@smithy/middleware-stack": "^2.2.0",
        "@smithy/node-config-provider": "^2.3.0",
        "@smithy/node-http-handler": "^2.5.0",
        "@smithy/protocol-http": "^3.3.0",
        "@smithy/smithy-client": "^2.5.0",
        "@smithy/types": "^2.12.0",
        "@smithy/url-parser": "^2.2.0",
        "@smithy/util-base64": "^2.3.0",
        "@smithy/util-body-length-browser": "^2.2.0",
        "@smithy/util-body-length-node": "^2.3.0",
        "@smithy/util-defaults-mode-browser": "^2.2.0",
        "@smithy/util-defaults-mode-node": "^2.3.0",
        "@smithy/util-endpoints": "^1.2.0",
        "@smithy/util-middleware": "^2.2.0",
        "@smithy/util-retry": "^2.2.0",
        "@smithy/util-utf8": "^2.3.0",
        "tslib": "^2.6.2"
      },
      "engines": {
        "node": ">=14.0.0"
      },
      "peerDependencies": {
        "@aws-sdk/credential-provider-node": "^3.540.0"
      }
    },
    "node_modules/@aws-sdk/client-sts": {
      "version": "3.540.0",
      "resolved": "https://registry.npmjs.org/@aws-sdk/client-sts/-/client-sts-3.540.0.tgz",
      "integrity": "sha512-ITHUQxvpqfQX6obfpIi3KYGzZYfe/I5Ixjfxoi5lB7ISCtmxqObKB1fzD93wonkMJytJ7LUO8panZl/ojiJ1uw==",
      "optional": true,
      "dependencies": {
        "@aws-crypto/sha256-browser": "3.0.0",
        "@aws-crypto/sha256-js": "3.0.0",
        "@aws-sdk/core": "3.535.0",
        "@aws-sdk/middleware-host-header": "3.535.0",
        "@aws-sdk/middleware-logger": "3.535.0",
        "@aws-sdk/middleware-recursion-detection": "3.535.0",
        "@aws-sdk/middleware-user-agent": "3.540.0",
        "@aws-sdk/region-config-resolver": "3.535.0",
        "@aws-sdk/types": "3.535.0",
        "@aws-sdk/util-endpoints": "3.540.0",
        "@aws-sdk/util-user-agent-browser": "3.535.0",
        "@aws-sdk/util-user-agent-node": "3.535.0",
        "@smithy/config-resolver": "^2.2.0",
        "@smithy/core": "^1.4.0",
        "@smithy/fetch-http-handler": "^2.5.0",
        "@smithy/hash-node": "^2.2.0",
        "@smithy/invalid-dependency": "^2.2.0",
        "@smithy/middleware-content-length": "^2.2.0",
        "@smithy/middleware-endpoint": "^2.5.0",
        "@smithy/middleware-retry": "^2.2.0",
        "@smithy/middleware-serde": "^2.3.0",
        "@smithy/middleware-stack": "^2.2.0",
        "@smithy/node-config-provider": "^2.3.0",
        "@smithy/node-http-handler": "^2.5.0",
        "@smithy/protocol-http": "^3.3.0",
        "@smithy/smithy-client": "^2.5.0",
        "@smithy/types": "^2.12.0",
        "@smithy/url-parser": "^2.2.0",
        "@smithy/util-base64": "^2.3.0",
        "@smithy/util-body-length-browser": "^2.2.0",
        "@smithy/util-body-length-node": "^2.3.0",
        "@smithy/util-defaults-mode-browser": "^2.2.0",
        "@smithy/util-defaults-mode-node": "^2.3.0",
        "@smithy/util-endpoints": "^1.2.0",
        "@smithy/util-middleware": "^2.2.0",
        "@smithy/util-retry": "^2.2.0",
        "@smithy/util-utf8": "^2.3.0",
        "tslib": "^2.6.2"
      },
      "engines": {
        "node": ">=14.0.0"
      },
      "peerDependencies": {
        "@aws-sdk/credential-provider-node": "^3.540.0"
      }
    },
    "node_modules/@aws-sdk/core": {
      "version": "3.535.0",
      "resolved": "https://registry.npmjs.org/@aws-sdk/core/-/core-3.535.0.tgz",
      "integrity": "sha512-+Yusa9HziuaEDta1UaLEtMAtmgvxdxhPn7jgfRY6PplqAqgsfa5FR83sxy5qr2q7xjQTwHtV4MjQVuOjG9JsLw==",
      "optional": true,
      "dependencies": {
        "@smithy/core": "^1.4.0",
        "@smithy/protocol-http": "^3.3.0",
        "@smithy/signature-v4": "^2.2.0",
        "@smithy/smithy-client": "^2.5.0",
        "@smithy/types": "^2.12.0",
        "fast-xml-parser": "4.2.5",
        "tslib": "^2.6.2"
      },
      "engines": {
        "node": ">=14.0.0"
      }
    },
    "node_modules/@aws-sdk/credential-provider-cognito-identity": {
      "version": "3.540.0",
      "resolved": "https://registry.npmjs.org/@aws-sdk/credential-provider-cognito-identity/-/credential-provider-cognito-identity-3.540.0.tgz",
      "integrity": "sha512-XOTAIuVgticX+43GMpRbi5OHmJAhHfoHYsVGu0eRLhri1yFqUHXJgHUd51QQtlA8cFQN7JnFFM6sF5EDCPF49g==",
      "optional": true,
      "dependencies": {
        "@aws-sdk/client-cognito-identity": "3.540.0",
        "@aws-sdk/types": "3.535.0",
        "@smithy/property-provider": "^2.2.0",
        "@smithy/types": "^2.12.0",
        "tslib": "^2.6.2"
      },
      "engines": {
        "node": ">=14.0.0"
      }
    },
    "node_modules/@aws-sdk/credential-provider-env": {
      "version": "3.535.0",
      "resolved": "https://registry.npmjs.org/@aws-sdk/credential-provider-env/-/credential-provider-env-3.535.0.tgz",
      "integrity": "sha512-XppwO8c0GCGSAvdzyJOhbtktSEaShg14VJKg8mpMa1XcgqzmcqqHQjtDWbx5rZheY1VdpXZhpEzJkB6LpQejpA==",
      "optional": true,
      "dependencies": {
        "@aws-sdk/types": "3.535.0",
        "@smithy/property-provider": "^2.2.0",
        "@smithy/types": "^2.12.0",
        "tslib": "^2.6.2"
      },
      "engines": {
        "node": ">=14.0.0"
      }
    },
    "node_modules/@aws-sdk/credential-provider-http": {
      "version": "3.535.0",
      "resolved": "https://registry.npmjs.org/@aws-sdk/credential-provider-http/-/credential-provider-http-3.535.0.tgz",
      "integrity": "sha512-kdj1wCmOMZ29jSlUskRqN04S6fJ4dvt0Nq9Z32SA6wO7UG8ht6Ot9h/au/eTWJM3E1somZ7D771oK7dQt9b8yw==",
      "optional": true,
      "dependencies": {
        "@aws-sdk/types": "3.535.0",
        "@smithy/fetch-http-handler": "^2.5.0",
        "@smithy/node-http-handler": "^2.5.0",
        "@smithy/property-provider": "^2.2.0",
        "@smithy/protocol-http": "^3.3.0",
        "@smithy/smithy-client": "^2.5.0",
        "@smithy/types": "^2.12.0",
        "@smithy/util-stream": "^2.2.0",
        "tslib": "^2.6.2"
      },
      "engines": {
        "node": ">=14.0.0"
      }
    },
    "node_modules/@aws-sdk/credential-provider-ini": {
      "version": "3.540.0",
      "resolved": "https://registry.npmjs.org/@aws-sdk/credential-provider-ini/-/credential-provider-ini-3.540.0.tgz",
      "integrity": "sha512-igN/RbsnulIBwqXbwsWmR3srqmtbPF1dm+JteGvUY31FW65fTVvWvSr945Y/cf1UbhPmIQXntlsqESqpkhTHwg==",
      "optional": true,
      "dependencies": {
        "@aws-sdk/client-sts": "3.540.0",
        "@aws-sdk/credential-provider-env": "3.535.0",
        "@aws-sdk/credential-provider-process": "3.535.0",
        "@aws-sdk/credential-provider-sso": "3.540.0",
        "@aws-sdk/credential-provider-web-identity": "3.540.0",
        "@aws-sdk/types": "3.535.0",
        "@smithy/credential-provider-imds": "^2.3.0",
        "@smithy/property-provider": "^2.2.0",
        "@smithy/shared-ini-file-loader": "^2.4.0",
        "@smithy/types": "^2.12.0",
        "tslib": "^2.6.2"
      },
      "engines": {
        "node": ">=14.0.0"
      }
    },
    "node_modules/@aws-sdk/credential-provider-node": {
      "version": "3.540.0",
      "resolved": "https://registry.npmjs.org/@aws-sdk/credential-provider-node/-/credential-provider-node-3.540.0.tgz",
      "integrity": "sha512-HKQZJbLHlrHX9A0B1poiYNXIIQfy8whTjuosTCYKPDBhhUyVAQfxy/KG726j0v43IhaNPLgTGZCJve4hAsazSw==",
      "optional": true,
      "dependencies": {
        "@aws-sdk/credential-provider-env": "3.535.0",
        "@aws-sdk/credential-provider-http": "3.535.0",
        "@aws-sdk/credential-provider-ini": "3.540.0",
        "@aws-sdk/credential-provider-process": "3.535.0",
        "@aws-sdk/credential-provider-sso": "3.540.0",
        "@aws-sdk/credential-provider-web-identity": "3.540.0",
        "@aws-sdk/types": "3.535.0",
        "@smithy/credential-provider-imds": "^2.3.0",
        "@smithy/property-provider": "^2.2.0",
        "@smithy/shared-ini-file-loader": "^2.4.0",
        "@smithy/types": "^2.12.0",
        "tslib": "^2.6.2"
      },
      "engines": {
        "node": ">=14.0.0"
      }
    },
    "node_modules/@aws-sdk/credential-provider-process": {
      "version": "3.535.0",
      "resolved": "https://registry.npmjs.org/@aws-sdk/credential-provider-process/-/credential-provider-process-3.535.0.tgz",
      "integrity": "sha512-9O1OaprGCnlb/kYl8RwmH7Mlg8JREZctB8r9sa1KhSsWFq/SWO0AuJTyowxD7zL5PkeS4eTvzFFHWCa3OO5epA==",
      "optional": true,
      "dependencies": {
        "@aws-sdk/types": "3.535.0",
        "@smithy/property-provider": "^2.2.0",
        "@smithy/shared-ini-file-loader": "^2.4.0",
        "@smithy/types": "^2.12.0",
        "tslib": "^2.6.2"
      },
      "engines": {
        "node": ">=14.0.0"
      }
    },
    "node_modules/@aws-sdk/credential-provider-sso": {
      "version": "3.540.0",
      "resolved": "https://registry.npmjs.org/@aws-sdk/credential-provider-sso/-/credential-provider-sso-3.540.0.tgz",
      "integrity": "sha512-tKkFqK227LF5ajc5EL6asXS32p3nkofpP8G7NRpU7zOEOQCg01KUc4JRX+ItI0T007CiN1J19yNoFqHLT/SqHg==",
      "optional": true,
      "dependencies": {
        "@aws-sdk/client-sso": "3.540.0",
        "@aws-sdk/token-providers": "3.540.0",
        "@aws-sdk/types": "3.535.0",
        "@smithy/property-provider": "^2.2.0",
        "@smithy/shared-ini-file-loader": "^2.4.0",
        "@smithy/types": "^2.12.0",
        "tslib": "^2.6.2"
      },
      "engines": {
        "node": ">=14.0.0"
      }
    },
    "node_modules/@aws-sdk/credential-provider-web-identity": {
      "version": "3.540.0",
      "resolved": "https://registry.npmjs.org/@aws-sdk/credential-provider-web-identity/-/credential-provider-web-identity-3.540.0.tgz",
      "integrity": "sha512-OpDm9w3A168B44hSjpnvECP4rvnFzD86rN4VYdGADuCvEa5uEcdA/JuT5WclFPDqdWEmFBqS1pxBIJBf0g2Q9Q==",
      "optional": true,
      "dependencies": {
        "@aws-sdk/client-sts": "3.540.0",
        "@aws-sdk/types": "3.535.0",
        "@smithy/property-provider": "^2.2.0",
        "@smithy/types": "^2.12.0",
        "tslib": "^2.6.2"
      },
      "engines": {
        "node": ">=14.0.0"
      }
    },
    "node_modules/@aws-sdk/credential-providers": {
      "version": "3.540.0",
      "resolved": "https://registry.npmjs.org/@aws-sdk/credential-providers/-/credential-providers-3.540.0.tgz",
      "integrity": "sha512-tAmvqdZngCrER5/AAwTmDSjO05LGIshKL+lwcJr2OUV5jtQVzfbFrorf+b5dnI+3i8+zGcEAV9omra4XGrO9Kg==",
      "optional": true,
      "dependencies": {
        "@aws-sdk/client-cognito-identity": "3.540.0",
        "@aws-sdk/client-sso": "3.540.0",
        "@aws-sdk/client-sts": "3.540.0",
        "@aws-sdk/credential-provider-cognito-identity": "3.540.0",
        "@aws-sdk/credential-provider-env": "3.535.0",
        "@aws-sdk/credential-provider-http": "3.535.0",
        "@aws-sdk/credential-provider-ini": "3.540.0",
        "@aws-sdk/credential-provider-node": "3.540.0",
        "@aws-sdk/credential-provider-process": "3.535.0",
        "@aws-sdk/credential-provider-sso": "3.540.0",
        "@aws-sdk/credential-provider-web-identity": "3.540.0",
        "@aws-sdk/types": "3.535.0",
        "@smithy/credential-provider-imds": "^2.3.0",
        "@smithy/property-provider": "^2.2.0",
        "@smithy/types": "^2.12.0",
        "tslib": "^2.6.2"
      },
      "engines": {
        "node": ">=14.0.0"
      }
    },
    "node_modules/@aws-sdk/middleware-host-header": {
      "version": "3.535.0",
      "resolved": "https://registry.npmjs.org/@aws-sdk/middleware-host-header/-/middleware-host-header-3.535.0.tgz",
      "integrity": "sha512-0h6TWjBWtDaYwHMQJI9ulafeS4lLaw1vIxRjbpH0svFRt6Eve+Sy8NlVhECfTU2hNz/fLubvrUxsXoThaLBIew==",
      "optional": true,
      "dependencies": {
        "@aws-sdk/types": "3.535.0",
        "@smithy/protocol-http": "^3.3.0",
        "@smithy/types": "^2.12.0",
        "tslib": "^2.6.2"
      },
      "engines": {
        "node": ">=14.0.0"
      }
    },
    "node_modules/@aws-sdk/middleware-logger": {
      "version": "3.535.0",
      "resolved": "https://registry.npmjs.org/@aws-sdk/middleware-logger/-/middleware-logger-3.535.0.tgz",
      "integrity": "sha512-huNHpONOrEDrdRTvSQr1cJiRMNf0S52NDXtaPzdxiubTkP+vni2MohmZANMOai/qT0olmEVX01LhZ0ZAOgmg6A==",
      "optional": true,
      "dependencies": {
        "@aws-sdk/types": "3.535.0",
        "@smithy/types": "^2.12.0",
        "tslib": "^2.6.2"
      },
      "engines": {
        "node": ">=14.0.0"
      }
    },
    "node_modules/@aws-sdk/middleware-recursion-detection": {
      "version": "3.535.0",
      "resolved": "https://registry.npmjs.org/@aws-sdk/middleware-recursion-detection/-/middleware-recursion-detection-3.535.0.tgz",
      "integrity": "sha512-am2qgGs+gwqmR4wHLWpzlZ8PWhm4ktj5bYSgDrsOfjhdBlWNxvPoID9/pDAz5RWL48+oH7I6SQzMqxXsFDikrw==",
      "optional": true,
      "dependencies": {
        "@aws-sdk/types": "3.535.0",
        "@smithy/protocol-http": "^3.3.0",
        "@smithy/types": "^2.12.0",
        "tslib": "^2.6.2"
      },
      "engines": {
        "node": ">=14.0.0"
      }
    },
    "node_modules/@aws-sdk/middleware-user-agent": {
      "version": "3.540.0",
      "resolved": "https://registry.npmjs.org/@aws-sdk/middleware-user-agent/-/middleware-user-agent-3.540.0.tgz",
      "integrity": "sha512-8Rd6wPeXDnOYzWj1XCmOKcx/Q87L0K1/EHqOBocGjLVbN3gmRxBvpmR1pRTjf7IsWfnnzN5btqtcAkfDPYQUMQ==",
      "optional": true,
      "dependencies": {
        "@aws-sdk/types": "3.535.0",
        "@aws-sdk/util-endpoints": "3.540.0",
        "@smithy/protocol-http": "^3.3.0",
        "@smithy/types": "^2.12.0",
        "tslib": "^2.6.2"
      },
      "engines": {
        "node": ">=14.0.0"
      }
    },
    "node_modules/@aws-sdk/region-config-resolver": {
      "version": "3.535.0",
      "resolved": "https://registry.npmjs.org/@aws-sdk/region-config-resolver/-/region-config-resolver-3.535.0.tgz",
      "integrity": "sha512-IXOznDiaItBjsQy4Fil0kzX/J3HxIOknEphqHbOfUf+LpA5ugcsxuQQONrbEQusCBnfJyymrldBvBhFmtlU9Wg==",
      "optional": true,
      "dependencies": {
        "@aws-sdk/types": "3.535.0",
        "@smithy/node-config-provider": "^2.3.0",
        "@smithy/types": "^2.12.0",
        "@smithy/util-config-provider": "^2.3.0",
        "@smithy/util-middleware": "^2.2.0",
        "tslib": "^2.6.2"
      },
      "engines": {
        "node": ">=14.0.0"
      }
    },
    "node_modules/@aws-sdk/token-providers": {
      "version": "3.540.0",
      "resolved": "https://registry.npmjs.org/@aws-sdk/token-providers/-/token-providers-3.540.0.tgz",
      "integrity": "sha512-9BvtiVEZe5Ev88Wa4ZIUbtT6BVcPwhxmVInQ6c12MYNb0WNL54BN6wLy/eknAfF05gpX2/NDU2pUDOyMPdm/+g==",
      "optional": true,
      "dependencies": {
        "@aws-sdk/client-sso-oidc": "3.540.0",
        "@aws-sdk/types": "3.535.0",
        "@smithy/property-provider": "^2.2.0",
        "@smithy/shared-ini-file-loader": "^2.4.0",
        "@smithy/types": "^2.12.0",
        "tslib": "^2.6.2"
      },
      "engines": {
        "node": ">=14.0.0"
      }
    },
    "node_modules/@aws-sdk/types": {
      "version": "3.535.0",
      "resolved": "https://registry.npmjs.org/@aws-sdk/types/-/types-3.535.0.tgz",
      "integrity": "sha512-aY4MYfduNj+sRR37U7XxYR8wemfbKP6lx00ze2M2uubn7mZotuVrWYAafbMSXrdEMSToE5JDhr28vArSOoLcSg==",
      "optional": true,
      "dependencies": {
        "@smithy/types": "^2.12.0",
        "tslib": "^2.6.2"
      },
      "engines": {
        "node": ">=14.0.0"
      }
    },
    "node_modules/@aws-sdk/util-endpoints": {
      "version": "3.540.0",
      "resolved": "https://registry.npmjs.org/@aws-sdk/util-endpoints/-/util-endpoints-3.540.0.tgz",
      "integrity": "sha512-1kMyQFAWx6f8alaI6UT65/5YW/7pDWAKAdNwL6vuJLea03KrZRX3PMoONOSJpAS5m3Ot7HlWZvf3wZDNTLELZw==",
      "optional": true,
      "dependencies": {
        "@aws-sdk/types": "3.535.0",
        "@smithy/types": "^2.12.0",
        "@smithy/util-endpoints": "^1.2.0",
        "tslib": "^2.6.2"
      },
      "engines": {
        "node": ">=14.0.0"
      }
    },
    "node_modules/@aws-sdk/util-locate-window": {
      "version": "3.535.0",
      "resolved": "https://registry.npmjs.org/@aws-sdk/util-locate-window/-/util-locate-window-3.535.0.tgz",
      "integrity": "sha512-PHJ3SL6d2jpcgbqdgiPxkXpu7Drc2PYViwxSIqvvMKhDwzSB1W3mMvtpzwKM4IE7zLFodZo0GKjJ9AsoXndXhA==",
      "optional": true,
      "dependencies": {
        "tslib": "^2.6.2"
      },
      "engines": {
        "node": ">=14.0.0"
      }
    },
    "node_modules/@aws-sdk/util-user-agent-browser": {
      "version": "3.535.0",
      "resolved": "https://registry.npmjs.org/@aws-sdk/util-user-agent-browser/-/util-user-agent-browser-3.535.0.tgz",
      "integrity": "sha512-RWMcF/xV5n+nhaA/Ff5P3yNP3Kur/I+VNZngog4TEs92oB/nwOdAg/2JL8bVAhUbMrjTjpwm7PItziYFQoqyig==",
      "optional": true,
      "dependencies": {
        "@aws-sdk/types": "3.535.0",
        "@smithy/types": "^2.12.0",
        "bowser": "^2.11.0",
        "tslib": "^2.6.2"
      }
    },
    "node_modules/@aws-sdk/util-user-agent-node": {
      "version": "3.535.0",
      "resolved": "https://registry.npmjs.org/@aws-sdk/util-user-agent-node/-/util-user-agent-node-3.535.0.tgz",
      "integrity": "sha512-dRek0zUuIT25wOWJlsRm97nTkUlh1NDcLsQZIN2Y8KxhwoXXWtJs5vaDPT+qAg+OpcNj80i1zLR/CirqlFg/TQ==",
      "optional": true,
      "dependencies": {
        "@aws-sdk/types": "3.535.0",
        "@smithy/node-config-provider": "^2.3.0",
        "@smithy/types": "^2.12.0",
        "tslib": "^2.6.2"
      },
      "engines": {
        "node": ">=14.0.0"
      },
      "peerDependencies": {
        "aws-crt": ">=1.0.0"
      },
      "peerDependenciesMeta": {
        "aws-crt": {
          "optional": true
        }
      }
    },
    "node_modules/@aws-sdk/util-utf8-browser": {
      "version": "3.259.0",
      "resolved": "https://registry.npmjs.org/@aws-sdk/util-utf8-browser/-/util-utf8-browser-3.259.0.tgz",
      "integrity": "sha512-UvFa/vR+e19XookZF8RzFZBrw2EUkQWxiBW0yYQAhvk3C+QVGl0H3ouca8LDBlBfQKXwmW3huo/59H8rwb1wJw==",
      "optional": true,
      "dependencies": {
        "tslib": "^2.3.1"
      }
    },
    "node_modules/@fast-csv/format": {
      "version": "4.3.5",
      "resolved": "https://registry.npmjs.org/@fast-csv/format/-/format-4.3.5.tgz",
      "integrity": "sha512-8iRn6QF3I8Ak78lNAa+Gdl5MJJBM5vRHivFtMRUWINdevNo00K7OXxS2PshawLKTejVwieIlPmK5YlLu6w4u8A==",
      "dependencies": {
        "@types/node": "^14.0.1",
        "lodash.escaperegexp": "^4.1.2",
        "lodash.isboolean": "^3.0.3",
        "lodash.isequal": "^4.5.0",
        "lodash.isfunction": "^3.0.9",
        "lodash.isnil": "^4.0.0"
      }
    },
    "node_modules/@fast-csv/format/node_modules/@types/node": {
      "version": "14.18.51",
      "resolved": "https://registry.npmjs.org/@types/node/-/node-14.18.51.tgz",
      "integrity": "sha512-P9bsdGFPpVtofEKlhWMVS2qqx1A/rt9QBfihWlklfHHpUpjtYse5AzFz6j4DWrARLYh6gRnw9+5+DJcrq3KvBA=="
    },
    "node_modules/@fast-csv/parse": {
      "version": "4.3.6",
      "resolved": "https://registry.npmjs.org/@fast-csv/parse/-/parse-4.3.6.tgz",
      "integrity": "sha512-uRsLYksqpbDmWaSmzvJcuApSEe38+6NQZBUsuAyMZKqHxH0g1wcJgsKUvN3WC8tewaqFjBMMGrkHmC+T7k8LvA==",
      "dependencies": {
        "@types/node": "^14.0.1",
        "lodash.escaperegexp": "^4.1.2",
        "lodash.groupby": "^4.6.0",
        "lodash.isfunction": "^3.0.9",
        "lodash.isnil": "^4.0.0",
        "lodash.isundefined": "^3.0.1",
        "lodash.uniq": "^4.5.0"
      }
    },
    "node_modules/@fast-csv/parse/node_modules/@types/node": {
      "version": "14.18.51",
      "resolved": "https://registry.npmjs.org/@types/node/-/node-14.18.51.tgz",
      "integrity": "sha512-P9bsdGFPpVtofEKlhWMVS2qqx1A/rt9QBfihWlklfHHpUpjtYse5AzFz6j4DWrARLYh6gRnw9+5+DJcrq3KvBA=="
    },
    "node_modules/@hapi/hoek": {
      "version": "9.3.0",
      "resolved": "https://registry.npmjs.org/@hapi/hoek/-/hoek-9.3.0.tgz",
      "integrity": "sha512-/c6rf4UJlmHlC9b5BaNvzAcFv7HZ2QHaV0D4/HNlBdvFnvQq8RI4kYdhyPCl7Xj+oWvTWQ8ujhqS53LIgAe6KQ=="
    },
    "node_modules/@hapi/topo": {
      "version": "5.1.0",
      "resolved": "https://registry.npmjs.org/@hapi/topo/-/topo-5.1.0.tgz",
      "integrity": "sha512-foQZKJig7Ob0BMAYBfcJk8d77QtOe7Wo4ox7ff1lQYoNNAb6jwcY1ncdoy2e9wQZzvNy7ODZCYJkK8kzmcAnAg==",
      "dependencies": {
        "@hapi/hoek": "^9.0.0"
      }
    },
    "node_modules/@ioredis/commands": {
      "version": "1.2.0",
      "resolved": "https://registry.npmjs.org/@ioredis/commands/-/commands-1.2.0.tgz",
      "integrity": "sha512-Sx1pU8EM64o2BrqNpEO1CNLtKQwyhuXuqyfH7oGKCk+1a33d2r5saW8zNwm3j6BTExtjrv2BxTgzzkMwts6vGg=="
    },
    "node_modules/@mapbox/node-pre-gyp": {
      "version": "1.0.10",
      "resolved": "https://registry.npmjs.org/@mapbox/node-pre-gyp/-/node-pre-gyp-1.0.10.tgz",
      "integrity": "sha512-4ySo4CjzStuprMwk35H5pPbkymjv1SF3jGLj6rAHp/xT/RF7TL7bd9CTm1xDY49K2qF7jmR/g7k+SkLETP6opA==",
      "dependencies": {
        "detect-libc": "^2.0.0",
        "https-proxy-agent": "^5.0.0",
        "make-dir": "^3.1.0",
        "node-fetch": "^2.6.7",
        "nopt": "^5.0.0",
        "npmlog": "^5.0.1",
        "rimraf": "^3.0.2",
        "semver": "^7.3.5",
        "tar": "^6.1.11"
      },
      "bin": {
        "node-pre-gyp": "bin/node-pre-gyp"
      }
    },
    "node_modules/@mongodb-js/saslprep": {
      "version": "1.1.5",
      "resolved": "https://registry.npmjs.org/@mongodb-js/saslprep/-/saslprep-1.1.5.tgz",
      "integrity": "sha512-XLNOMH66KhJzUJNwT/qlMnS4WsNDWD5ASdyaSH3EtK+F4r/CFGa3jT4GNi4mfOitGvWXtdLgQJkQjxSVrio+jA==",
      "optional": true,
      "dependencies": {
        "sparse-bitfield": "^3.0.3"
      }
    },
    "node_modules/@msgpackr-extract/msgpackr-extract-darwin-arm64": {
      "version": "3.0.2",
      "resolved": "https://registry.npmjs.org/@msgpackr-extract/msgpackr-extract-darwin-arm64/-/msgpackr-extract-darwin-arm64-3.0.2.tgz",
      "integrity": "sha512-9bfjwDxIDWmmOKusUcqdS4Rw+SETlp9Dy39Xui9BEGEk19dDwH0jhipwFzEff/pFg95NKymc6TOTbRKcWeRqyQ==",
      "cpu": [
        "arm64"
      ],
      "optional": true,
      "os": [
        "darwin"
      ]
    },
    "node_modules/@msgpackr-extract/msgpackr-extract-darwin-x64": {
      "version": "3.0.2",
      "resolved": "https://registry.npmjs.org/@msgpackr-extract/msgpackr-extract-darwin-x64/-/msgpackr-extract-darwin-x64-3.0.2.tgz",
      "integrity": "sha512-lwriRAHm1Yg4iDf23Oxm9n/t5Zpw1lVnxYU3HnJPTi2lJRkKTrps1KVgvL6m7WvmhYVt/FIsssWay+k45QHeuw==",
      "cpu": [
        "x64"
      ],
      "optional": true,
      "os": [
        "darwin"
      ]
    },
    "node_modules/@msgpackr-extract/msgpackr-extract-linux-arm": {
      "version": "3.0.2",
      "resolved": "https://registry.npmjs.org/@msgpackr-extract/msgpackr-extract-linux-arm/-/msgpackr-extract-linux-arm-3.0.2.tgz",
      "integrity": "sha512-MOI9Dlfrpi2Cuc7i5dXdxPbFIgbDBGgKR5F2yWEa6FVEtSWncfVNKW5AKjImAQ6CZlBK9tympdsZJ2xThBiWWA==",
      "cpu": [
        "arm"
      ],
      "optional": true,
      "os": [
        "linux"
      ]
    },
    "node_modules/@msgpackr-extract/msgpackr-extract-linux-arm64": {
      "version": "3.0.2",
      "resolved": "https://registry.npmjs.org/@msgpackr-extract/msgpackr-extract-linux-arm64/-/msgpackr-extract-linux-arm64-3.0.2.tgz",
      "integrity": "sha512-FU20Bo66/f7He9Fp9sP2zaJ1Q8L9uLPZQDub/WlUip78JlPeMbVL8546HbZfcW9LNciEXc8d+tThSJjSC+tmsg==",
      "cpu": [
        "arm64"
      ],
      "optional": true,
      "os": [
        "linux"
      ]
    },
    "node_modules/@msgpackr-extract/msgpackr-extract-linux-x64": {
      "version": "3.0.2",
      "resolved": "https://registry.npmjs.org/@msgpackr-extract/msgpackr-extract-linux-x64/-/msgpackr-extract-linux-x64-3.0.2.tgz",
      "integrity": "sha512-gsWNDCklNy7Ajk0vBBf9jEx04RUxuDQfBse918Ww+Qb9HCPoGzS+XJTLe96iN3BVK7grnLiYghP/M4L8VsaHeA==",
      "cpu": [
        "x64"
      ],
      "optional": true,
      "os": [
        "linux"
      ]
    },
    "node_modules/@msgpackr-extract/msgpackr-extract-win32-x64": {
      "version": "3.0.2",
      "resolved": "https://registry.npmjs.org/@msgpackr-extract/msgpackr-extract-win32-x64/-/msgpackr-extract-win32-x64-3.0.2.tgz",
      "integrity": "sha512-O+6Gs8UeDbyFpbSh2CPEz/UOrrdWPTBYNblZK5CxxLisYt4kGX3Sc+czffFonyjiGSq3jWLwJS/CCJc7tBr4sQ==",
      "cpu": [
        "x64"
      ],
      "optional": true,
      "os": [
        "win32"
      ]
    },
    "node_modules/@opencensus/core": {
      "version": "0.0.9",
      "resolved": "https://registry.npmjs.org/@opencensus/core/-/core-0.0.9.tgz",
      "integrity": "sha512-31Q4VWtbzXpVUd2m9JS6HEaPjlKvNMOiF7lWKNmXF84yUcgfAFL5re7/hjDmdyQbOp32oGc+RFV78jXIldVz6Q==",
      "dev": true,
      "dependencies": {
        "continuation-local-storage": "^3.2.1",
        "log-driver": "^1.2.7",
        "semver": "^5.5.0",
        "shimmer": "^1.2.0",
        "uuid": "^3.2.1"
      },
      "engines": {
        "node": ">=6.0"
      }
    },
    "node_modules/@opencensus/core/node_modules/semver": {
      "version": "5.7.2",
      "resolved": "https://registry.npmjs.org/semver/-/semver-5.7.2.tgz",
      "integrity": "sha512-cBznnQ9KjJqU67B52RMC65CMarK2600WFnbkcaiwWq3xy/5haFJlshgnpjovMVJ+Hff49d8GEn0b87C5pDQ10g==",
      "dev": true,
      "bin": {
        "semver": "bin/semver"
      }
    },
    "node_modules/@opencensus/core/node_modules/uuid": {
      "version": "3.4.0",
      "resolved": "https://registry.npmjs.org/uuid/-/uuid-3.4.0.tgz",
      "integrity": "sha512-HjSDRw6gZE5JMggctHBcjVak08+KEVhSIiDzFnT9S9aegmp85S/bReBVTb4QTFaRNptJ9kuYaNhnbNEOkbKb/A==",
      "deprecated": "Please upgrade  to version 7 or higher.  Older versions may use Math.random() in certain circumstances, which is known to be problematic.  See https://v8.dev/blog/math-random for details.",
      "dev": true,
      "bin": {
        "uuid": "bin/uuid"
      }
    },
    "node_modules/@opencensus/propagation-b3": {
      "version": "0.0.8",
      "resolved": "https://registry.npmjs.org/@opencensus/propagation-b3/-/propagation-b3-0.0.8.tgz",
      "integrity": "sha512-PffXX2AL8Sh0VHQ52jJC4u3T0H6wDK6N/4bg7xh4ngMYOIi13aR1kzVvX1sVDBgfGwDOkMbl4c54Xm3tlPx/+A==",
      "dev": true,
      "dependencies": {
        "@opencensus/core": "^0.0.8",
        "uuid": "^3.2.1"
      },
      "engines": {
        "node": ">=6.0"
      }
    },
    "node_modules/@opencensus/propagation-b3/node_modules/@opencensus/core": {
      "version": "0.0.8",
      "resolved": "https://registry.npmjs.org/@opencensus/core/-/core-0.0.8.tgz",
      "integrity": "sha512-yUFT59SFhGMYQgX0PhoTR0LBff2BEhPrD9io1jWfF/VDbakRfs6Pq60rjv0Z7iaTav5gQlttJCX2+VPxFWCuoQ==",
      "dev": true,
      "dependencies": {
        "continuation-local-storage": "^3.2.1",
        "log-driver": "^1.2.7",
        "semver": "^5.5.0",
        "shimmer": "^1.2.0",
        "uuid": "^3.2.1"
      },
      "engines": {
        "node": ">=6.0"
      }
    },
    "node_modules/@opencensus/propagation-b3/node_modules/semver": {
      "version": "5.7.2",
      "resolved": "https://registry.npmjs.org/semver/-/semver-5.7.2.tgz",
      "integrity": "sha512-cBznnQ9KjJqU67B52RMC65CMarK2600WFnbkcaiwWq3xy/5haFJlshgnpjovMVJ+Hff49d8GEn0b87C5pDQ10g==",
      "dev": true,
      "bin": {
        "semver": "bin/semver"
      }
    },
    "node_modules/@opencensus/propagation-b3/node_modules/uuid": {
      "version": "3.4.0",
      "resolved": "https://registry.npmjs.org/uuid/-/uuid-3.4.0.tgz",
      "integrity": "sha512-HjSDRw6gZE5JMggctHBcjVak08+KEVhSIiDzFnT9S9aegmp85S/bReBVTb4QTFaRNptJ9kuYaNhnbNEOkbKb/A==",
      "deprecated": "Please upgrade  to version 7 or higher.  Older versions may use Math.random() in certain circumstances, which is known to be problematic.  See https://v8.dev/blog/math-random for details.",
      "dev": true,
      "bin": {
        "uuid": "bin/uuid"
      }
    },
    "node_modules/@pm2/agent": {
      "version": "2.0.3",
      "resolved": "https://registry.npmjs.org/@pm2/agent/-/agent-2.0.3.tgz",
      "integrity": "sha512-xkqqCoTf5VsciMqN0vb9jthW7olVAi4KRFNddCc7ZkeJZ3i8QwZANr4NSH2H5DvseRFHq7MiPspRY/EWAFWWTg==",
      "dev": true,
      "dependencies": {
        "async": "~3.2.0",
        "chalk": "~3.0.0",
        "dayjs": "~1.8.24",
        "debug": "~4.3.1",
        "eventemitter2": "~5.0.1",
        "fast-json-patch": "^3.0.0-1",
        "fclone": "~1.0.11",
        "nssocket": "0.6.0",
        "pm2-axon": "~4.0.1",
        "pm2-axon-rpc": "~0.7.0",
        "proxy-agent": "~6.3.0",
        "semver": "~7.5.0",
        "ws": "~7.4.0"
      }
    },
    "node_modules/@pm2/agent/node_modules/chalk": {
      "version": "3.0.0",
      "resolved": "https://registry.npmjs.org/chalk/-/chalk-3.0.0.tgz",
      "integrity": "sha512-4D3B6Wf41KOYRFdszmDqMCGq5VV/uMAB273JILmO+3jAlh8X4qDtdtgCR3fxtbLEMzSx22QdhnDcJvu2u1fVwg==",
      "dev": true,
      "dependencies": {
        "ansi-styles": "^4.1.0",
        "supports-color": "^7.1.0"
      },
      "engines": {
        "node": ">=8"
      }
    },
    "node_modules/@pm2/agent/node_modules/dayjs": {
      "version": "1.8.36",
      "resolved": "https://registry.npmjs.org/dayjs/-/dayjs-1.8.36.tgz",
      "integrity": "sha512-3VmRXEtw7RZKAf+4Tv1Ym9AGeo8r8+CjDi26x+7SYQil1UqtqdaokhzoEJohqlzt0m5kacJSDhJQkG/LWhpRBw==",
      "dev": true
    },
    "node_modules/@pm2/agent/node_modules/debug": {
      "version": "4.3.4",
      "resolved": "https://registry.npmjs.org/debug/-/debug-4.3.4.tgz",
      "integrity": "sha512-PRWFHuSU3eDtQJPvnNY7Jcket1j0t5OuOsFzPPzsekD52Zl8qUfFIPEiswXqIvHWGVHOgX+7G/vCNNhehwxfkQ==",
      "dev": true,
      "dependencies": {
        "ms": "2.1.2"
      },
      "engines": {
        "node": ">=6.0"
      },
      "peerDependenciesMeta": {
        "supports-color": {
          "optional": true
        }
      }
    },
    "node_modules/@pm2/agent/node_modules/lru-cache": {
      "version": "6.0.0",
      "resolved": "https://registry.npmjs.org/lru-cache/-/lru-cache-6.0.0.tgz",
      "integrity": "sha512-Jo6dJ04CmSjuznwJSS3pUeWmd/H0ffTlkXXgwZi+eq1UCmqQwCh+eLsYOYCwY991i2Fah4h1BEMCx4qThGbsiA==",
      "dev": true,
      "dependencies": {
        "yallist": "^4.0.0"
      },
      "engines": {
        "node": ">=10"
      }
    },
    "node_modules/@pm2/agent/node_modules/ms": {
      "version": "2.1.2",
      "resolved": "https://registry.npmjs.org/ms/-/ms-2.1.2.tgz",
      "integrity": "sha512-sGkPx+VjMtmA6MX27oA4FBFELFCZZ4S4XqeGOXCv68tT+jb3vk/RyaKWP0PTKyWtmLSM0b+adUTEvbs1PEaH2w==",
      "dev": true
    },
    "node_modules/@pm2/agent/node_modules/semver": {
      "version": "7.5.4",
      "resolved": "https://registry.npmjs.org/semver/-/semver-7.5.4.tgz",
      "integrity": "sha512-1bCSESV6Pv+i21Hvpxp3Dx+pSD8lIPt8uVjRrxAUt/nbswYc+tK6Y2btiULjd4+fnq15PX+nqQDC7Oft7WkwcA==",
      "dev": true,
      "dependencies": {
        "lru-cache": "^6.0.0"
      },
      "bin": {
        "semver": "bin/semver.js"
      },
      "engines": {
        "node": ">=10"
      }
    },
    "node_modules/@pm2/io": {
      "version": "5.0.2",
      "resolved": "https://registry.npmjs.org/@pm2/io/-/io-5.0.2.tgz",
      "integrity": "sha512-XAvrNoQPKOyO/jJyCu8jPhLzlyp35MEf7w/carHXmWKddPzeNOFSEpSEqMzPDawsvpxbE+i918cNN+MwgVsStA==",
      "dev": true,
      "dependencies": {
        "@opencensus/core": "0.0.9",
        "@opencensus/propagation-b3": "0.0.8",
        "async": "~2.6.1",
        "debug": "~4.3.1",
        "eventemitter2": "^6.3.1",
        "require-in-the-middle": "^5.0.0",
        "semver": "~7.5.4",
        "shimmer": "^1.2.0",
        "signal-exit": "^3.0.3",
        "tslib": "1.9.3"
      },
      "engines": {
        "node": ">=6.0"
      }
    },
    "node_modules/@pm2/io/node_modules/async": {
      "version": "2.6.4",
      "resolved": "https://registry.npmjs.org/async/-/async-2.6.4.tgz",
      "integrity": "sha512-mzo5dfJYwAn29PeiJ0zvwTo04zj8HDJj0Mn8TD7sno7q12prdbnasKJHhkm2c1LgrhlJ0teaea8860oxi51mGA==",
      "dev": true,
      "dependencies": {
        "lodash": "^4.17.14"
      }
    },
    "node_modules/@pm2/io/node_modules/debug": {
      "version": "4.3.4",
      "resolved": "https://registry.npmjs.org/debug/-/debug-4.3.4.tgz",
      "integrity": "sha512-PRWFHuSU3eDtQJPvnNY7Jcket1j0t5OuOsFzPPzsekD52Zl8qUfFIPEiswXqIvHWGVHOgX+7G/vCNNhehwxfkQ==",
      "dev": true,
      "dependencies": {
        "ms": "2.1.2"
      },
      "engines": {
        "node": ">=6.0"
      },
      "peerDependenciesMeta": {
        "supports-color": {
          "optional": true
        }
      }
    },
    "node_modules/@pm2/io/node_modules/eventemitter2": {
      "version": "6.4.9",
      "resolved": "https://registry.npmjs.org/eventemitter2/-/eventemitter2-6.4.9.tgz",
      "integrity": "sha512-JEPTiaOt9f04oa6NOkc4aH+nVp5I3wEjpHbIPqfgCdD5v5bUzy7xQqwcVO2aDQgOWhI28da57HksMrzK9HlRxg==",
      "dev": true
    },
    "node_modules/@pm2/io/node_modules/lru-cache": {
      "version": "6.0.0",
      "resolved": "https://registry.npmjs.org/lru-cache/-/lru-cache-6.0.0.tgz",
      "integrity": "sha512-Jo6dJ04CmSjuznwJSS3pUeWmd/H0ffTlkXXgwZi+eq1UCmqQwCh+eLsYOYCwY991i2Fah4h1BEMCx4qThGbsiA==",
      "dev": true,
      "dependencies": {
        "yallist": "^4.0.0"
      },
      "engines": {
        "node": ">=10"
      }
    },
    "node_modules/@pm2/io/node_modules/ms": {
      "version": "2.1.2",
      "resolved": "https://registry.npmjs.org/ms/-/ms-2.1.2.tgz",
      "integrity": "sha512-sGkPx+VjMtmA6MX27oA4FBFELFCZZ4S4XqeGOXCv68tT+jb3vk/RyaKWP0PTKyWtmLSM0b+adUTEvbs1PEaH2w==",
      "dev": true
    },
    "node_modules/@pm2/io/node_modules/semver": {
      "version": "7.5.4",
      "resolved": "https://registry.npmjs.org/semver/-/semver-7.5.4.tgz",
      "integrity": "sha512-1bCSESV6Pv+i21Hvpxp3Dx+pSD8lIPt8uVjRrxAUt/nbswYc+tK6Y2btiULjd4+fnq15PX+nqQDC7Oft7WkwcA==",
      "dev": true,
      "dependencies": {
        "lru-cache": "^6.0.0"
      },
      "bin": {
        "semver": "bin/semver.js"
      },
      "engines": {
        "node": ">=10"
      }
    },
    "node_modules/@pm2/io/node_modules/tslib": {
      "version": "1.9.3",
      "resolved": "https://registry.npmjs.org/tslib/-/tslib-1.9.3.tgz",
      "integrity": "sha512-4krF8scpejhaOgqzBEcGM7yDIEfi0/8+8zDRZhNZZ2kjmHJ4hv3zCbQWxoJGz1iw5U0Jl0nma13xzHXcncMavQ==",
      "dev": true
    },
    "node_modules/@pm2/js-api": {
      "version": "0.8.0",
      "resolved": "https://registry.npmjs.org/@pm2/js-api/-/js-api-0.8.0.tgz",
      "integrity": "sha512-nmWzrA/BQZik3VBz+npRcNIu01kdBhWL0mxKmP1ciF/gTcujPTQqt027N9fc1pK9ERM8RipFhymw7RcmCyOEYA==",
      "dev": true,
      "dependencies": {
        "async": "^2.6.3",
        "debug": "~4.3.1",
        "eventemitter2": "^6.3.1",
        "extrareqp2": "^1.0.0",
        "ws": "^7.0.0"
      },
      "engines": {
        "node": ">=4.0"
      }
    },
    "node_modules/@pm2/js-api/node_modules/async": {
      "version": "2.6.4",
      "resolved": "https://registry.npmjs.org/async/-/async-2.6.4.tgz",
      "integrity": "sha512-mzo5dfJYwAn29PeiJ0zvwTo04zj8HDJj0Mn8TD7sno7q12prdbnasKJHhkm2c1LgrhlJ0teaea8860oxi51mGA==",
      "dev": true,
      "dependencies": {
        "lodash": "^4.17.14"
      }
    },
    "node_modules/@pm2/js-api/node_modules/debug": {
      "version": "4.3.4",
      "resolved": "https://registry.npmjs.org/debug/-/debug-4.3.4.tgz",
      "integrity": "sha512-PRWFHuSU3eDtQJPvnNY7Jcket1j0t5OuOsFzPPzsekD52Zl8qUfFIPEiswXqIvHWGVHOgX+7G/vCNNhehwxfkQ==",
      "dev": true,
      "dependencies": {
        "ms": "2.1.2"
      },
      "engines": {
        "node": ">=6.0"
      },
      "peerDependenciesMeta": {
        "supports-color": {
          "optional": true
        }
      }
    },
    "node_modules/@pm2/js-api/node_modules/eventemitter2": {
      "version": "6.4.9",
      "resolved": "https://registry.npmjs.org/eventemitter2/-/eventemitter2-6.4.9.tgz",
      "integrity": "sha512-JEPTiaOt9f04oa6NOkc4aH+nVp5I3wEjpHbIPqfgCdD5v5bUzy7xQqwcVO2aDQgOWhI28da57HksMrzK9HlRxg==",
      "dev": true
    },
    "node_modules/@pm2/js-api/node_modules/ms": {
      "version": "2.1.2",
      "resolved": "https://registry.npmjs.org/ms/-/ms-2.1.2.tgz",
      "integrity": "sha512-sGkPx+VjMtmA6MX27oA4FBFELFCZZ4S4XqeGOXCv68tT+jb3vk/RyaKWP0PTKyWtmLSM0b+adUTEvbs1PEaH2w==",
      "dev": true
    },
    "node_modules/@pm2/pm2-version-check": {
      "version": "1.0.4",
      "resolved": "https://registry.npmjs.org/@pm2/pm2-version-check/-/pm2-version-check-1.0.4.tgz",
      "integrity": "sha512-SXsM27SGH3yTWKc2fKR4SYNxsmnvuBQ9dd6QHtEWmiZ/VqaOYPAIlS8+vMcn27YLtAEBGvNRSh3TPNvtjZgfqA==",
      "dev": true,
      "dependencies": {
        "debug": "^4.3.1"
      }
    },
    "node_modules/@pm2/pm2-version-check/node_modules/debug": {
      "version": "4.3.4",
      "resolved": "https://registry.npmjs.org/debug/-/debug-4.3.4.tgz",
      "integrity": "sha512-PRWFHuSU3eDtQJPvnNY7Jcket1j0t5OuOsFzPPzsekD52Zl8qUfFIPEiswXqIvHWGVHOgX+7G/vCNNhehwxfkQ==",
      "dev": true,
      "dependencies": {
        "ms": "2.1.2"
      },
      "engines": {
        "node": ">=6.0"
      },
      "peerDependenciesMeta": {
        "supports-color": {
          "optional": true
        }
      }
    },
    "node_modules/@pm2/pm2-version-check/node_modules/ms": {
      "version": "2.1.2",
      "resolved": "https://registry.npmjs.org/ms/-/ms-2.1.2.tgz",
      "integrity": "sha512-sGkPx+VjMtmA6MX27oA4FBFELFCZZ4S4XqeGOXCv68tT+jb3vk/RyaKWP0PTKyWtmLSM0b+adUTEvbs1PEaH2w==",
      "dev": true
    },
    "node_modules/@redis/bloom": {
      "version": "1.2.0",
      "resolved": "https://registry.npmjs.org/@redis/bloom/-/bloom-1.2.0.tgz",
      "integrity": "sha512-HG2DFjYKbpNmVXsa0keLHp/3leGJz1mjh09f2RLGGLQZzSHpkmZWuwJbAvo3QcRY8p80m5+ZdXZdYOSBLlp7Cg==",
      "peerDependencies": {
        "@redis/client": "^1.0.0"
      }
    },
    "node_modules/@redis/client": {
      "version": "1.5.8",
      "resolved": "https://registry.npmjs.org/@redis/client/-/client-1.5.8.tgz",
      "integrity": "sha512-xzElwHIO6rBAqzPeVnCzgvrnBEcFL1P0w8P65VNLRkdVW8rOE58f52hdj0BDgmsdOm4f1EoXPZtH4Fh7M/qUpw==",
      "dependencies": {
        "cluster-key-slot": "1.1.2",
        "generic-pool": "3.9.0",
        "yallist": "4.0.0"
      },
      "engines": {
        "node": ">=14"
      }
    },
    "node_modules/@redis/graph": {
      "version": "1.1.0",
      "resolved": "https://registry.npmjs.org/@redis/graph/-/graph-1.1.0.tgz",
      "integrity": "sha512-16yZWngxyXPd+MJxeSr0dqh2AIOi8j9yXKcKCwVaKDbH3HTuETpDVPcLujhFYVPtYrngSco31BUcSa9TH31Gqg==",
      "peerDependencies": {
        "@redis/client": "^1.0.0"
      }
    },
    "node_modules/@redis/json": {
      "version": "1.0.4",
      "resolved": "https://registry.npmjs.org/@redis/json/-/json-1.0.4.tgz",
      "integrity": "sha512-LUZE2Gdrhg0Rx7AN+cZkb1e6HjoSKaeeW8rYnt89Tly13GBI5eP4CwDVr+MY8BAYfCg4/N15OUrtLoona9uSgw==",
      "peerDependencies": {
        "@redis/client": "^1.0.0"
      }
    },
    "node_modules/@redis/search": {
      "version": "1.1.3",
      "resolved": "https://registry.npmjs.org/@redis/search/-/search-1.1.3.tgz",
      "integrity": "sha512-4Dg1JjvCevdiCBTZqjhKkGoC5/BcB7k9j99kdMnaXFXg8x4eyOIVg9487CMv7/BUVkFLZCaIh8ead9mU15DNng==",
      "peerDependencies": {
        "@redis/client": "^1.0.0"
      }
    },
    "node_modules/@redis/time-series": {
      "version": "1.0.4",
      "resolved": "https://registry.npmjs.org/@redis/time-series/-/time-series-1.0.4.tgz",
      "integrity": "sha512-ThUIgo2U/g7cCuZavucQTQzA9g9JbDDY2f64u3AbAoz/8vE2lt2U37LamDUVChhaDA3IRT9R6VvJwqnUfTJzng==",
      "peerDependencies": {
        "@redis/client": "^1.0.0"
      }
    },
    "node_modules/@sideway/address": {
      "version": "4.1.4",
      "resolved": "https://registry.npmjs.org/@sideway/address/-/address-4.1.4.tgz",
      "integrity": "sha512-7vwq+rOHVWjyXxVlR76Agnvhy8I9rpzjosTESvmhNeXOXdZZB15Fl+TI9x1SiHZH5Jv2wTGduSxFDIaq0m3DUw==",
      "dependencies": {
        "@hapi/hoek": "^9.0.0"
      }
    },
    "node_modules/@sideway/formula": {
      "version": "3.0.1",
      "resolved": "https://registry.npmjs.org/@sideway/formula/-/formula-3.0.1.tgz",
      "integrity": "sha512-/poHZJJVjx3L+zVD6g9KgHfYnb443oi7wLu/XKojDviHy6HOEOA6z1Trk5aR1dGcmPenJEgb2sK2I80LeS3MIg=="
    },
    "node_modules/@sideway/pinpoint": {
      "version": "2.0.0",
      "resolved": "https://registry.npmjs.org/@sideway/pinpoint/-/pinpoint-2.0.0.tgz",
      "integrity": "sha512-RNiOoTPkptFtSVzQevY/yWtZwf/RxyVnPy/OcA9HBM3MlGDnBEYL5B41H0MTn0Uec8Hi+2qUtTfG2WWZBmMejQ=="
    },
    "node_modules/@smithy/abort-controller": {
      "version": "2.2.0",
      "resolved": "https://registry.npmjs.org/@smithy/abort-controller/-/abort-controller-2.2.0.tgz",
      "integrity": "sha512-wRlta7GuLWpTqtFfGo+nZyOO1vEvewdNR1R4rTxpC8XU6vG/NDyrFBhwLZsqg1NUoR1noVaXJPC/7ZK47QCySw==",
      "optional": true,
      "dependencies": {
        "@smithy/types": "^2.12.0",
        "tslib": "^2.6.2"
      },
      "engines": {
        "node": ">=14.0.0"
      }
    },
    "node_modules/@smithy/config-resolver": {
      "version": "2.2.0",
      "resolved": "https://registry.npmjs.org/@smithy/config-resolver/-/config-resolver-2.2.0.tgz",
      "integrity": "sha512-fsiMgd8toyUba6n1WRmr+qACzXltpdDkPTAaDqc8QqPBUzO+/JKwL6bUBseHVi8tu9l+3JOK+tSf7cay+4B3LA==",
      "optional": true,
      "dependencies": {
        "@smithy/node-config-provider": "^2.3.0",
        "@smithy/types": "^2.12.0",
        "@smithy/util-config-provider": "^2.3.0",
        "@smithy/util-middleware": "^2.2.0",
        "tslib": "^2.6.2"
      },
      "engines": {
        "node": ">=14.0.0"
      }
    },
    "node_modules/@smithy/core": {
      "version": "1.4.0",
      "resolved": "https://registry.npmjs.org/@smithy/core/-/core-1.4.0.tgz",
      "integrity": "sha512-uu9ZDI95Uij4qk+L6kyFjdk11zqBkcJ3Lv0sc6jZrqHvLyr0+oeekD3CnqMafBn/5PRI6uv6ulW3kNLRBUHeVw==",
      "optional": true,
      "dependencies": {
        "@smithy/middleware-endpoint": "^2.5.0",
        "@smithy/middleware-retry": "^2.2.0",
        "@smithy/middleware-serde": "^2.3.0",
        "@smithy/protocol-http": "^3.3.0",
        "@smithy/smithy-client": "^2.5.0",
        "@smithy/types": "^2.12.0",
        "@smithy/util-middleware": "^2.2.0",
        "tslib": "^2.6.2"
      },
      "engines": {
        "node": ">=14.0.0"
      }
    },
    "node_modules/@smithy/credential-provider-imds": {
      "version": "2.3.0",
      "resolved": "https://registry.npmjs.org/@smithy/credential-provider-imds/-/credential-provider-imds-2.3.0.tgz",
      "integrity": "sha512-BWB9mIukO1wjEOo1Ojgl6LrG4avcaC7T/ZP6ptmAaW4xluhSIPZhY+/PI5YKzlk+jsm+4sQZB45Bt1OfMeQa3w==",
      "optional": true,
      "dependencies": {
        "@smithy/node-config-provider": "^2.3.0",
        "@smithy/property-provider": "^2.2.0",
        "@smithy/types": "^2.12.0",
        "@smithy/url-parser": "^2.2.0",
        "tslib": "^2.6.2"
      },
      "engines": {
        "node": ">=14.0.0"
      }
    },
    "node_modules/@smithy/eventstream-codec": {
      "version": "2.2.0",
      "resolved": "https://registry.npmjs.org/@smithy/eventstream-codec/-/eventstream-codec-2.2.0.tgz",
      "integrity": "sha512-8janZoJw85nJmQZc4L8TuePp2pk1nxLgkxIR0TUjKJ5Dkj5oelB9WtiSSGXCQvNsJl0VSTvK/2ueMXxvpa9GVw==",
      "optional": true,
      "dependencies": {
        "@aws-crypto/crc32": "3.0.0",
        "@smithy/types": "^2.12.0",
        "@smithy/util-hex-encoding": "^2.2.0",
        "tslib": "^2.6.2"
      }
    },
    "node_modules/@smithy/fetch-http-handler": {
      "version": "2.5.0",
      "resolved": "https://registry.npmjs.org/@smithy/fetch-http-handler/-/fetch-http-handler-2.5.0.tgz",
      "integrity": "sha512-BOWEBeppWhLn/no/JxUL/ghTfANTjT7kg3Ww2rPqTUY9R4yHPXxJ9JhMe3Z03LN3aPwiwlpDIUcVw1xDyHqEhw==",
      "optional": true,
      "dependencies": {
        "@smithy/protocol-http": "^3.3.0",
        "@smithy/querystring-builder": "^2.2.0",
        "@smithy/types": "^2.12.0",
        "@smithy/util-base64": "^2.3.0",
        "tslib": "^2.6.2"
      }
    },
    "node_modules/@smithy/hash-node": {
      "version": "2.2.0",
      "resolved": "https://registry.npmjs.org/@smithy/hash-node/-/hash-node-2.2.0.tgz",
      "integrity": "sha512-zLWaC/5aWpMrHKpoDF6nqpNtBhlAYKF/7+9yMN7GpdR8CzohnWfGtMznPybnwSS8saaXBMxIGwJqR4HmRp6b3g==",
      "optional": true,
      "dependencies": {
        "@smithy/types": "^2.12.0",
        "@smithy/util-buffer-from": "^2.2.0",
        "@smithy/util-utf8": "^2.3.0",
        "tslib": "^2.6.2"
      },
      "engines": {
        "node": ">=14.0.0"
      }
    },
    "node_modules/@smithy/invalid-dependency": {
      "version": "2.2.0",
      "resolved": "https://registry.npmjs.org/@smithy/invalid-dependency/-/invalid-dependency-2.2.0.tgz",
      "integrity": "sha512-nEDASdbKFKPXN2O6lOlTgrEEOO9NHIeO+HVvZnkqc8h5U9g3BIhWsvzFo+UcUbliMHvKNPD/zVxDrkP1Sbgp8Q==",
      "optional": true,
      "dependencies": {
        "@smithy/types": "^2.12.0",
        "tslib": "^2.6.2"
      }
    },
    "node_modules/@smithy/is-array-buffer": {
      "version": "2.2.0",
      "resolved": "https://registry.npmjs.org/@smithy/is-array-buffer/-/is-array-buffer-2.2.0.tgz",
      "integrity": "sha512-GGP3O9QFD24uGeAXYUjwSTXARoqpZykHadOmA8G5vfJPK0/DC67qa//0qvqrJzL1xc8WQWX7/yc7fwudjPHPhA==",
      "optional": true,
      "dependencies": {
        "tslib": "^2.6.2"
      },
      "engines": {
        "node": ">=14.0.0"
      }
    },
    "node_modules/@smithy/middleware-content-length": {
      "version": "2.2.0",
      "resolved": "https://registry.npmjs.org/@smithy/middleware-content-length/-/middleware-content-length-2.2.0.tgz",
      "integrity": "sha512-5bl2LG1Ah/7E5cMSC+q+h3IpVHMeOkG0yLRyQT1p2aMJkSrZG7RlXHPuAgb7EyaFeidKEnnd/fNaLLaKlHGzDQ==",
      "optional": true,
      "dependencies": {
        "@smithy/protocol-http": "^3.3.0",
        "@smithy/types": "^2.12.0",
        "tslib": "^2.6.2"
      },
      "engines": {
        "node": ">=14.0.0"
      }
    },
    "node_modules/@smithy/middleware-endpoint": {
      "version": "2.5.0",
      "resolved": "https://registry.npmjs.org/@smithy/middleware-endpoint/-/middleware-endpoint-2.5.0.tgz",
      "integrity": "sha512-OBhI9ZEAG8Xen0xsFJwwNOt44WE2CWkfYIxTognC8x42Lfsdf0VN/wCMqpdkySMDio/vts10BiovAxQp0T0faA==",
      "optional": true,
      "dependencies": {
        "@smithy/middleware-serde": "^2.3.0",
        "@smithy/node-config-provider": "^2.3.0",
        "@smithy/shared-ini-file-loader": "^2.4.0",
        "@smithy/types": "^2.12.0",
        "@smithy/url-parser": "^2.2.0",
        "@smithy/util-middleware": "^2.2.0",
        "tslib": "^2.6.2"
      },
      "engines": {
        "node": ">=14.0.0"
      }
    },
    "node_modules/@smithy/middleware-retry": {
      "version": "2.2.0",
      "resolved": "https://registry.npmjs.org/@smithy/middleware-retry/-/middleware-retry-2.2.0.tgz",
      "integrity": "sha512-PsjDOLpbevgn37yJbawmfVoanru40qVA8UEf2+YA1lvOefmhuhL6ZbKtGsLAWDRnE1OlAmedsbA/htH6iSZjNA==",
      "optional": true,
      "dependencies": {
        "@smithy/node-config-provider": "^2.3.0",
        "@smithy/protocol-http": "^3.3.0",
        "@smithy/service-error-classification": "^2.1.5",
        "@smithy/smithy-client": "^2.5.0",
        "@smithy/types": "^2.12.0",
        "@smithy/util-middleware": "^2.2.0",
        "@smithy/util-retry": "^2.2.0",
        "tslib": "^2.6.2",
        "uuid": "^8.3.2"
      },
      "engines": {
        "node": ">=14.0.0"
      }
    },
    "node_modules/@smithy/middleware-serde": {
      "version": "2.3.0",
      "resolved": "https://registry.npmjs.org/@smithy/middleware-serde/-/middleware-serde-2.3.0.tgz",
      "integrity": "sha512-sIADe7ojwqTyvEQBe1nc/GXB9wdHhi9UwyX0lTyttmUWDJLP655ZYE1WngnNyXREme8I27KCaUhyhZWRXL0q7Q==",
      "optional": true,
      "dependencies": {
        "@smithy/types": "^2.12.0",
        "tslib": "^2.6.2"
      },
      "engines": {
        "node": ">=14.0.0"
      }
    },
    "node_modules/@smithy/middleware-stack": {
      "version": "2.2.0",
      "resolved": "https://registry.npmjs.org/@smithy/middleware-stack/-/middleware-stack-2.2.0.tgz",
      "integrity": "sha512-Qntc3jrtwwrsAC+X8wms8zhrTr0sFXnyEGhZd9sLtsJ/6gGQKFzNB+wWbOcpJd7BR8ThNCoKt76BuQahfMvpeA==",
      "optional": true,
      "dependencies": {
        "@smithy/types": "^2.12.0",
        "tslib": "^2.6.2"
      },
      "engines": {
        "node": ">=14.0.0"
      }
    },
    "node_modules/@smithy/node-config-provider": {
      "version": "2.3.0",
      "resolved": "https://registry.npmjs.org/@smithy/node-config-provider/-/node-config-provider-2.3.0.tgz",
      "integrity": "sha512-0elK5/03a1JPWMDPaS726Iw6LpQg80gFut1tNpPfxFuChEEklo2yL823V94SpTZTxmKlXFtFgsP55uh3dErnIg==",
      "optional": true,
      "dependencies": {
        "@smithy/property-provider": "^2.2.0",
        "@smithy/shared-ini-file-loader": "^2.4.0",
        "@smithy/types": "^2.12.0",
        "tslib": "^2.6.2"
      },
      "engines": {
        "node": ">=14.0.0"
      }
    },
    "node_modules/@smithy/node-http-handler": {
      "version": "2.5.0",
      "resolved": "https://registry.npmjs.org/@smithy/node-http-handler/-/node-http-handler-2.5.0.tgz",
      "integrity": "sha512-mVGyPBzkkGQsPoxQUbxlEfRjrj6FPyA3u3u2VXGr9hT8wilsoQdZdvKpMBFMB8Crfhv5dNkKHIW0Yyuc7eABqA==",
      "optional": true,
      "dependencies": {
        "@smithy/abort-controller": "^2.2.0",
        "@smithy/protocol-http": "^3.3.0",
        "@smithy/querystring-builder": "^2.2.0",
        "@smithy/types": "^2.12.0",
        "tslib": "^2.6.2"
      },
      "engines": {
        "node": ">=14.0.0"
      }
    },
    "node_modules/@smithy/property-provider": {
      "version": "2.2.0",
      "resolved": "https://registry.npmjs.org/@smithy/property-provider/-/property-provider-2.2.0.tgz",
      "integrity": "sha512-+xiil2lFhtTRzXkx8F053AV46QnIw6e7MV8od5Mi68E1ICOjCeCHw2XfLnDEUHnT9WGUIkwcqavXjfwuJbGlpg==",
      "optional": true,
      "dependencies": {
        "@smithy/types": "^2.12.0",
        "tslib": "^2.6.2"
      },
      "engines": {
        "node": ">=14.0.0"
      }
    },
    "node_modules/@smithy/protocol-http": {
      "version": "3.3.0",
      "resolved": "https://registry.npmjs.org/@smithy/protocol-http/-/protocol-http-3.3.0.tgz",
      "integrity": "sha512-Xy5XK1AFWW2nlY/biWZXu6/krgbaf2dg0q492D8M5qthsnU2H+UgFeZLbM76FnH7s6RO/xhQRkj+T6KBO3JzgQ==",
      "optional": true,
      "dependencies": {
        "@smithy/types": "^2.12.0",
        "tslib": "^2.6.2"
      },
      "engines": {
        "node": ">=14.0.0"
      }
    },
    "node_modules/@smithy/querystring-builder": {
      "version": "2.2.0",
      "resolved": "https://registry.npmjs.org/@smithy/querystring-builder/-/querystring-builder-2.2.0.tgz",
      "integrity": "sha512-L1kSeviUWL+emq3CUVSgdogoM/D9QMFaqxL/dd0X7PCNWmPXqt+ExtrBjqT0V7HLN03Vs9SuiLrG3zy3JGnE5A==",
      "optional": true,
      "dependencies": {
        "@smithy/types": "^2.12.0",
        "@smithy/util-uri-escape": "^2.2.0",
        "tslib": "^2.6.2"
      },
      "engines": {
        "node": ">=14.0.0"
      }
    },
    "node_modules/@smithy/querystring-parser": {
      "version": "2.2.0",
      "resolved": "https://registry.npmjs.org/@smithy/querystring-parser/-/querystring-parser-2.2.0.tgz",
      "integrity": "sha512-BvHCDrKfbG5Yhbpj4vsbuPV2GgcpHiAkLeIlcA1LtfpMz3jrqizP1+OguSNSj1MwBHEiN+jwNisXLGdajGDQJA==",
      "optional": true,
      "dependencies": {
        "@smithy/types": "^2.12.0",
        "tslib": "^2.6.2"
      },
      "engines": {
        "node": ">=14.0.0"
      }
    },
    "node_modules/@smithy/service-error-classification": {
      "version": "2.1.5",
      "resolved": "https://registry.npmjs.org/@smithy/service-error-classification/-/service-error-classification-2.1.5.tgz",
      "integrity": "sha512-uBDTIBBEdAQryvHdc5W8sS5YX7RQzF683XrHePVdFmAgKiMofU15FLSM0/HU03hKTnazdNRFa0YHS7+ArwoUSQ==",
      "optional": true,
      "dependencies": {
        "@smithy/types": "^2.12.0"
      },
      "engines": {
        "node": ">=14.0.0"
      }
    },
    "node_modules/@smithy/shared-ini-file-loader": {
      "version": "2.4.0",
      "resolved": "https://registry.npmjs.org/@smithy/shared-ini-file-loader/-/shared-ini-file-loader-2.4.0.tgz",
      "integrity": "sha512-WyujUJL8e1B6Z4PBfAqC/aGY1+C7T0w20Gih3yrvJSk97gpiVfB+y7c46T4Nunk+ZngLq0rOIdeVeIklk0R3OA==",
      "optional": true,
      "dependencies": {
        "@smithy/types": "^2.12.0",
        "tslib": "^2.6.2"
      },
      "engines": {
        "node": ">=14.0.0"
      }
    },
    "node_modules/@smithy/signature-v4": {
      "version": "2.2.0",
      "resolved": "https://registry.npmjs.org/@smithy/signature-v4/-/signature-v4-2.2.0.tgz",
      "integrity": "sha512-+B5TNzj/fRZzVW3z8UUJOkNx15+4E0CLuvJmJUA1JUIZFp3rdJ/M2H5r2SqltaVPXL0oIxv/6YK92T9TsFGbFg==",
      "optional": true,
      "dependencies": {
        "@smithy/eventstream-codec": "^2.2.0",
        "@smithy/is-array-buffer": "^2.2.0",
        "@smithy/types": "^2.12.0",
        "@smithy/util-hex-encoding": "^2.2.0",
        "@smithy/util-middleware": "^2.2.0",
        "@smithy/util-uri-escape": "^2.2.0",
        "@smithy/util-utf8": "^2.3.0",
        "tslib": "^2.6.2"
      },
      "engines": {
        "node": ">=14.0.0"
      }
    },
    "node_modules/@smithy/smithy-client": {
      "version": "2.5.0",
      "resolved": "https://registry.npmjs.org/@smithy/smithy-client/-/smithy-client-2.5.0.tgz",
      "integrity": "sha512-DDXWHWdimtS3y/Kw1Jo46KQ0ZYsDKcldFynQERUGBPDpkW1lXOTHy491ALHjwfiBQvzsVKVxl5+ocXNIgJuX4g==",
      "optional": true,
      "dependencies": {
        "@smithy/middleware-endpoint": "^2.5.0",
        "@smithy/middleware-stack": "^2.2.0",
        "@smithy/protocol-http": "^3.3.0",
        "@smithy/types": "^2.12.0",
        "@smithy/util-stream": "^2.2.0",
        "tslib": "^2.6.2"
      },
      "engines": {
        "node": ">=14.0.0"
      }
    },
    "node_modules/@smithy/types": {
      "version": "2.12.0",
      "resolved": "https://registry.npmjs.org/@smithy/types/-/types-2.12.0.tgz",
      "integrity": "sha512-QwYgloJ0sVNBeBuBs65cIkTbfzV/Q6ZNPCJ99EICFEdJYG50nGIY/uYXp+TbsdJReIuPr0a0kXmCvren3MbRRw==",
      "optional": true,
      "dependencies": {
        "tslib": "^2.6.2"
      },
      "engines": {
        "node": ">=14.0.0"
      }
    },
    "node_modules/@smithy/url-parser": {
      "version": "2.2.0",
      "resolved": "https://registry.npmjs.org/@smithy/url-parser/-/url-parser-2.2.0.tgz",
      "integrity": "sha512-hoA4zm61q1mNTpksiSWp2nEl1dt3j726HdRhiNgVJQMj7mLp7dprtF57mOB6JvEk/x9d2bsuL5hlqZbBuHQylQ==",
      "optional": true,
      "dependencies": {
        "@smithy/querystring-parser": "^2.2.0",
        "@smithy/types": "^2.12.0",
        "tslib": "^2.6.2"
      }
    },
    "node_modules/@smithy/util-base64": {
      "version": "2.3.0",
      "resolved": "https://registry.npmjs.org/@smithy/util-base64/-/util-base64-2.3.0.tgz",
      "integrity": "sha512-s3+eVwNeJuXUwuMbusncZNViuhv2LjVJ1nMwTqSA0XAC7gjKhqqxRdJPhR8+YrkoZ9IiIbFk/yK6ACe/xlF+hw==",
      "optional": true,
      "dependencies": {
        "@smithy/util-buffer-from": "^2.2.0",
        "@smithy/util-utf8": "^2.3.0",
        "tslib": "^2.6.2"
      },
      "engines": {
        "node": ">=14.0.0"
      }
    },
    "node_modules/@smithy/util-body-length-browser": {
      "version": "2.2.0",
      "resolved": "https://registry.npmjs.org/@smithy/util-body-length-browser/-/util-body-length-browser-2.2.0.tgz",
      "integrity": "sha512-dtpw9uQP7W+n3vOtx0CfBD5EWd7EPdIdsQnWTDoFf77e3VUf05uA7R7TGipIo8e4WL2kuPdnsr3hMQn9ziYj5w==",
      "optional": true,
      "dependencies": {
        "tslib": "^2.6.2"
      }
    },
    "node_modules/@smithy/util-body-length-node": {
      "version": "2.3.0",
      "resolved": "https://registry.npmjs.org/@smithy/util-body-length-node/-/util-body-length-node-2.3.0.tgz",
      "integrity": "sha512-ITWT1Wqjubf2CJthb0BuT9+bpzBfXeMokH/AAa5EJQgbv9aPMVfnM76iFIZVFf50hYXGbtiV71BHAthNWd6+dw==",
      "optional": true,
      "dependencies": {
        "tslib": "^2.6.2"
      },
      "engines": {
        "node": ">=14.0.0"
      }
    },
    "node_modules/@smithy/util-buffer-from": {
      "version": "2.2.0",
      "resolved": "https://registry.npmjs.org/@smithy/util-buffer-from/-/util-buffer-from-2.2.0.tgz",
      "integrity": "sha512-IJdWBbTcMQ6DA0gdNhh/BwrLkDR+ADW5Kr1aZmd4k3DIF6ezMV4R2NIAmT08wQJ3yUK82thHWmC/TnK/wpMMIA==",
      "optional": true,
      "dependencies": {
        "@smithy/is-array-buffer": "^2.2.0",
        "tslib": "^2.6.2"
      },
      "engines": {
        "node": ">=14.0.0"
      }
    },
    "node_modules/@smithy/util-config-provider": {
      "version": "2.3.0",
      "resolved": "https://registry.npmjs.org/@smithy/util-config-provider/-/util-config-provider-2.3.0.tgz",
      "integrity": "sha512-HZkzrRcuFN1k70RLqlNK4FnPXKOpkik1+4JaBoHNJn+RnJGYqaa3c5/+XtLOXhlKzlRgNvyaLieHTW2VwGN0VQ==",
      "optional": true,
      "dependencies": {
        "tslib": "^2.6.2"
      },
      "engines": {
        "node": ">=14.0.0"
      }
    },
    "node_modules/@smithy/util-defaults-mode-browser": {
      "version": "2.2.0",
      "resolved": "https://registry.npmjs.org/@smithy/util-defaults-mode-browser/-/util-defaults-mode-browser-2.2.0.tgz",
      "integrity": "sha512-2okTdZaCBvOJszAPU/KSvlimMe35zLOKbQpHhamFJmR7t95HSe0K3C92jQPjKY3PmDBD+7iMkOnuW05F5OlF4g==",
      "optional": true,
      "dependencies": {
        "@smithy/property-provider": "^2.2.0",
        "@smithy/smithy-client": "^2.5.0",
        "@smithy/types": "^2.12.0",
        "bowser": "^2.11.0",
        "tslib": "^2.6.2"
      },
      "engines": {
        "node": ">= 10.0.0"
      }
    },
    "node_modules/@smithy/util-defaults-mode-node": {
      "version": "2.3.0",
      "resolved": "https://registry.npmjs.org/@smithy/util-defaults-mode-node/-/util-defaults-mode-node-2.3.0.tgz",
      "integrity": "sha512-hfKXnNLmsW9cmLb/JXKIvtuO6Cf4SuqN5PN1C2Ru/TBIws+m1wSgb+A53vo0r66xzB6E82inKG2J7qtwdi+Kkw==",
      "optional": true,
      "dependencies": {
        "@smithy/config-resolver": "^2.2.0",
        "@smithy/credential-provider-imds": "^2.3.0",
        "@smithy/node-config-provider": "^2.3.0",
        "@smithy/property-provider": "^2.2.0",
        "@smithy/smithy-client": "^2.5.0",
        "@smithy/types": "^2.12.0",
        "tslib": "^2.6.2"
      },
      "engines": {
        "node": ">= 10.0.0"
      }
    },
    "node_modules/@smithy/util-endpoints": {
      "version": "1.2.0",
      "resolved": "https://registry.npmjs.org/@smithy/util-endpoints/-/util-endpoints-1.2.0.tgz",
      "integrity": "sha512-BuDHv8zRjsE5zXd3PxFXFknzBG3owCpjq8G3FcsXW3CykYXuEqM3nTSsmLzw5q+T12ZYuDlVUZKBdpNbhVtlrQ==",
      "optional": true,
      "dependencies": {
        "@smithy/node-config-provider": "^2.3.0",
        "@smithy/types": "^2.12.0",
        "tslib": "^2.6.2"
      },
      "engines": {
        "node": ">= 14.0.0"
      }
    },
    "node_modules/@smithy/util-hex-encoding": {
      "version": "2.2.0",
      "resolved": "https://registry.npmjs.org/@smithy/util-hex-encoding/-/util-hex-encoding-2.2.0.tgz",
      "integrity": "sha512-7iKXR+/4TpLK194pVjKiasIyqMtTYJsgKgM242Y9uzt5dhHnUDvMNb+3xIhRJ9QhvqGii/5cRUt4fJn3dtXNHQ==",
      "optional": true,
      "dependencies": {
        "tslib": "^2.6.2"
      },
      "engines": {
        "node": ">=14.0.0"
      }
    },
    "node_modules/@smithy/util-middleware": {
      "version": "2.2.0",
      "resolved": "https://registry.npmjs.org/@smithy/util-middleware/-/util-middleware-2.2.0.tgz",
      "integrity": "sha512-L1qpleXf9QD6LwLCJ5jddGkgWyuSvWBkJwWAZ6kFkdifdso+sk3L3O1HdmPvCdnCK3IS4qWyPxev01QMnfHSBw==",
      "optional": true,
      "dependencies": {
        "@smithy/types": "^2.12.0",
        "tslib": "^2.6.2"
      },
      "engines": {
        "node": ">=14.0.0"
      }
    },
    "node_modules/@smithy/util-retry": {
      "version": "2.2.0",
      "resolved": "https://registry.npmjs.org/@smithy/util-retry/-/util-retry-2.2.0.tgz",
      "integrity": "sha512-q9+pAFPTfftHXRytmZ7GzLFFrEGavqapFc06XxzZFcSIGERXMerXxCitjOG1prVDR9QdjqotF40SWvbqcCpf8g==",
      "optional": true,
      "dependencies": {
        "@smithy/service-error-classification": "^2.1.5",
        "@smithy/types": "^2.12.0",
        "tslib": "^2.6.2"
      },
      "engines": {
        "node": ">= 14.0.0"
      }
    },
    "node_modules/@smithy/util-stream": {
      "version": "2.2.0",
      "resolved": "https://registry.npmjs.org/@smithy/util-stream/-/util-stream-2.2.0.tgz",
      "integrity": "sha512-17faEXbYWIRst1aU9SvPZyMdWmqIrduZjVOqCPMIsWFNxs5yQQgFrJL6b2SdiCzyW9mJoDjFtgi53xx7EH+BXA==",
      "optional": true,
      "dependencies": {
        "@smithy/fetch-http-handler": "^2.5.0",
        "@smithy/node-http-handler": "^2.5.0",
        "@smithy/types": "^2.12.0",
        "@smithy/util-base64": "^2.3.0",
        "@smithy/util-buffer-from": "^2.2.0",
        "@smithy/util-hex-encoding": "^2.2.0",
        "@smithy/util-utf8": "^2.3.0",
        "tslib": "^2.6.2"
      },
      "engines": {
        "node": ">=14.0.0"
      }
    },
    "node_modules/@smithy/util-uri-escape": {
      "version": "2.2.0",
      "resolved": "https://registry.npmjs.org/@smithy/util-uri-escape/-/util-uri-escape-2.2.0.tgz",
      "integrity": "sha512-jtmJMyt1xMD/d8OtbVJ2gFZOSKc+ueYJZPW20ULW1GOp/q/YIM0wNh+u8ZFao9UaIGz4WoPW8hC64qlWLIfoDA==",
      "optional": true,
      "dependencies": {
        "tslib": "^2.6.2"
      },
      "engines": {
        "node": ">=14.0.0"
      }
    },
    "node_modules/@smithy/util-utf8": {
      "version": "2.3.0",
      "resolved": "https://registry.npmjs.org/@smithy/util-utf8/-/util-utf8-2.3.0.tgz",
      "integrity": "sha512-R8Rdn8Hy72KKcebgLiv8jQcQkXoLMOGGv5uI1/k0l+snqkOzQ1R0ChUBCxWMlBsFMekWjq0wRudIweFs7sKT5A==",
      "optional": true,
      "dependencies": {
        "@smithy/util-buffer-from": "^2.2.0",
        "tslib": "^2.6.2"
      },
      "engines": {
        "node": ">=14.0.0"
      }
    },
    "node_modules/@tootallnate/quickjs-emscripten": {
      "version": "0.23.0",
      "resolved": "https://registry.npmjs.org/@tootallnate/quickjs-emscripten/-/quickjs-emscripten-0.23.0.tgz",
      "integrity": "sha512-C5Mc6rdnsaJDjO3UpGW/CQTHtCKaYlScZTly4JIu97Jxo/odCiH0ITnDXSJPTOrEKk/ycSZ0AOgTmkDtkOsvIA==",
      "dev": true
    },
    "node_modules/@types/axios": {
      "version": "0.14.0",
      "resolved": "https://registry.npmjs.org/@types/axios/-/axios-0.14.0.tgz",
      "integrity": "sha512-KqQnQbdYE54D7oa/UmYVMZKq7CO4l8DEENzOKc4aBRwxCXSlJXGz83flFx5L7AWrOQnmuN3kVsRdt+GZPPjiVQ==",
      "deprecated": "This is a stub types definition for axios (https://github.com/mzabriskie/axios). axios provides its own type definitions, so you don't need @types/axios installed!",
      "dependencies": {
        "axios": "*"
      }
    },
    "node_modules/@types/body-parser": {
      "version": "1.19.2",
      "resolved": "https://registry.npmjs.org/@types/body-parser/-/body-parser-1.19.2.tgz",
      "integrity": "sha512-ALYone6pm6QmwZoAgeyNksccT9Q4AWZQ6PvfwR37GT6r6FWUPguq6sUmNGSMV2Wr761oQoBxwGGa6DR5o1DC9g==",
      "dev": true,
      "dependencies": {
        "@types/connect": "*",
        "@types/node": "*"
      }
    },
    "node_modules/@types/connect": {
      "version": "3.4.35",
      "resolved": "https://registry.npmjs.org/@types/connect/-/connect-3.4.35.tgz",
      "integrity": "sha512-cdeYyv4KWoEgpBISTxWvqYsVy444DOqehiF3fM3ne10AmJ62RSyNkUnxMJXHQWRQQX2eR94m5y1IZyDwBjV9FQ==",
      "dev": true,
      "dependencies": {
        "@types/node": "*"
      }
    },
    "node_modules/@types/express": {
      "version": "4.17.17",
      "resolved": "https://registry.npmjs.org/@types/express/-/express-4.17.17.tgz",
      "integrity": "sha512-Q4FmmuLGBG58btUnfS1c1r/NQdlp3DMfGDGig8WhfpA2YRUtEkxAjkZb0yvplJGYdF1fsQ81iMDcH24sSCNC/Q==",
      "dev": true,
      "dependencies": {
        "@types/body-parser": "*",
        "@types/express-serve-static-core": "^4.17.33",
        "@types/qs": "*",
        "@types/serve-static": "*"
      }
    },
    "node_modules/@types/express-serve-static-core": {
      "version": "4.17.35",
      "resolved": "https://registry.npmjs.org/@types/express-serve-static-core/-/express-serve-static-core-4.17.35.tgz",
      "integrity": "sha512-wALWQwrgiB2AWTT91CB62b6Yt0sNHpznUXeZEcnPU3DRdlDIz74x8Qg1UUYKSVFi+va5vKOLYRBI1bRKiLLKIg==",
      "dev": true,
      "dependencies": {
        "@types/node": "*",
        "@types/qs": "*",
        "@types/range-parser": "*",
        "@types/send": "*"
      }
    },
    "node_modules/@types/mime": {
      "version": "1.3.2",
      "resolved": "https://registry.npmjs.org/@types/mime/-/mime-1.3.2.tgz",
      "integrity": "sha512-YATxVxgRqNH6nHEIsvg6k2Boc1JHI9ZbH5iWFFv/MTkchz3b1ieGDa5T0a9RznNdI0KhVbdbWSN+KWWrQZRxTw==",
      "dev": true
    },
    "node_modules/@types/node": {
      "version": "20.3.1",
      "resolved": "https://registry.npmjs.org/@types/node/-/node-20.3.1.tgz",
      "integrity": "sha512-EhcH/wvidPy1WeML3TtYFGR83UzjxeWRen9V402T8aUGYsCHOmfoisV3ZSg03gAFIbLq8TnWOJ0f4cALtnSEUg=="
    },
    "node_modules/@types/qs": {
      "version": "6.9.7",
      "resolved": "https://registry.npmjs.org/@types/qs/-/qs-6.9.7.tgz",
      "integrity": "sha512-FGa1F62FT09qcrueBA6qYTrJPVDzah9a+493+o2PCXsesWHIn27G98TsSMs3WPNbZIEj4+VJf6saSFpvD+3Zsw==",
      "dev": true
    },
    "node_modules/@types/range-parser": {
      "version": "1.2.4",
      "resolved": "https://registry.npmjs.org/@types/range-parser/-/range-parser-1.2.4.tgz",
      "integrity": "sha512-EEhsLsD6UsDM1yFhAvy0Cjr6VwmpMWqFBCb9w07wVugF7w9nfajxLuVmngTIpgS6svCnm6Vaw+MZhoDCKnOfsw==",
      "dev": true
    },
    "node_modules/@types/send": {
      "version": "0.17.1",
      "resolved": "https://registry.npmjs.org/@types/send/-/send-0.17.1.tgz",
      "integrity": "sha512-Cwo8LE/0rnvX7kIIa3QHCkcuF21c05Ayb0ZfxPiv0W8VRiZiNW/WuRupHKpqqGVGf7SUA44QSOUKaEd9lIrd/Q==",
      "dev": true,
      "dependencies": {
        "@types/mime": "^1",
        "@types/node": "*"
      }
    },
    "node_modules/@types/serve-static": {
      "version": "1.15.1",
      "resolved": "https://registry.npmjs.org/@types/serve-static/-/serve-static-1.15.1.tgz",
      "integrity": "sha512-NUo5XNiAdULrJENtJXZZ3fHtfMolzZwczzBbnAeBbqBwG+LaG6YaJtuwzwGSQZ2wsCrxjEhNNjAkKigy3n8teQ==",
      "dev": true,
      "dependencies": {
        "@types/mime": "*",
        "@types/node": "*"
      }
    },
    "node_modules/@types/webidl-conversions": {
      "version": "7.0.0",
      "resolved": "https://registry.npmjs.org/@types/webidl-conversions/-/webidl-conversions-7.0.0.tgz",
      "integrity": "sha512-xTE1E+YF4aWPJJeUzaZI5DRntlkY3+BCVJi0axFptnjGmAoWxkyREIh/XMrfxVLejwQxMCfDXdICo0VLxThrog=="
    },
    "node_modules/@types/whatwg-url": {
      "version": "8.2.2",
      "resolved": "https://registry.npmjs.org/@types/whatwg-url/-/whatwg-url-8.2.2.tgz",
      "integrity": "sha512-FtQu10RWgn3D9U4aazdwIE2yzphmTJREDqNdODHrbrZmmMqI0vMheC/6NE/J1Yveaj8H+ela+YwWTjq5PGmuhA==",
      "dependencies": {
        "@types/node": "*",
        "@types/webidl-conversions": "*"
      }
    },
    "node_modules/abbrev": {
      "version": "1.1.1",
      "resolved": "https://registry.npmjs.org/abbrev/-/abbrev-1.1.1.tgz",
      "integrity": "sha512-nne9/IiQ/hzIhY6pdDnbBtz7DjPTKrY00P/zvPSm5pOFkl6xuGrGnXn/VtTNNfNtAfZ9/1RtehkszU9qcTii0Q=="
    },
    "node_modules/accepts": {
      "version": "1.3.8",
      "resolved": "https://registry.npmjs.org/accepts/-/accepts-1.3.8.tgz",
      "integrity": "sha512-PYAthTa2m2VKxuvSD3DPC/Gy+U+sOA1LAuT8mkmRuvw+NACSaeXEQ+NHcVF7rONl6qcaxV3Uuemwawk+7+SJLw==",
      "dependencies": {
        "mime-types": "~2.1.34",
        "negotiator": "0.6.3"
      },
      "engines": {
        "node": ">= 0.6"
      }
    },
    "node_modules/agent-base": {
      "version": "6.0.2",
      "resolved": "https://registry.npmjs.org/agent-base/-/agent-base-6.0.2.tgz",
      "integrity": "sha512-RZNwNclF7+MS/8bDg70amg32dyeZGZxiDuQmZxKLAlQjr3jGyLx+4Kkk58UO7D2QdgFIQCovuSuZESne6RG6XQ==",
      "dependencies": {
        "debug": "4"
      },
      "engines": {
        "node": ">= 6.0.0"
      }
    },
    "node_modules/agent-base/node_modules/debug": {
      "version": "4.3.4",
      "resolved": "https://registry.npmjs.org/debug/-/debug-4.3.4.tgz",
      "integrity": "sha512-PRWFHuSU3eDtQJPvnNY7Jcket1j0t5OuOsFzPPzsekD52Zl8qUfFIPEiswXqIvHWGVHOgX+7G/vCNNhehwxfkQ==",
      "dependencies": {
        "ms": "2.1.2"
      },
      "engines": {
        "node": ">=6.0"
      },
      "peerDependenciesMeta": {
        "supports-color": {
          "optional": true
        }
      }
    },
    "node_modules/agent-base/node_modules/ms": {
      "version": "2.1.2",
      "resolved": "https://registry.npmjs.org/ms/-/ms-2.1.2.tgz",
      "integrity": "sha512-sGkPx+VjMtmA6MX27oA4FBFELFCZZ4S4XqeGOXCv68tT+jb3vk/RyaKWP0PTKyWtmLSM0b+adUTEvbs1PEaH2w=="
    },
    "node_modules/amp": {
      "version": "0.3.1",
      "resolved": "https://registry.npmjs.org/amp/-/amp-0.3.1.tgz",
      "integrity": "sha512-OwIuC4yZaRogHKiuU5WlMR5Xk/jAcpPtawWL05Gj8Lvm2F6mwoJt4O/bHI+DHwG79vWd+8OFYM4/BzYqyRd3qw==",
      "dev": true
    },
    "node_modules/amp-message": {
      "version": "0.1.2",
      "resolved": "https://registry.npmjs.org/amp-message/-/amp-message-0.1.2.tgz",
      "integrity": "sha512-JqutcFwoU1+jhv7ArgW38bqrE+LQdcRv4NxNw0mp0JHQyB6tXesWRjtYKlDgHRY2o3JE5UTaBGUK8kSWUdxWUg==",
      "dev": true,
      "dependencies": {
        "amp": "0.3.1"
      }
    },
    "node_modules/ansi-colors": {
      "version": "4.1.3",
      "resolved": "https://registry.npmjs.org/ansi-colors/-/ansi-colors-4.1.3.tgz",
      "integrity": "sha512-/6w/C21Pm1A7aZitlI5Ni/2J6FFQN8i1Cvz3kHABAAbw93v/NlvKdVOqz7CCWz/3iv/JplRSEEZ83XION15ovw==",
      "dev": true,
      "engines": {
        "node": ">=6"
      }
    },
    "node_modules/ansi-regex": {
      "version": "5.0.1",
      "resolved": "https://registry.npmjs.org/ansi-regex/-/ansi-regex-5.0.1.tgz",
      "integrity": "sha512-quJQXlTSUGL2LH9SUXo8VwsY4soanhgo6LNSm84E1LBcE8s3O0wpdiRzyR9z/ZZJMlMWv37qOOb9pdJlMUEKFQ==",
      "engines": {
        "node": ">=8"
      }
    },
    "node_modules/ansi-styles": {
      "version": "4.3.0",
      "resolved": "https://registry.npmjs.org/ansi-styles/-/ansi-styles-4.3.0.tgz",
      "integrity": "sha512-zbB9rCJAT1rbjiVDb2hqKFHNYLxgtk8NURxZ3IZwD3F6NtxbXZQCnnSi1Lkx+IDohdPlFp222wVALIheZJQSEg==",
      "dev": true,
      "dependencies": {
        "color-convert": "^2.0.1"
      },
      "engines": {
        "node": ">=8"
      },
      "funding": {
        "url": "https://github.com/chalk/ansi-styles?sponsor=1"
      }
    },
    "node_modules/anymatch": {
      "version": "3.1.3",
      "resolved": "https://registry.npmjs.org/anymatch/-/anymatch-3.1.3.tgz",
      "integrity": "sha512-KMReFUr0B4t+D+OBkjR3KYqvocp2XaSzO55UcB6mgQMd3KbcE+mWTyvVV7D/zsdEbNnV6acZUutkiHQXvTr1Rw==",
      "dev": true,
      "dependencies": {
        "normalize-path": "^3.0.0",
        "picomatch": "^2.0.4"
      },
      "engines": {
        "node": ">= 8"
      }
    },
    "node_modules/aproba": {
      "version": "2.0.0",
      "resolved": "https://registry.npmjs.org/aproba/-/aproba-2.0.0.tgz",
      "integrity": "sha512-lYe4Gx7QT+MKGbDsA+Z+he/Wtef0BiwDOlK/XkBrdfsh9J/jPPXbX0tE9x9cl27Tmu5gg3QUbUrQYa/y+KOHPQ=="
    },
    "node_modules/archiver": {
      "version": "5.3.1",
      "resolved": "https://registry.npmjs.org/archiver/-/archiver-5.3.1.tgz",
      "integrity": "sha512-8KyabkmbYrH+9ibcTScQ1xCJC/CGcugdVIwB+53f5sZziXgwUh3iXlAlANMxcZyDEfTHMe6+Z5FofV8nopXP7w==",
      "dependencies": {
        "archiver-utils": "^2.1.0",
        "async": "^3.2.3",
        "buffer-crc32": "^0.2.1",
        "readable-stream": "^3.6.0",
        "readdir-glob": "^1.0.0",
        "tar-stream": "^2.2.0",
        "zip-stream": "^4.1.0"
      },
      "engines": {
        "node": ">= 10"
      }
    },
    "node_modules/archiver-utils": {
      "version": "2.1.0",
      "resolved": "https://registry.npmjs.org/archiver-utils/-/archiver-utils-2.1.0.tgz",
      "integrity": "sha512-bEL/yUb/fNNiNTuUz979Z0Yg5L+LzLxGJz8x79lYmR54fmTIb6ob/hNQgkQnIUDWIFjZVQwl9Xs356I6BAMHfw==",
      "dependencies": {
        "glob": "^7.1.4",
        "graceful-fs": "^4.2.0",
        "lazystream": "^1.0.0",
        "lodash.defaults": "^4.2.0",
        "lodash.difference": "^4.5.0",
        "lodash.flatten": "^4.4.0",
        "lodash.isplainobject": "^4.0.6",
        "lodash.union": "^4.6.0",
        "normalize-path": "^3.0.0",
        "readable-stream": "^2.0.0"
      },
      "engines": {
        "node": ">= 6"
      }
    },
    "node_modules/archiver-utils/node_modules/readable-stream": {
      "version": "2.3.8",
      "resolved": "https://registry.npmjs.org/readable-stream/-/readable-stream-2.3.8.tgz",
      "integrity": "sha512-8p0AUk4XODgIewSi0l8Epjs+EVnWiK7NoDIEGU0HhE7+ZyY8D1IMY7odu5lRrFXGg71L15KG8QrPmum45RTtdA==",
      "dependencies": {
        "core-util-is": "~1.0.0",
        "inherits": "~2.0.3",
        "isarray": "~1.0.0",
        "process-nextick-args": "~2.0.0",
        "safe-buffer": "~5.1.1",
        "string_decoder": "~1.1.1",
        "util-deprecate": "~1.0.1"
      }
    },
    "node_modules/archiver-utils/node_modules/safe-buffer": {
      "version": "5.1.2",
      "resolved": "https://registry.npmjs.org/safe-buffer/-/safe-buffer-5.1.2.tgz",
      "integrity": "sha512-Gd2UZBJDkXlY7GbJxfsE8/nvKkUEU1G38c1siN6QP6a9PT9MmHB8GnpscSmMJSoF8LOIrt8ud/wPtojys4G6+g=="
    },
    "node_modules/archiver-utils/node_modules/string_decoder": {
      "version": "1.1.1",
      "resolved": "https://registry.npmjs.org/string_decoder/-/string_decoder-1.1.1.tgz",
      "integrity": "sha512-n/ShnvDi6FHbbVfviro+WojiFzv+s8MPMHBczVePfUpDJLwoLT0ht1l4YwBCbi8pJAveEEdnkHyPyTP/mzRfwg==",
      "dependencies": {
        "safe-buffer": "~5.1.0"
      }
    },
    "node_modules/are-we-there-yet": {
      "version": "2.0.0",
      "resolved": "https://registry.npmjs.org/are-we-there-yet/-/are-we-there-yet-2.0.0.tgz",
      "integrity": "sha512-Ci/qENmwHnsYo9xKIcUJN5LeDKdJ6R1Z1j9V/J5wyq8nh/mYPEpIKJbBZXtZjG04HiK7zV/p6Vs9952MrMeUIw==",
      "dependencies": {
        "delegates": "^1.0.0",
        "readable-stream": "^3.6.0"
      },
      "engines": {
        "node": ">=10"
      }
    },
    "node_modules/argparse": {
      "version": "1.0.10",
      "resolved": "https://registry.npmjs.org/argparse/-/argparse-1.0.10.tgz",
      "integrity": "sha512-o5Roy6tNG4SL/FOkCAN6RzjiakZS25RLYFrcMttJqbdd8BWrnA+fGz57iN5Pb06pvBGvl5gQ0B48dJlslXvoTg==",
      "dev": true,
      "dependencies": {
        "sprintf-js": "~1.0.2"
      }
    },
    "node_modules/argparse/node_modules/sprintf-js": {
      "version": "1.0.3",
      "resolved": "https://registry.npmjs.org/sprintf-js/-/sprintf-js-1.0.3.tgz",
      "integrity": "sha512-D9cPgkvLlV3t3IzL0D0YLvGA9Ahk4PcvVwUbN0dSGr1aP0Nrt4AEnTUbuGvquEC0mA64Gqt1fzirlRs5ibXx8g==",
      "dev": true
    },
    "node_modules/array-flatten": {
      "version": "1.1.1",
      "resolved": "https://registry.npmjs.org/array-flatten/-/array-flatten-1.1.1.tgz",
      "integrity": "sha512-PCVAQswWemu6UdxsDFFX/+gVeYqKAod3D3UVm91jHwynguOwAvYPhx8nNlM++NqRcK6CxxpUafjmhIdKiHibqg=="
    },
    "node_modules/ast-types": {
      "version": "0.13.4",
      "resolved": "https://registry.npmjs.org/ast-types/-/ast-types-0.13.4.tgz",
      "integrity": "sha512-x1FCFnFifvYDDzTaLII71vG5uvDwgtmDTEVWAxrgeiR8VjMONcCXJx7E+USjDtHlwFmt9MysbqgF9b9Vjr6w+w==",
      "dev": true,
      "dependencies": {
        "tslib": "^2.0.1"
      },
      "engines": {
        "node": ">=4"
      }
    },
    "node_modules/async": {
      "version": "3.2.4",
      "resolved": "https://registry.npmjs.org/async/-/async-3.2.4.tgz",
      "integrity": "sha512-iAB+JbDEGXhyIUavoDl9WP/Jj106Kz9DEn1DPgYw5ruDn0e3Wgi3sKFm55sASdGBNOQB8F59d9qQ7deqrHA8wQ=="
    },
    "node_modules/async-listener": {
      "version": "0.6.10",
      "resolved": "https://registry.npmjs.org/async-listener/-/async-listener-0.6.10.tgz",
      "integrity": "sha512-gpuo6xOyF4D5DE5WvyqZdPA3NGhiT6Qf07l7DCB0wwDEsLvDIbCr6j9S5aj5Ch96dLace5tXVzWBZkxU/c5ohw==",
      "dev": true,
      "dependencies": {
        "semver": "^5.3.0",
        "shimmer": "^1.1.0"
      },
      "engines": {
        "node": "<=0.11.8 || >0.11.10"
      }
    },
    "node_modules/async-listener/node_modules/semver": {
      "version": "5.7.2",
      "resolved": "https://registry.npmjs.org/semver/-/semver-5.7.2.tgz",
      "integrity": "sha512-cBznnQ9KjJqU67B52RMC65CMarK2600WFnbkcaiwWq3xy/5haFJlshgnpjovMVJ+Hff49d8GEn0b87C5pDQ10g==",
      "dev": true,
      "bin": {
        "semver": "bin/semver"
      }
    },
    "node_modules/asynckit": {
      "version": "0.4.0",
      "resolved": "https://registry.npmjs.org/asynckit/-/asynckit-0.4.0.tgz",
      "integrity": "sha512-Oei9OH4tRh0YqU3GxhX79dM/mwVgvbZJaSNaRk+bshkj0S5cfHcgYakreBjrHwatXKbz+IoIdYLxrKim2MjW0Q=="
    },
    "node_modules/axios": {
      "version": "1.6.8",
      "resolved": "https://registry.npmjs.org/axios/-/axios-1.6.8.tgz",
      "integrity": "sha512-v/ZHtJDU39mDpyBoFVkETcd/uNdxrWRrg3bKpOKzXFA6Bvqopts6ALSMU3y6ijYxbw2B+wPrIv46egTzJXCLGQ==",
      "dependencies": {
        "follow-redirects": "^1.15.6",
        "form-data": "^4.0.0",
        "proxy-from-env": "^1.1.0"
      }
    },
    "node_modules/axios-request-throttle": {
      "version": "1.0.0",
      "resolved": "https://registry.npmjs.org/axios-request-throttle/-/axios-request-throttle-1.0.0.tgz",
      "integrity": "sha512-NYh7kZkgSJZyIohqrvQEzr4uygqbxXb769kbphkwgYNAJm5eDg33mqHLA2pwHKC1uqbTfNpmjmzWdUdo+ptBWg==",
      "dependencies": {
        "@types/axios": "^0.14.0",
        "promise-throttle": "^1.1.2"
      },
      "peerDependencies": {
        "axios": "*"
      }
    },
    "node_modules/balanced-match": {
      "version": "1.0.2",
      "resolved": "https://registry.npmjs.org/balanced-match/-/balanced-match-1.0.2.tgz",
      "integrity": "sha512-3oSeUO0TMV67hN1AmbXsK4yaqU7tjiHlbxRDZOpH0KW9+CeX4bRAaX0Anxt0tx2MrpRpWwQaPwIlISEJhYU5Pw=="
    },
    "node_modules/base64-js": {
      "version": "1.5.1",
      "resolved": "https://registry.npmjs.org/base64-js/-/base64-js-1.5.1.tgz",
      "integrity": "sha512-AKpaYlHn8t4SVbOHCy+b5+KKgvR4vrsD8vbvrbiQJps7fKDTkjkDry6ji0rUJjC0kzbNePLwzxq8iypo41qeWA==",
      "funding": [
        {
          "type": "github",
          "url": "https://github.com/sponsors/feross"
        },
        {
          "type": "patreon",
          "url": "https://www.patreon.com/feross"
        },
        {
          "type": "consulting",
          "url": "https://feross.org/support"
        }
      ]
    },
    "node_modules/basic-auth": {
      "version": "2.0.1",
      "resolved": "https://registry.npmjs.org/basic-auth/-/basic-auth-2.0.1.tgz",
      "integrity": "sha512-NF+epuEdnUYVlGuhaxbbq+dvJttwLnGY+YixlXlME5KpQ5W3CnXA5cVTneY3SPbPDRkcjMbifrwmFYcClgOZeg==",
      "dependencies": {
        "safe-buffer": "5.1.2"
      },
      "engines": {
        "node": ">= 0.8"
      }
    },
    "node_modules/basic-auth/node_modules/safe-buffer": {
      "version": "5.1.2",
      "resolved": "https://registry.npmjs.org/safe-buffer/-/safe-buffer-5.1.2.tgz",
      "integrity": "sha512-Gd2UZBJDkXlY7GbJxfsE8/nvKkUEU1G38c1siN6QP6a9PT9MmHB8GnpscSmMJSoF8LOIrt8ud/wPtojys4G6+g=="
    },
    "node_modules/basic-ftp": {
      "version": "5.0.5",
      "resolved": "https://registry.npmjs.org/basic-ftp/-/basic-ftp-5.0.5.tgz",
      "integrity": "sha512-4Bcg1P8xhUuqcii/S0Z9wiHIrQVPMermM1any+MX5GeGD7faD3/msQUDGLol9wOcz4/jbg/WJnGqoJF6LiBdtg==",
      "dev": true,
      "engines": {
        "node": ">=10.0.0"
      }
    },
    "node_modules/bcrypt": {
      "version": "5.1.0",
      "resolved": "https://registry.npmjs.org/bcrypt/-/bcrypt-5.1.0.tgz",
      "integrity": "sha512-RHBS7HI5N5tEnGTmtR/pppX0mmDSBpQ4aCBsj7CEQfYXDcO74A8sIBYcJMuCsis2E81zDxeENYhv66oZwLiA+Q==",
      "hasInstallScript": true,
      "dependencies": {
        "@mapbox/node-pre-gyp": "^1.0.10",
        "node-addon-api": "^5.0.0"
      },
      "engines": {
        "node": ">= 10.0.0"
      }
    },
    "node_modules/big-integer": {
      "version": "1.6.51",
      "resolved": "https://registry.npmjs.org/big-integer/-/big-integer-1.6.51.tgz",
      "integrity": "sha512-GPEid2Y9QU1Exl1rpO9B2IPJGHPSupF5GnVIP0blYvNOMer2bTvSWs1jGOUg04hTmu67nmLsQ9TBo1puaotBHg==",
      "engines": {
        "node": ">=0.6"
      }
    },
    "node_modules/binary": {
      "version": "0.3.0",
      "resolved": "https://registry.npmjs.org/binary/-/binary-0.3.0.tgz",
      "integrity": "sha512-D4H1y5KYwpJgK8wk1Cue5LLPgmwHKYSChkbspQg5JtVuR5ulGckxfR62H3AE9UDkdMC8yyXlqYihuz3Aqg2XZg==",
      "dependencies": {
        "buffers": "~0.1.1",
        "chainsaw": "~0.1.0"
      },
      "engines": {
        "node": "*"
      }
    },
    "node_modules/binary-extensions": {
      "version": "2.2.0",
      "resolved": "https://registry.npmjs.org/binary-extensions/-/binary-extensions-2.2.0.tgz",
      "integrity": "sha512-jDctJ/IVQbZoJykoeHbhXpOlNBqGNcwXJKJog42E5HDPUwQTSdjCHdihjj0DlnheQ7blbT6dHOafNAiS8ooQKA==",
      "dev": true,
      "engines": {
        "node": ">=8"
      }
    },
    "node_modules/bl": {
      "version": "4.1.0",
      "resolved": "https://registry.npmjs.org/bl/-/bl-4.1.0.tgz",
      "integrity": "sha512-1W07cM9gS6DcLperZfFSj+bWLtaPGSOHWhPiGzXmvVJbRLdG82sH/Kn8EtW1VqWVA54AKf2h5k5BbnIbwF3h6w==",
      "dependencies": {
        "buffer": "^5.5.0",
        "inherits": "^2.0.4",
        "readable-stream": "^3.4.0"
      }
    },
    "node_modules/blessed": {
      "version": "0.1.81",
      "resolved": "https://registry.npmjs.org/blessed/-/blessed-0.1.81.tgz",
      "integrity": "sha512-LoF5gae+hlmfORcG1M5+5XZi4LBmvlXTzwJWzUlPryN/SJdSflZvROM2TwkT0GMpq7oqT48NRd4GS7BiVBc5OQ==",
      "dev": true,
      "bin": {
        "blessed": "bin/tput.js"
      },
      "engines": {
        "node": ">= 0.8.0"
      }
    },
    "node_modules/bluebird": {
      "version": "3.4.7",
      "resolved": "https://registry.npmjs.org/bluebird/-/bluebird-3.4.7.tgz",
      "integrity": "sha512-iD3898SR7sWVRHbiQv+sHUtHnMvC1o3nW5rAcqnq3uOn07DSAppZYUkIGslDz6gXC7HfunPe7YVBgoEJASPcHA=="
    },
    "node_modules/bodec": {
      "version": "0.1.0",
      "resolved": "https://registry.npmjs.org/bodec/-/bodec-0.1.0.tgz",
      "integrity": "sha512-Ylo+MAo5BDUq1KA3f3R/MFhh+g8cnHmo8bz3YPGhI1znrMaf77ol1sfvYJzsw3nTE+Y2GryfDxBaR+AqpAkEHQ==",
      "dev": true
    },
    "node_modules/body-parser": {
      "version": "1.20.2",
      "resolved": "https://registry.npmjs.org/body-parser/-/body-parser-1.20.2.tgz",
      "integrity": "sha512-ml9pReCu3M61kGlqoTm2umSXTlRTuGTx0bfYj+uIUKKYycG5NtSbeetV3faSU6R7ajOPw0g/J1PvK4qNy7s5bA==",
      "dependencies": {
        "bytes": "3.1.2",
        "content-type": "~1.0.5",
        "debug": "2.6.9",
        "depd": "2.0.0",
        "destroy": "1.2.0",
        "http-errors": "2.0.0",
        "iconv-lite": "0.4.24",
        "on-finished": "2.4.1",
        "qs": "6.11.0",
        "raw-body": "2.5.2",
        "type-is": "~1.6.18",
        "unpipe": "1.0.0"
      },
      "engines": {
        "node": ">= 0.8",
        "npm": "1.2.8000 || >= 1.4.16"
      }
    },
    "node_modules/boolbase": {
      "version": "1.0.0",
      "resolved": "https://registry.npmjs.org/boolbase/-/boolbase-1.0.0.tgz",
      "integrity": "sha512-JZOSA7Mo9sNGB8+UjSgzdLtokWAky1zbztM3WRLCbZ70/3cTANmQmOdR7y2g+J0e2WXywy1yS468tY+IruqEww=="
    },
    "node_modules/bottleneck": {
      "version": "2.19.5",
      "resolved": "https://registry.npmjs.org/bottleneck/-/bottleneck-2.19.5.tgz",
      "integrity": "sha512-VHiNCbI1lKdl44tGrhNfU3lup0Tj/ZBMJB5/2ZbNXRCPuRCO7ed2mgcK4r17y+KB2EfuYuRaVlwNbAeaWGSpbw=="
    },
    "node_modules/bowser": {
      "version": "2.11.0",
      "resolved": "https://registry.npmjs.org/bowser/-/bowser-2.11.0.tgz",
      "integrity": "sha512-AlcaJBi/pqqJBIQ8U9Mcpc9i8Aqxn88Skv5d+xBX006BY5u8N3mGLHa5Lgppa7L/HfwgwLgZ6NYs+Ag6uUmJRA==",
      "optional": true
    },
    "node_modules/brace-expansion": {
      "version": "1.1.11",
      "resolved": "https://registry.npmjs.org/brace-expansion/-/brace-expansion-1.1.11.tgz",
      "integrity": "sha512-iCuPHDFgrHX7H2vEI/5xpz07zSHB00TpugqhmYtVmMO6518mCuRMoOYFldEBl0g187ufozdaHgWKcYFb61qGiA==",
      "dependencies": {
        "balanced-match": "^1.0.0",
        "concat-map": "0.0.1"
      }
    },
    "node_modules/braces": {
      "version": "3.0.2",
      "resolved": "https://registry.npmjs.org/braces/-/braces-3.0.2.tgz",
      "integrity": "sha512-b8um+L1RzM3WDSzvhm6gIz1yfTbBt6YTlcEKAvsmqCZZFw46z626lVj9j1yEPW33H5H+lBQpZMP1k8l+78Ha0A==",
      "dev": true,
      "dependencies": {
        "fill-range": "^7.0.1"
      },
      "engines": {
        "node": ">=8"
      }
    },
    "node_modules/bson": {
      "version": "4.7.2",
      "resolved": "https://registry.npmjs.org/bson/-/bson-4.7.2.tgz",
      "integrity": "sha512-Ry9wCtIZ5kGqkJoi6aD8KjxFZEx78guTQDnpXWiNthsxzrxAK/i8E6pCHAIZTbaEFWcOCvbecMukfK7XUvyLpQ==",
      "dependencies": {
        "buffer": "^5.6.0"
      },
      "engines": {
        "node": ">=6.9.0"
      }
    },
    "node_modules/buffer": {
      "version": "5.7.1",
      "resolved": "https://registry.npmjs.org/buffer/-/buffer-5.7.1.tgz",
      "integrity": "sha512-EHcyIPBQ4BSGlvjB16k5KgAJ27CIsHY/2JBmCRReo48y9rQ3MaUzWX3KVlBa4U7MyX02HdVj0K7C3WaB3ju7FQ==",
      "funding": [
        {
          "type": "github",
          "url": "https://github.com/sponsors/feross"
        },
        {
          "type": "patreon",
          "url": "https://www.patreon.com/feross"
        },
        {
          "type": "consulting",
          "url": "https://feross.org/support"
        }
      ],
      "dependencies": {
        "base64-js": "^1.3.1",
        "ieee754": "^1.1.13"
      }
    },
    "node_modules/buffer-crc32": {
      "version": "0.2.13",
      "resolved": "https://registry.npmjs.org/buffer-crc32/-/buffer-crc32-0.2.13.tgz",
      "integrity": "sha512-VO9Ht/+p3SN7SKWqcrgEzjGbRSJYTx+Q1pTQC0wrWqHx0vpJraQ6GtHx8tvcg1rlK1byhU5gccxgOgj7B0TDkQ==",
      "engines": {
        "node": "*"
      }
    },
    "node_modules/buffer-equal-constant-time": {
      "version": "1.0.1",
      "resolved": "https://registry.npmjs.org/buffer-equal-constant-time/-/buffer-equal-constant-time-1.0.1.tgz",
      "integrity": "sha512-zRpUiDwd/xk6ADqPMATG8vc9VPrkck7T07OIx0gnjmJAnHnTVXNQG3vfvWNuiZIkwu9KrKdA1iJKfsfTVxE6NA=="
    },
    "node_modules/buffer-from": {
      "version": "1.1.2",
      "resolved": "https://registry.npmjs.org/buffer-from/-/buffer-from-1.1.2.tgz",
      "integrity": "sha512-E+XQCRwSbaaiChtv6k6Dwgc+bx+Bs6vuKJHHl5kox/BaKbhiXzqQOwK4cO22yElGp2OCmjwVhT3HmxgyPGnJfQ==",
      "dev": true
    },
    "node_modules/buffer-indexof-polyfill": {
      "version": "1.0.2",
      "resolved": "https://registry.npmjs.org/buffer-indexof-polyfill/-/buffer-indexof-polyfill-1.0.2.tgz",
      "integrity": "sha512-I7wzHwA3t1/lwXQh+A5PbNvJxgfo5r3xulgpYDB5zckTu/Z9oUK9biouBKQUjEqzaz3HnAT6TYoovmE+GqSf7A==",
      "engines": {
        "node": ">=0.10"
      }
    },
    "node_modules/buffer-writer": {
      "version": "2.0.0",
      "resolved": "https://registry.npmjs.org/buffer-writer/-/buffer-writer-2.0.0.tgz",
      "integrity": "sha512-a7ZpuTZU1TRtnwyCNW3I5dc0wWNC3VR9S++Ewyk2HHZdrO3CQJqSpd+95Us590V6AL7JqUAH2IwZ/398PmNFgw==",
      "engines": {
        "node": ">=4"
      }
    },
    "node_modules/buffers": {
      "version": "0.1.1",
      "resolved": "https://registry.npmjs.org/buffers/-/buffers-0.1.1.tgz",
      "integrity": "sha512-9q/rDEGSb/Qsvv2qvzIzdluL5k7AaJOTrw23z9reQthrbF7is4CtlT0DXyO1oei2DCp4uojjzQ7igaSHp1kAEQ==",
      "engines": {
        "node": ">=0.2.0"
      }
    },
    "node_modules/bull": {
      "version": "4.10.4",
      "resolved": "https://registry.npmjs.org/bull/-/bull-4.10.4.tgz",
      "integrity": "sha512-o9m/7HjS/Or3vqRd59evBlWCXd9Lp+ALppKseoSKHaykK46SmRjAilX98PgmOz1yeVaurt8D5UtvEt4bUjM3eA==",
      "dependencies": {
        "cron-parser": "^4.2.1",
        "debuglog": "^1.0.0",
        "get-port": "^5.1.1",
        "ioredis": "^5.0.0",
        "lodash": "^4.17.21",
        "msgpackr": "^1.5.2",
        "semver": "^7.3.2",
        "uuid": "^8.3.0"
      },
      "engines": {
        "node": ">=12"
      }
    },
    "node_modules/bull-board": {
      "version": "2.1.3",
      "resolved": "https://registry.npmjs.org/bull-board/-/bull-board-2.1.3.tgz",
      "integrity": "sha512-SrmGzrC024OGtK5Wvv/6VhK4s/iq1h0XUrThc0jla8XhEBUdC79UrG24SOXs68zj7yZnFG0/EG330nPf1Pt5UQ==",
      "deprecated": "2.x is no longer supported, we moved to use @bull-board scope",
      "dev": true,
      "dependencies": {
        "@types/express": "^4.17.12",
        "@types/express-serve-static-core": "^4.17.20",
        "ejs": "3.1.6",
        "express": "4.17.1",
        "redis-info": "^3.0.8"
      }
    },
    "node_modules/bull-board/node_modules/body-parser": {
      "version": "1.19.0",
      "resolved": "https://registry.npmjs.org/body-parser/-/body-parser-1.19.0.tgz",
      "integrity": "sha512-dhEPs72UPbDnAQJ9ZKMNTP6ptJaionhP5cBb541nXPlW60Jepo9RV/a4fX4XWW9CuFNK22krhrj1+rgzifNCsw==",
      "dev": true,
      "dependencies": {
        "bytes": "3.1.0",
        "content-type": "~1.0.4",
        "debug": "2.6.9",
        "depd": "~1.1.2",
        "http-errors": "1.7.2",
        "iconv-lite": "0.4.24",
        "on-finished": "~2.3.0",
        "qs": "6.7.0",
        "raw-body": "2.4.0",
        "type-is": "~1.6.17"
      },
      "engines": {
        "node": ">= 0.8"
      }
    },
    "node_modules/bull-board/node_modules/bytes": {
      "version": "3.1.0",
      "resolved": "https://registry.npmjs.org/bytes/-/bytes-3.1.0.tgz",
      "integrity": "sha512-zauLjrfCG+xvoyaqLoV8bLVXXNGC4JqlxFCutSDWA6fJrTo2ZuvLYTqZ7aHBLZSMOopbzwv8f+wZcVzfVTI2Dg==",
      "dev": true,
      "engines": {
        "node": ">= 0.8"
      }
    },
    "node_modules/bull-board/node_modules/content-disposition": {
      "version": "0.5.3",
      "resolved": "https://registry.npmjs.org/content-disposition/-/content-disposition-0.5.3.tgz",
      "integrity": "sha512-ExO0774ikEObIAEV9kDo50o+79VCUdEB6n6lzKgGwupcVeRlhrj3qGAfwq8G6uBJjkqLrhT0qEYFcWng8z1z0g==",
      "dev": true,
      "dependencies": {
        "safe-buffer": "5.1.2"
      },
      "engines": {
        "node": ">= 0.6"
      }
    },
    "node_modules/bull-board/node_modules/cookie": {
      "version": "0.4.0",
      "resolved": "https://registry.npmjs.org/cookie/-/cookie-0.4.0.tgz",
      "integrity": "sha512-+Hp8fLp57wnUSt0tY0tHEXh4voZRDnoIrZPqlo3DPiI4y9lwg/jqx+1Om94/W6ZaPDOUbnjOt/99w66zk+l1Xg==",
      "dev": true,
      "engines": {
        "node": ">= 0.6"
      }
    },
    "node_modules/bull-board/node_modules/depd": {
      "version": "1.1.2",
      "resolved": "https://registry.npmjs.org/depd/-/depd-1.1.2.tgz",
      "integrity": "sha512-7emPTl6Dpo6JRXOXjLRxck+FlLRX5847cLKEn00PLAgc3g2hTZZgr+e4c2v6QpSmLeFP3n5yUo7ft6avBK/5jQ==",
      "dev": true,
      "engines": {
        "node": ">= 0.6"
      }
    },
    "node_modules/bull-board/node_modules/destroy": {
      "version": "1.0.4",
      "resolved": "https://registry.npmjs.org/destroy/-/destroy-1.0.4.tgz",
      "integrity": "sha512-3NdhDuEXnfun/z7x9GOElY49LoqVHoGScmOKwmxhsS8N5Y+Z8KyPPDnaSzqWgYt/ji4mqwfTS34Htrk0zPIXVg==",
      "dev": true
    },
    "node_modules/bull-board/node_modules/express": {
      "version": "4.17.1",
      "resolved": "https://registry.npmjs.org/express/-/express-4.17.1.tgz",
      "integrity": "sha512-mHJ9O79RqluphRrcw2X/GTh3k9tVv8YcoyY4Kkh4WDMUYKRZUq0h1o0w2rrrxBqM7VoeUVqgb27xlEMXTnYt4g==",
      "dev": true,
      "dependencies": {
        "accepts": "~1.3.7",
        "array-flatten": "1.1.1",
        "body-parser": "1.19.0",
        "content-disposition": "0.5.3",
        "content-type": "~1.0.4",
        "cookie": "0.4.0",
        "cookie-signature": "1.0.6",
        "debug": "2.6.9",
        "depd": "~1.1.2",
        "encodeurl": "~1.0.2",
        "escape-html": "~1.0.3",
        "etag": "~1.8.1",
        "finalhandler": "~1.1.2",
        "fresh": "0.5.2",
        "merge-descriptors": "1.0.1",
        "methods": "~1.1.2",
        "on-finished": "~2.3.0",
        "parseurl": "~1.3.3",
        "path-to-regexp": "0.1.7",
        "proxy-addr": "~2.0.5",
        "qs": "6.7.0",
        "range-parser": "~1.2.1",
        "safe-buffer": "5.1.2",
        "send": "0.17.1",
        "serve-static": "1.14.1",
        "setprototypeof": "1.1.1",
        "statuses": "~1.5.0",
        "type-is": "~1.6.18",
        "utils-merge": "1.0.1",
        "vary": "~1.1.2"
      },
      "engines": {
        "node": ">= 0.10.0"
      }
    },
    "node_modules/bull-board/node_modules/finalhandler": {
      "version": "1.1.2",
      "resolved": "https://registry.npmjs.org/finalhandler/-/finalhandler-1.1.2.tgz",
      "integrity": "sha512-aAWcW57uxVNrQZqFXjITpW3sIUQmHGG3qSb9mUah9MgMC4NeWhNOlNjXEYq3HjRAvL6arUviZGGJsBg6z0zsWA==",
      "dev": true,
      "dependencies": {
        "debug": "2.6.9",
        "encodeurl": "~1.0.2",
        "escape-html": "~1.0.3",
        "on-finished": "~2.3.0",
        "parseurl": "~1.3.3",
        "statuses": "~1.5.0",
        "unpipe": "~1.0.0"
      },
      "engines": {
        "node": ">= 0.8"
      }
    },
    "node_modules/bull-board/node_modules/http-errors": {
      "version": "1.7.2",
      "resolved": "https://registry.npmjs.org/http-errors/-/http-errors-1.7.2.tgz",
      "integrity": "sha512-uUQBt3H/cSIVfch6i1EuPNy/YsRSOUBXTVfZ+yR7Zjez3qjBz6i9+i4zjNaoqcoFVI4lQJ5plg63TvGfRSDCRg==",
      "dev": true,
      "dependencies": {
        "depd": "~1.1.2",
        "inherits": "2.0.3",
        "setprototypeof": "1.1.1",
        "statuses": ">= 1.5.0 < 2",
        "toidentifier": "1.0.0"
      },
      "engines": {
        "node": ">= 0.6"
      }
    },
    "node_modules/bull-board/node_modules/inherits": {
      "version": "2.0.3",
      "resolved": "https://registry.npmjs.org/inherits/-/inherits-2.0.3.tgz",
      "integrity": "sha512-x00IRNXNy63jwGkJmzPigoySHbaqpNuzKbBOmzK+g2OdZpQ9w+sxCN+VSB3ja7IAge2OP2qpfxTjeNcyjmW1uw==",
      "dev": true
    },
    "node_modules/bull-board/node_modules/ms": {
      "version": "2.1.1",
      "resolved": "https://registry.npmjs.org/ms/-/ms-2.1.1.tgz",
      "integrity": "sha512-tgp+dl5cGk28utYktBsrFqA7HKgrhgPsg6Z/EfhWI4gl1Hwq8B/GmY/0oXZ6nF8hDVesS/FpnYaD/kOWhYQvyg==",
      "dev": true
    },
    "node_modules/bull-board/node_modules/on-finished": {
      "version": "2.3.0",
      "resolved": "https://registry.npmjs.org/on-finished/-/on-finished-2.3.0.tgz",
      "integrity": "sha512-ikqdkGAAyf/X/gPhXGvfgAytDZtDbr+bkNUJ0N9h5MI/dmdgCs3l6hoHrcUv41sRKew3jIwrp4qQDXiK99Utww==",
      "dev": true,
      "dependencies": {
        "ee-first": "1.1.1"
      },
      "engines": {
        "node": ">= 0.8"
      }
    },
    "node_modules/bull-board/node_modules/qs": {
      "version": "6.7.0",
      "resolved": "https://registry.npmjs.org/qs/-/qs-6.7.0.tgz",
      "integrity": "sha512-VCdBRNFTX1fyE7Nb6FYoURo/SPe62QCaAyzJvUjwRaIsc+NePBEniHlvxFmmX56+HZphIGtV0XeCirBtpDrTyQ==",
      "dev": true,
      "engines": {
        "node": ">=0.6"
      }
    },
    "node_modules/bull-board/node_modules/raw-body": {
      "version": "2.4.0",
      "resolved": "https://registry.npmjs.org/raw-body/-/raw-body-2.4.0.tgz",
      "integrity": "sha512-4Oz8DUIwdvoa5qMJelxipzi/iJIi40O5cGV1wNYp5hvZP8ZN0T+jiNkL0QepXs+EsQ9XJ8ipEDoiH70ySUJP3Q==",
      "dev": true,
      "dependencies": {
        "bytes": "3.1.0",
        "http-errors": "1.7.2",
        "iconv-lite": "0.4.24",
        "unpipe": "1.0.0"
      },
      "engines": {
        "node": ">= 0.8"
      }
    },
    "node_modules/bull-board/node_modules/safe-buffer": {
      "version": "5.1.2",
      "resolved": "https://registry.npmjs.org/safe-buffer/-/safe-buffer-5.1.2.tgz",
      "integrity": "sha512-Gd2UZBJDkXlY7GbJxfsE8/nvKkUEU1G38c1siN6QP6a9PT9MmHB8GnpscSmMJSoF8LOIrt8ud/wPtojys4G6+g==",
      "dev": true
    },
    "node_modules/bull-board/node_modules/send": {
      "version": "0.17.1",
      "resolved": "https://registry.npmjs.org/send/-/send-0.17.1.tgz",
      "integrity": "sha512-BsVKsiGcQMFwT8UxypobUKyv7irCNRHk1T0G680vk88yf6LBByGcZJOTJCrTP2xVN6yI+XjPJcNuE3V4fT9sAg==",
      "dev": true,
      "dependencies": {
        "debug": "2.6.9",
        "depd": "~1.1.2",
        "destroy": "~1.0.4",
        "encodeurl": "~1.0.2",
        "escape-html": "~1.0.3",
        "etag": "~1.8.1",
        "fresh": "0.5.2",
        "http-errors": "~1.7.2",
        "mime": "1.6.0",
        "ms": "2.1.1",
        "on-finished": "~2.3.0",
        "range-parser": "~1.2.1",
        "statuses": "~1.5.0"
      },
      "engines": {
        "node": ">= 0.8.0"
      }
    },
    "node_modules/bull-board/node_modules/serve-static": {
      "version": "1.14.1",
      "resolved": "https://registry.npmjs.org/serve-static/-/serve-static-1.14.1.tgz",
      "integrity": "sha512-JMrvUwE54emCYWlTI+hGrGv5I8dEwmco/00EvkzIIsR7MqrHonbD9pO2MOfFnpFntl7ecpZs+3mW+XbQZu9QCg==",
      "dev": true,
      "dependencies": {
        "encodeurl": "~1.0.2",
        "escape-html": "~1.0.3",
        "parseurl": "~1.3.3",
        "send": "0.17.1"
      },
      "engines": {
        "node": ">= 0.8.0"
      }
    },
    "node_modules/bull-board/node_modules/setprototypeof": {
      "version": "1.1.1",
      "resolved": "https://registry.npmjs.org/setprototypeof/-/setprototypeof-1.1.1.tgz",
      "integrity": "sha512-JvdAWfbXeIGaZ9cILp38HntZSFSo3mWg6xGcJJsd+d4aRMOqauag1C63dJfDw7OaMYwEbHMOxEZ1lqVRYP2OAw==",
      "dev": true
    },
    "node_modules/bull-board/node_modules/statuses": {
      "version": "1.5.0",
      "resolved": "https://registry.npmjs.org/statuses/-/statuses-1.5.0.tgz",
      "integrity": "sha512-OpZ3zP+jT1PI7I8nemJX4AKmAX070ZkYPVWV/AaKTJl+tXCTGyVdC1a4SL8RUQYEwk/f34ZX8UTykN68FwrqAA==",
      "dev": true,
      "engines": {
        "node": ">= 0.6"
      }
    },
    "node_modules/bull-board/node_modules/toidentifier": {
      "version": "1.0.0",
      "resolved": "https://registry.npmjs.org/toidentifier/-/toidentifier-1.0.0.tgz",
      "integrity": "sha512-yaOH/Pk/VEhBWWTlhI+qXxDFXlejDGcQipMlyxda9nthulaxLZUNcUqFxokp0vcYnvteJln5FNQDRrxj3YcbVw==",
      "dev": true,
      "engines": {
        "node": ">=0.6"
      }
    },
    "node_modules/busboy": {
      "version": "1.6.0",
      "resolved": "https://registry.npmjs.org/busboy/-/busboy-1.6.0.tgz",
      "integrity": "sha512-8SFQbg/0hQ9xy3UNTB0YEnsNBbWfhf7RtnzpL7TkBiTBRfrQ9Fxcnz7VJsleJpyp6rVLvXiuORqjlHi5q+PYuA==",
      "dependencies": {
        "streamsearch": "^1.1.0"
      },
      "engines": {
        "node": ">=10.16.0"
      }
    },
    "node_modules/bytes": {
      "version": "3.1.2",
      "resolved": "https://registry.npmjs.org/bytes/-/bytes-3.1.2.tgz",
      "integrity": "sha512-/Nf7TyzTx6S3yRJObOAV7956r8cr2+Oj8AC5dt8wSP3BQAoeX58NoHyCU8P8zGkNXStjTSi6fzO6F0pBdcYbEg==",
      "engines": {
        "node": ">= 0.8"
      }
    },
    "node_modules/call-bind": {
      "version": "1.0.7",
      "resolved": "https://registry.npmjs.org/call-bind/-/call-bind-1.0.7.tgz",
      "integrity": "sha512-GHTSNSYICQ7scH7sZ+M2rFopRoLh8t2bLSW6BbgrtLsahOIB5iyAVJf9GjWK3cYTDaMj4XdBpM1cA6pIS0Kv2w==",
      "dependencies": {
        "es-define-property": "^1.0.0",
        "es-errors": "^1.3.0",
        "function-bind": "^1.1.2",
        "get-intrinsic": "^1.2.4",
        "set-function-length": "^1.2.1"
      },
      "engines": {
        "node": ">= 0.4"
      },
      "funding": {
        "url": "https://github.com/sponsors/ljharb"
      }
    },
    "node_modules/chainsaw": {
      "version": "0.1.0",
      "resolved": "https://registry.npmjs.org/chainsaw/-/chainsaw-0.1.0.tgz",
      "integrity": "sha512-75kWfWt6MEKNC8xYXIdRpDehRYY/tNSgwKaJq+dbbDcxORuVrrQ+SEHoWsniVn9XPYfP4gmdWIeDk/4YNp1rNQ==",
      "dependencies": {
        "traverse": ">=0.3.0 <0.4"
      },
      "engines": {
        "node": "*"
      }
    },
    "node_modules/chalk": {
      "version": "4.1.2",
      "resolved": "https://registry.npmjs.org/chalk/-/chalk-4.1.2.tgz",
      "integrity": "sha512-oKnbhFyRIXpUuez8iBMmyEa4nbj4IOQyuhc/wy9kY7/WVPcwIO9VA668Pu8RkO7+0G76SLROeyw9CpQ061i4mA==",
      "dev": true,
      "dependencies": {
        "ansi-styles": "^4.1.0",
        "supports-color": "^7.1.0"
      },
      "engines": {
        "node": ">=10"
      },
      "funding": {
        "url": "https://github.com/chalk/chalk?sponsor=1"
      }
    },
    "node_modules/charm": {
      "version": "0.1.2",
      "resolved": "https://registry.npmjs.org/charm/-/charm-0.1.2.tgz",
      "integrity": "sha512-syedaZ9cPe7r3hoQA9twWYKu5AIyCswN5+szkmPBe9ccdLrj4bYaCnLVPTLd2kgVRc7+zoX4tyPgRnFKCj5YjQ==",
      "dev": true
    },
    "node_modules/cheerio": {
      "version": "1.0.0-rc.12",
      "resolved": "https://registry.npmjs.org/cheerio/-/cheerio-1.0.0-rc.12.tgz",
      "integrity": "sha512-VqR8m68vM46BNnuZ5NtnGBKIE/DfN0cRIzg9n40EIq9NOv90ayxLBXA8fXC5gquFRGJSTRqBq25Jt2ECLR431Q==",
      "dependencies": {
        "cheerio-select": "^2.1.0",
        "dom-serializer": "^2.0.0",
        "domhandler": "^5.0.3",
        "domutils": "^3.0.1",
        "htmlparser2": "^8.0.1",
        "parse5": "^7.0.0",
        "parse5-htmlparser2-tree-adapter": "^7.0.0"
      },
      "engines": {
        "node": ">= 6"
      },
      "funding": {
        "url": "https://github.com/cheeriojs/cheerio?sponsor=1"
      }
    },
    "node_modules/cheerio-select": {
      "version": "2.1.0",
      "resolved": "https://registry.npmjs.org/cheerio-select/-/cheerio-select-2.1.0.tgz",
      "integrity": "sha512-9v9kG0LvzrlcungtnJtpGNxY+fzECQKhK4EGJX2vByejiMX84MFNQw4UxPJl3bFbTMw+Dfs37XaIkCwTZfLh4g==",
      "dependencies": {
        "boolbase": "^1.0.0",
        "css-select": "^5.1.0",
        "css-what": "^6.1.0",
        "domelementtype": "^2.3.0",
        "domhandler": "^5.0.3",
        "domutils": "^3.0.1"
      },
      "funding": {
        "url": "https://github.com/sponsors/fb55"
      }
    },
    "node_modules/chokidar": {
      "version": "3.5.3",
      "resolved": "https://registry.npmjs.org/chokidar/-/chokidar-3.5.3.tgz",
      "integrity": "sha512-Dr3sfKRP6oTcjf2JmUmFJfeVMvXBdegxB0iVQ5eb2V10uFJUCAS8OByZdVAyVb8xXNz3GjjTgj9kLWsZTqE6kw==",
      "dev": true,
      "funding": [
        {
          "type": "individual",
          "url": "https://paulmillr.com/funding/"
        }
      ],
      "dependencies": {
        "anymatch": "~3.1.2",
        "braces": "~3.0.2",
        "glob-parent": "~5.1.2",
        "is-binary-path": "~2.1.0",
        "is-glob": "~4.0.1",
        "normalize-path": "~3.0.0",
        "readdirp": "~3.6.0"
      },
      "engines": {
        "node": ">= 8.10.0"
      },
      "optionalDependencies": {
        "fsevents": "~2.3.2"
      }
    },
    "node_modules/chownr": {
      "version": "2.0.0",
      "resolved": "https://registry.npmjs.org/chownr/-/chownr-2.0.0.tgz",
      "integrity": "sha512-bIomtDF5KGpdogkLd9VspvFzk9KfpyyGlS8YFVZl7TGPBHL5snIOnxeshwVgPteQ9b4Eydl+pVbIyE1DcvCWgQ==",
      "engines": {
        "node": ">=10"
      }
    },
    "node_modules/cli-progress": {
      "version": "3.12.0",
      "resolved": "https://registry.npmjs.org/cli-progress/-/cli-progress-3.12.0.tgz",
      "integrity": "sha512-tRkV3HJ1ASwm19THiiLIXLO7Im7wlTuKnvkYaTkyoAPefqjNg7W7DHKUlGRxy9vxDvbyCYQkQozvptuMkGCg8A==",
      "dependencies": {
        "string-width": "^4.2.3"
      },
      "engines": {
        "node": ">=4"
      }
    },
    "node_modules/cli-tableau": {
      "version": "2.0.1",
      "resolved": "https://registry.npmjs.org/cli-tableau/-/cli-tableau-2.0.1.tgz",
      "integrity": "sha512-he+WTicka9cl0Fg/y+YyxcN6/bfQ/1O3QmgxRXDhABKqLzvoOSM4fMzp39uMyLBulAFuywD2N7UaoQE7WaADxQ==",
      "dev": true,
      "dependencies": {
        "chalk": "3.0.0"
      },
      "engines": {
        "node": ">=8.10.0"
      }
    },
    "node_modules/cli-tableau/node_modules/chalk": {
      "version": "3.0.0",
      "resolved": "https://registry.npmjs.org/chalk/-/chalk-3.0.0.tgz",
      "integrity": "sha512-4D3B6Wf41KOYRFdszmDqMCGq5VV/uMAB273JILmO+3jAlh8X4qDtdtgCR3fxtbLEMzSx22QdhnDcJvu2u1fVwg==",
      "dev": true,
      "dependencies": {
        "ansi-styles": "^4.1.0",
        "supports-color": "^7.1.0"
      },
      "engines": {
        "node": ">=8"
      }
    },
    "node_modules/cluster-key-slot": {
      "version": "1.1.2",
      "resolved": "https://registry.npmjs.org/cluster-key-slot/-/cluster-key-slot-1.1.2.tgz",
      "integrity": "sha512-RMr0FhtfXemyinomL4hrWcYJxmX6deFdCxpJzhDttxgO1+bcCnkk+9drydLVDmAMG7NE6aN/fl4F7ucU/90gAA==",
      "engines": {
        "node": ">=0.10.0"
      }
    },
    "node_modules/color-convert": {
      "version": "2.0.1",
      "resolved": "https://registry.npmjs.org/color-convert/-/color-convert-2.0.1.tgz",
      "integrity": "sha512-RRECPsj7iu/xb5oKYcsFHSppFNnsj/52OVTRKb4zP5onXwVF3zVmmToNcOfGC+CRDpfK/U584fMg38ZHCaElKQ==",
      "dev": true,
      "dependencies": {
        "color-name": "~1.1.4"
      },
      "engines": {
        "node": ">=7.0.0"
      }
    },
    "node_modules/color-name": {
      "version": "1.1.4",
      "resolved": "https://registry.npmjs.org/color-name/-/color-name-1.1.4.tgz",
      "integrity": "sha512-dOy+3AuW3a2wNbZHIuMZpTcgjGuLU/uBL/ubcZF9OXbDo8ff4O8yVp5Bf0efS8uEoYo5q4Fx7dY9OgQGXgAsQA==",
      "dev": true
    },
    "node_modules/color-support": {
      "version": "1.1.3",
      "resolved": "https://registry.npmjs.org/color-support/-/color-support-1.1.3.tgz",
      "integrity": "sha512-qiBjkpbMLO/HL68y+lh4q0/O1MZFj2RX6X/KmMa3+gJD3z+WwI1ZzDHysvqHGS3mP6mznPckpXmw1nI9cJjyRg==",
      "bin": {
        "color-support": "bin.js"
      }
    },
    "node_modules/combined-stream": {
      "version": "1.0.8",
      "resolved": "https://registry.npmjs.org/combined-stream/-/combined-stream-1.0.8.tgz",
      "integrity": "sha512-FQN4MRfuJeHf7cBbBMJFXhKSDq+2kAArBlmRBvcvFE5BB1HZKXtSFASDhdlz9zOYwxh8lDdnvmMOe/+5cdoEdg==",
      "dependencies": {
        "delayed-stream": "~1.0.0"
      },
      "engines": {
        "node": ">= 0.8"
      }
    },
    "node_modules/commander": {
      "version": "2.15.1",
      "resolved": "https://registry.npmjs.org/commander/-/commander-2.15.1.tgz",
      "integrity": "sha512-VlfT9F3V0v+jr4yxPc5gg9s62/fIVWsd2Bk2iD435um1NlGMYdVCq+MjcXnhYq2icNOizHr1kK+5TI6H0Hy0ag==",
      "dev": true
    },
    "node_modules/compress-commons": {
      "version": "4.1.1",
      "resolved": "https://registry.npmjs.org/compress-commons/-/compress-commons-4.1.1.tgz",
      "integrity": "sha512-QLdDLCKNV2dtoTorqgxngQCMA+gWXkM/Nwu7FpeBhk/RdkzimqC3jueb/FDmaZeXh+uby1jkBqE3xArsLBE5wQ==",
      "dependencies": {
        "buffer-crc32": "^0.2.13",
        "crc32-stream": "^4.0.2",
        "normalize-path": "^3.0.0",
        "readable-stream": "^3.6.0"
      },
      "engines": {
        "node": ">= 10"
      }
    },
    "node_modules/compute-cosine-similarity": {
      "version": "1.0.0",
      "resolved": "https://registry.npmjs.org/compute-cosine-similarity/-/compute-cosine-similarity-1.0.0.tgz",
      "integrity": "sha512-jPdqVMT8Im6jS+THoDBDKZlGg32g7QeXOiBXeuiMXVEV5Tg8z38Qpvg08mt2qRy9j/H0m6w/VDoKBJ7w7F/sKg==",
      "dependencies": {
        "compute-dot": "^1.1.0",
        "compute-l2norm": "^1.1.0",
        "validate.io-array": "^1.0.5",
        "validate.io-function": "^1.0.2"
      }
    },
    "node_modules/compute-dot": {
      "version": "1.1.0",
      "resolved": "https://registry.npmjs.org/compute-dot/-/compute-dot-1.1.0.tgz",
      "integrity": "sha512-L5Ocet4DdMrXboss13K59OK23GXjiSia7+7Ukc7q4Bl+RVpIXK2W9IHMbWDZkh+JUEvJAwOKRaJDiFUa1LTnJg==",
      "dependencies": {
        "validate.io-array": "^1.0.3",
        "validate.io-function": "^1.0.2"
      }
    },
    "node_modules/compute-l2norm": {
      "version": "1.1.0",
      "resolved": "https://registry.npmjs.org/compute-l2norm/-/compute-l2norm-1.1.0.tgz",
      "integrity": "sha512-6EHh1Elj90eU28SXi+h2PLnTQvZmkkHWySpoFz+WOlVNLz3DQoC4ISUHSV9n5jMxPHtKGJ01F4uu2PsXBB8sSg==",
      "dependencies": {
        "validate.io-array": "^1.0.3",
        "validate.io-function": "^1.0.2"
      }
    },
    "node_modules/concat-map": {
      "version": "0.0.1",
      "resolved": "https://registry.npmjs.org/concat-map/-/concat-map-0.0.1.tgz",
      "integrity": "sha512-/Srv4dswyQNBfohGpz9o6Yb3Gz3SrUDqBH5rTuhGR7ahtlbYKnVxw2bCFMRljaA7EXHaXZ8wsHdodFvbkhKmqg=="
    },
    "node_modules/console-control-strings": {
      "version": "1.1.0",
      "resolved": "https://registry.npmjs.org/console-control-strings/-/console-control-strings-1.1.0.tgz",
      "integrity": "sha512-ty/fTekppD2fIwRvnZAVdeOiGd1c7YXEixbgJTNzqcxJWKQnjJ/V1bNEEE6hygpM3WjwHFUVK6HTjWSzV4a8sQ=="
    },
    "node_modules/content-disposition": {
      "version": "0.5.4",
      "resolved": "https://registry.npmjs.org/content-disposition/-/content-disposition-0.5.4.tgz",
      "integrity": "sha512-FveZTNuGw04cxlAiWbzi6zTAL/lhehaWbTtgluJh4/E95DqMwTmha3KZN1aAWA8cFIhHzMZUvLevkw5Rqk+tSQ==",
      "dependencies": {
        "safe-buffer": "5.2.1"
      },
      "engines": {
        "node": ">= 0.6"
      }
    },
    "node_modules/content-type": {
      "version": "1.0.5",
      "resolved": "https://registry.npmjs.org/content-type/-/content-type-1.0.5.tgz",
      "integrity": "sha512-nTjqfcBFEipKdXCv4YDQWCfmcLZKm81ldF0pAopTvyrFGVbcR6P/VAAd5G7N+0tTr8QqiU0tFadD6FK4NtJwOA==",
      "engines": {
        "node": ">= 0.6"
      }
    },
    "node_modules/continuation-local-storage": {
      "version": "3.2.1",
      "resolved": "https://registry.npmjs.org/continuation-local-storage/-/continuation-local-storage-3.2.1.tgz",
      "integrity": "sha512-jx44cconVqkCEEyLSKWwkvUXwO561jXMa3LPjTPsm5QR22PA0/mhe33FT4Xb5y74JDvt/Cq+5lm8S8rskLv9ZA==",
      "dev": true,
      "dependencies": {
        "async-listener": "^0.6.0",
        "emitter-listener": "^1.1.1"
      }
    },
    "node_modules/cookie": {
      "version": "0.4.1",
      "resolved": "https://registry.npmjs.org/cookie/-/cookie-0.4.1.tgz",
      "integrity": "sha512-ZwrFkGJxUR3EIoXtO+yVE69Eb7KlixbaeAWfBQB9vVsNn/o+Yw69gBWSSDK825hQNdN+wF8zELf3dFNl/kxkUA==",
      "engines": {
        "node": ">= 0.6"
      }
    },
    "node_modules/cookie-parser": {
      "version": "1.4.6",
      "resolved": "https://registry.npmjs.org/cookie-parser/-/cookie-parser-1.4.6.tgz",
      "integrity": "sha512-z3IzaNjdwUC2olLIB5/ITd0/setiaFMLYiZJle7xg5Fe9KWAceil7xszYfHHBtDFYLSgJduS2Ty0P1uJdPDJeA==",
      "dependencies": {
        "cookie": "0.4.1",
        "cookie-signature": "1.0.6"
      },
      "engines": {
        "node": ">= 0.8.0"
      }
    },
    "node_modules/cookie-signature": {
      "version": "1.0.6",
      "resolved": "https://registry.npmjs.org/cookie-signature/-/cookie-signature-1.0.6.tgz",
      "integrity": "sha512-QADzlaHc8icV8I7vbaJXJwod9HWYp8uCqf1xa4OfNu1T7JVxQIrUgOWtHdNDtPiywmFbiS12VjotIXLrKM3orQ=="
    },
    "node_modules/core-util-is": {
      "version": "1.0.3",
      "resolved": "https://registry.npmjs.org/core-util-is/-/core-util-is-1.0.3.tgz",
      "integrity": "sha512-ZQBvi1DcpJ4GDqanjucZ2Hj3wEO5pZDS89BWbkcrvdxksJorwUDDZamX9ldFkp9aw2lmBDLgkObEA4DWNJ9FYQ=="
    },
    "node_modules/cors": {
      "version": "2.8.5",
      "resolved": "https://registry.npmjs.org/cors/-/cors-2.8.5.tgz",
      "integrity": "sha512-KIHbLJqu73RGr/hnbrO9uBeixNGuvSQjul/jdFvS/KFSIH1hWVd1ng7zOHx+YrEfInLG7q4n6GHQ9cDtxv/P6g==",
      "dependencies": {
        "object-assign": "^4",
        "vary": "^1"
      },
      "engines": {
        "node": ">= 0.10"
      }
    },
    "node_modules/crc-32": {
      "version": "1.2.2",
      "resolved": "https://registry.npmjs.org/crc-32/-/crc-32-1.2.2.tgz",
      "integrity": "sha512-ROmzCKrTnOwybPcJApAA6WBWij23HVfGVNKqqrZpuyZOHqK2CwHSvpGuyt/UNNvaIjEd8X5IFGp4Mh+Ie1IHJQ==",
      "bin": {
        "crc32": "bin/crc32.njs"
      },
      "engines": {
        "node": ">=0.8"
      }
    },
    "node_modules/crc32-stream": {
      "version": "4.0.2",
      "resolved": "https://registry.npmjs.org/crc32-stream/-/crc32-stream-4.0.2.tgz",
      "integrity": "sha512-DxFZ/Hk473b/muq1VJ///PMNLj0ZMnzye9thBpmjpJKCc5eMgB95aK8zCGrGfQ90cWo561Te6HK9D+j4KPdM6w==",
      "dependencies": {
        "crc-32": "^1.2.0",
        "readable-stream": "^3.4.0"
      },
      "engines": {
        "node": ">= 10"
      }
    },
    "node_modules/cron-parser": {
      "version": "4.8.1",
      "resolved": "https://registry.npmjs.org/cron-parser/-/cron-parser-4.8.1.tgz",
      "integrity": "sha512-jbokKWGcyU4gl6jAfX97E1gDpY12DJ1cLJZmoDzaAln/shZ+S3KBFBuA2Q6WeUN4gJf/8klnV1EfvhA2lK5IRQ==",
      "dependencies": {
        "luxon": "^3.2.1"
      },
      "engines": {
        "node": ">=12.0.0"
      }
    },
    "node_modules/croner": {
      "version": "4.1.97",
      "resolved": "https://registry.npmjs.org/croner/-/croner-4.1.97.tgz",
      "integrity": "sha512-/f6gpQuxDaqXu+1kwQYSckUglPaOrHdbIlBAu0YuW8/Cdb45XwXYNUBXg3r/9Mo6n540Kn/smKcZWko5x99KrQ==",
      "dev": true
    },
    "node_modules/css-select": {
      "version": "5.1.0",
      "resolved": "https://registry.npmjs.org/css-select/-/css-select-5.1.0.tgz",
      "integrity": "sha512-nwoRF1rvRRnnCqqY7updORDsuqKzqYJ28+oSMaJMMgOauh3fvwHqMS7EZpIPqK8GL+g9mKxF1vP/ZjSeNjEVHg==",
      "dependencies": {
        "boolbase": "^1.0.0",
        "css-what": "^6.1.0",
        "domhandler": "^5.0.2",
        "domutils": "^3.0.1",
        "nth-check": "^2.0.1"
      },
      "funding": {
        "url": "https://github.com/sponsors/fb55"
      }
    },
    "node_modules/css-what": {
      "version": "6.1.0",
      "resolved": "https://registry.npmjs.org/css-what/-/css-what-6.1.0.tgz",
      "integrity": "sha512-HTUrgRJ7r4dsZKU6GjmpfRK1O76h97Z8MfS1G0FozR+oF2kG6Vfe8JE6zwrkbxigziPHinCJ+gCPjA9EaBDtRw==",
      "engines": {
        "node": ">= 6"
      },
      "funding": {
        "url": "https://github.com/sponsors/fb55"
      }
    },
    "node_modules/culvert": {
      "version": "0.1.2",
      "resolved": "https://registry.npmjs.org/culvert/-/culvert-0.1.2.tgz",
      "integrity": "sha512-yi1x3EAWKjQTreYWeSd98431AV+IEE0qoDyOoaHJ7KJ21gv6HtBXHVLX74opVSGqcR8/AbjJBHAHpcOy2bj5Gg==",
      "dev": true
    },
    "node_modules/data-uri-to-buffer": {
      "version": "6.0.2",
      "resolved": "https://registry.npmjs.org/data-uri-to-buffer/-/data-uri-to-buffer-6.0.2.tgz",
      "integrity": "sha512-7hvf7/GW8e86rW0ptuwS3OcBGDjIi6SZva7hCyWC0yYry2cOPmLIjXAUHI6DK2HsnwJd9ifmt57i8eV2n4YNpw==",
      "dev": true,
      "engines": {
        "node": ">= 14"
      }
    },
    "node_modules/dayjs": {
      "version": "1.11.8",
      "resolved": "https://registry.npmjs.org/dayjs/-/dayjs-1.11.8.tgz",
      "integrity": "sha512-LcgxzFoWMEPO7ggRv1Y2N31hUf2R0Vj7fuy/m+Bg1K8rr+KAs1AEy4y9jd5DXe8pbHgX+srkHNS7TH6Q6ZhYeQ=="
    },
    "node_modules/debug": {
      "version": "2.6.9",
      "resolved": "https://registry.npmjs.org/debug/-/debug-2.6.9.tgz",
      "integrity": "sha512-bC7ElrdJaJnPbAP+1EotYvqZsb3ecl5wi6Bfi6BJTUcNowp6cvspg0jXznRTKDjm/E7AdgFBVeAPVMNcKGsHMA==",
      "dependencies": {
        "ms": "2.0.0"
      }
    },
    "node_modules/debuglog": {
      "version": "1.0.1",
      "resolved": "https://registry.npmjs.org/debuglog/-/debuglog-1.0.1.tgz",
      "integrity": "sha512-syBZ+rnAK3EgMsH2aYEOLUW7mZSY9Gb+0wUMCFsZvcmiz+HigA0LOcq/HoQqVuGG+EKykunc7QG2bzrponfaSw==",
      "engines": {
        "node": "*"
      }
    },
    "node_modules/define-data-property": {
      "version": "1.1.4",
      "resolved": "https://registry.npmjs.org/define-data-property/-/define-data-property-1.1.4.tgz",
      "integrity": "sha512-rBMvIzlpA8v6E+SJZoo++HAYqsLrkg7MSfIinMPFhmkorw7X+dOXVJQs+QT69zGkzMyfDnIMN2Wid1+NbL3T+A==",
      "dependencies": {
        "es-define-property": "^1.0.0",
        "es-errors": "^1.3.0",
        "gopd": "^1.0.1"
      },
      "engines": {
        "node": ">= 0.4"
      },
      "funding": {
        "url": "https://github.com/sponsors/ljharb"
      }
    },
    "node_modules/degenerator": {
      "version": "5.0.1",
      "resolved": "https://registry.npmjs.org/degenerator/-/degenerator-5.0.1.tgz",
      "integrity": "sha512-TllpMR/t0M5sqCXfj85i4XaAzxmS5tVA16dqvdkMwGmzI+dXLXnw3J+3Vdv7VKw+ThlTMboK6i9rnZ6Nntj5CQ==",
      "dev": true,
      "dependencies": {
        "ast-types": "^0.13.4",
        "escodegen": "^2.1.0",
        "esprima": "^4.0.1"
      },
      "engines": {
        "node": ">= 14"
      }
    },
    "node_modules/delayed-stream": {
      "version": "1.0.0",
      "resolved": "https://registry.npmjs.org/delayed-stream/-/delayed-stream-1.0.0.tgz",
      "integrity": "sha512-ZySD7Nf91aLB0RxL4KGrKHBXl7Eds1DAmEdcoVawXnLD7SDhpNgtuII2aAkg7a7QS41jxPSZ17p4VdGnMHk3MQ==",
      "engines": {
        "node": ">=0.4.0"
      }
    },
    "node_modules/delegates": {
      "version": "1.0.0",
      "resolved": "https://registry.npmjs.org/delegates/-/delegates-1.0.0.tgz",
      "integrity": "sha512-bd2L678uiWATM6m5Z1VzNCErI3jiGzt6HGY8OVICs40JQq/HALfbyNJmp0UDakEY4pMMaN0Ly5om/B1VI/+xfQ=="
    },
    "node_modules/denque": {
      "version": "2.1.0",
      "resolved": "https://registry.npmjs.org/denque/-/denque-2.1.0.tgz",
      "integrity": "sha512-HVQE3AAb/pxF8fQAoiqpvg9i3evqug3hoiwakOyZAwJm+6vZehbkYXZ0l4JxS+I3QxM97v5aaRNhj8v5oBhekw==",
      "engines": {
        "node": ">=0.10"
      }
    },
    "node_modules/depd": {
      "version": "2.0.0",
      "resolved": "https://registry.npmjs.org/depd/-/depd-2.0.0.tgz",
      "integrity": "sha512-g7nH6P6dyDioJogAAGprGpCtVImJhpPk/roCzdb3fIh61/s/nPsfR6onyMwkCAR/OlC3yBC0lESvUoQEAssIrw==",
      "engines": {
        "node": ">= 0.8"
      }
    },
    "node_modules/destroy": {
      "version": "1.2.0",
      "resolved": "https://registry.npmjs.org/destroy/-/destroy-1.2.0.tgz",
      "integrity": "sha512-2sJGJTaXIIaR1w4iJSNoN0hnMY7Gpc/n8D4qSCJw8QqFWXf7cuAgnEHxBpweaVcPevC2l3KpjYCx3NypQQgaJg==",
      "engines": {
        "node": ">= 0.8",
        "npm": "1.2.8000 || >= 1.4.16"
      }
    },
    "node_modules/detect-libc": {
      "version": "2.0.1",
      "resolved": "https://registry.npmjs.org/detect-libc/-/detect-libc-2.0.1.tgz",
      "integrity": "sha512-463v3ZeIrcWtdgIg6vI6XUncguvr2TnGl4SzDXinkt9mSLpBJKXT3mW6xT3VQdDN11+WVs29pgvivTc4Lp8v+w==",
      "engines": {
        "node": ">=8"
      }
    },
    "node_modules/dom-serializer": {
      "version": "2.0.0",
      "resolved": "https://registry.npmjs.org/dom-serializer/-/dom-serializer-2.0.0.tgz",
      "integrity": "sha512-wIkAryiqt/nV5EQKqQpo3SToSOV9J0DnbJqwK7Wv/Trc92zIAYZ4FlMu+JPFW1DfGFt81ZTCGgDEabffXeLyJg==",
      "dependencies": {
        "domelementtype": "^2.3.0",
        "domhandler": "^5.0.2",
        "entities": "^4.2.0"
      },
      "funding": {
        "url": "https://github.com/cheeriojs/dom-serializer?sponsor=1"
      }
    },
    "node_modules/domelementtype": {
      "version": "2.3.0",
      "resolved": "https://registry.npmjs.org/domelementtype/-/domelementtype-2.3.0.tgz",
      "integrity": "sha512-OLETBj6w0OsagBwdXnPdN0cnMfF9opN69co+7ZrbfPGrdpPVNBUj02spi6B1N7wChLQiPn4CSH/zJvXw56gmHw==",
      "funding": [
        {
          "type": "github",
          "url": "https://github.com/sponsors/fb55"
        }
      ]
    },
    "node_modules/domhandler": {
      "version": "5.0.3",
      "resolved": "https://registry.npmjs.org/domhandler/-/domhandler-5.0.3.tgz",
      "integrity": "sha512-cgwlv/1iFQiFnU96XXgROh8xTeetsnJiDsTc7TYCLFd9+/WNkIqPTxiM/8pSd8VIrhXGTf1Ny1q1hquVqDJB5w==",
      "dependencies": {
        "domelementtype": "^2.3.0"
      },
      "engines": {
        "node": ">= 4"
      },
      "funding": {
        "url": "https://github.com/fb55/domhandler?sponsor=1"
      }
    },
    "node_modules/domutils": {
      "version": "3.1.0",
      "resolved": "https://registry.npmjs.org/domutils/-/domutils-3.1.0.tgz",
      "integrity": "sha512-H78uMmQtI2AhgDJjWeQmHwJJ2bLPD3GMmO7Zja/ZZh84wkm+4ut+IUnUdRa8uCGX88DiVx1j6FRe1XfxEgjEZA==",
      "dependencies": {
        "dom-serializer": "^2.0.0",
        "domelementtype": "^2.3.0",
        "domhandler": "^5.0.3"
      },
      "funding": {
        "url": "https://github.com/fb55/domutils?sponsor=1"
      }
    },
    "node_modules/dotenv": {
      "version": "16.1.4",
      "resolved": "https://registry.npmjs.org/dotenv/-/dotenv-16.1.4.tgz",
      "integrity": "sha512-m55RtE8AsPeJBpOIFKihEmqUcoVncQIwo7x9U8ZwLEZw9ZpXboz2c+rvog+jUaJvVrZ5kBOeYQBX5+8Aa/OZQw==",
      "engines": {
        "node": ">=12"
      },
      "funding": {
        "url": "https://github.com/motdotla/dotenv?sponsor=1"
      }
    },
    "node_modules/duplexer2": {
      "version": "0.1.4",
      "resolved": "https://registry.npmjs.org/duplexer2/-/duplexer2-0.1.4.tgz",
      "integrity": "sha512-asLFVfWWtJ90ZyOUHMqk7/S2w2guQKxUI2itj3d92ADHhxUSbCMGi1f1cBcJ7xM1To+pE/Khbwo1yuNbMEPKeA==",
      "dependencies": {
        "readable-stream": "^2.0.2"
      }
    },
    "node_modules/duplexer2/node_modules/readable-stream": {
      "version": "2.3.8",
      "resolved": "https://registry.npmjs.org/readable-stream/-/readable-stream-2.3.8.tgz",
      "integrity": "sha512-8p0AUk4XODgIewSi0l8Epjs+EVnWiK7NoDIEGU0HhE7+ZyY8D1IMY7odu5lRrFXGg71L15KG8QrPmum45RTtdA==",
      "dependencies": {
        "core-util-is": "~1.0.0",
        "inherits": "~2.0.3",
        "isarray": "~1.0.0",
        "process-nextick-args": "~2.0.0",
        "safe-buffer": "~5.1.1",
        "string_decoder": "~1.1.1",
        "util-deprecate": "~1.0.1"
      }
    },
    "node_modules/duplexer2/node_modules/safe-buffer": {
      "version": "5.1.2",
      "resolved": "https://registry.npmjs.org/safe-buffer/-/safe-buffer-5.1.2.tgz",
      "integrity": "sha512-Gd2UZBJDkXlY7GbJxfsE8/nvKkUEU1G38c1siN6QP6a9PT9MmHB8GnpscSmMJSoF8LOIrt8ud/wPtojys4G6+g=="
    },
    "node_modules/duplexer2/node_modules/string_decoder": {
      "version": "1.1.1",
      "resolved": "https://registry.npmjs.org/string_decoder/-/string_decoder-1.1.1.tgz",
      "integrity": "sha512-n/ShnvDi6FHbbVfviro+WojiFzv+s8MPMHBczVePfUpDJLwoLT0ht1l4YwBCbi8pJAveEEdnkHyPyTP/mzRfwg==",
      "dependencies": {
        "safe-buffer": "~5.1.0"
      }
    },
    "node_modules/ecdsa-sig-formatter": {
      "version": "1.0.11",
      "resolved": "https://registry.npmjs.org/ecdsa-sig-formatter/-/ecdsa-sig-formatter-1.0.11.tgz",
      "integrity": "sha512-nagl3RYrbNv6kQkeJIpt6NJZy8twLB/2vtz6yN9Z4vRKHN4/QZJIEbqohALSgwKdnksuY3k5Addp5lg8sVoVcQ==",
      "dependencies": {
        "safe-buffer": "^5.0.1"
      }
    },
    "node_modules/ee-first": {
      "version": "1.1.1",
      "resolved": "https://registry.npmjs.org/ee-first/-/ee-first-1.1.1.tgz",
      "integrity": "sha512-WMwm9LhRUo+WUaRN+vRuETqG89IgZphVSNkdFgeb6sS/E4OrDIN7t48CAewSHXc6C8lefD8KKfr5vY61brQlow=="
    },
    "node_modules/ejs": {
      "version": "3.1.6",
      "resolved": "https://registry.npmjs.org/ejs/-/ejs-3.1.6.tgz",
      "integrity": "sha512-9lt9Zse4hPucPkoP7FHDF0LQAlGyF9JVpnClFLFH3aSSbxmyoqINRpp/9wePWJTUl4KOQwRL72Iw3InHPDkoGw==",
      "dev": true,
      "dependencies": {
        "jake": "^10.6.1"
      },
      "bin": {
        "ejs": "bin/cli.js"
      },
      "engines": {
        "node": ">=0.10.0"
      }
    },
    "node_modules/emitter-listener": {
      "version": "1.1.2",
      "resolved": "https://registry.npmjs.org/emitter-listener/-/emitter-listener-1.1.2.tgz",
      "integrity": "sha512-Bt1sBAGFHY9DKY+4/2cV6izcKJUf5T7/gkdmkxzX/qv9CcGH8xSwVRW5mtX03SWJtRTWSOpzCuWN9rBFYZepZQ==",
      "dev": true,
      "dependencies": {
        "shimmer": "^1.2.0"
      }
    },
    "node_modules/emoji-regex": {
      "version": "8.0.0",
      "resolved": "https://registry.npmjs.org/emoji-regex/-/emoji-regex-8.0.0.tgz",
      "integrity": "sha512-MSjYzcWNOA0ewAHpz0MxpYFvwg6yjy1NG3xteoqz644VCo/RPgnr1/GGt+ic3iJTzQ8Eu3TdM14SawnVUmGE6A=="
    },
    "node_modules/encodeurl": {
      "version": "1.0.2",
      "resolved": "https://registry.npmjs.org/encodeurl/-/encodeurl-1.0.2.tgz",
      "integrity": "sha512-TPJXq8JqFaVYm2CWmPvnP2Iyo4ZSM7/QKcSmuMLDObfpH5fi7RUGmd/rTDf+rut/saiDiQEeVTNgAmJEdAOx0w==",
      "engines": {
        "node": ">= 0.8"
      }
    },
    "node_modules/end-of-stream": {
      "version": "1.4.4",
      "resolved": "https://registry.npmjs.org/end-of-stream/-/end-of-stream-1.4.4.tgz",
      "integrity": "sha512-+uw1inIHVPQoaVuHzRyXd21icM+cnt4CzD5rW+NC1wjOUSTOs+Te7FOv7AhN7vS9x/oIyhLP5PR1H+phQAHu5Q==",
      "dependencies": {
        "once": "^1.4.0"
      }
    },
    "node_modules/enquirer": {
      "version": "2.3.6",
      "resolved": "https://registry.npmjs.org/enquirer/-/enquirer-2.3.6.tgz",
      "integrity": "sha512-yjNnPr315/FjS4zIsUxYguYUPP2e1NK4d7E7ZOLiyYCcbFBiTMyID+2wvm2w6+pZ/odMA7cRkjhsPbltwBOrLg==",
      "dev": true,
      "dependencies": {
        "ansi-colors": "^4.1.1"
      },
      "engines": {
        "node": ">=8.6"
      }
    },
    "node_modules/entities": {
      "version": "4.5.0",
      "resolved": "https://registry.npmjs.org/entities/-/entities-4.5.0.tgz",
      "integrity": "sha512-V0hjH4dGPh9Ao5p0MoRY6BVqtwCjhz6vI5LT8AJ55H+4g9/4vbHx1I54fS0XuclLhDHArPQCiMjDxjaL8fPxhw==",
      "engines": {
        "node": ">=0.12"
      },
      "funding": {
        "url": "https://github.com/fb55/entities?sponsor=1"
      }
    },
    "node_modules/es-define-property": {
      "version": "1.0.0",
      "resolved": "https://registry.npmjs.org/es-define-property/-/es-define-property-1.0.0.tgz",
      "integrity": "sha512-jxayLKShrEqqzJ0eumQbVhTYQM27CfT1T35+gCgDFoL82JLsXqTJ76zv6A0YLOgEnLUMvLzsDsGIrl8NFpT2gQ==",
      "dependencies": {
        "get-intrinsic": "^1.2.4"
      },
      "engines": {
        "node": ">= 0.4"
      }
    },
    "node_modules/es-errors": {
      "version": "1.3.0",
      "resolved": "https://registry.npmjs.org/es-errors/-/es-errors-1.3.0.tgz",
      "integrity": "sha512-Zf5H2Kxt2xjTvbJvP2ZWLEICxA6j+hAmMzIlypy4xcBg1vKVnx89Wy0GbS+kf5cwCVFFzdCFh2XSCFNULS6csw==",
      "engines": {
        "node": ">= 0.4"
      }
    },
    "node_modules/escape-html": {
      "version": "1.0.3",
      "resolved": "https://registry.npmjs.org/escape-html/-/escape-html-1.0.3.tgz",
      "integrity": "sha512-NiSupZ4OeuGwr68lGIeym/ksIZMJodUGOSCZ/FSnTxcrekbvqrgdUxlJOMpijaKZVjAJrWrGs/6Jy8OMuyj9ow=="
    },
    "node_modules/escape-string-regexp": {
      "version": "4.0.0",
      "resolved": "https://registry.npmjs.org/escape-string-regexp/-/escape-string-regexp-4.0.0.tgz",
      "integrity": "sha512-TtpcNJ3XAzx3Gq8sWRzJaVajRs0uVxA2YAkdb1jm2YkPz4G6egUFAyA3n5vtEIZefPk5Wa4UXbKuS5fKkJWdgA==",
      "dev": true,
      "engines": {
        "node": ">=10"
      },
      "funding": {
        "url": "https://github.com/sponsors/sindresorhus"
      }
    },
    "node_modules/escodegen": {
      "version": "2.1.0",
      "resolved": "https://registry.npmjs.org/escodegen/-/escodegen-2.1.0.tgz",
      "integrity": "sha512-2NlIDTwUWJN0mRPQOdtQBzbUHvdGY2P1VXSyU83Q3xKxM7WHX2Ql8dKq782Q9TgQUNOLEzEYu9bzLNj1q88I5w==",
      "dev": true,
      "dependencies": {
        "esprima": "^4.0.1",
        "estraverse": "^5.2.0",
        "esutils": "^2.0.2"
      },
      "bin": {
        "escodegen": "bin/escodegen.js",
        "esgenerate": "bin/esgenerate.js"
      },
      "engines": {
        "node": ">=6.0"
      },
      "optionalDependencies": {
        "source-map": "~0.6.1"
      }
    },
    "node_modules/esprima": {
      "version": "4.0.1",
      "resolved": "https://registry.npmjs.org/esprima/-/esprima-4.0.1.tgz",
      "integrity": "sha512-eGuFFw7Upda+g4p+QHvnW0RyTX/SVeJBDM/gCtMARO0cLuT2HcEKnTPvhjV6aGeqrCB/sbNop0Kszm0jsaWU4A==",
      "dev": true,
      "bin": {
        "esparse": "bin/esparse.js",
        "esvalidate": "bin/esvalidate.js"
      },
      "engines": {
        "node": ">=4"
      }
    },
    "node_modules/estraverse": {
      "version": "5.3.0",
      "resolved": "https://registry.npmjs.org/estraverse/-/estraverse-5.3.0.tgz",
      "integrity": "sha512-MMdARuVEQziNTeJD8DgMqmhwR11BRQ/cBP+pLtYdSTnf3MIO8fFeiINEbX36ZdNlfU/7A9f3gUw49B3oQsvwBA==",
      "dev": true,
      "engines": {
        "node": ">=4.0"
      }
    },
    "node_modules/esutils": {
      "version": "2.0.3",
      "resolved": "https://registry.npmjs.org/esutils/-/esutils-2.0.3.tgz",
      "integrity": "sha512-kVscqXk4OCp68SZ0dkgEKVi6/8ij300KBWTJq32P/dYeWTSwK41WyTxalN1eRmA5Z9UU/LX9D7FWSmV9SAYx6g==",
      "dev": true,
      "engines": {
        "node": ">=0.10.0"
      }
    },
    "node_modules/etag": {
      "version": "1.8.1",
      "resolved": "https://registry.npmjs.org/etag/-/etag-1.8.1.tgz",
      "integrity": "sha512-aIL5Fx7mawVa300al2BnEE4iNvo1qETxLrPI/o05L7z6go7fCw1J6EQmbK4FmJ2AS7kgVF/KEZWufBfdClMcPg==",
      "engines": {
        "node": ">= 0.6"
      }
    },
    "node_modules/eventemitter2": {
      "version": "5.0.1",
      "resolved": "https://registry.npmjs.org/eventemitter2/-/eventemitter2-5.0.1.tgz",
      "integrity": "sha512-5EM1GHXycJBS6mauYAbVKT1cVs7POKWb2NXD4Vyt8dDqeZa7LaDK1/sjtL+Zb0lzTpSNil4596Dyu97hz37QLg==",
      "dev": true
    },
    "node_modules/exceljs": {
      "version": "4.3.0",
      "resolved": "https://registry.npmjs.org/exceljs/-/exceljs-4.3.0.tgz",
      "integrity": "sha512-hTAeo5b5TPvf8Z02I2sKIT4kSfCnOO2bCxYX8ABqODCdAjppI3gI9VYiGCQQYVcBaBSKlFDMKlAQRqC+kV9O8w==",
      "dependencies": {
        "archiver": "^5.0.0",
        "dayjs": "^1.8.34",
        "fast-csv": "^4.3.1",
        "jszip": "^3.5.0",
        "readable-stream": "^3.6.0",
        "saxes": "^5.0.1",
        "tmp": "^0.2.0",
        "unzipper": "^0.10.11",
        "uuid": "^8.3.0"
      },
      "engines": {
        "node": ">=8.3.0"
      }
    },
    "node_modules/express": {
      "version": "4.19.2",
      "resolved": "https://registry.npmjs.org/express/-/express-4.19.2.tgz",
      "integrity": "sha512-5T6nhjsT+EOMzuck8JjBHARTHfMht0POzlA60WV2pMD3gyXw2LZnZ+ueGdNxG+0calOJcWKbpFcuzLZ91YWq9Q==",
      "dependencies": {
        "accepts": "~1.3.8",
        "array-flatten": "1.1.1",
        "body-parser": "1.20.2",
        "content-disposition": "0.5.4",
        "content-type": "~1.0.4",
        "cookie": "0.6.0",
        "cookie-signature": "1.0.6",
        "debug": "2.6.9",
        "depd": "2.0.0",
        "encodeurl": "~1.0.2",
        "escape-html": "~1.0.3",
        "etag": "~1.8.1",
        "finalhandler": "1.2.0",
        "fresh": "0.5.2",
        "http-errors": "2.0.0",
        "merge-descriptors": "1.0.1",
        "methods": "~1.1.2",
        "on-finished": "2.4.1",
        "parseurl": "~1.3.3",
        "path-to-regexp": "0.1.7",
        "proxy-addr": "~2.0.7",
        "qs": "6.11.0",
        "range-parser": "~1.2.1",
        "safe-buffer": "5.2.1",
        "send": "0.18.0",
        "serve-static": "1.15.0",
        "setprototypeof": "1.2.0",
        "statuses": "2.0.1",
        "type-is": "~1.6.18",
        "utils-merge": "1.0.1",
        "vary": "~1.1.2"
      },
      "engines": {
        "node": ">= 0.10.0"
      }
    },
    "node_modules/express-fileupload": {
      "version": "1.4.0",
      "resolved": "https://registry.npmjs.org/express-fileupload/-/express-fileupload-1.4.0.tgz",
      "integrity": "sha512-RjzLCHxkv3umDeZKeFeMg8w7qe0V09w3B7oGZprr/oO2H/ISCgNzuqzn7gV3HRWb37GjRk429CCpSLS2KNTqMQ==",
      "dependencies": {
        "busboy": "^1.6.0"
      },
      "engines": {
        "node": ">=12.0.0"
      }
    },
    "node_modules/express-rate-limit": {
      "version": "6.7.0",
      "resolved": "https://registry.npmjs.org/express-rate-limit/-/express-rate-limit-6.7.0.tgz",
      "integrity": "sha512-vhwIdRoqcYB/72TK3tRZI+0ttS8Ytrk24GfmsxDXK9o9IhHNO5bXRiXQSExPQ4GbaE5tvIS7j1SGrxsuWs+sGA==",
      "engines": {
        "node": ">= 12.9.0"
      },
      "peerDependencies": {
        "express": "^4 || ^5"
      }
    },
    "node_modules/express/node_modules/cookie": {
      "version": "0.6.0",
      "resolved": "https://registry.npmjs.org/cookie/-/cookie-0.6.0.tgz",
      "integrity": "sha512-U71cyTamuh1CRNCfpGY6to28lxvNwPG4Guz/EVjgf3Jmzv0vlDp1atT9eS5dDjMYHucpHbWns6Lwf3BKz6svdw==",
      "engines": {
        "node": ">= 0.6"
      }
    },
    "node_modules/extrareqp2": {
      "version": "1.0.0",
      "resolved": "https://registry.npmjs.org/extrareqp2/-/extrareqp2-1.0.0.tgz",
      "integrity": "sha512-Gum0g1QYb6wpPJCVypWP3bbIuaibcFiJcpuPM10YSXp/tzqi84x9PJageob+eN4xVRIOto4wjSGNLyMD54D2xA==",
      "dev": true,
      "dependencies": {
        "follow-redirects": "^1.14.0"
      }
    },
    "node_modules/fast-csv": {
      "version": "4.3.6",
      "resolved": "https://registry.npmjs.org/fast-csv/-/fast-csv-4.3.6.tgz",
      "integrity": "sha512-2RNSpuwwsJGP0frGsOmTb9oUF+VkFSM4SyLTDgwf2ciHWTarN0lQTC+F2f/t5J9QjW+c65VFIAAu85GsvMIusw==",
      "dependencies": {
        "@fast-csv/format": "4.3.5",
        "@fast-csv/parse": "4.3.6"
      },
      "engines": {
        "node": ">=10.0.0"
      }
    },
    "node_modules/fast-json-patch": {
      "version": "3.1.1",
      "resolved": "https://registry.npmjs.org/fast-json-patch/-/fast-json-patch-3.1.1.tgz",
      "integrity": "sha512-vf6IHUX2SBcA+5/+4883dsIjpBTqmfBjmYiWK1savxQmFk4JfBMLa7ynTYOs1Rolp/T1betJxHiGD3g1Mn8lUQ==",
      "dev": true
    },
    "node_modules/fast-xml-parser": {
      "version": "4.2.5",
      "resolved": "https://registry.npmjs.org/fast-xml-parser/-/fast-xml-parser-4.2.5.tgz",
      "integrity": "sha512-B9/wizE4WngqQftFPmdaMYlXoJlJOYxGQOanC77fq9k8+Z0v5dDSVh+3glErdIROP//s/jgb7ZuxKfB8nVyo0g==",
      "funding": [
        {
          "type": "paypal",
          "url": "https://paypal.me/naturalintelligence"
        },
        {
          "type": "github",
          "url": "https://github.com/sponsors/NaturalIntelligence"
        }
      ],
      "optional": true,
      "dependencies": {
        "strnum": "^1.0.5"
      },
      "bin": {
        "fxparser": "src/cli/cli.js"
      }
    },
    "node_modules/fclone": {
      "version": "1.0.11",
      "resolved": "https://registry.npmjs.org/fclone/-/fclone-1.0.11.tgz",
      "integrity": "sha512-GDqVQezKzRABdeqflsgMr7ktzgF9CyS+p2oe0jJqUY6izSSbhPIQJDpoU4PtGcD7VPM9xh/dVrTu6z1nwgmEGw==",
      "dev": true
    },
    "node_modules/filelist": {
      "version": "1.0.4",
      "resolved": "https://registry.npmjs.org/filelist/-/filelist-1.0.4.tgz",
      "integrity": "sha512-w1cEuf3S+DrLCQL7ET6kz+gmlJdbq9J7yXCSjK/OZCPA+qEN1WyF4ZAf0YYJa4/shHJra2t/d/r8SV4Ji+x+8Q==",
      "dev": true,
      "dependencies": {
        "minimatch": "^5.0.1"
      }
    },
    "node_modules/filelist/node_modules/brace-expansion": {
      "version": "2.0.1",
      "resolved": "https://registry.npmjs.org/brace-expansion/-/brace-expansion-2.0.1.tgz",
      "integrity": "sha512-XnAIvQ8eM+kC6aULx6wuQiwVsnzsi9d3WxzV3FpWTGA19F621kwdbsAcFKXgKUHZWsy+mY6iL1sHTxWEFCytDA==",
      "dev": true,
      "dependencies": {
        "balanced-match": "^1.0.0"
      }
    },
    "node_modules/filelist/node_modules/minimatch": {
      "version": "5.1.6",
      "resolved": "https://registry.npmjs.org/minimatch/-/minimatch-5.1.6.tgz",
      "integrity": "sha512-lKwV/1brpG6mBUFHtb7NUmtABCb2WZZmm2wNiOA5hAb8VdCS4B3dtMWyvcoViccwAW/COERjXLt0zP1zXUN26g==",
      "dev": true,
      "dependencies": {
        "brace-expansion": "^2.0.1"
      },
      "engines": {
        "node": ">=10"
      }
    },
    "node_modules/fill-range": {
      "version": "7.0.1",
      "resolved": "https://registry.npmjs.org/fill-range/-/fill-range-7.0.1.tgz",
      "integrity": "sha512-qOo9F+dMUmC2Lcb4BbVvnKJxTPjCm+RRpe4gDuGrzkL7mEVl/djYSu2OdQ2Pa302N4oqkSg9ir6jaLWJ2USVpQ==",
      "dev": true,
      "dependencies": {
        "to-regex-range": "^5.0.1"
      },
      "engines": {
        "node": ">=8"
      }
    },
    "node_modules/finalhandler": {
      "version": "1.2.0",
      "resolved": "https://registry.npmjs.org/finalhandler/-/finalhandler-1.2.0.tgz",
      "integrity": "sha512-5uXcUVftlQMFnWC9qu/svkWv3GTd2PfUhK/3PLkYNAe7FbqJMt3515HaxE6eRL74GdsriiwujiawdaB1BpEISg==",
      "dependencies": {
        "debug": "2.6.9",
        "encodeurl": "~1.0.2",
        "escape-html": "~1.0.3",
        "on-finished": "2.4.1",
        "parseurl": "~1.3.3",
        "statuses": "2.0.1",
        "unpipe": "~1.0.0"
      },
      "engines": {
        "node": ">= 0.8"
      }
    },
    "node_modules/follow-redirects": {
      "version": "1.15.6",
      "resolved": "https://registry.npmjs.org/follow-redirects/-/follow-redirects-1.15.6.tgz",
      "integrity": "sha512-wWN62YITEaOpSK584EZXJafH1AGpO8RVgElfkuXbTOrPX4fIfOyEpW/CsiNd8JdYrAoOvafRTOEnvsO++qCqFA==",
      "funding": [
        {
          "type": "individual",
          "url": "https://github.com/sponsors/RubenVerborgh"
        }
      ],
      "engines": {
        "node": ">=4.0"
      },
      "peerDependenciesMeta": {
        "debug": {
          "optional": true
        }
      }
    },
    "node_modules/form-data": {
      "version": "4.0.0",
      "resolved": "https://registry.npmjs.org/form-data/-/form-data-4.0.0.tgz",
      "integrity": "sha512-ETEklSGi5t0QMZuiXoA/Q6vcnxcLQP5vdugSpuAyi6SVGi2clPPp+xgEhuMaHC+zGgn31Kd235W35f7Hykkaww==",
      "dependencies": {
        "asynckit": "^0.4.0",
        "combined-stream": "^1.0.8",
        "mime-types": "^2.1.12"
      },
      "engines": {
        "node": ">= 6"
      }
    },
    "node_modules/forwarded": {
      "version": "0.2.0",
      "resolved": "https://registry.npmjs.org/forwarded/-/forwarded-0.2.0.tgz",
      "integrity": "sha512-buRG0fpBtRHSTCOASe6hD258tEubFoRLb4ZNA6NxMVHNw2gOcwHo9wyablzMzOA5z9xA9L1KNjk/Nt6MT9aYow==",
      "engines": {
        "node": ">= 0.6"
      }
    },
    "node_modules/fresh": {
      "version": "0.5.2",
      "resolved": "https://registry.npmjs.org/fresh/-/fresh-0.5.2.tgz",
      "integrity": "sha512-zJ2mQYM18rEFOudeV4GShTGIQ7RbzA7ozbU9I/XBpm7kqgMywgmylMwXHxZJmkVoYkna9d2pVXVXPdYTP9ej8Q==",
      "engines": {
        "node": ">= 0.6"
      }
    },
    "node_modules/fs-constants": {
      "version": "1.0.0",
      "resolved": "https://registry.npmjs.org/fs-constants/-/fs-constants-1.0.0.tgz",
      "integrity": "sha512-y6OAwoSIf7FyjMIv94u+b5rdheZEjzR63GTyZJm5qh4Bi+2YgwLCcI/fPFZkL5PSixOt6ZNKm+w+Hfp/Bciwow=="
    },
    "node_modules/fs-extra": {
      "version": "11.2.0",
      "resolved": "https://registry.npmjs.org/fs-extra/-/fs-extra-11.2.0.tgz",
      "integrity": "sha512-PmDi3uwK5nFuXh7XDTlVnS17xJS7vW36is2+w3xcv8SVxiB4NyATf4ctkVY5bkSjX0Y4nbvZCq1/EjtEyr9ktw==",
      "dev": true,
      "dependencies": {
        "graceful-fs": "^4.2.0",
        "jsonfile": "^6.0.1",
        "universalify": "^2.0.0"
      },
      "engines": {
        "node": ">=14.14"
      }
    },
    "node_modules/fs-minipass": {
      "version": "2.1.0",
      "resolved": "https://registry.npmjs.org/fs-minipass/-/fs-minipass-2.1.0.tgz",
      "integrity": "sha512-V/JgOLFCS+R6Vcq0slCuaeWEdNC3ouDlJMNIsacH2VtALiu9mV4LPrHc5cDl8k5aw6J8jwgWWpiTo5RYhmIzvg==",
      "dependencies": {
        "minipass": "^3.0.0"
      },
      "engines": {
        "node": ">= 8"
      }
    },
    "node_modules/fs-minipass/node_modules/minipass": {
      "version": "3.3.6",
      "resolved": "https://registry.npmjs.org/minipass/-/minipass-3.3.6.tgz",
      "integrity": "sha512-DxiNidxSEK+tHG6zOIklvNOwm3hvCrbUrdtzY74U6HKTJxvIDfOUL5W5P2Ghd3DTkhhKPYGqeNUIh5qcM4YBfw==",
      "dependencies": {
        "yallist": "^4.0.0"
      },
      "engines": {
        "node": ">=8"
      }
    },
    "node_modules/fs.realpath": {
      "version": "1.0.0",
      "resolved": "https://registry.npmjs.org/fs.realpath/-/fs.realpath-1.0.0.tgz",
      "integrity": "sha512-OO0pH2lK6a0hZnAdau5ItzHPI6pUlvI7jMVnxUQRtw4owF2wk8lOSabtGDCTP4Ggrg2MbGnWO9X8K1t4+fGMDw=="
    },
    "node_modules/fsevents": {
      "version": "2.3.2",
      "resolved": "https://registry.npmjs.org/fsevents/-/fsevents-2.3.2.tgz",
      "integrity": "sha512-xiqMQR4xAeHTuB9uWm+fFRcIOgKBMiOBP+eXiyT7jsgVCq1bkVygt00oASowB7EdtpOHaaPgKt812P9ab+DDKA==",
      "dev": true,
      "hasInstallScript": true,
      "optional": true,
      "os": [
        "darwin"
      ],
      "engines": {
        "node": "^8.16.0 || ^10.6.0 || >=11.0.0"
      }
    },
    "node_modules/fstream": {
      "version": "1.0.12",
      "resolved": "https://registry.npmjs.org/fstream/-/fstream-1.0.12.tgz",
      "integrity": "sha512-WvJ193OHa0GHPEL+AycEJgxvBEwyfRkN1vhjca23OaPVMCaLCXTd5qAu82AjTcgP1UJmytkOKb63Ypde7raDIg==",
      "dependencies": {
        "graceful-fs": "^4.1.2",
        "inherits": "~2.0.0",
        "mkdirp": ">=0.5 0",
        "rimraf": "2"
      },
      "engines": {
        "node": ">=0.6"
      }
    },
    "node_modules/fstream/node_modules/mkdirp": {
      "version": "0.5.6",
      "resolved": "https://registry.npmjs.org/mkdirp/-/mkdirp-0.5.6.tgz",
      "integrity": "sha512-FP+p8RB8OWpF3YZBCrP5gtADmtXApB5AMLn+vdyA+PyxCjrCs00mjyUozssO33cwDeT3wNGdLxJ5M//YqtHAJw==",
      "dependencies": {
        "minimist": "^1.2.6"
      },
      "bin": {
        "mkdirp": "bin/cmd.js"
      }
    },
    "node_modules/fstream/node_modules/rimraf": {
      "version": "2.7.1",
      "resolved": "https://registry.npmjs.org/rimraf/-/rimraf-2.7.1.tgz",
      "integrity": "sha512-uWjbaKIK3T1OSVptzX7Nl6PvQ3qAGtKEtVRjRuazjfL3Bx5eI409VZSqgND+4UNnmzLVdPj9FqFJNPqBZFve4w==",
      "dependencies": {
        "glob": "^7.1.3"
      },
      "bin": {
        "rimraf": "bin.js"
      }
    },
    "node_modules/function-bind": {
      "version": "1.1.2",
      "resolved": "https://registry.npmjs.org/function-bind/-/function-bind-1.1.2.tgz",
      "integrity": "sha512-7XHNxH7qX9xG5mIwxkhumTox/MIRNcOgDrxWsMt2pAr23WHp6MrRlN7FBSFpCpr+oVO0F744iUgR82nJMfG2SA==",
      "funding": {
        "url": "https://github.com/sponsors/ljharb"
      }
    },
    "node_modules/gauge": {
      "version": "3.0.2",
      "resolved": "https://registry.npmjs.org/gauge/-/gauge-3.0.2.tgz",
      "integrity": "sha512-+5J6MS/5XksCuXq++uFRsnUd7Ovu1XenbeuIuNRJxYWjgQbPuFhT14lAvsWfqfAmnwluf1OwMjz39HjfLPci0Q==",
      "dependencies": {
        "aproba": "^1.0.3 || ^2.0.0",
        "color-support": "^1.1.2",
        "console-control-strings": "^1.0.0",
        "has-unicode": "^2.0.1",
        "object-assign": "^4.1.1",
        "signal-exit": "^3.0.0",
        "string-width": "^4.2.3",
        "strip-ansi": "^6.0.1",
        "wide-align": "^1.1.2"
      },
      "engines": {
        "node": ">=10"
      }
    },
    "node_modules/generate-function": {
      "version": "2.3.1",
      "resolved": "https://registry.npmjs.org/generate-function/-/generate-function-2.3.1.tgz",
      "integrity": "sha512-eeB5GfMNeevm/GRYq20ShmsaGcmI81kIX2K9XQx5miC8KdHaC6Jm0qQ8ZNeGOi7wYB8OsdxKs+Y2oVuTFuVwKQ==",
      "dependencies": {
        "is-property": "^1.0.2"
      }
    },
    "node_modules/generic-pool": {
      "version": "3.9.0",
      "resolved": "https://registry.npmjs.org/generic-pool/-/generic-pool-3.9.0.tgz",
      "integrity": "sha512-hymDOu5B53XvN4QT9dBmZxPX4CWhBPPLguTZ9MMFeFa/Kg0xWVfylOVNlJji/E7yTZWFd/q9GO5TxDLq156D7g==",
      "engines": {
        "node": ">= 4"
      }
    },
    "node_modules/get-intrinsic": {
      "version": "1.2.4",
      "resolved": "https://registry.npmjs.org/get-intrinsic/-/get-intrinsic-1.2.4.tgz",
      "integrity": "sha512-5uYhsJH8VJBTv7oslg4BznJYhDoRI6waYCxMmCdnTrcCrHA/fCFKoTFz2JKKE0HdDFUF7/oQuhzumXJK7paBRQ==",
      "dependencies": {
        "es-errors": "^1.3.0",
        "function-bind": "^1.1.2",
        "has-proto": "^1.0.1",
        "has-symbols": "^1.0.3",
        "hasown": "^2.0.0"
      },
      "engines": {
        "node": ">= 0.4"
      },
      "funding": {
        "url": "https://github.com/sponsors/ljharb"
      }
    },
    "node_modules/get-port": {
      "version": "5.1.1",
      "resolved": "https://registry.npmjs.org/get-port/-/get-port-5.1.1.tgz",
      "integrity": "sha512-g/Q1aTSDOxFpchXC4i8ZWvxA1lnPqx/JHqcpIw0/LX9T8x/GBbi6YnlN5nhaKIFkT8oFsscUKgDJYxfwfS6QsQ==",
      "engines": {
        "node": ">=8"
      },
      "funding": {
        "url": "https://github.com/sponsors/sindresorhus"
      }
    },
    "node_modules/get-uri": {
      "version": "6.0.3",
      "resolved": "https://registry.npmjs.org/get-uri/-/get-uri-6.0.3.tgz",
      "integrity": "sha512-BzUrJBS9EcUb4cFol8r4W3v1cPsSyajLSthNkz5BxbpDcHN5tIrM10E2eNvfnvBn3DaT3DUgx0OpsBKkaOpanw==",
      "dev": true,
      "dependencies": {
        "basic-ftp": "^5.0.2",
        "data-uri-to-buffer": "^6.0.2",
        "debug": "^4.3.4",
        "fs-extra": "^11.2.0"
      },
      "engines": {
        "node": ">= 14"
      }
    },
    "node_modules/get-uri/node_modules/debug": {
      "version": "4.3.4",
      "resolved": "https://registry.npmjs.org/debug/-/debug-4.3.4.tgz",
      "integrity": "sha512-PRWFHuSU3eDtQJPvnNY7Jcket1j0t5OuOsFzPPzsekD52Zl8qUfFIPEiswXqIvHWGVHOgX+7G/vCNNhehwxfkQ==",
      "dev": true,
      "dependencies": {
        "ms": "2.1.2"
      },
      "engines": {
        "node": ">=6.0"
      },
      "peerDependenciesMeta": {
        "supports-color": {
          "optional": true
        }
      }
    },
    "node_modules/get-uri/node_modules/ms": {
      "version": "2.1.2",
      "resolved": "https://registry.npmjs.org/ms/-/ms-2.1.2.tgz",
      "integrity": "sha512-sGkPx+VjMtmA6MX27oA4FBFELFCZZ4S4XqeGOXCv68tT+jb3vk/RyaKWP0PTKyWtmLSM0b+adUTEvbs1PEaH2w==",
      "dev": true
    },
    "node_modules/git-node-fs": {
      "version": "1.0.0",
      "resolved": "https://registry.npmjs.org/git-node-fs/-/git-node-fs-1.0.0.tgz",
      "integrity": "sha512-bLQypt14llVXBg0S0u8q8HmU7g9p3ysH+NvVlae5vILuUvs759665HvmR5+wb04KjHyjFcDRxdYb4kyNnluMUQ==",
      "dev": true
    },
    "node_modules/git-sha1": {
      "version": "0.1.2",
      "resolved": "https://registry.npmjs.org/git-sha1/-/git-sha1-0.1.2.tgz",
      "integrity": "sha512-2e/nZezdVlyCopOCYHeW0onkbZg7xP1Ad6pndPy1rCygeRykefUS6r7oA5cJRGEFvseiaz5a/qUHFVX1dd6Isg==",
      "dev": true
    },
    "node_modules/glob": {
      "version": "7.2.3",
      "resolved": "https://registry.npmjs.org/glob/-/glob-7.2.3.tgz",
      "integrity": "sha512-nFR0zLpU2YCaRxwoCJvL6UvCH2JFyFVIvwTLsIf21AuHlMskA1hhTdk+LlYJtOlYt9v6dvszD2BGRqBL+iQK9Q==",
      "dependencies": {
        "fs.realpath": "^1.0.0",
        "inflight": "^1.0.4",
        "inherits": "2",
        "minimatch": "^3.1.1",
        "once": "^1.3.0",
        "path-is-absolute": "^1.0.0"
      },
      "engines": {
        "node": "*"
      },
      "funding": {
        "url": "https://github.com/sponsors/isaacs"
      }
    },
    "node_modules/glob-parent": {
      "version": "5.1.2",
      "resolved": "https://registry.npmjs.org/glob-parent/-/glob-parent-5.1.2.tgz",
      "integrity": "sha512-AOIgSQCepiJYwP3ARnGx+5VnTu2HBYdzbGP45eLw1vr3zB3vZLeyed1sC9hnbcOc9/SrMyM5RPQrkGz4aS9Zow==",
      "dev": true,
      "dependencies": {
        "is-glob": "^4.0.1"
      },
      "engines": {
        "node": ">= 6"
      }
    },
    "node_modules/gopd": {
      "version": "1.0.1",
      "resolved": "https://registry.npmjs.org/gopd/-/gopd-1.0.1.tgz",
      "integrity": "sha512-d65bNlIadxvpb/A2abVdlqKqV563juRnZ1Wtk6s1sIR8uNsXR70xqIzVqxVf1eTqDunwT2MkczEeaezCKTZhwA==",
      "dependencies": {
        "get-intrinsic": "^1.1.3"
      },
      "funding": {
        "url": "https://github.com/sponsors/ljharb"
      }
    },
    "node_modules/graceful-fs": {
      "version": "4.2.11",
      "resolved": "https://registry.npmjs.org/graceful-fs/-/graceful-fs-4.2.11.tgz",
      "integrity": "sha512-RbJ5/jmFcNNCcDV5o9eTnBLJ/HszWV0P73bc+Ff4nS/rJj+YaS6IGyiOL0VoBYX+l1Wrl3k63h/KrH+nhJ0XvQ=="
    },
    "node_modules/has": {
      "version": "1.0.3",
      "resolved": "https://registry.npmjs.org/has/-/has-1.0.3.tgz",
      "integrity": "sha512-f2dvO0VU6Oej7RkWJGrehjbzMAjFp5/VKPp5tTpWIV4JHHZK1/BxbFRtf/siA2SWTe09caDmVtYYzWEIbBS4zw==",
      "dev": true,
      "dependencies": {
        "function-bind": "^1.1.1"
      },
      "engines": {
        "node": ">= 0.4.0"
      }
    },
    "node_modules/has-flag": {
      "version": "4.0.0",
      "resolved": "https://registry.npmjs.org/has-flag/-/has-flag-4.0.0.tgz",
      "integrity": "sha512-EykJT/Q1KjTWctppgIAgfSO0tKVuZUjhgMr17kqTumMl6Afv3EISleU7qZUzoXDFTAHTDC4NOoG/ZxU3EvlMPQ==",
      "dev": true,
      "engines": {
        "node": ">=8"
      }
    },
    "node_modules/has-property-descriptors": {
      "version": "1.0.2",
      "resolved": "https://registry.npmjs.org/has-property-descriptors/-/has-property-descriptors-1.0.2.tgz",
      "integrity": "sha512-55JNKuIW+vq4Ke1BjOTjM2YctQIvCT7GFzHwmfZPGo5wnrgkid0YQtnAleFSqumZm4az3n2BS+erby5ipJdgrg==",
      "dependencies": {
        "es-define-property": "^1.0.0"
      },
      "funding": {
        "url": "https://github.com/sponsors/ljharb"
      }
    },
    "node_modules/has-proto": {
      "version": "1.0.3",
      "resolved": "https://registry.npmjs.org/has-proto/-/has-proto-1.0.3.tgz",
      "integrity": "sha512-SJ1amZAJUiZS+PhsVLf5tGydlaVB8EdFpaSO4gmiUKUOxk8qzn5AIy4ZeJUmh22znIdk/uMAUT2pl3FxzVUH+Q==",
      "engines": {
        "node": ">= 0.4"
      },
      "funding": {
        "url": "https://github.com/sponsors/ljharb"
      }
    },
    "node_modules/has-symbols": {
      "version": "1.0.3",
      "resolved": "https://registry.npmjs.org/has-symbols/-/has-symbols-1.0.3.tgz",
      "integrity": "sha512-l3LCuF6MgDNwTDKkdYGEihYjt5pRPbEg46rtlmnSPlUbgmB8LOIrKJbYYFBSbnPaJexMKtiPO8hmeRjRz2Td+A==",
      "engines": {
        "node": ">= 0.4"
      },
      "funding": {
        "url": "https://github.com/sponsors/ljharb"
      }
    },
    "node_modules/has-unicode": {
      "version": "2.0.1",
      "resolved": "https://registry.npmjs.org/has-unicode/-/has-unicode-2.0.1.tgz",
      "integrity": "sha512-8Rf9Y83NBReMnx0gFzA8JImQACstCYWUplepDa9xprwwtmgEZUF0h/i5xSA625zB/I37EtrswSST6OXxwaaIJQ=="
    },
    "node_modules/hasown": {
      "version": "2.0.2",
      "resolved": "https://registry.npmjs.org/hasown/-/hasown-2.0.2.tgz",
      "integrity": "sha512-0hJU9SCPvmMzIBdZFqNPXWa6dqh7WdH0cII9y+CyS8rG3nL48Bclra9HmKhVVUHyPWNH5Y7xDwAB7bfgSjkUMQ==",
      "dependencies": {
        "function-bind": "^1.1.2"
      },
      "engines": {
        "node": ">= 0.4"
      }
    },
    "node_modules/helmet": {
      "version": "7.0.0",
      "resolved": "https://registry.npmjs.org/helmet/-/helmet-7.0.0.tgz",
      "integrity": "sha512-MsIgYmdBh460ZZ8cJC81q4XJknjG567wzEmv46WOBblDb6TUd3z8/GhgmsM9pn8g2B80tAJ4m5/d3Bi1KrSUBQ==",
      "engines": {
        "node": ">=16.0.0"
      }
    },
    "node_modules/htmlparser2": {
      "version": "8.0.2",
      "resolved": "https://registry.npmjs.org/htmlparser2/-/htmlparser2-8.0.2.tgz",
      "integrity": "sha512-GYdjWKDkbRLkZ5geuHs5NY1puJ+PXwP7+fHPRz06Eirsb9ugf6d8kkXav6ADhcODhFFPMIXyxkxSuMf3D6NCFA==",
      "funding": [
        "https://github.com/fb55/htmlparser2?sponsor=1",
        {
          "type": "github",
          "url": "https://github.com/sponsors/fb55"
        }
      ],
      "dependencies": {
        "domelementtype": "^2.3.0",
        "domhandler": "^5.0.3",
        "domutils": "^3.0.1",
        "entities": "^4.4.0"
      }
    },
    "node_modules/http-errors": {
      "version": "2.0.0",
      "resolved": "https://registry.npmjs.org/http-errors/-/http-errors-2.0.0.tgz",
      "integrity": "sha512-FtwrG/euBzaEjYeRqOgly7G0qviiXoJWnvEH2Z1plBdXgbyjv34pHTSb9zoeHMyDy33+DWy5Wt9Wo+TURtOYSQ==",
      "dependencies": {
        "depd": "2.0.0",
        "inherits": "2.0.4",
        "setprototypeof": "1.2.0",
        "statuses": "2.0.1",
        "toidentifier": "1.0.1"
      },
      "engines": {
        "node": ">= 0.8"
      }
    },
    "node_modules/http-proxy-agent": {
      "version": "7.0.2",
      "resolved": "https://registry.npmjs.org/http-proxy-agent/-/http-proxy-agent-7.0.2.tgz",
      "integrity": "sha512-T1gkAiYYDWYx3V5Bmyu7HcfcvL7mUrTWiM6yOfa3PIphViJ/gFPbvidQ+veqSOHci/PxBcDabeUNCzpOODJZig==",
      "dev": true,
      "dependencies": {
        "agent-base": "^7.1.0",
        "debug": "^4.3.4"
      },
      "engines": {
        "node": ">= 14"
      }
    },
    "node_modules/http-proxy-agent/node_modules/agent-base": {
      "version": "7.1.0",
      "resolved": "https://registry.npmjs.org/agent-base/-/agent-base-7.1.0.tgz",
      "integrity": "sha512-o/zjMZRhJxny7OyEF+Op8X+efiELC7k7yOjMzgfzVqOzXqkBkWI79YoTdOtsuWd5BWhAGAuOY/Xa6xpiaWXiNg==",
      "dev": true,
      "dependencies": {
        "debug": "^4.3.4"
      },
      "engines": {
        "node": ">= 14"
      }
    },
    "node_modules/http-proxy-agent/node_modules/debug": {
      "version": "4.3.4",
      "resolved": "https://registry.npmjs.org/debug/-/debug-4.3.4.tgz",
      "integrity": "sha512-PRWFHuSU3eDtQJPvnNY7Jcket1j0t5OuOsFzPPzsekD52Zl8qUfFIPEiswXqIvHWGVHOgX+7G/vCNNhehwxfkQ==",
      "dev": true,
      "dependencies": {
        "ms": "2.1.2"
      },
      "engines": {
        "node": ">=6.0"
      },
      "peerDependenciesMeta": {
        "supports-color": {
          "optional": true
        }
      }
    },
    "node_modules/http-proxy-agent/node_modules/ms": {
      "version": "2.1.2",
      "resolved": "https://registry.npmjs.org/ms/-/ms-2.1.2.tgz",
      "integrity": "sha512-sGkPx+VjMtmA6MX27oA4FBFELFCZZ4S4XqeGOXCv68tT+jb3vk/RyaKWP0PTKyWtmLSM0b+adUTEvbs1PEaH2w==",
      "dev": true
    },
    "node_modules/https-proxy-agent": {
      "version": "5.0.1",
      "resolved": "https://registry.npmjs.org/https-proxy-agent/-/https-proxy-agent-5.0.1.tgz",
      "integrity": "sha512-dFcAjpTQFgoLMzC2VwU+C/CbS7uRL0lWmxDITmqm7C+7F0Odmj6s9l6alZc6AELXhrnggM2CeWSXHGOdX2YtwA==",
      "dependencies": {
        "agent-base": "6",
        "debug": "4"
      },
      "engines": {
        "node": ">= 6"
      }
    },
    "node_modules/https-proxy-agent/node_modules/debug": {
      "version": "4.3.4",
      "resolved": "https://registry.npmjs.org/debug/-/debug-4.3.4.tgz",
      "integrity": "sha512-PRWFHuSU3eDtQJPvnNY7Jcket1j0t5OuOsFzPPzsekD52Zl8qUfFIPEiswXqIvHWGVHOgX+7G/vCNNhehwxfkQ==",
      "dependencies": {
        "ms": "2.1.2"
      },
      "engines": {
        "node": ">=6.0"
      },
      "peerDependenciesMeta": {
        "supports-color": {
          "optional": true
        }
      }
    },
    "node_modules/https-proxy-agent/node_modules/ms": {
      "version": "2.1.2",
      "resolved": "https://registry.npmjs.org/ms/-/ms-2.1.2.tgz",
      "integrity": "sha512-sGkPx+VjMtmA6MX27oA4FBFELFCZZ4S4XqeGOXCv68tT+jb3vk/RyaKWP0PTKyWtmLSM0b+adUTEvbs1PEaH2w=="
    },
    "node_modules/iconv-lite": {
      "version": "0.4.24",
      "resolved": "https://registry.npmjs.org/iconv-lite/-/iconv-lite-0.4.24.tgz",
      "integrity": "sha512-v3MXnZAcvnywkTUEZomIActle7RXXeedOR31wwl7VlyoXO4Qi9arvSenNQWne1TcRwhCL1HwLI21bEqdpj8/rA==",
      "dependencies": {
        "safer-buffer": ">= 2.1.2 < 3"
      },
      "engines": {
        "node": ">=0.10.0"
      }
    },
    "node_modules/ieee754": {
      "version": "1.2.1",
      "resolved": "https://registry.npmjs.org/ieee754/-/ieee754-1.2.1.tgz",
      "integrity": "sha512-dcyqhDvX1C46lXZcVqCpK+FtMRQVdIMN6/Df5js2zouUsqG7I6sFxitIC+7KYK29KdXOLHdu9zL4sFnoVQnqaA==",
      "funding": [
        {
          "type": "github",
          "url": "https://github.com/sponsors/feross"
        },
        {
          "type": "patreon",
          "url": "https://www.patreon.com/feross"
        },
        {
          "type": "consulting",
          "url": "https://feross.org/support"
        }
      ]
    },
    "node_modules/ignore-by-default": {
      "version": "1.0.1",
      "resolved": "https://registry.npmjs.org/ignore-by-default/-/ignore-by-default-1.0.1.tgz",
      "integrity": "sha512-Ius2VYcGNk7T90CppJqcIkS5ooHUZyIQK+ClZfMfMNFEF9VSE73Fq+906u/CWu92x4gzZMWOwfFYckPObzdEbA==",
      "dev": true
    },
    "node_modules/immediate": {
      "version": "3.0.6",
      "resolved": "https://registry.npmjs.org/immediate/-/immediate-3.0.6.tgz",
      "integrity": "sha512-XXOFtyqDjNDAQxVfYxuF7g9Il/IbWmmlQg2MYKOH8ExIT1qg6xc4zyS3HaEEATgs1btfzxq15ciUiY7gjSXRGQ=="
    },
    "node_modules/inflight": {
      "version": "1.0.6",
      "resolved": "https://registry.npmjs.org/inflight/-/inflight-1.0.6.tgz",
      "integrity": "sha512-k92I/b08q4wvFscXCLvqfsHCrjrF7yiXsQuIVvVE7N82W3+aqpzuUdBbfhWcy/FZR3/4IgflMgKLOsvPDrGCJA==",
      "dependencies": {
        "once": "^1.3.0",
        "wrappy": "1"
      }
    },
    "node_modules/inherits": {
      "version": "2.0.4",
      "resolved": "https://registry.npmjs.org/inherits/-/inherits-2.0.4.tgz",
      "integrity": "sha512-k/vGaX4/Yla3WzyMCvTQOXYeIHvqOKtnqBduzTHpzpQZzAskKMhZ2K+EnBiSM9zGSoIFeMpXKxa4dYeZIQqewQ=="
    },
    "node_modules/ini": {
      "version": "1.3.8",
      "resolved": "https://registry.npmjs.org/ini/-/ini-1.3.8.tgz",
      "integrity": "sha512-JV/yugV2uzW5iMRSiZAyDtQd+nxtUnjeLt0acNdw98kKLrvuRVyB80tsREOE7yvGVgalhZ6RNXCmEHkUKBKxew==",
      "dev": true
    },
    "node_modules/ioredis": {
      "version": "5.3.2",
      "resolved": "https://registry.npmjs.org/ioredis/-/ioredis-5.3.2.tgz",
      "integrity": "sha512-1DKMMzlIHM02eBBVOFQ1+AolGjs6+xEcM4PDL7NqOS6szq7H9jSaEkIUH6/a5Hl241LzW6JLSiAbNvTQjUupUA==",
      "dependencies": {
        "@ioredis/commands": "^1.1.1",
        "cluster-key-slot": "^1.1.0",
        "debug": "^4.3.4",
        "denque": "^2.1.0",
        "lodash.defaults": "^4.2.0",
        "lodash.isarguments": "^3.1.0",
        "redis-errors": "^1.2.0",
        "redis-parser": "^3.0.0",
        "standard-as-callback": "^2.1.0"
      },
      "engines": {
        "node": ">=12.22.0"
      },
      "funding": {
        "type": "opencollective",
        "url": "https://opencollective.com/ioredis"
      }
    },
    "node_modules/ioredis/node_modules/debug": {
      "version": "4.3.4",
      "resolved": "https://registry.npmjs.org/debug/-/debug-4.3.4.tgz",
      "integrity": "sha512-PRWFHuSU3eDtQJPvnNY7Jcket1j0t5OuOsFzPPzsekD52Zl8qUfFIPEiswXqIvHWGVHOgX+7G/vCNNhehwxfkQ==",
      "dependencies": {
        "ms": "2.1.2"
      },
      "engines": {
        "node": ">=6.0"
      },
      "peerDependenciesMeta": {
        "supports-color": {
          "optional": true
        }
      }
    },
    "node_modules/ioredis/node_modules/ms": {
      "version": "2.1.2",
      "resolved": "https://registry.npmjs.org/ms/-/ms-2.1.2.tgz",
      "integrity": "sha512-sGkPx+VjMtmA6MX27oA4FBFELFCZZ4S4XqeGOXCv68tT+jb3vk/RyaKWP0PTKyWtmLSM0b+adUTEvbs1PEaH2w=="
    },
    "node_modules/ip": {
      "version": "2.0.1",
      "resolved": "https://registry.npmjs.org/ip/-/ip-2.0.1.tgz",
      "integrity": "sha512-lJUL9imLTNi1ZfXT+DU6rBBdbiKGBuay9B6xGSPVjUeQwaH1RIGqef8RZkUtHioLmSNpPR5M4HVKJGm1j8FWVQ=="
    },
    "node_modules/ipaddr.js": {
      "version": "1.9.1",
      "resolved": "https://registry.npmjs.org/ipaddr.js/-/ipaddr.js-1.9.1.tgz",
      "integrity": "sha512-0KI/607xoxSToH7GjN1FfSbLoU0+btTicjsQSWQlh/hZykN8KpmMf7uYwPW3R+akZ6R/w18ZlXSHBYXiYUPO3g==",
      "engines": {
        "node": ">= 0.10"
      }
    },
    "node_modules/is-binary-path": {
      "version": "2.1.0",
      "resolved": "https://registry.npmjs.org/is-binary-path/-/is-binary-path-2.1.0.tgz",
      "integrity": "sha512-ZMERYes6pDydyuGidse7OsHxtbI7WVeUEozgR/g7rd0xUimYNlvZRE/K2MgZTjWy725IfelLeVcEM97mmtRGXw==",
      "dev": true,
      "dependencies": {
        "binary-extensions": "^2.0.0"
      },
      "engines": {
        "node": ">=8"
      }
    },
    "node_modules/is-core-module": {
      "version": "2.12.1",
      "resolved": "https://registry.npmjs.org/is-core-module/-/is-core-module-2.12.1.tgz",
      "integrity": "sha512-Q4ZuBAe2FUsKtyQJoQHlvP8OvBERxO3jEmy1I7hcRXcJBGGHFh/aJBswbXuS9sgrDH2QUO8ilkwNPHvHMd8clg==",
      "dev": true,
      "dependencies": {
        "has": "^1.0.3"
      },
      "funding": {
        "url": "https://github.com/sponsors/ljharb"
      }
    },
    "node_modules/is-extglob": {
      "version": "2.1.1",
      "resolved": "https://registry.npmjs.org/is-extglob/-/is-extglob-2.1.1.tgz",
      "integrity": "sha512-SbKbANkN603Vi4jEZv49LeVJMn4yGwsbzZworEoyEiutsN3nJYdbO36zfhGJ6QEDpOZIFkDtnq5JRxmvl3jsoQ==",
      "dev": true,
      "engines": {
        "node": ">=0.10.0"
      }
    },
    "node_modules/is-fullwidth-code-point": {
      "version": "3.0.0",
      "resolved": "https://registry.npmjs.org/is-fullwidth-code-point/-/is-fullwidth-code-point-3.0.0.tgz",
      "integrity": "sha512-zymm5+u+sCsSWyD9qNaejV3DFvhCKclKdizYaJUuHA83RLjb7nSuGnddCHGv0hk+KY7BMAlsWeK4Ueg6EV6XQg==",
      "engines": {
        "node": ">=8"
      }
    },
    "node_modules/is-glob": {
      "version": "4.0.3",
      "resolved": "https://registry.npmjs.org/is-glob/-/is-glob-4.0.3.tgz",
      "integrity": "sha512-xelSayHH36ZgE7ZWhli7pW34hNbNl8Ojv5KVmkJD4hBdD3th8Tfk9vYasLM+mXWOZhFkgZfxhLSnrwRr4elSSg==",
      "dev": true,
      "dependencies": {
        "is-extglob": "^2.1.1"
      },
      "engines": {
        "node": ">=0.10.0"
      }
    },
    "node_modules/is-number": {
      "version": "7.0.0",
      "resolved": "https://registry.npmjs.org/is-number/-/is-number-7.0.0.tgz",
      "integrity": "sha512-41Cifkg6e8TylSpdtTpeLVMqvSBEVzTttHvERD741+pnZ8ANv0004MRL43QKPDlK9cGvNp6NZWZUBlbGXYxxng==",
      "dev": true,
      "engines": {
        "node": ">=0.12.0"
      }
    },
    "node_modules/is-property": {
      "version": "1.0.2",
      "resolved": "https://registry.npmjs.org/is-property/-/is-property-1.0.2.tgz",
      "integrity": "sha512-Ks/IoX00TtClbGQr4TWXemAnktAQvYB7HzcCxDGqEZU6oCmb2INHuOoKxbtR+HFkmYWBKv/dOZtGRiAjDhj92g=="
    },
    "node_modules/isarray": {
      "version": "1.0.0",
      "resolved": "https://registry.npmjs.org/isarray/-/isarray-1.0.0.tgz",
      "integrity": "sha512-VLghIWNM6ELQzo7zwmcg0NmTVyWKYjvIeM83yjp0wRDTmUnrM678fQbcKBo6n2CJEF0szoG//ytg+TKla89ALQ=="
    },
    "node_modules/jake": {
      "version": "10.8.7",
      "resolved": "https://registry.npmjs.org/jake/-/jake-10.8.7.tgz",
      "integrity": "sha512-ZDi3aP+fG/LchyBzUM804VjddnwfSfsdeYkwt8NcbKRvo4rFkjhs456iLFn3k2ZUWvNe4i48WACDbza8fhq2+w==",
      "dev": true,
      "dependencies": {
        "async": "^3.2.3",
        "chalk": "^4.0.2",
        "filelist": "^1.0.4",
        "minimatch": "^3.1.2"
      },
      "bin": {
        "jake": "bin/cli.js"
      },
      "engines": {
        "node": ">=10"
      }
    },
    "node_modules/joi": {
      "version": "17.9.2",
      "resolved": "https://registry.npmjs.org/joi/-/joi-17.9.2.tgz",
      "integrity": "sha512-Itk/r+V4Dx0V3c7RLFdRh12IOjySm2/WGPMubBT92cQvRfYZhPM2W0hZlctjj72iES8jsRCwp7S/cRmWBnJ4nw==",
      "dependencies": {
        "@hapi/hoek": "^9.0.0",
        "@hapi/topo": "^5.0.0",
        "@sideway/address": "^4.1.3",
        "@sideway/formula": "^3.0.1",
        "@sideway/pinpoint": "^2.0.0"
      }
    },
    "node_modules/js-git": {
      "version": "0.7.8",
      "resolved": "https://registry.npmjs.org/js-git/-/js-git-0.7.8.tgz",
      "integrity": "sha512-+E5ZH/HeRnoc/LW0AmAyhU+mNcWBzAKE+30+IDMLSLbbK+Tdt02AdkOKq9u15rlJsDEGFqtgckc8ZM59LhhiUA==",
      "dev": true,
      "dependencies": {
        "bodec": "^0.1.0",
        "culvert": "^0.1.2",
        "git-sha1": "^0.1.2",
        "pako": "^0.2.5"
      }
    },
    "node_modules/js-git/node_modules/pako": {
      "version": "0.2.9",
      "resolved": "https://registry.npmjs.org/pako/-/pako-0.2.9.tgz",
      "integrity": "sha512-NUcwaKxUxWrZLpDG+z/xZaCgQITkA/Dv4V/T6bw7VON6l1Xz/VnrBqrYjZQ12TamKHzITTfOEIYUj48y2KXImA==",
      "dev": true
    },
    "node_modules/json-stringify-safe": {
      "version": "5.0.1",
      "resolved": "https://registry.npmjs.org/json-stringify-safe/-/json-stringify-safe-5.0.1.tgz",
      "integrity": "sha512-ZClg6AaYvamvYEE82d3Iyd3vSSIjQ+odgjaTzRuO3s7toCdFKczob2i0zCh7JE8kWn17yvAWhUVxvqGwUalsRA==",
      "dev": true,
      "optional": true
    },
    "node_modules/jsonfile": {
      "version": "6.1.0",
      "resolved": "https://registry.npmjs.org/jsonfile/-/jsonfile-6.1.0.tgz",
      "integrity": "sha512-5dgndWOriYSm5cnYaJNhalLNDKOqFwyDB/rr1E9ZsGciGvKPs8R2xYGCacuf3z6K1YKDz182fd+fY3cn3pMqXQ==",
      "dev": true,
      "dependencies": {
        "universalify": "^2.0.0"
      },
      "optionalDependencies": {
        "graceful-fs": "^4.1.6"
      }
    },
    "node_modules/jsonwebtoken": {
      "version": "9.0.0",
      "resolved": "https://registry.npmjs.org/jsonwebtoken/-/jsonwebtoken-9.0.0.tgz",
      "integrity": "sha512-tuGfYXxkQGDPnLJ7SibiQgVgeDgfbPq2k2ICcbgqW8WxWLBAxKQM/ZCu/IT8SOSwmaYl4dpTFCW5xZv7YbbWUw==",
      "dependencies": {
        "jws": "^3.2.2",
        "lodash": "^4.17.21",
        "ms": "^2.1.1",
        "semver": "^7.3.8"
      },
      "engines": {
        "node": ">=12",
        "npm": ">=6"
      }
    },
    "node_modules/jsonwebtoken/node_modules/ms": {
      "version": "2.1.3",
      "resolved": "https://registry.npmjs.org/ms/-/ms-2.1.3.tgz",
      "integrity": "sha512-6FlzubTLZG3J2a/NVCAleEhjzq5oxgHyaCU9yYXvcLsvoVaHJq/s5xXI6/XXP6tz7R9xAOtHnSO/tXtF3WRTlA=="
    },
    "node_modules/jszip": {
      "version": "3.10.1",
      "resolved": "https://registry.npmjs.org/jszip/-/jszip-3.10.1.tgz",
      "integrity": "sha512-xXDvecyTpGLrqFrvkrUSoxxfJI5AH7U8zxxtVclpsUtMCq4JQ290LY8AW5c7Ggnr/Y/oK+bQMbqK2qmtk3pN4g==",
      "dependencies": {
        "lie": "~3.3.0",
        "pako": "~1.0.2",
        "readable-stream": "~2.3.6",
        "setimmediate": "^1.0.5"
      }
    },
    "node_modules/jszip/node_modules/readable-stream": {
      "version": "2.3.8",
      "resolved": "https://registry.npmjs.org/readable-stream/-/readable-stream-2.3.8.tgz",
      "integrity": "sha512-8p0AUk4XODgIewSi0l8Epjs+EVnWiK7NoDIEGU0HhE7+ZyY8D1IMY7odu5lRrFXGg71L15KG8QrPmum45RTtdA==",
      "dependencies": {
        "core-util-is": "~1.0.0",
        "inherits": "~2.0.3",
        "isarray": "~1.0.0",
        "process-nextick-args": "~2.0.0",
        "safe-buffer": "~5.1.1",
        "string_decoder": "~1.1.1",
        "util-deprecate": "~1.0.1"
      }
    },
    "node_modules/jszip/node_modules/safe-buffer": {
      "version": "5.1.2",
      "resolved": "https://registry.npmjs.org/safe-buffer/-/safe-buffer-5.1.2.tgz",
      "integrity": "sha512-Gd2UZBJDkXlY7GbJxfsE8/nvKkUEU1G38c1siN6QP6a9PT9MmHB8GnpscSmMJSoF8LOIrt8ud/wPtojys4G6+g=="
    },
    "node_modules/jszip/node_modules/string_decoder": {
      "version": "1.1.1",
      "resolved": "https://registry.npmjs.org/string_decoder/-/string_decoder-1.1.1.tgz",
      "integrity": "sha512-n/ShnvDi6FHbbVfviro+WojiFzv+s8MPMHBczVePfUpDJLwoLT0ht1l4YwBCbi8pJAveEEdnkHyPyTP/mzRfwg==",
      "dependencies": {
        "safe-buffer": "~5.1.0"
      }
    },
    "node_modules/jwa": {
      "version": "1.4.1",
      "resolved": "https://registry.npmjs.org/jwa/-/jwa-1.4.1.tgz",
      "integrity": "sha512-qiLX/xhEEFKUAJ6FiBMbes3w9ATzyk5W7Hvzpa/SLYdxNtng+gcurvrI7TbACjIXlsJyr05/S1oUhZrc63evQA==",
      "dependencies": {
        "buffer-equal-constant-time": "1.0.1",
        "ecdsa-sig-formatter": "1.0.11",
        "safe-buffer": "^5.0.1"
      }
    },
    "node_modules/jws": {
      "version": "3.2.2",
      "resolved": "https://registry.npmjs.org/jws/-/jws-3.2.2.tgz",
      "integrity": "sha512-YHlZCB6lMTllWDtSPHz/ZXTsi8S00usEV6v1tjq8tOUZzw7DpSDWVXjXDre6ed1w/pd495ODpHZYSdkRTsa0HA==",
      "dependencies": {
        "jwa": "^1.4.1",
        "safe-buffer": "^5.0.1"
      }
    },
    "node_modules/kleur": {
      "version": "3.0.3",
      "resolved": "https://registry.npmjs.org/kleur/-/kleur-3.0.3.tgz",
      "integrity": "sha512-eTIzlVOSUR+JxdDFepEYcBMtZ9Qqdef+rnzWdRZuMbOywu5tO2w2N7rqjoANZ5k9vywhL6Br1VRjUIgTQx4E8w==",
      "engines": {
        "node": ">=6"
      }
    },
    "node_modules/lazy": {
      "version": "1.0.11",
      "resolved": "https://registry.npmjs.org/lazy/-/lazy-1.0.11.tgz",
      "integrity": "sha512-Y+CjUfLmIpoUCCRl0ub4smrYtGGr5AOa2AKOaWelGHOGz33X/Y/KizefGqbkwfz44+cnq/+9habclf8vOmu2LA==",
      "dev": true,
      "engines": {
        "node": ">=0.2.0"
      }
    },
    "node_modules/lazystream": {
      "version": "1.0.1",
      "resolved": "https://registry.npmjs.org/lazystream/-/lazystream-1.0.1.tgz",
      "integrity": "sha512-b94GiNHQNy6JNTrt5w6zNyffMrNkXZb3KTkCZJb2V1xaEGCk093vkZ2jk3tpaeP33/OiXC+WvK9AxUebnf5nbw==",
      "dependencies": {
        "readable-stream": "^2.0.5"
      },
      "engines": {
        "node": ">= 0.6.3"
      }
    },
    "node_modules/lazystream/node_modules/readable-stream": {
      "version": "2.3.8",
      "resolved": "https://registry.npmjs.org/readable-stream/-/readable-stream-2.3.8.tgz",
      "integrity": "sha512-8p0AUk4XODgIewSi0l8Epjs+EVnWiK7NoDIEGU0HhE7+ZyY8D1IMY7odu5lRrFXGg71L15KG8QrPmum45RTtdA==",
      "dependencies": {
        "core-util-is": "~1.0.0",
        "inherits": "~2.0.3",
        "isarray": "~1.0.0",
        "process-nextick-args": "~2.0.0",
        "safe-buffer": "~5.1.1",
        "string_decoder": "~1.1.1",
        "util-deprecate": "~1.0.1"
      }
    },
    "node_modules/lazystream/node_modules/safe-buffer": {
      "version": "5.1.2",
      "resolved": "https://registry.npmjs.org/safe-buffer/-/safe-buffer-5.1.2.tgz",
      "integrity": "sha512-Gd2UZBJDkXlY7GbJxfsE8/nvKkUEU1G38c1siN6QP6a9PT9MmHB8GnpscSmMJSoF8LOIrt8ud/wPtojys4G6+g=="
    },
    "node_modules/lazystream/node_modules/string_decoder": {
      "version": "1.1.1",
      "resolved": "https://registry.npmjs.org/string_decoder/-/string_decoder-1.1.1.tgz",
      "integrity": "sha512-n/ShnvDi6FHbbVfviro+WojiFzv+s8MPMHBczVePfUpDJLwoLT0ht1l4YwBCbi8pJAveEEdnkHyPyTP/mzRfwg==",
      "dependencies": {
        "safe-buffer": "~5.1.0"
      }
    },
    "node_modules/lie": {
      "version": "3.3.0",
      "resolved": "https://registry.npmjs.org/lie/-/lie-3.3.0.tgz",
      "integrity": "sha512-UaiMJzeWRlEujzAuw5LokY1L5ecNQYZKfmyZ9L7wDHb/p5etKaxXhohBcrw0EYby+G/NA52vRSN4N39dxHAIwQ==",
      "dependencies": {
        "immediate": "~3.0.5"
      }
    },
    "node_modules/listenercount": {
      "version": "1.0.1",
      "resolved": "https://registry.npmjs.org/listenercount/-/listenercount-1.0.1.tgz",
      "integrity": "sha512-3mk/Zag0+IJxeDrxSgaDPy4zZ3w05PRZeJNnlWhzFz5OkX49J4krc+A8X2d2M69vGMBEX0uyl8M+W+8gH+kBqQ=="
    },
    "node_modules/lodash": {
      "version": "4.17.21",
      "resolved": "https://registry.npmjs.org/lodash/-/lodash-4.17.21.tgz",
      "integrity": "sha512-v2kDEe57lecTulaDIuNTPy3Ry4gLGJ6Z1O3vE1krgXZNrsQ+LFTGHVxVjcXPs17LhbZVGedAJv8XZ1tvj5FvSg=="
    },
    "node_modules/lodash.defaults": {
      "version": "4.2.0",
      "resolved": "https://registry.npmjs.org/lodash.defaults/-/lodash.defaults-4.2.0.tgz",
      "integrity": "sha512-qjxPLHd3r5DnsdGacqOMU6pb/avJzdh9tFX2ymgoZE27BmjXrNy/y4LoaiTeAb+O3gL8AfpJGtqfX/ae2leYYQ=="
    },
    "node_modules/lodash.difference": {
      "version": "4.5.0",
      "resolved": "https://registry.npmjs.org/lodash.difference/-/lodash.difference-4.5.0.tgz",
      "integrity": "sha512-dS2j+W26TQ7taQBGN8Lbbq04ssV3emRw4NY58WErlTO29pIqS0HmoT5aJ9+TUQ1N3G+JOZSji4eugsWwGp9yPA=="
    },
    "node_modules/lodash.escaperegexp": {
      "version": "4.1.2",
      "resolved": "https://registry.npmjs.org/lodash.escaperegexp/-/lodash.escaperegexp-4.1.2.tgz",
      "integrity": "sha512-TM9YBvyC84ZxE3rgfefxUWiQKLilstD6k7PTGt6wfbtXF8ixIJLOL3VYyV/z+ZiPLsVxAsKAFVwWlWeb2Y8Yyw=="
    },
    "node_modules/lodash.flatten": {
      "version": "4.4.0",
      "resolved": "https://registry.npmjs.org/lodash.flatten/-/lodash.flatten-4.4.0.tgz",
      "integrity": "sha512-C5N2Z3DgnnKr0LOpv/hKCgKdb7ZZwafIrsesve6lmzvZIRZRGaZ/l6Q8+2W7NaT+ZwO3fFlSCzCzrDCFdJfZ4g=="
    },
    "node_modules/lodash.groupby": {
      "version": "4.6.0",
      "resolved": "https://registry.npmjs.org/lodash.groupby/-/lodash.groupby-4.6.0.tgz",
      "integrity": "sha512-5dcWxm23+VAoz+awKmBaiBvzox8+RqMgFhi7UvX9DHZr2HdxHXM/Wrf8cfKpsW37RNrvtPn6hSwNqurSILbmJw=="
    },
    "node_modules/lodash.isarguments": {
      "version": "3.1.0",
      "resolved": "https://registry.npmjs.org/lodash.isarguments/-/lodash.isarguments-3.1.0.tgz",
      "integrity": "sha512-chi4NHZlZqZD18a0imDHnZPrDeBbTtVN7GXMwuGdRH9qotxAjYs3aVLKc7zNOG9eddR5Ksd8rvFEBc9SsggPpg=="
    },
    "node_modules/lodash.isboolean": {
      "version": "3.0.3",
      "resolved": "https://registry.npmjs.org/lodash.isboolean/-/lodash.isboolean-3.0.3.tgz",
      "integrity": "sha512-Bz5mupy2SVbPHURB98VAcw+aHh4vRV5IPNhILUCsOzRmsTmSQ17jIuqopAentWoehktxGd9e/hbIXq980/1QJg=="
    },
    "node_modules/lodash.isequal": {
      "version": "4.5.0",
      "resolved": "https://registry.npmjs.org/lodash.isequal/-/lodash.isequal-4.5.0.tgz",
      "integrity": "sha512-pDo3lu8Jhfjqls6GkMgpahsF9kCyayhgykjyLMNFTKWrpVdAQtYyB4muAMWozBB4ig/dtWAmsMxLEI8wuz+DYQ=="
    },
    "node_modules/lodash.isfunction": {
      "version": "3.0.9",
      "resolved": "https://registry.npmjs.org/lodash.isfunction/-/lodash.isfunction-3.0.9.tgz",
      "integrity": "sha512-AirXNj15uRIMMPihnkInB4i3NHeb4iBtNg9WRWuK2o31S+ePwwNmDPaTL3o7dTJ+VXNZim7rFs4rxN4YU1oUJw=="
    },
    "node_modules/lodash.isnil": {
      "version": "4.0.0",
      "resolved": "https://registry.npmjs.org/lodash.isnil/-/lodash.isnil-4.0.0.tgz",
      "integrity": "sha512-up2Mzq3545mwVnMhTDMdfoG1OurpA/s5t88JmQX809eH3C8491iu2sfKhTfhQtKY78oPNhiaHJUpT/dUDAAtng=="
    },
    "node_modules/lodash.isplainobject": {
      "version": "4.0.6",
      "resolved": "https://registry.npmjs.org/lodash.isplainobject/-/lodash.isplainobject-4.0.6.tgz",
      "integrity": "sha512-oSXzaWypCMHkPC3NvBEaPHf0KsA5mvPrOPgQWDsbg8n7orZ290M0BmC/jgRZ4vcJ6DTAhjrsSYgdsW/F+MFOBA=="
    },
    "node_modules/lodash.isundefined": {
      "version": "3.0.1",
      "resolved": "https://registry.npmjs.org/lodash.isundefined/-/lodash.isundefined-3.0.1.tgz",
      "integrity": "sha512-MXB1is3s899/cD8jheYYE2V9qTHwKvt+npCwpD+1Sxm3Q3cECXCiYHjeHWXNwr6Q0SOBPrYUDxendrO6goVTEA=="
    },
    "node_modules/lodash.union": {
      "version": "4.6.0",
      "resolved": "https://registry.npmjs.org/lodash.union/-/lodash.union-4.6.0.tgz",
      "integrity": "sha512-c4pB2CdGrGdjMKYLA+XiRDO7Y0PRQbm/Gzg8qMj+QH+pFVAoTp5sBpO0odL3FjoPCGjK96p6qsP+yQoiLoOBcw=="
    },
    "node_modules/lodash.uniq": {
      "version": "4.5.0",
      "resolved": "https://registry.npmjs.org/lodash.uniq/-/lodash.uniq-4.5.0.tgz",
      "integrity": "sha512-xfBaXQd9ryd9dlSDvnvI0lvxfLJlYAZzXomUYzLKtUeOQvOP5piqAWuGtrhWeqaXK9hhoM/iyJc5AV+XfsX3HQ=="
    },
    "node_modules/log-driver": {
      "version": "1.2.7",
      "resolved": "https://registry.npmjs.org/log-driver/-/log-driver-1.2.7.tgz",
      "integrity": "sha512-U7KCmLdqsGHBLeWqYlFA0V0Sl6P08EE1ZrmA9cxjUE0WVqT9qnyVDPz1kzpFEP0jdJuFnasWIfSd7fsaNXkpbg==",
      "dev": true,
      "engines": {
        "node": ">=0.8.6"
      }
    },
    "node_modules/long": {
      "version": "5.2.3",
      "resolved": "https://registry.npmjs.org/long/-/long-5.2.3.tgz",
      "integrity": "sha512-lcHwpNoggQTObv5apGNCTdJrO69eHOZMi4BNC+rTLER8iHAqGrUVeLh/irVIM7zTw2bOXA8T6uNPeujwOLg/2Q=="
    },
    "node_modules/lru-cache": {
      "version": "8.0.5",
      "resolved": "https://registry.npmjs.org/lru-cache/-/lru-cache-8.0.5.tgz",
      "integrity": "sha512-MhWWlVnuab1RG5/zMRRcVGXZLCXrZTgfwMikgzCegsPnG62yDQo5JnqKkrK4jO5iKqDAZGItAqN5CtKBCBWRUA==",
      "engines": {
        "node": ">=16.14"
      }
    },
    "node_modules/luxon": {
      "version": "3.3.0",
      "resolved": "https://registry.npmjs.org/luxon/-/luxon-3.3.0.tgz",
      "integrity": "sha512-An0UCfG/rSiqtAIiBPO0Y9/zAnHUZxAMiCpTd5h2smgsj7GGmcenvrvww2cqNA8/4A5ZrD1gJpHN2mIHZQF+Mg==",
      "engines": {
        "node": ">=12"
      }
    },
    "node_modules/make-dir": {
      "version": "3.1.0",
      "resolved": "https://registry.npmjs.org/make-dir/-/make-dir-3.1.0.tgz",
      "integrity": "sha512-g3FeP20LNwhALb/6Cz6Dd4F2ngze0jz7tbzrD2wAV+o9FeNHe4rL+yK2md0J/fiSf1sa1ADhXqi5+oVwOM/eGw==",
      "dependencies": {
        "semver": "^6.0.0"
      },
      "engines": {
        "node": ">=8"
      },
      "funding": {
        "url": "https://github.com/sponsors/sindresorhus"
      }
    },
    "node_modules/make-dir/node_modules/semver": {
      "version": "6.3.1",
      "resolved": "https://registry.npmjs.org/semver/-/semver-6.3.1.tgz",
      "integrity": "sha512-BR7VvDCVHO+q2xBEWskxS6DJE1qRnb7DxzUrogb71CWoSficBxYsiAGd+Kl0mmq/MprG9yArRkyrQxTO6XjMzA==",
      "bin": {
        "semver": "bin/semver.js"
      }
    },
    "node_modules/media-typer": {
      "version": "0.3.0",
      "resolved": "https://registry.npmjs.org/media-typer/-/media-typer-0.3.0.tgz",
      "integrity": "sha512-dq+qelQ9akHpcOl/gUVRTxVIOkAJ1wR3QAvb4RsVjS8oVoFjDGTc679wJYmUmknUF5HwMLOgb5O+a3KxfWapPQ==",
      "engines": {
        "node": ">= 0.6"
      }
    },
    "node_modules/memory-pager": {
      "version": "1.5.0",
      "resolved": "https://registry.npmjs.org/memory-pager/-/memory-pager-1.5.0.tgz",
      "integrity": "sha512-ZS4Bp4r/Zoeq6+NLJpP+0Zzm0pR8whtGPf1XExKLJBAczGMnSi3It14OiNCStjQjM6NU1okjQGSxgEZN8eBYKg==",
      "optional": true
    },
    "node_modules/merge-descriptors": {
      "version": "1.0.1",
      "resolved": "https://registry.npmjs.org/merge-descriptors/-/merge-descriptors-1.0.1.tgz",
      "integrity": "sha512-cCi6g3/Zr1iqQi6ySbseM1Xvooa98N0w31jzUYrXPX2xqObmFGHJ0tQ5u74H3mVh7wLouTseZyYIq39g8cNp1w=="
    },
    "node_modules/methods": {
      "version": "1.1.2",
      "resolved": "https://registry.npmjs.org/methods/-/methods-1.1.2.tgz",
      "integrity": "sha512-iclAHeNqNm68zFtnZ0e+1L2yUIdvzNoauKU4WBA3VvH/vPFieF7qfRlwUZU+DA9P9bPXIS90ulxoUoCH23sV2w==",
      "engines": {
        "node": ">= 0.6"
      }
    },
    "node_modules/mime": {
      "version": "1.6.0",
      "resolved": "https://registry.npmjs.org/mime/-/mime-1.6.0.tgz",
      "integrity": "sha512-x0Vn8spI+wuJ1O6S7gnbaQg8Pxh4NNHb7KSINmEWKiPE4RKOplvijn+NkmYmmRgP68mc70j2EbeTFRsrswaQeg==",
      "bin": {
        "mime": "cli.js"
      },
      "engines": {
        "node": ">=4"
      }
    },
    "node_modules/mime-db": {
      "version": "1.52.0",
      "resolved": "https://registry.npmjs.org/mime-db/-/mime-db-1.52.0.tgz",
      "integrity": "sha512-sPU4uV7dYlvtWJxwwxHD0PuihVNiE7TyAbQ5SWxDCB9mUYvOgroQOwYQQOKPJ8CIbE+1ETVlOoK1UC2nU3gYvg==",
      "engines": {
        "node": ">= 0.6"
      }
    },
    "node_modules/mime-types": {
      "version": "2.1.35",
      "resolved": "https://registry.npmjs.org/mime-types/-/mime-types-2.1.35.tgz",
      "integrity": "sha512-ZDY+bPm5zTTF+YpCrAU9nK0UgICYPT0QtT1NZWFv4s++TNkcgVaT0g6+4R2uI4MjQjzysHB1zxuWL50hzaeXiw==",
      "dependencies": {
        "mime-db": "1.52.0"
      },
      "engines": {
        "node": ">= 0.6"
      }
    },
    "node_modules/minimatch": {
      "version": "3.1.2",
      "resolved": "https://registry.npmjs.org/minimatch/-/minimatch-3.1.2.tgz",
      "integrity": "sha512-J7p63hRiAjw1NDEww1W7i37+ByIrOWO5XQQAzZ3VOcL0PNybwpfmV/N05zFAzwQ9USyEcX6t3UO+K5aqBQOIHw==",
      "dependencies": {
        "brace-expansion": "^1.1.7"
      },
      "engines": {
        "node": "*"
      }
    },
    "node_modules/minimist": {
      "version": "1.2.8",
      "resolved": "https://registry.npmjs.org/minimist/-/minimist-1.2.8.tgz",
      "integrity": "sha512-2yyAR8qBkN3YuheJanUpWC5U3bb5osDywNB8RzDVlDwDHbocAJveqqj1u8+SVD7jkWT4yvsHCpWqqWqAxb0zCA==",
      "funding": {
        "url": "https://github.com/sponsors/ljharb"
      }
    },
    "node_modules/minipass": {
      "version": "5.0.0",
      "resolved": "https://registry.npmjs.org/minipass/-/minipass-5.0.0.tgz",
      "integrity": "sha512-3FnjYuehv9k6ovOEbyOswadCDPX1piCfhV8ncmYtHOjuPwylVWsghTLo7rabjC3Rx5xD4HDx8Wm1xnMF7S5qFQ==",
      "engines": {
        "node": ">=8"
      }
    },
    "node_modules/minizlib": {
      "version": "2.1.2",
      "resolved": "https://registry.npmjs.org/minizlib/-/minizlib-2.1.2.tgz",
      "integrity": "sha512-bAxsR8BVfj60DWXHE3u30oHzfl4G7khkSuPW+qvpd7jFRHm7dLxOjUk1EHACJ/hxLY8phGJ0YhYHZo7jil7Qdg==",
      "dependencies": {
        "minipass": "^3.0.0",
        "yallist": "^4.0.0"
      },
      "engines": {
        "node": ">= 8"
      }
    },
    "node_modules/minizlib/node_modules/minipass": {
      "version": "3.3.6",
      "resolved": "https://registry.npmjs.org/minipass/-/minipass-3.3.6.tgz",
      "integrity": "sha512-DxiNidxSEK+tHG6zOIklvNOwm3hvCrbUrdtzY74U6HKTJxvIDfOUL5W5P2Ghd3DTkhhKPYGqeNUIh5qcM4YBfw==",
      "dependencies": {
        "yallist": "^4.0.0"
      },
      "engines": {
        "node": ">=8"
      }
    },
    "node_modules/mkdirp": {
      "version": "1.0.4",
      "resolved": "https://registry.npmjs.org/mkdirp/-/mkdirp-1.0.4.tgz",
      "integrity": "sha512-vVqVZQyf3WLx2Shd0qJ9xuvqgAyKPLAiqITEtqW0oIUjzo3PePDd6fW9iFz30ef7Ysp/oiWqbhszeGWW2T6Gzw==",
      "bin": {
        "mkdirp": "bin/cmd.js"
      },
      "engines": {
        "node": ">=10"
      }
    },
    "node_modules/module-details-from-path": {
      "version": "1.0.3",
      "resolved": "https://registry.npmjs.org/module-details-from-path/-/module-details-from-path-1.0.3.tgz",
      "integrity": "sha512-ySViT69/76t8VhE1xXHK6Ch4NcDd26gx0MzKXLO+F7NOtnqH68d9zF94nT8ZWSxXh8ELOERsnJO/sWt1xZYw5A==",
      "dev": true
    },
    "node_modules/mongodb": {
      "version": "4.17.2",
      "resolved": "https://registry.npmjs.org/mongodb/-/mongodb-4.17.2.tgz",
      "integrity": "sha512-mLV7SEiov2LHleRJPMPrK2PMyhXFZt2UQLC4VD4pnth3jMjYKHhtqfwwkkvS/NXuo/Fp3vbhaNcXrIDaLRb9Tg==",
      "dependencies": {
        "bson": "^4.7.2",
        "mongodb-connection-string-url": "^2.6.0",
        "socks": "^2.7.1"
      },
      "engines": {
        "node": ">=12.9.0"
      },
      "optionalDependencies": {
        "@aws-sdk/credential-providers": "^3.186.0",
        "@mongodb-js/saslprep": "^1.1.0"
      }
    },
    "node_modules/mongodb-connection-string-url": {
      "version": "2.6.0",
      "resolved": "https://registry.npmjs.org/mongodb-connection-string-url/-/mongodb-connection-string-url-2.6.0.tgz",
      "integrity": "sha512-WvTZlI9ab0QYtTYnuMLgobULWhokRjtC7db9LtcVfJ+Hsnyr5eo6ZtNAt3Ly24XZScGMelOcGtm7lSn0332tPQ==",
      "dependencies": {
        "@types/whatwg-url": "^8.2.1",
        "whatwg-url": "^11.0.0"
      }
    },
    "node_modules/morgan": {
      "version": "1.10.0",
      "resolved": "https://registry.npmjs.org/morgan/-/morgan-1.10.0.tgz",
      "integrity": "sha512-AbegBVI4sh6El+1gNwvD5YIck7nSA36weD7xvIxG4in80j/UoK8AEGaWnnz8v1GxonMCltmlNs5ZKbGvl9b1XQ==",
      "dependencies": {
        "basic-auth": "~2.0.1",
        "debug": "2.6.9",
        "depd": "~2.0.0",
        "on-finished": "~2.3.0",
        "on-headers": "~1.0.2"
      },
      "engines": {
        "node": ">= 0.8.0"
      }
    },
    "node_modules/morgan/node_modules/on-finished": {
      "version": "2.3.0",
      "resolved": "https://registry.npmjs.org/on-finished/-/on-finished-2.3.0.tgz",
      "integrity": "sha512-ikqdkGAAyf/X/gPhXGvfgAytDZtDbr+bkNUJ0N9h5MI/dmdgCs3l6hoHrcUv41sRKew3jIwrp4qQDXiK99Utww==",
      "dependencies": {
        "ee-first": "1.1.1"
      },
      "engines": {
        "node": ">= 0.8"
      }
    },
    "node_modules/ms": {
      "version": "2.0.0",
      "resolved": "https://registry.npmjs.org/ms/-/ms-2.0.0.tgz",
      "integrity": "sha512-Tpp60P6IUJDTuOq/5Z8cdskzJujfwqfOTkrwIwj7IRISpnkJnT6SyJ4PCPnGMoFjC9ddhal5KVIYtAt97ix05A=="
    },
    "node_modules/msgpackr": {
      "version": "1.10.1",
      "resolved": "https://registry.npmjs.org/msgpackr/-/msgpackr-1.10.1.tgz",
      "integrity": "sha512-r5VRLv9qouXuLiIBrLpl2d5ZvPt8svdQTl5/vMvE4nzDMyEX4sgW5yWhuBBj5UmgwOTWj8CIdSXn5sAfsHAWIQ==",
      "optionalDependencies": {
        "msgpackr-extract": "^3.0.2"
      }
    },
    "node_modules/msgpackr-extract": {
      "version": "3.0.2",
      "resolved": "https://registry.npmjs.org/msgpackr-extract/-/msgpackr-extract-3.0.2.tgz",
      "integrity": "sha512-SdzXp4kD/Qf8agZ9+iTu6eql0m3kWm1A2y1hkpTeVNENutaB0BwHlSvAIaMxwntmRUAUjon2V4L8Z/njd0Ct8A==",
      "hasInstallScript": true,
      "optional": true,
      "dependencies": {
        "node-gyp-build-optional-packages": "5.0.7"
      },
      "bin": {
        "download-msgpackr-prebuilds": "bin/download-prebuilds.js"
      },
      "optionalDependencies": {
        "@msgpackr-extract/msgpackr-extract-darwin-arm64": "3.0.2",
        "@msgpackr-extract/msgpackr-extract-darwin-x64": "3.0.2",
        "@msgpackr-extract/msgpackr-extract-linux-arm": "3.0.2",
        "@msgpackr-extract/msgpackr-extract-linux-arm64": "3.0.2",
        "@msgpackr-extract/msgpackr-extract-linux-x64": "3.0.2",
        "@msgpackr-extract/msgpackr-extract-win32-x64": "3.0.2"
      }
    },
    "node_modules/mute-stream": {
      "version": "0.0.8",
      "resolved": "https://registry.npmjs.org/mute-stream/-/mute-stream-0.0.8.tgz",
      "integrity": "sha512-nnbWWOkoWyUsTjKrhgD0dcz22mdkSnpYqbEjIm2nhwhuxlSkpywJmBo8h0ZqJdkp73mb90SssHkN4rsRaBAfAA==",
      "dev": true
    },
    "node_modules/mysql2": {
      "version": "3.3.5",
      "resolved": "https://registry.npmjs.org/mysql2/-/mysql2-3.3.5.tgz",
      "integrity": "sha512-ZTQGAzxGeaX1PyeSiZFCgQ34uiXguaEpn3aTFN9Enm9JDnbwWo+4/CJnDdQZ3n0NaMeysi8vwtW/jNUb9VqVDw==",
      "dependencies": {
        "denque": "^2.1.0",
        "generate-function": "^2.3.1",
        "iconv-lite": "^0.6.3",
        "long": "^5.2.1",
        "lru-cache": "^8.0.0",
        "named-placeholders": "^1.1.3",
        "seq-queue": "^0.0.5",
        "sqlstring": "^2.3.2"
      },
      "engines": {
        "node": ">= 8.0"
      }
    },
    "node_modules/mysql2/node_modules/iconv-lite": {
      "version": "0.6.3",
      "resolved": "https://registry.npmjs.org/iconv-lite/-/iconv-lite-0.6.3.tgz",
      "integrity": "sha512-4fCk79wshMdzMp2rH06qWrJE4iolqLhCUH+OiuIgU++RB0+94NlDL81atO7GX55uUKueo0txHNtvEyI6D7WdMw==",
      "dependencies": {
        "safer-buffer": ">= 2.1.2 < 3.0.0"
      },
      "engines": {
        "node": ">=0.10.0"
      }
    },
    "node_modules/named-placeholders": {
      "version": "1.1.3",
      "resolved": "https://registry.npmjs.org/named-placeholders/-/named-placeholders-1.1.3.tgz",
      "integrity": "sha512-eLoBxg6wE/rZkJPhU/xRX1WTpkFEwDJEN96oxFrTsqBdbT5ec295Q+CoHrL9IT0DipqKhmGcaZmwOt8OON5x1w==",
      "dependencies": {
        "lru-cache": "^7.14.1"
      },
      "engines": {
        "node": ">=12.0.0"
      }
    },
    "node_modules/named-placeholders/node_modules/lru-cache": {
      "version": "7.18.3",
      "resolved": "https://registry.npmjs.org/lru-cache/-/lru-cache-7.18.3.tgz",
      "integrity": "sha512-jumlc0BIUrS3qJGgIkWZsyfAM7NCWiBcCDhnd+3NNM5KbBmLTgHVfWBcg6W+rLUsIpzpERPsvwUP7CckAQSOoA==",
      "engines": {
        "node": ">=12"
      }
    },
    "node_modules/needle": {
      "version": "2.4.0",
      "resolved": "https://registry.npmjs.org/needle/-/needle-2.4.0.tgz",
      "integrity": "sha512-4Hnwzr3mi5L97hMYeNl8wRW/Onhy4nUKR/lVemJ8gJedxxUyBLm9kkrDColJvoSfwi0jCNhD+xCdOtiGDQiRZg==",
      "dev": true,
      "dependencies": {
        "debug": "^3.2.6",
        "iconv-lite": "^0.4.4",
        "sax": "^1.2.4"
      },
      "bin": {
        "needle": "bin/needle"
      },
      "engines": {
        "node": ">= 4.4.x"
      }
    },
    "node_modules/needle/node_modules/debug": {
      "version": "3.2.7",
      "resolved": "https://registry.npmjs.org/debug/-/debug-3.2.7.tgz",
      "integrity": "sha512-CFjzYYAi4ThfiQvizrFQevTTXHtnCqWfe7x1AhgEscTz6ZbLbfoLRLPugTQyBth6f8ZERVUSyWHFD/7Wu4t1XQ==",
      "dev": true,
      "dependencies": {
        "ms": "^2.1.1"
      }
    },
    "node_modules/needle/node_modules/ms": {
      "version": "2.1.3",
      "resolved": "https://registry.npmjs.org/ms/-/ms-2.1.3.tgz",
      "integrity": "sha512-6FlzubTLZG3J2a/NVCAleEhjzq5oxgHyaCU9yYXvcLsvoVaHJq/s5xXI6/XXP6tz7R9xAOtHnSO/tXtF3WRTlA==",
      "dev": true
    },
    "node_modules/negotiator": {
      "version": "0.6.3",
      "resolved": "https://registry.npmjs.org/negotiator/-/negotiator-0.6.3.tgz",
      "integrity": "sha512-+EUsqGPLsM+j/zdChZjsnX51g4XrHFOIXwfnCVPGlQk/k5giakcKsuxCObBRu6DSm9opw/O6slWbJdghQM4bBg==",
      "engines": {
        "node": ">= 0.6"
      }
    },
    "node_modules/netmask": {
      "version": "2.0.2",
      "resolved": "https://registry.npmjs.org/netmask/-/netmask-2.0.2.tgz",
      "integrity": "sha512-dBpDMdxv9Irdq66304OLfEmQ9tbNRFnFTuZiLo+bD+r332bBmMJ8GBLXklIXXgxd3+v9+KUnZaUR5PJMa75Gsg==",
      "dev": true,
      "engines": {
        "node": ">= 0.4.0"
      }
    },
    "node_modules/node-addon-api": {
      "version": "5.1.0",
      "resolved": "https://registry.npmjs.org/node-addon-api/-/node-addon-api-5.1.0.tgz",
      "integrity": "sha512-eh0GgfEkpnoWDq+VY8OyvYhFEzBk6jIYbRKdIlyTiAXIVJ8PyBaKb0rp7oDtoddbdoHWhq8wwr+XZ81F1rpNdA=="
    },
    "node_modules/node-fetch": {
      "version": "2.6.11",
      "resolved": "https://registry.npmjs.org/node-fetch/-/node-fetch-2.6.11.tgz",
      "integrity": "sha512-4I6pdBY1EthSqDmJkiNk3JIT8cswwR9nfeW/cPdUagJYEQG7R95WRH74wpz7ma8Gh/9dI9FP+OU+0E4FvtA55w==",
      "dependencies": {
        "whatwg-url": "^5.0.0"
      },
      "engines": {
        "node": "4.x || >=6.0.0"
      },
      "peerDependencies": {
        "encoding": "^0.1.0"
      },
      "peerDependenciesMeta": {
        "encoding": {
          "optional": true
        }
      }
    },
    "node_modules/node-fetch/node_modules/tr46": {
      "version": "0.0.3",
      "resolved": "https://registry.npmjs.org/tr46/-/tr46-0.0.3.tgz",
      "integrity": "sha512-N3WMsuqV66lT30CrXNbEjx4GEwlow3v6rr4mCcv6prnfwhS01rkgyFdjPNBYd9br7LpXV1+Emh01fHnq2Gdgrw=="
    },
    "node_modules/node-fetch/node_modules/webidl-conversions": {
      "version": "3.0.1",
      "resolved": "https://registry.npmjs.org/webidl-conversions/-/webidl-conversions-3.0.1.tgz",
      "integrity": "sha512-2JAn3z8AR6rjK8Sm8orRC0h/bcl/DqL7tRPdGZ4I1CjdF+EaMLmYxBHyXuKL849eucPFhvBoxMsflfOb8kxaeQ=="
    },
    "node_modules/node-fetch/node_modules/whatwg-url": {
      "version": "5.0.0",
      "resolved": "https://registry.npmjs.org/whatwg-url/-/whatwg-url-5.0.0.tgz",
      "integrity": "sha512-saE57nupxk6v3HY35+jzBwYa0rKSy0XR8JSxZPwgLr7ys0IBzhGviA1/TUGJLmSVqs8pb9AnvICXEuOHLprYTw==",
      "dependencies": {
        "tr46": "~0.0.3",
        "webidl-conversions": "^3.0.0"
      }
    },
    "node_modules/node-gyp-build-optional-packages": {
      "version": "5.0.7",
      "resolved": "https://registry.npmjs.org/node-gyp-build-optional-packages/-/node-gyp-build-optional-packages-5.0.7.tgz",
      "integrity": "sha512-YlCCc6Wffkx0kHkmam79GKvDQ6x+QZkMjFGrIMxgFNILFvGSbCp2fCBC55pGTT9gVaz8Na5CLmxt/urtzRv36w==",
      "optional": true,
      "bin": {
        "node-gyp-build-optional-packages": "bin.js",
        "node-gyp-build-optional-packages-optional": "optional.js",
        "node-gyp-build-optional-packages-test": "build-test.js"
      }
    },
    "node_modules/nodemon": {
      "version": "2.0.22",
      "resolved": "https://registry.npmjs.org/nodemon/-/nodemon-2.0.22.tgz",
      "integrity": "sha512-B8YqaKMmyuCO7BowF1Z1/mkPqLk6cs/l63Ojtd6otKjMx47Dq1utxfRxcavH1I7VSaL8n5BUaoutadnsX3AAVQ==",
      "dev": true,
      "dependencies": {
        "chokidar": "^3.5.2",
        "debug": "^3.2.7",
        "ignore-by-default": "^1.0.1",
        "minimatch": "^3.1.2",
        "pstree.remy": "^1.1.8",
        "semver": "^5.7.1",
        "simple-update-notifier": "^1.0.7",
        "supports-color": "^5.5.0",
        "touch": "^3.1.0",
        "undefsafe": "^2.0.5"
      },
      "bin": {
        "nodemon": "bin/nodemon.js"
      },
      "engines": {
        "node": ">=8.10.0"
      },
      "funding": {
        "type": "opencollective",
        "url": "https://opencollective.com/nodemon"
      }
    },
    "node_modules/nodemon/node_modules/debug": {
      "version": "3.2.7",
      "resolved": "https://registry.npmjs.org/debug/-/debug-3.2.7.tgz",
      "integrity": "sha512-CFjzYYAi4ThfiQvizrFQevTTXHtnCqWfe7x1AhgEscTz6ZbLbfoLRLPugTQyBth6f8ZERVUSyWHFD/7Wu4t1XQ==",
      "dev": true,
      "dependencies": {
        "ms": "^2.1.1"
      }
    },
    "node_modules/nodemon/node_modules/has-flag": {
      "version": "3.0.0",
      "resolved": "https://registry.npmjs.org/has-flag/-/has-flag-3.0.0.tgz",
      "integrity": "sha512-sKJf1+ceQBr4SMkvQnBDNDtf4TXpVhVGateu0t918bl30FnbE2m4vNLX+VWe/dpjlb+HugGYzW7uQXH98HPEYw==",
      "dev": true,
      "engines": {
        "node": ">=4"
      }
    },
    "node_modules/nodemon/node_modules/ms": {
      "version": "2.1.3",
      "resolved": "https://registry.npmjs.org/ms/-/ms-2.1.3.tgz",
      "integrity": "sha512-6FlzubTLZG3J2a/NVCAleEhjzq5oxgHyaCU9yYXvcLsvoVaHJq/s5xXI6/XXP6tz7R9xAOtHnSO/tXtF3WRTlA==",
      "dev": true
    },
    "node_modules/nodemon/node_modules/semver": {
      "version": "5.7.2",
      "resolved": "https://registry.npmjs.org/semver/-/semver-5.7.2.tgz",
      "integrity": "sha512-cBznnQ9KjJqU67B52RMC65CMarK2600WFnbkcaiwWq3xy/5haFJlshgnpjovMVJ+Hff49d8GEn0b87C5pDQ10g==",
      "dev": true,
      "bin": {
        "semver": "bin/semver"
      }
    },
    "node_modules/nodemon/node_modules/supports-color": {
      "version": "5.5.0",
      "resolved": "https://registry.npmjs.org/supports-color/-/supports-color-5.5.0.tgz",
      "integrity": "sha512-QjVjwdXIt408MIiAqCX4oUKsgU2EqAGzs2Ppkm4aQYbjm+ZEWEcW4SfFNTr4uMNZma0ey4f5lgLrkB0aX0QMow==",
      "dev": true,
      "dependencies": {
        "has-flag": "^3.0.0"
      },
      "engines": {
        "node": ">=4"
      }
    },
    "node_modules/nopt": {
      "version": "5.0.0",
      "resolved": "https://registry.npmjs.org/nopt/-/nopt-5.0.0.tgz",
      "integrity": "sha512-Tbj67rffqceeLpcRXrT7vKAN8CwfPeIBgM7E6iBkmKLV7bEMwpGgYLGv0jACUsECaa/vuxP0IjEont6umdMgtQ==",
      "dependencies": {
        "abbrev": "1"
      },
      "bin": {
        "nopt": "bin/nopt.js"
      },
      "engines": {
        "node": ">=6"
      }
    },
    "node_modules/normalize-path": {
      "version": "3.0.0",
      "resolved": "https://registry.npmjs.org/normalize-path/-/normalize-path-3.0.0.tgz",
      "integrity": "sha512-6eZs5Ls3WtCisHWp9S2GUy8dqkpGi4BVSz3GaqiE6ezub0512ESztXUwUB6C6IKbQkY2Pnb/mD4WYojCRwcwLA==",
      "engines": {
        "node": ">=0.10.0"
      }
    },
    "node_modules/npmlog": {
      "version": "5.0.1",
      "resolved": "https://registry.npmjs.org/npmlog/-/npmlog-5.0.1.tgz",
      "integrity": "sha512-AqZtDUWOMKs1G/8lwylVjrdYgqA4d9nu8hc+0gzRxlDb1I10+FHBGMXs6aiQHFdCUUlqH99MUMuLfzWDNDtfxw==",
      "dependencies": {
        "are-we-there-yet": "^2.0.0",
        "console-control-strings": "^1.1.0",
        "gauge": "^3.0.0",
        "set-blocking": "^2.0.0"
      }
    },
    "node_modules/nssocket": {
      "version": "0.6.0",
      "resolved": "https://registry.npmjs.org/nssocket/-/nssocket-0.6.0.tgz",
      "integrity": "sha512-a9GSOIql5IqgWJR3F/JXG4KpJTA3Z53Cj0MeMvGpglytB1nxE4PdFNC0jINe27CS7cGivoynwc054EzCcT3M3w==",
      "dev": true,
      "dependencies": {
        "eventemitter2": "~0.4.14",
        "lazy": "~1.0.11"
      },
      "engines": {
        "node": ">= 0.10.x"
      }
    },
    "node_modules/nssocket/node_modules/eventemitter2": {
      "version": "0.4.14",
      "resolved": "https://registry.npmjs.org/eventemitter2/-/eventemitter2-0.4.14.tgz",
      "integrity": "sha512-K7J4xq5xAD5jHsGM5ReWXRTFa3JRGofHiMcVgQ8PRwgWxzjHpMWCIzsmyf60+mh8KLsqYPcjUMa0AC4hd6lPyQ==",
      "dev": true
    },
    "node_modules/nth-check": {
      "version": "2.1.1",
      "resolved": "https://registry.npmjs.org/nth-check/-/nth-check-2.1.1.tgz",
      "integrity": "sha512-lqjrjmaOoAnWfMmBPL+XNnynZh2+swxiX3WUE0s4yEHI6m+AwrK2UZOimIRl3X/4QctVqS8AiZjFqyOGrMXb/w==",
      "dependencies": {
        "boolbase": "^1.0.0"
      },
      "funding": {
        "url": "https://github.com/fb55/nth-check?sponsor=1"
      }
    },
    "node_modules/oauth": {
      "version": "0.10.0",
      "resolved": "https://registry.npmjs.org/oauth/-/oauth-0.10.0.tgz",
      "integrity": "sha512-1orQ9MT1vHFGQxhuy7E/0gECD3fd2fCC+PIX+/jgmU/gI3EpRocXtmtvxCO5x3WZ443FLTLFWNDjl5MPJf9u+Q=="
    },
    "node_modules/object-assign": {
      "version": "4.1.1",
      "resolved": "https://registry.npmjs.org/object-assign/-/object-assign-4.1.1.tgz",
      "integrity": "sha512-rJgTQnkUnH1sFw8yT6VSU3zD3sWmu6sZhIseY8VX+GRu3P6F7Fu+JNDoXfklElbLJSnc3FUQHVe4cU5hj+BcUg==",
      "engines": {
        "node": ">=0.10.0"
      }
    },
    "node_modules/object-inspect": {
      "version": "1.13.1",
      "resolved": "https://registry.npmjs.org/object-inspect/-/object-inspect-1.13.1.tgz",
      "integrity": "sha512-5qoj1RUiKOMsCCNLV1CBiPYE10sziTsnmNxkAI/rZhiD63CF7IqdFGC/XzjWjpSgLf0LxXX3bDFIh0E18f6UhQ==",
      "funding": {
        "url": "https://github.com/sponsors/ljharb"
      }
    },
    "node_modules/on-finished": {
      "version": "2.4.1",
      "resolved": "https://registry.npmjs.org/on-finished/-/on-finished-2.4.1.tgz",
      "integrity": "sha512-oVlzkg3ENAhCk2zdv7IJwd/QUD4z2RxRwpkcGY8psCVcCYZNq4wYnVWALHM+brtuJjePWiYF/ClmuDr8Ch5+kg==",
      "dependencies": {
        "ee-first": "1.1.1"
      },
      "engines": {
        "node": ">= 0.8"
      }
    },
    "node_modules/on-headers": {
      "version": "1.0.2",
      "resolved": "https://registry.npmjs.org/on-headers/-/on-headers-1.0.2.tgz",
      "integrity": "sha512-pZAE+FJLoyITytdqK0U5s+FIpjN0JP3OzFi/u8Rx+EV5/W+JTWGXG8xFzevE7AjBfDqHv/8vL8qQsIhHnqRkrA==",
      "engines": {
        "node": ">= 0.8"
      }
    },
    "node_modules/once": {
      "version": "1.4.0",
      "resolved": "https://registry.npmjs.org/once/-/once-1.4.0.tgz",
      "integrity": "sha512-lNaJgI+2Q5URQBkccEKHTQOPaXdUxnZZElQTZY0MFUAuaEqe1E+Nyvgdz/aIyNi6Z9MzO5dv1H8n58/GELp3+w==",
      "dependencies": {
        "wrappy": "1"
      }
    },
    "node_modules/pac-proxy-agent": {
      "version": "7.0.1",
      "resolved": "https://registry.npmjs.org/pac-proxy-agent/-/pac-proxy-agent-7.0.1.tgz",
      "integrity": "sha512-ASV8yU4LLKBAjqIPMbrgtaKIvxQri/yh2OpI+S6hVa9JRkUI3Y3NPFbfngDtY7oFtSMD3w31Xns89mDa3Feo5A==",
      "dev": true,
      "dependencies": {
        "@tootallnate/quickjs-emscripten": "^0.23.0",
        "agent-base": "^7.0.2",
        "debug": "^4.3.4",
        "get-uri": "^6.0.1",
        "http-proxy-agent": "^7.0.0",
        "https-proxy-agent": "^7.0.2",
        "pac-resolver": "^7.0.0",
        "socks-proxy-agent": "^8.0.2"
      },
      "engines": {
        "node": ">= 14"
      }
    },
    "node_modules/pac-proxy-agent/node_modules/agent-base": {
      "version": "7.1.0",
      "resolved": "https://registry.npmjs.org/agent-base/-/agent-base-7.1.0.tgz",
      "integrity": "sha512-o/zjMZRhJxny7OyEF+Op8X+efiELC7k7yOjMzgfzVqOzXqkBkWI79YoTdOtsuWd5BWhAGAuOY/Xa6xpiaWXiNg==",
      "dev": true,
      "dependencies": {
        "debug": "^4.3.4"
      },
      "engines": {
        "node": ">= 14"
      }
    },
    "node_modules/pac-proxy-agent/node_modules/debug": {
      "version": "4.3.4",
      "resolved": "https://registry.npmjs.org/debug/-/debug-4.3.4.tgz",
      "integrity": "sha512-PRWFHuSU3eDtQJPvnNY7Jcket1j0t5OuOsFzPPzsekD52Zl8qUfFIPEiswXqIvHWGVHOgX+7G/vCNNhehwxfkQ==",
      "dev": true,
      "dependencies": {
        "ms": "2.1.2"
      },
      "engines": {
        "node": ">=6.0"
      },
      "peerDependenciesMeta": {
        "supports-color": {
          "optional": true
        }
      }
    },
    "node_modules/pac-proxy-agent/node_modules/https-proxy-agent": {
      "version": "7.0.4",
      "resolved": "https://registry.npmjs.org/https-proxy-agent/-/https-proxy-agent-7.0.4.tgz",
      "integrity": "sha512-wlwpilI7YdjSkWaQ/7omYBMTliDcmCN8OLihO6I9B86g06lMyAoqgoDpV0XqoaPOKj+0DIdAvnsWfyAAhmimcg==",
      "dev": true,
      "dependencies": {
        "agent-base": "^7.0.2",
        "debug": "4"
      },
      "engines": {
        "node": ">= 14"
      }
    },
    "node_modules/pac-proxy-agent/node_modules/ms": {
      "version": "2.1.2",
      "resolved": "https://registry.npmjs.org/ms/-/ms-2.1.2.tgz",
      "integrity": "sha512-sGkPx+VjMtmA6MX27oA4FBFELFCZZ4S4XqeGOXCv68tT+jb3vk/RyaKWP0PTKyWtmLSM0b+adUTEvbs1PEaH2w==",
      "dev": true
    },
    "node_modules/pac-resolver": {
      "version": "7.0.1",
      "resolved": "https://registry.npmjs.org/pac-resolver/-/pac-resolver-7.0.1.tgz",
      "integrity": "sha512-5NPgf87AT2STgwa2ntRMr45jTKrYBGkVU36yT0ig/n/GMAa3oPqhZfIQ2kMEimReg0+t9kZViDVZ83qfVUlckg==",
      "dev": true,
      "dependencies": {
        "degenerator": "^5.0.0",
        "netmask": "^2.0.2"
      },
      "engines": {
        "node": ">= 14"
      }
    },
    "node_modules/packet-reader": {
      "version": "1.0.0",
      "resolved": "https://registry.npmjs.org/packet-reader/-/packet-reader-1.0.0.tgz",
      "integrity": "sha512-HAKu/fG3HpHFO0AA8WE8q2g+gBJaZ9MG7fcKk+IJPLTGAD6Psw4443l+9DGRbOIh3/aXr7Phy0TjilYivJo5XQ=="
    },
    "node_modules/pako": {
      "version": "1.0.11",
      "resolved": "https://registry.npmjs.org/pako/-/pako-1.0.11.tgz",
      "integrity": "sha512-4hLB8Py4zZce5s4yd9XzopqwVv/yGNhV1Bl8NTmCq1763HeK2+EwVTv+leGeL13Dnh2wfbqowVPXCIO0z4taYw=="
    },
    "node_modules/parse5": {
      "version": "7.1.2",
      "resolved": "https://registry.npmjs.org/parse5/-/parse5-7.1.2.tgz",
      "integrity": "sha512-Czj1WaSVpaoj0wbhMzLmWD69anp2WH7FXMB9n1Sy8/ZFF9jolSQVMu1Ij5WIyGmcBmhk7EOndpO4mIpihVqAXw==",
      "dependencies": {
        "entities": "^4.4.0"
      },
      "funding": {
        "url": "https://github.com/inikulin/parse5?sponsor=1"
      }
    },
    "node_modules/parse5-htmlparser2-tree-adapter": {
      "version": "7.0.0",
      "resolved": "https://registry.npmjs.org/parse5-htmlparser2-tree-adapter/-/parse5-htmlparser2-tree-adapter-7.0.0.tgz",
      "integrity": "sha512-B77tOZrqqfUfnVcOrUvfdLbz4pu4RopLD/4vmu3HUPswwTA8OH0EMW9BlWR2B0RCoiZRAHEUu7IxeP1Pd1UU+g==",
      "dependencies": {
        "domhandler": "^5.0.2",
        "parse5": "^7.0.0"
      },
      "funding": {
        "url": "https://github.com/inikulin/parse5?sponsor=1"
      }
    },
    "node_modules/parseurl": {
      "version": "1.3.3",
      "resolved": "https://registry.npmjs.org/parseurl/-/parseurl-1.3.3.tgz",
      "integrity": "sha512-CiyeOxFT/JZyN5m0z9PfXw4SCBJ6Sygz1Dpl0wqjlhDEGGBP1GnsUVEL0p63hoG1fcj3fHynXi9NYO4nWOL+qQ==",
      "engines": {
        "node": ">= 0.8"
      }
    },
    "node_modules/path-is-absolute": {
      "version": "1.0.1",
      "resolved": "https://registry.npmjs.org/path-is-absolute/-/path-is-absolute-1.0.1.tgz",
      "integrity": "sha512-AVbw3UJ2e9bq64vSaS9Am0fje1Pa8pbGqTTsmXfaIiMpnr5DlDhfJOuLj9Sf95ZPVDAUerDfEk88MPmPe7UCQg==",
      "engines": {
        "node": ">=0.10.0"
      }
    },
    "node_modules/path-parse": {
      "version": "1.0.7",
      "resolved": "https://registry.npmjs.org/path-parse/-/path-parse-1.0.7.tgz",
      "integrity": "sha512-LDJzPVEEEPR+y48z93A0Ed0yXb8pAByGWo/k5YYdYgpY2/2EsOsksJrq7lOHxryrVOn1ejG6oAp8ahvOIQD8sw==",
      "dev": true
    },
    "node_modules/path-to-regexp": {
      "version": "0.1.7",
      "resolved": "https://registry.npmjs.org/path-to-regexp/-/path-to-regexp-0.1.7.tgz",
      "integrity": "sha512-5DFkuoqlv1uYQKxy8omFBeJPQcdoE07Kv2sferDCrAq1ohOU+MSDswDIbnx3YAM60qIOnYa53wBhXW0EbMonrQ=="
    },
    "node_modules/pg": {
      "version": "8.11.0",
      "resolved": "https://registry.npmjs.org/pg/-/pg-8.11.0.tgz",
      "integrity": "sha512-meLUVPn2TWgJyLmy7el3fQQVwft4gU5NGyvV0XbD41iU9Jbg8lCH4zexhIkihDzVHJStlt6r088G6/fWeNjhXA==",
      "dependencies": {
        "buffer-writer": "2.0.0",
        "packet-reader": "1.0.0",
        "pg-connection-string": "^2.6.0",
        "pg-pool": "^3.6.0",
        "pg-protocol": "^1.6.0",
        "pg-types": "^2.1.0",
        "pgpass": "1.x"
      },
      "engines": {
        "node": ">= 8.0.0"
      },
      "optionalDependencies": {
        "pg-cloudflare": "^1.1.0"
      },
      "peerDependencies": {
        "pg-native": ">=3.0.1"
      },
      "peerDependenciesMeta": {
        "pg-native": {
          "optional": true
        }
      }
    },
    "node_modules/pg-cloudflare": {
      "version": "1.1.0",
      "resolved": "https://registry.npmjs.org/pg-cloudflare/-/pg-cloudflare-1.1.0.tgz",
      "integrity": "sha512-tGM8/s6frwuAIyRcJ6nWcIvd3+3NmUKIs6OjviIm1HPPFEt5MzQDOTBQyhPWg/m0kCl95M6gA1JaIXtS8KovOA==",
      "optional": true
    },
    "node_modules/pg-connection-string": {
      "version": "2.6.0",
      "resolved": "https://registry.npmjs.org/pg-connection-string/-/pg-connection-string-2.6.0.tgz",
      "integrity": "sha512-x14ibktcwlHKoHxx9X3uTVW9zIGR41ZB6QNhHb21OPNdCCO3NaRnpJuwKIQSR4u+Yqjx4HCvy7Hh7VSy1U4dGg=="
    },
    "node_modules/pg-int8": {
      "version": "1.0.1",
      "resolved": "https://registry.npmjs.org/pg-int8/-/pg-int8-1.0.1.tgz",
      "integrity": "sha512-WCtabS6t3c8SkpDBUlb1kjOs7l66xsGdKpIPZsg4wR+B3+u9UAum2odSsF9tnvxg80h4ZxLWMy4pRjOsFIqQpw==",
      "engines": {
        "node": ">=4.0.0"
      }
    },
    "node_modules/pg-pool": {
      "version": "3.6.0",
      "resolved": "https://registry.npmjs.org/pg-pool/-/pg-pool-3.6.0.tgz",
      "integrity": "sha512-clFRf2ksqd+F497kWFyM21tMjeikn60oGDmqMT8UBrynEwVEX/5R5xd2sdvdo1cZCFlguORNpVuqxIj+aK4cfQ==",
      "peerDependencies": {
        "pg": ">=8.0"
      }
    },
    "node_modules/pg-protocol": {
      "version": "1.6.0",
      "resolved": "https://registry.npmjs.org/pg-protocol/-/pg-protocol-1.6.0.tgz",
      "integrity": "sha512-M+PDm637OY5WM307051+bsDia5Xej6d9IR4GwJse1qA1DIhiKlksvrneZOYQq42OM+spubpcNYEo2FcKQrDk+Q=="
    },
    "node_modules/pg-types": {
      "version": "2.2.0",
      "resolved": "https://registry.npmjs.org/pg-types/-/pg-types-2.2.0.tgz",
      "integrity": "sha512-qTAAlrEsl8s4OiEQY69wDvcMIdQN6wdz5ojQiOy6YRMuynxenON0O5oCpJI6lshc6scgAY8qvJ2On/p+CXY0GA==",
      "dependencies": {
        "pg-int8": "1.0.1",
        "postgres-array": "~2.0.0",
        "postgres-bytea": "~1.0.0",
        "postgres-date": "~1.0.4",
        "postgres-interval": "^1.1.0"
      },
      "engines": {
        "node": ">=4"
      }
    },
    "node_modules/pgpass": {
      "version": "1.0.5",
      "resolved": "https://registry.npmjs.org/pgpass/-/pgpass-1.0.5.tgz",
      "integrity": "sha512-FdW9r/jQZhSeohs1Z3sI1yxFQNFvMcnmfuj4WBMUTxOrAyLMaTcE1aAMBiTlbMNaXvBCQuVi0R7hd8udDSP7ug==",
      "dependencies": {
        "split2": "^4.1.0"
      }
    },
    "node_modules/picomatch": {
      "version": "2.3.1",
      "resolved": "https://registry.npmjs.org/picomatch/-/picomatch-2.3.1.tgz",
      "integrity": "sha512-JU3teHTNjmE2VCGFzuY8EXzCDVwEqB2a8fsIvwaStHhAWJEeVd1o1QD80CU6+ZdEXXSLbSsuLwJjkCBWqRQUVA==",
      "dev": true,
      "engines": {
        "node": ">=8.6"
      },
      "funding": {
        "url": "https://github.com/sponsors/jonschlinkert"
      }
    },
    "node_modules/pidusage": {
      "version": "3.0.2",
      "resolved": "https://registry.npmjs.org/pidusage/-/pidusage-3.0.2.tgz",
      "integrity": "sha512-g0VU+y08pKw5M8EZ2rIGiEBaB8wrQMjYGFfW2QVIfyT8V+fq8YFLkvlz4bz5ljvFDJYNFCWT3PWqcRr2FKO81w==",
      "dev": true,
      "dependencies": {
        "safe-buffer": "^5.2.1"
      },
      "engines": {
        "node": ">=10"
      }
    },
    "node_modules/pm2": {
      "version": "5.3.1",
      "resolved": "https://registry.npmjs.org/pm2/-/pm2-5.3.1.tgz",
      "integrity": "sha512-DLVQHpSR1EegaTaRH3KbRXxpPVaqYwAp3uHSCtCsS++LSErvk07WSxuUnntFblBRqNU/w2KQyqs12mSq5wurkg==",
      "dev": true,
      "dependencies": {
        "@pm2/agent": "~2.0.0",
        "@pm2/io": "~5.0.0",
        "@pm2/js-api": "~0.8.0",
        "@pm2/pm2-version-check": "latest",
        "async": "~3.2.0",
        "blessed": "0.1.81",
        "chalk": "3.0.0",
        "chokidar": "^3.5.3",
        "cli-tableau": "^2.0.0",
        "commander": "2.15.1",
        "croner": "~4.1.92",
        "dayjs": "~1.11.5",
        "debug": "^4.3.1",
        "enquirer": "2.3.6",
        "eventemitter2": "5.0.1",
        "fclone": "1.0.11",
        "mkdirp": "1.0.4",
        "needle": "2.4.0",
        "pidusage": "~3.0",
        "pm2-axon": "~4.0.1",
        "pm2-axon-rpc": "~0.7.1",
        "pm2-deploy": "~1.0.2",
        "pm2-multimeter": "^0.1.2",
        "promptly": "^2",
        "semver": "^7.2",
        "source-map-support": "0.5.21",
        "sprintf-js": "1.1.2",
        "vizion": "~2.2.1",
        "yamljs": "0.3.0"
      },
      "bin": {
        "pm2": "bin/pm2",
        "pm2-dev": "bin/pm2-dev",
        "pm2-docker": "bin/pm2-docker",
        "pm2-runtime": "bin/pm2-runtime"
      },
      "engines": {
        "node": ">=10.0.0"
      },
      "optionalDependencies": {
        "pm2-sysmonit": "^1.2.8"
      }
    },
    "node_modules/pm2-axon": {
      "version": "4.0.1",
      "resolved": "https://registry.npmjs.org/pm2-axon/-/pm2-axon-4.0.1.tgz",
      "integrity": "sha512-kES/PeSLS8orT8dR5jMlNl+Yu4Ty3nbvZRmaAtROuVm9nYYGiaoXqqKQqQYzWQzMYWUKHMQTvBlirjE5GIIxqg==",
      "dev": true,
      "dependencies": {
        "amp": "~0.3.1",
        "amp-message": "~0.1.1",
        "debug": "^4.3.1",
        "escape-string-regexp": "^4.0.0"
      },
      "engines": {
        "node": ">=5"
      }
    },
    "node_modules/pm2-axon-rpc": {
      "version": "0.7.1",
      "resolved": "https://registry.npmjs.org/pm2-axon-rpc/-/pm2-axon-rpc-0.7.1.tgz",
      "integrity": "sha512-FbLvW60w+vEyvMjP/xom2UPhUN/2bVpdtLfKJeYM3gwzYhoTEEChCOICfFzxkxuoEleOlnpjie+n1nue91bDQw==",
      "dev": true,
      "dependencies": {
        "debug": "^4.3.1"
      },
      "engines": {
        "node": ">=5"
      }
    },
    "node_modules/pm2-axon-rpc/node_modules/debug": {
      "version": "4.3.4",
      "resolved": "https://registry.npmjs.org/debug/-/debug-4.3.4.tgz",
      "integrity": "sha512-PRWFHuSU3eDtQJPvnNY7Jcket1j0t5OuOsFzPPzsekD52Zl8qUfFIPEiswXqIvHWGVHOgX+7G/vCNNhehwxfkQ==",
      "dev": true,
      "dependencies": {
        "ms": "2.1.2"
      },
      "engines": {
        "node": ">=6.0"
      },
      "peerDependenciesMeta": {
        "supports-color": {
          "optional": true
        }
      }
    },
    "node_modules/pm2-axon-rpc/node_modules/ms": {
      "version": "2.1.2",
      "resolved": "https://registry.npmjs.org/ms/-/ms-2.1.2.tgz",
      "integrity": "sha512-sGkPx+VjMtmA6MX27oA4FBFELFCZZ4S4XqeGOXCv68tT+jb3vk/RyaKWP0PTKyWtmLSM0b+adUTEvbs1PEaH2w==",
      "dev": true
    },
    "node_modules/pm2-axon/node_modules/debug": {
      "version": "4.3.4",
      "resolved": "https://registry.npmjs.org/debug/-/debug-4.3.4.tgz",
      "integrity": "sha512-PRWFHuSU3eDtQJPvnNY7Jcket1j0t5OuOsFzPPzsekD52Zl8qUfFIPEiswXqIvHWGVHOgX+7G/vCNNhehwxfkQ==",
      "dev": true,
      "dependencies": {
        "ms": "2.1.2"
      },
      "engines": {
        "node": ">=6.0"
      },
      "peerDependenciesMeta": {
        "supports-color": {
          "optional": true
        }
      }
    },
    "node_modules/pm2-axon/node_modules/ms": {
      "version": "2.1.2",
      "resolved": "https://registry.npmjs.org/ms/-/ms-2.1.2.tgz",
      "integrity": "sha512-sGkPx+VjMtmA6MX27oA4FBFELFCZZ4S4XqeGOXCv68tT+jb3vk/RyaKWP0PTKyWtmLSM0b+adUTEvbs1PEaH2w==",
      "dev": true
    },
    "node_modules/pm2-deploy": {
      "version": "1.0.2",
      "resolved": "https://registry.npmjs.org/pm2-deploy/-/pm2-deploy-1.0.2.tgz",
      "integrity": "sha512-YJx6RXKrVrWaphEYf++EdOOx9EH18vM8RSZN/P1Y+NokTKqYAca/ejXwVLyiEpNju4HPZEk3Y2uZouwMqUlcgg==",
      "dev": true,
      "dependencies": {
        "run-series": "^1.1.8",
        "tv4": "^1.3.0"
      },
      "engines": {
        "node": ">=4.0.0"
      }
    },
    "node_modules/pm2-multimeter": {
      "version": "0.1.2",
      "resolved": "https://registry.npmjs.org/pm2-multimeter/-/pm2-multimeter-0.1.2.tgz",
      "integrity": "sha512-S+wT6XfyKfd7SJIBqRgOctGxaBzUOmVQzTAS+cg04TsEUObJVreha7lvCfX8zzGVr871XwCSnHUU7DQQ5xEsfA==",
      "dev": true,
      "dependencies": {
        "charm": "~0.1.1"
      }
    },
    "node_modules/pm2-sysmonit": {
      "version": "1.2.8",
      "resolved": "https://registry.npmjs.org/pm2-sysmonit/-/pm2-sysmonit-1.2.8.tgz",
      "integrity": "sha512-ACOhlONEXdCTVwKieBIQLSi2tQZ8eKinhcr9JpZSUAL8Qy0ajIgRtsLxG/lwPOW3JEKqPyw/UaHmTWhUzpP4kA==",
      "dev": true,
      "optional": true,
      "dependencies": {
        "async": "^3.2.0",
        "debug": "^4.3.1",
        "pidusage": "^2.0.21",
        "systeminformation": "^5.7",
        "tx2": "~1.0.4"
      }
    },
    "node_modules/pm2-sysmonit/node_modules/debug": {
      "version": "4.3.4",
      "resolved": "https://registry.npmjs.org/debug/-/debug-4.3.4.tgz",
      "integrity": "sha512-PRWFHuSU3eDtQJPvnNY7Jcket1j0t5OuOsFzPPzsekD52Zl8qUfFIPEiswXqIvHWGVHOgX+7G/vCNNhehwxfkQ==",
      "dev": true,
      "optional": true,
      "dependencies": {
        "ms": "2.1.2"
      },
      "engines": {
        "node": ">=6.0"
      },
      "peerDependenciesMeta": {
        "supports-color": {
          "optional": true
        }
      }
    },
    "node_modules/pm2-sysmonit/node_modules/ms": {
      "version": "2.1.2",
      "resolved": "https://registry.npmjs.org/ms/-/ms-2.1.2.tgz",
      "integrity": "sha512-sGkPx+VjMtmA6MX27oA4FBFELFCZZ4S4XqeGOXCv68tT+jb3vk/RyaKWP0PTKyWtmLSM0b+adUTEvbs1PEaH2w==",
      "dev": true,
      "optional": true
    },
    "node_modules/pm2-sysmonit/node_modules/pidusage": {
      "version": "2.0.21",
      "resolved": "https://registry.npmjs.org/pidusage/-/pidusage-2.0.21.tgz",
      "integrity": "sha512-cv3xAQos+pugVX+BfXpHsbyz/dLzX+lr44zNMsYiGxUw+kV5sgQCIcLd1z+0vq+KyC7dJ+/ts2PsfgWfSC3WXA==",
      "dev": true,
      "optional": true,
      "dependencies": {
        "safe-buffer": "^5.2.1"
      },
      "engines": {
        "node": ">=8"
      }
    },
    "node_modules/pm2/node_modules/chalk": {
      "version": "3.0.0",
      "resolved": "https://registry.npmjs.org/chalk/-/chalk-3.0.0.tgz",
      "integrity": "sha512-4D3B6Wf41KOYRFdszmDqMCGq5VV/uMAB273JILmO+3jAlh8X4qDtdtgCR3fxtbLEMzSx22QdhnDcJvu2u1fVwg==",
      "dev": true,
      "dependencies": {
        "ansi-styles": "^4.1.0",
        "supports-color": "^7.1.0"
      },
      "engines": {
        "node": ">=8"
      }
    },
    "node_modules/pm2/node_modules/debug": {
      "version": "4.3.4",
      "resolved": "https://registry.npmjs.org/debug/-/debug-4.3.4.tgz",
      "integrity": "sha512-PRWFHuSU3eDtQJPvnNY7Jcket1j0t5OuOsFzPPzsekD52Zl8qUfFIPEiswXqIvHWGVHOgX+7G/vCNNhehwxfkQ==",
      "dev": true,
      "dependencies": {
        "ms": "2.1.2"
      },
      "engines": {
        "node": ">=6.0"
      },
      "peerDependenciesMeta": {
        "supports-color": {
          "optional": true
        }
      }
    },
    "node_modules/pm2/node_modules/ms": {
      "version": "2.1.2",
      "resolved": "https://registry.npmjs.org/ms/-/ms-2.1.2.tgz",
      "integrity": "sha512-sGkPx+VjMtmA6MX27oA4FBFELFCZZ4S4XqeGOXCv68tT+jb3vk/RyaKWP0PTKyWtmLSM0b+adUTEvbs1PEaH2w==",
      "dev": true
    },
    "node_modules/postgres-array": {
      "version": "2.0.0",
      "resolved": "https://registry.npmjs.org/postgres-array/-/postgres-array-2.0.0.tgz",
      "integrity": "sha512-VpZrUqU5A69eQyW2c5CA1jtLecCsN2U/bD6VilrFDWq5+5UIEVO7nazS3TEcHf1zuPYO/sqGvUvW62g86RXZuA==",
      "engines": {
        "node": ">=4"
      }
    },
    "node_modules/postgres-bytea": {
      "version": "1.0.0",
      "resolved": "https://registry.npmjs.org/postgres-bytea/-/postgres-bytea-1.0.0.tgz",
      "integrity": "sha512-xy3pmLuQqRBZBXDULy7KbaitYqLcmxigw14Q5sj8QBVLqEwXfeybIKVWiqAXTlcvdvb0+xkOtDbfQMOf4lST1w==",
      "engines": {
        "node": ">=0.10.0"
      }
    },
    "node_modules/postgres-date": {
      "version": "1.0.7",
      "resolved": "https://registry.npmjs.org/postgres-date/-/postgres-date-1.0.7.tgz",
      "integrity": "sha512-suDmjLVQg78nMK2UZ454hAG+OAW+HQPZ6n++TNDUX+L0+uUlLywnoxJKDou51Zm+zTCjrCl0Nq6J9C5hP9vK/Q==",
      "engines": {
        "node": ">=0.10.0"
      }
    },
    "node_modules/postgres-interval": {
      "version": "1.2.0",
      "resolved": "https://registry.npmjs.org/postgres-interval/-/postgres-interval-1.2.0.tgz",
      "integrity": "sha512-9ZhXKM/rw350N1ovuWHbGxnGh/SNJ4cnxHiM0rxE4VN41wsg8P8zWn9hv/buK00RP4WvlOyr/RBDiptyxVbkZQ==",
      "dependencies": {
        "xtend": "^4.0.0"
      },
      "engines": {
        "node": ">=0.10.0"
      }
    },
    "node_modules/process-nextick-args": {
      "version": "2.0.1",
      "resolved": "https://registry.npmjs.org/process-nextick-args/-/process-nextick-args-2.0.1.tgz",
      "integrity": "sha512-3ouUOpQhtgrbOa17J7+uxOTpITYWaGP7/AhoR3+A+/1e9skrzelGi/dXzEYyvbxubEF6Wn2ypscTKiKJFFn1ag=="
    },
    "node_modules/promise-queue": {
      "version": "2.2.5",
      "resolved": "https://registry.npmjs.org/promise-queue/-/promise-queue-2.2.5.tgz",
      "integrity": "sha512-p/iXrPSVfnqPft24ZdNNLECw/UrtLTpT3jpAAMzl/o5/rDsGCPo3/CQS2611flL6LkoEJ3oQZw7C8Q80ZISXRQ==",
      "engines": {
        "node": ">= 0.8.0"
      }
    },
    "node_modules/promise-throttle": {
      "version": "1.1.2",
      "resolved": "https://registry.npmjs.org/promise-throttle/-/promise-throttle-1.1.2.tgz",
      "integrity": "sha512-dij7vjyXNewuuN/gyr+TX2KRjw48mbV5FEtgyXaIoJjGYAKT0au23/voNvy9eS4UNJjx2KUdEcO5Yyfc1h7vWQ=="
    },
    "node_modules/promptly": {
      "version": "2.2.0",
      "resolved": "https://registry.npmjs.org/promptly/-/promptly-2.2.0.tgz",
      "integrity": "sha512-aC9j+BZsRSSzEsXBNBwDnAxujdx19HycZoKgRgzWnS8eOHg1asuf9heuLprfbe739zY3IdUQx+Egv6Jn135WHA==",
      "dev": true,
      "dependencies": {
        "read": "^1.0.4"
      }
    },
    "node_modules/prompts": {
      "version": "2.4.2",
      "resolved": "https://registry.npmjs.org/prompts/-/prompts-2.4.2.tgz",
      "integrity": "sha512-NxNv/kLguCA7p3jE8oL2aEBsrJWgAakBpgmgK6lpPWV+WuOmY6r2/zbAVnP+T8bQlA0nzHXSJSJW0Hq7ylaD2Q==",
      "dependencies": {
        "kleur": "^3.0.3",
        "sisteransi": "^1.0.5"
      },
      "engines": {
        "node": ">= 6"
      }
    },
    "node_modules/proxy-addr": {
      "version": "2.0.7",
      "resolved": "https://registry.npmjs.org/proxy-addr/-/proxy-addr-2.0.7.tgz",
      "integrity": "sha512-llQsMLSUDUPT44jdrU/O37qlnifitDP+ZwrmmZcoSKyLKvtZxpyV0n2/bD/N4tBAAZ/gJEdZU7KMraoK1+XYAg==",
      "dependencies": {
        "forwarded": "0.2.0",
        "ipaddr.js": "1.9.1"
      },
      "engines": {
        "node": ">= 0.10"
      }
    },
    "node_modules/proxy-agent": {
      "version": "6.3.1",
      "resolved": "https://registry.npmjs.org/proxy-agent/-/proxy-agent-6.3.1.tgz",
      "integrity": "sha512-Rb5RVBy1iyqOtNl15Cw/llpeLH8bsb37gM1FUfKQ+Wck6xHlbAhWGUFiTRHtkjqGTA5pSHz6+0hrPW/oECihPQ==",
      "dev": true,
      "dependencies": {
        "agent-base": "^7.0.2",
        "debug": "^4.3.4",
        "http-proxy-agent": "^7.0.0",
        "https-proxy-agent": "^7.0.2",
        "lru-cache": "^7.14.1",
        "pac-proxy-agent": "^7.0.1",
        "proxy-from-env": "^1.1.0",
        "socks-proxy-agent": "^8.0.2"
      },
      "engines": {
        "node": ">= 14"
      }
    },
    "node_modules/proxy-agent/node_modules/agent-base": {
      "version": "7.1.0",
      "resolved": "https://registry.npmjs.org/agent-base/-/agent-base-7.1.0.tgz",
      "integrity": "sha512-o/zjMZRhJxny7OyEF+Op8X+efiELC7k7yOjMzgfzVqOzXqkBkWI79YoTdOtsuWd5BWhAGAuOY/Xa6xpiaWXiNg==",
      "dev": true,
      "dependencies": {
        "debug": "^4.3.4"
      },
      "engines": {
        "node": ">= 14"
      }
    },
    "node_modules/proxy-agent/node_modules/debug": {
      "version": "4.3.4",
      "resolved": "https://registry.npmjs.org/debug/-/debug-4.3.4.tgz",
      "integrity": "sha512-PRWFHuSU3eDtQJPvnNY7Jcket1j0t5OuOsFzPPzsekD52Zl8qUfFIPEiswXqIvHWGVHOgX+7G/vCNNhehwxfkQ==",
      "dev": true,
      "dependencies": {
        "ms": "2.1.2"
      },
      "engines": {
        "node": ">=6.0"
      },
      "peerDependenciesMeta": {
        "supports-color": {
          "optional": true
        }
      }
    },
    "node_modules/proxy-agent/node_modules/https-proxy-agent": {
      "version": "7.0.4",
      "resolved": "https://registry.npmjs.org/https-proxy-agent/-/https-proxy-agent-7.0.4.tgz",
      "integrity": "sha512-wlwpilI7YdjSkWaQ/7omYBMTliDcmCN8OLihO6I9B86g06lMyAoqgoDpV0XqoaPOKj+0DIdAvnsWfyAAhmimcg==",
      "dev": true,
      "dependencies": {
        "agent-base": "^7.0.2",
        "debug": "4"
      },
      "engines": {
        "node": ">= 14"
      }
    },
    "node_modules/proxy-agent/node_modules/lru-cache": {
      "version": "7.18.3",
      "resolved": "https://registry.npmjs.org/lru-cache/-/lru-cache-7.18.3.tgz",
      "integrity": "sha512-jumlc0BIUrS3qJGgIkWZsyfAM7NCWiBcCDhnd+3NNM5KbBmLTgHVfWBcg6W+rLUsIpzpERPsvwUP7CckAQSOoA==",
      "dev": true,
      "engines": {
        "node": ">=12"
      }
    },
    "node_modules/proxy-agent/node_modules/ms": {
      "version": "2.1.2",
      "resolved": "https://registry.npmjs.org/ms/-/ms-2.1.2.tgz",
      "integrity": "sha512-sGkPx+VjMtmA6MX27oA4FBFELFCZZ4S4XqeGOXCv68tT+jb3vk/RyaKWP0PTKyWtmLSM0b+adUTEvbs1PEaH2w==",
      "dev": true
    },
    "node_modules/proxy-from-env": {
      "version": "1.1.0",
      "resolved": "https://registry.npmjs.org/proxy-from-env/-/proxy-from-env-1.1.0.tgz",
      "integrity": "sha512-D+zkORCbA9f1tdWRK0RaCR3GPv50cMxcrz4X8k5LTSUD1Dkw47mKJEZQNunItRTkWwgtaUSo1RVFRIG9ZXiFYg=="
    },
    "node_modules/pstree.remy": {
      "version": "1.1.8",
      "resolved": "https://registry.npmjs.org/pstree.remy/-/pstree.remy-1.1.8.tgz",
      "integrity": "sha512-77DZwxQmxKnu3aR542U+X8FypNzbfJ+C5XQDk3uWjWxn6151aIMGthWYRXTqT1E5oJvg+ljaa2OJi+VfvCOQ8w==",
      "dev": true
    },
    "node_modules/punycode": {
      "version": "2.3.0",
      "resolved": "https://registry.npmjs.org/punycode/-/punycode-2.3.0.tgz",
      "integrity": "sha512-rRV+zQD8tVFys26lAGR9WUuS4iUAngJScM+ZRSKtvl5tKeZ2t5bvdNFdNHBW9FWR4guGHlgmsZ1G7BSm2wTbuA==",
      "engines": {
        "node": ">=6"
      }
    },
    "node_modules/qs": {
      "version": "6.11.0",
      "resolved": "https://registry.npmjs.org/qs/-/qs-6.11.0.tgz",
      "integrity": "sha512-MvjoMCJwEarSbUYk5O+nmoSzSutSsTwF85zcHPQ9OrlFoZOYIjaqBAJIqIXjptyD5vThxGq52Xu/MaJzRkIk4Q==",
      "dependencies": {
        "side-channel": "^1.0.4"
      },
      "engines": {
        "node": ">=0.6"
      },
      "funding": {
        "url": "https://github.com/sponsors/ljharb"
      }
    },
    "node_modules/range-parser": {
      "version": "1.2.1",
      "resolved": "https://registry.npmjs.org/range-parser/-/range-parser-1.2.1.tgz",
      "integrity": "sha512-Hrgsx+orqoygnmhFbKaHE6c296J+HTAQXoxEF6gNupROmmGJRoyzfG3ccAveqCBrwr/2yxQ5BVd/GTl5agOwSg==",
      "engines": {
        "node": ">= 0.6"
      }
    },
    "node_modules/raw-body": {
      "version": "2.5.2",
      "resolved": "https://registry.npmjs.org/raw-body/-/raw-body-2.5.2.tgz",
      "integrity": "sha512-8zGqypfENjCIqGhgXToC8aB2r7YrBX+AQAfIPs/Mlk+BtPTztOvTS01NRW/3Eh60J+a48lt8qsCzirQ6loCVfA==",
      "dependencies": {
        "bytes": "3.1.2",
        "http-errors": "2.0.0",
        "iconv-lite": "0.4.24",
        "unpipe": "1.0.0"
      },
      "engines": {
        "node": ">= 0.8"
      }
    },
    "node_modules/read": {
      "version": "1.0.7",
      "resolved": "https://registry.npmjs.org/read/-/read-1.0.7.tgz",
      "integrity": "sha512-rSOKNYUmaxy0om1BNjMN4ezNT6VKK+2xF4GBhc81mkH7L60i6dp8qPYrkndNLT3QPphoII3maL9PVC9XmhHwVQ==",
      "dev": true,
      "dependencies": {
        "mute-stream": "~0.0.4"
      },
      "engines": {
        "node": ">=0.8"
      }
    },
    "node_modules/readable-stream": {
      "version": "3.6.2",
      "resolved": "https://registry.npmjs.org/readable-stream/-/readable-stream-3.6.2.tgz",
      "integrity": "sha512-9u/sniCrY3D5WdsERHzHE4G2YCXqoG5FTHUiCC4SIbr6XcLZBY05ya9EKjYek9O5xOAwjGq+1JdGBAS7Q9ScoA==",
      "dependencies": {
        "inherits": "^2.0.3",
        "string_decoder": "^1.1.1",
        "util-deprecate": "^1.0.1"
      },
      "engines": {
        "node": ">= 6"
      }
    },
    "node_modules/readdir-glob": {
      "version": "1.1.3",
      "resolved": "https://registry.npmjs.org/readdir-glob/-/readdir-glob-1.1.3.tgz",
      "integrity": "sha512-v05I2k7xN8zXvPD9N+z/uhXPaj0sUFCe2rcWZIpBsqxfP7xXFQ0tipAd/wjj1YxWyWtUS5IDJpOG82JKt2EAVA==",
      "dependencies": {
        "minimatch": "^5.1.0"
      }
    },
    "node_modules/readdir-glob/node_modules/brace-expansion": {
      "version": "2.0.1",
      "resolved": "https://registry.npmjs.org/brace-expansion/-/brace-expansion-2.0.1.tgz",
      "integrity": "sha512-XnAIvQ8eM+kC6aULx6wuQiwVsnzsi9d3WxzV3FpWTGA19F621kwdbsAcFKXgKUHZWsy+mY6iL1sHTxWEFCytDA==",
      "dependencies": {
        "balanced-match": "^1.0.0"
      }
    },
    "node_modules/readdir-glob/node_modules/minimatch": {
      "version": "5.1.6",
      "resolved": "https://registry.npmjs.org/minimatch/-/minimatch-5.1.6.tgz",
      "integrity": "sha512-lKwV/1brpG6mBUFHtb7NUmtABCb2WZZmm2wNiOA5hAb8VdCS4B3dtMWyvcoViccwAW/COERjXLt0zP1zXUN26g==",
      "dependencies": {
        "brace-expansion": "^2.0.1"
      },
      "engines": {
        "node": ">=10"
      }
    },
    "node_modules/readdirp": {
      "version": "3.6.0",
      "resolved": "https://registry.npmjs.org/readdirp/-/readdirp-3.6.0.tgz",
      "integrity": "sha512-hOS089on8RduqdbhvQ5Z37A0ESjsqz6qnRcffsMU3495FuTdqSm+7bhJ29JvIOsBDEEnan5DPu9t3To9VRlMzA==",
      "dev": true,
      "dependencies": {
        "picomatch": "^2.2.1"
      },
      "engines": {
        "node": ">=8.10.0"
      }
    },
    "node_modules/redis": {
      "version": "4.6.7",
      "resolved": "https://registry.npmjs.org/redis/-/redis-4.6.7.tgz",
      "integrity": "sha512-KrkuNJNpCwRm5vFJh0tteMxW8SaUzkm5fBH7eL5hd/D0fAkzvapxbfGPP/r+4JAXdQuX7nebsBkBqA2RHB7Usw==",
      "dependencies": {
        "@redis/bloom": "1.2.0",
        "@redis/client": "1.5.8",
        "@redis/graph": "1.1.0",
        "@redis/json": "1.0.4",
        "@redis/search": "1.1.3",
        "@redis/time-series": "1.0.4"
      }
    },
    "node_modules/redis-errors": {
      "version": "1.2.0",
      "resolved": "https://registry.npmjs.org/redis-errors/-/redis-errors-1.2.0.tgz",
      "integrity": "sha512-1qny3OExCf0UvUV/5wpYKf2YwPcOqXzkwKKSmKHiE6ZMQs5heeE/c8eXK+PNllPvmjgAbfnsbpkGZWy8cBpn9w==",
      "engines": {
        "node": ">=4"
      }
    },
    "node_modules/redis-info": {
      "version": "3.1.0",
      "resolved": "https://registry.npmjs.org/redis-info/-/redis-info-3.1.0.tgz",
      "integrity": "sha512-ER4L9Sh/vm63DkIE0bkSjxluQlioBiBgf5w1UuldaW/3vPcecdljVDisZhmnCMvsxHNiARTTDDHGg9cGwTfrKg==",
      "dev": true,
      "dependencies": {
        "lodash": "^4.17.11"
      }
    },
    "node_modules/redis-parser": {
      "version": "3.0.0",
      "resolved": "https://registry.npmjs.org/redis-parser/-/redis-parser-3.0.0.tgz",
      "integrity": "sha512-DJnGAeenTdpMEH6uAJRK/uiyEIH9WVsUmoLwzudwGJUwZPp80PDBWPHXSAGNPwNvIXAbe7MSUB1zQFugFml66A==",
      "dependencies": {
        "redis-errors": "^1.0.0"
      },
      "engines": {
        "node": ">=4"
      }
    },
    "node_modules/redis-server": {
      "version": "1.2.2",
      "resolved": "https://registry.npmjs.org/redis-server/-/redis-server-1.2.2.tgz",
      "integrity": "sha512-pOaSIeSMVFkEFIuaMtpQ3TOr3uI4sUmEHm4ofGks5vTPRseHUszxyIlC70IFjUR9qSeH8o/ARZEM8dqcJmgGJw==",
      "dependencies": {
        "promise-queue": "^2.2.5"
      },
      "engines": {
        "node": ">=4.0.0"
      }
    },
    "node_modules/require-in-the-middle": {
      "version": "5.2.0",
      "resolved": "https://registry.npmjs.org/require-in-the-middle/-/require-in-the-middle-5.2.0.tgz",
      "integrity": "sha512-efCx3b+0Z69/LGJmm9Yvi4cqEdxnoGnxYxGxBghkkTTFeXRtTCmmhO0AnAfHz59k957uTSuy8WaHqOs8wbYUWg==",
      "dev": true,
      "dependencies": {
        "debug": "^4.1.1",
        "module-details-from-path": "^1.0.3",
        "resolve": "^1.22.1"
      },
      "engines": {
        "node": ">=6"
      }
    },
    "node_modules/require-in-the-middle/node_modules/debug": {
      "version": "4.3.4",
      "resolved": "https://registry.npmjs.org/debug/-/debug-4.3.4.tgz",
      "integrity": "sha512-PRWFHuSU3eDtQJPvnNY7Jcket1j0t5OuOsFzPPzsekD52Zl8qUfFIPEiswXqIvHWGVHOgX+7G/vCNNhehwxfkQ==",
      "dev": true,
      "dependencies": {
        "ms": "2.1.2"
      },
      "engines": {
        "node": ">=6.0"
      },
      "peerDependenciesMeta": {
        "supports-color": {
          "optional": true
        }
      }
    },
    "node_modules/require-in-the-middle/node_modules/ms": {
      "version": "2.1.2",
      "resolved": "https://registry.npmjs.org/ms/-/ms-2.1.2.tgz",
      "integrity": "sha512-sGkPx+VjMtmA6MX27oA4FBFELFCZZ4S4XqeGOXCv68tT+jb3vk/RyaKWP0PTKyWtmLSM0b+adUTEvbs1PEaH2w==",
      "dev": true
    },
    "node_modules/resolve": {
      "version": "1.22.2",
      "resolved": "https://registry.npmjs.org/resolve/-/resolve-1.22.2.tgz",
      "integrity": "sha512-Sb+mjNHOULsBv818T40qSPeRiuWLyaGMa5ewydRLFimneixmVy2zdivRl+AF6jaYPC8ERxGDmFSiqui6SfPd+g==",
      "dev": true,
      "dependencies": {
        "is-core-module": "^2.11.0",
        "path-parse": "^1.0.7",
        "supports-preserve-symlinks-flag": "^1.0.0"
      },
      "bin": {
        "resolve": "bin/resolve"
      },
      "funding": {
        "url": "https://github.com/sponsors/ljharb"
      }
    },
    "node_modules/rimraf": {
      "version": "3.0.2",
      "resolved": "https://registry.npmjs.org/rimraf/-/rimraf-3.0.2.tgz",
      "integrity": "sha512-JZkJMZkAGFFPP2YqXZXPbMlMBgsxzE8ILs4lMIX/2o0L9UBw9O/Y3o6wFw/i9YLapcUJWwqbi3kdxIPdC62TIA==",
      "dependencies": {
        "glob": "^7.1.3"
      },
      "bin": {
        "rimraf": "bin.js"
      },
      "funding": {
        "url": "https://github.com/sponsors/isaacs"
      }
    },
    "node_modules/run-series": {
      "version": "1.1.9",
      "resolved": "https://registry.npmjs.org/run-series/-/run-series-1.1.9.tgz",
      "integrity": "sha512-Arc4hUN896vjkqCYrUXquBFtRZdv1PfLbTYP71efP6butxyQ0kWpiNJyAgsxscmQg1cqvHY32/UCBzXedTpU2g==",
      "dev": true,
      "funding": [
        {
          "type": "github",
          "url": "https://github.com/sponsors/feross"
        },
        {
          "type": "patreon",
          "url": "https://www.patreon.com/feross"
        },
        {
          "type": "consulting",
          "url": "https://feross.org/support"
        }
      ]
    },
    "node_modules/safe-buffer": {
      "version": "5.2.1",
      "resolved": "https://registry.npmjs.org/safe-buffer/-/safe-buffer-5.2.1.tgz",
      "integrity": "sha512-rp3So07KcdmmKbGvgaNxQSJr7bGVSVk5S9Eq1F+ppbRo70+YeaDxkw5Dd8NPN+GD6bjnYm2VuPuCXmpuYvmCXQ==",
      "funding": [
        {
          "type": "github",
          "url": "https://github.com/sponsors/feross"
        },
        {
          "type": "patreon",
          "url": "https://www.patreon.com/feross"
        },
        {
          "type": "consulting",
          "url": "https://feross.org/support"
        }
      ]
    },
    "node_modules/safer-buffer": {
      "version": "2.1.2",
      "resolved": "https://registry.npmjs.org/safer-buffer/-/safer-buffer-2.1.2.tgz",
      "integrity": "sha512-YZo3K82SD7Riyi0E1EQPojLz7kpepnSQI9IyPbHHg1XXXevb5dJI7tpyN2ADxGcQbHG7vcyRHk0cbwqcQriUtg=="
    },
    "node_modules/sax": {
      "version": "1.2.4",
      "resolved": "https://registry.npmjs.org/sax/-/sax-1.2.4.tgz",
      "integrity": "sha512-NqVDv9TpANUjFm0N8uM5GxL36UgKi9/atZw+x7YFnQ8ckwFGKrl4xX4yWtrey3UJm5nP1kUbnYgLopqWNSRhWw==",
      "dev": true
    },
    "node_modules/saxes": {
      "version": "5.0.1",
      "resolved": "https://registry.npmjs.org/saxes/-/saxes-5.0.1.tgz",
      "integrity": "sha512-5LBh1Tls8c9xgGjw3QrMwETmTMVk0oFgvrFSvWx62llR2hcEInrKNZ2GZCCuuy2lvWrdl5jhbpeqc5hRYKFOcw==",
      "dependencies": {
        "xmlchars": "^2.2.0"
      },
      "engines": {
        "node": ">=10"
      }
    },
    "node_modules/semver": {
      "version": "7.6.0",
      "resolved": "https://registry.npmjs.org/semver/-/semver-7.6.0.tgz",
      "integrity": "sha512-EnwXhrlwXMk9gKu5/flx5sv/an57AkRplG3hTK68W7FRDN+k+OWBj65M7719OkA82XLBxrcX0KSHj+X5COhOVg==",
      "dependencies": {
        "lru-cache": "^6.0.0"
      },
      "bin": {
        "semver": "bin/semver.js"
      },
      "engines": {
        "node": ">=10"
      }
    },
    "node_modules/semver/node_modules/lru-cache": {
      "version": "6.0.0",
      "resolved": "https://registry.npmjs.org/lru-cache/-/lru-cache-6.0.0.tgz",
      "integrity": "sha512-Jo6dJ04CmSjuznwJSS3pUeWmd/H0ffTlkXXgwZi+eq1UCmqQwCh+eLsYOYCwY991i2Fah4h1BEMCx4qThGbsiA==",
      "dependencies": {
        "yallist": "^4.0.0"
      },
      "engines": {
        "node": ">=10"
      }
    },
    "node_modules/send": {
      "version": "0.18.0",
      "resolved": "https://registry.npmjs.org/send/-/send-0.18.0.tgz",
      "integrity": "sha512-qqWzuOjSFOuqPjFe4NOsMLafToQQwBSOEpS+FwEt3A2V3vKubTquT3vmLTQpFgMXp8AlFWFuP1qKaJZOtPpVXg==",
      "dependencies": {
        "debug": "2.6.9",
        "depd": "2.0.0",
        "destroy": "1.2.0",
        "encodeurl": "~1.0.2",
        "escape-html": "~1.0.3",
        "etag": "~1.8.1",
        "fresh": "0.5.2",
        "http-errors": "2.0.0",
        "mime": "1.6.0",
        "ms": "2.1.3",
        "on-finished": "2.4.1",
        "range-parser": "~1.2.1",
        "statuses": "2.0.1"
      },
      "engines": {
        "node": ">= 0.8.0"
      }
    },
    "node_modules/send/node_modules/ms": {
      "version": "2.1.3",
      "resolved": "https://registry.npmjs.org/ms/-/ms-2.1.3.tgz",
      "integrity": "sha512-6FlzubTLZG3J2a/NVCAleEhjzq5oxgHyaCU9yYXvcLsvoVaHJq/s5xXI6/XXP6tz7R9xAOtHnSO/tXtF3WRTlA=="
    },
    "node_modules/seq-queue": {
      "version": "0.0.5",
      "resolved": "https://registry.npmjs.org/seq-queue/-/seq-queue-0.0.5.tgz",
      "integrity": "sha512-hr3Wtp/GZIc/6DAGPDcV4/9WoZhjrkXsi5B/07QgX8tsdc6ilr7BFM6PM6rbdAX1kFSDYeZGLipIZZKyQP0O5Q=="
    },
    "node_modules/serve-static": {
      "version": "1.15.0",
      "resolved": "https://registry.npmjs.org/serve-static/-/serve-static-1.15.0.tgz",
      "integrity": "sha512-XGuRDNjXUijsUL0vl6nSD7cwURuzEgglbOaFuZM9g3kwDXOWVTck0jLzjPzGD+TazWbboZYu52/9/XPdUgne9g==",
      "dependencies": {
        "encodeurl": "~1.0.2",
        "escape-html": "~1.0.3",
        "parseurl": "~1.3.3",
        "send": "0.18.0"
      },
      "engines": {
        "node": ">= 0.8.0"
      }
    },
    "node_modules/set-blocking": {
      "version": "2.0.0",
      "resolved": "https://registry.npmjs.org/set-blocking/-/set-blocking-2.0.0.tgz",
      "integrity": "sha512-KiKBS8AnWGEyLzofFfmvKwpdPzqiy16LvQfK3yv/fVH7Bj13/wl3JSR1J+rfgRE9q7xUJK4qvgS8raSOeLUehw=="
    },
    "node_modules/set-function-length": {
      "version": "1.2.2",
      "resolved": "https://registry.npmjs.org/set-function-length/-/set-function-length-1.2.2.tgz",
      "integrity": "sha512-pgRc4hJ4/sNjWCSS9AmnS40x3bNMDTknHgL5UaMBTMyJnU90EgWh1Rz+MC9eFu4BuN/UwZjKQuY/1v3rM7HMfg==",
      "dependencies": {
        "define-data-property": "^1.1.4",
        "es-errors": "^1.3.0",
        "function-bind": "^1.1.2",
        "get-intrinsic": "^1.2.4",
        "gopd": "^1.0.1",
        "has-property-descriptors": "^1.0.2"
      },
      "engines": {
        "node": ">= 0.4"
      }
    },
    "node_modules/setimmediate": {
      "version": "1.0.5",
      "resolved": "https://registry.npmjs.org/setimmediate/-/setimmediate-1.0.5.tgz",
      "integrity": "sha512-MATJdZp8sLqDl/68LfQmbP8zKPLQNV6BIZoIgrscFDQ+RsvK/BxeDQOgyxKKoh0y/8h3BqVFnCqQ/gd+reiIXA=="
    },
    "node_modules/setprototypeof": {
      "version": "1.2.0",
      "resolved": "https://registry.npmjs.org/setprototypeof/-/setprototypeof-1.2.0.tgz",
      "integrity": "sha512-E5LDX7Wrp85Kil5bhZv46j8jOeboKq5JMmYM3gVGdGH8xFpPWXUMsNrlODCrkoxMEeNi/XZIwuRvY4XNwYMJpw=="
    },
    "node_modules/shimmer": {
      "version": "1.2.1",
      "resolved": "https://registry.npmjs.org/shimmer/-/shimmer-1.2.1.tgz",
      "integrity": "sha512-sQTKC1Re/rM6XyFM6fIAGHRPVGvyXfgzIDvzoq608vM+jeyVD0Tu1E6Np0Kc2zAIFWIj963V2800iF/9LPieQw==",
      "dev": true
    },
    "node_modules/side-channel": {
      "version": "1.0.6",
      "resolved": "https://registry.npmjs.org/side-channel/-/side-channel-1.0.6.tgz",
      "integrity": "sha512-fDW/EZ6Q9RiO8eFG8Hj+7u/oW+XrPTIChwCOM2+th2A6OblDtYYIpve9m+KvI9Z4C9qSEXlaGR6bTEYHReuglA==",
      "dependencies": {
        "call-bind": "^1.0.7",
        "es-errors": "^1.3.0",
        "get-intrinsic": "^1.2.4",
        "object-inspect": "^1.13.1"
      },
      "engines": {
        "node": ">= 0.4"
      },
      "funding": {
        "url": "https://github.com/sponsors/ljharb"
      }
    },
    "node_modules/signal-exit": {
      "version": "3.0.7",
      "resolved": "https://registry.npmjs.org/signal-exit/-/signal-exit-3.0.7.tgz",
      "integrity": "sha512-wnD2ZE+l+SPC/uoS0vXeE9L1+0wuaMqKlfz9AMUo38JsyLSBWSFcHR1Rri62LZc12vLr1gb3jl7iwQhgwpAbGQ=="
    },
    "node_modules/simple-update-notifier": {
      "version": "1.1.0",
      "resolved": "https://registry.npmjs.org/simple-update-notifier/-/simple-update-notifier-1.1.0.tgz",
      "integrity": "sha512-VpsrsJSUcJEseSbMHkrsrAVSdvVS5I96Qo1QAQ4FxQ9wXFcB+pjj7FB7/us9+GcgfW4ziHtYMc1J0PLczb55mg==",
      "dev": true,
      "dependencies": {
        "semver": "~7.0.0"
      },
      "engines": {
        "node": ">=8.10.0"
      }
    },
    "node_modules/simple-update-notifier/node_modules/semver": {
      "version": "7.0.0",
      "resolved": "https://registry.npmjs.org/semver/-/semver-7.0.0.tgz",
      "integrity": "sha512-+GB6zVA9LWh6zovYQLALHwv5rb2PHGlJi3lfiqIHxR0uuwCgefcOJc59v9fv1w8GbStwxuuqqAjI9NMAOOgq1A==",
      "dev": true,
      "bin": {
        "semver": "bin/semver.js"
      }
    },
    "node_modules/sisteransi": {
      "version": "1.0.5",
      "resolved": "https://registry.npmjs.org/sisteransi/-/sisteransi-1.0.5.tgz",
      "integrity": "sha512-bLGGlR1QxBcynn2d5YmDX4MGjlZvy2MRBDRNHLJ8VI6l6+9FUiyTFNJ0IveOSP0bcXgVDPRcfGqA0pjaqUpfVg=="
    },
    "node_modules/smart-buffer": {
      "version": "4.2.0",
      "resolved": "https://registry.npmjs.org/smart-buffer/-/smart-buffer-4.2.0.tgz",
      "integrity": "sha512-94hK0Hh8rPqQl2xXc3HsaBoOXKV20MToPkcXvwbISWLEs+64sBq5kFgn2kJDHb1Pry9yrP0dxrCI9RRci7RXKg==",
      "engines": {
        "node": ">= 6.0.0",
        "npm": ">= 3.0.0"
      }
    },
    "node_modules/socks": {
      "version": "2.7.1",
      "resolved": "https://registry.npmjs.org/socks/-/socks-2.7.1.tgz",
      "integrity": "sha512-7maUZy1N7uo6+WVEX6psASxtNlKaNVMlGQKkG/63nEDdLOWNbiUMoLK7X4uYoLhQstau72mLgfEWcXcwsaHbYQ==",
      "dependencies": {
        "ip": "^2.0.0",
        "smart-buffer": "^4.2.0"
      },
      "engines": {
        "node": ">= 10.13.0",
        "npm": ">= 3.0.0"
      }
    },
    "node_modules/socks-proxy-agent": {
      "version": "8.0.2",
      "resolved": "https://registry.npmjs.org/socks-proxy-agent/-/socks-proxy-agent-8.0.2.tgz",
      "integrity": "sha512-8zuqoLv1aP/66PHF5TqwJ7Czm3Yv32urJQHrVyhD7mmA6d61Zv8cIXQYPTWwmg6qlupnPvs/QKDmfa4P/qct2g==",
      "dev": true,
      "dependencies": {
        "agent-base": "^7.0.2",
        "debug": "^4.3.4",
        "socks": "^2.7.1"
      },
      "engines": {
        "node": ">= 14"
      }
    },
    "node_modules/socks-proxy-agent/node_modules/agent-base": {
      "version": "7.1.0",
      "resolved": "https://registry.npmjs.org/agent-base/-/agent-base-7.1.0.tgz",
      "integrity": "sha512-o/zjMZRhJxny7OyEF+Op8X+efiELC7k7yOjMzgfzVqOzXqkBkWI79YoTdOtsuWd5BWhAGAuOY/Xa6xpiaWXiNg==",
      "dev": true,
      "dependencies": {
        "debug": "^4.3.4"
      },
      "engines": {
        "node": ">= 14"
      }
    },
    "node_modules/socks-proxy-agent/node_modules/debug": {
      "version": "4.3.4",
      "resolved": "https://registry.npmjs.org/debug/-/debug-4.3.4.tgz",
      "integrity": "sha512-PRWFHuSU3eDtQJPvnNY7Jcket1j0t5OuOsFzPPzsekD52Zl8qUfFIPEiswXqIvHWGVHOgX+7G/vCNNhehwxfkQ==",
      "dev": true,
      "dependencies": {
        "ms": "2.1.2"
      },
      "engines": {
        "node": ">=6.0"
      },
      "peerDependenciesMeta": {
        "supports-color": {
          "optional": true
        }
      }
    },
    "node_modules/socks-proxy-agent/node_modules/ms": {
      "version": "2.1.2",
      "resolved": "https://registry.npmjs.org/ms/-/ms-2.1.2.tgz",
      "integrity": "sha512-sGkPx+VjMtmA6MX27oA4FBFELFCZZ4S4XqeGOXCv68tT+jb3vk/RyaKWP0PTKyWtmLSM0b+adUTEvbs1PEaH2w==",
      "dev": true
    },
    "node_modules/source-map": {
      "version": "0.6.1",
      "resolved": "https://registry.npmjs.org/source-map/-/source-map-0.6.1.tgz",
      "integrity": "sha512-UjgapumWlbMhkBgzT7Ykc5YXUT46F0iKu8SGXq0bcwP5dz/h0Plj6enJqjz1Zbq2l5WaqYnrVbwWOWMyF3F47g==",
      "dev": true,
      "engines": {
        "node": ">=0.10.0"
      }
    },
    "node_modules/source-map-support": {
      "version": "0.5.21",
      "resolved": "https://registry.npmjs.org/source-map-support/-/source-map-support-0.5.21.tgz",
      "integrity": "sha512-uBHU3L3czsIyYXKX88fdrGovxdSCoTGDRZ6SYXtSRxLZUzHg5P/66Ht6uoUlHu9EZod+inXhKo3qQgwXUT/y1w==",
      "dev": true,
      "dependencies": {
        "buffer-from": "^1.0.0",
        "source-map": "^0.6.0"
      }
    },
    "node_modules/sparse-bitfield": {
      "version": "3.0.3",
      "resolved": "https://registry.npmjs.org/sparse-bitfield/-/sparse-bitfield-3.0.3.tgz",
      "integrity": "sha512-kvzhi7vqKTfkh0PZU+2D2PIllw2ymqJKujUcyPMd9Y75Nv4nPbGJZXNhxsgdQab2BmlDct1YnfQCguEvHr7VsQ==",
      "optional": true,
      "dependencies": {
        "memory-pager": "^1.0.2"
      }
    },
    "node_modules/split2": {
      "version": "4.2.0",
      "resolved": "https://registry.npmjs.org/split2/-/split2-4.2.0.tgz",
      "integrity": "sha512-UcjcJOWknrNkF6PLX83qcHM6KHgVKNkV62Y8a5uYDVv9ydGQVwAHMKqHdJje1VTWpljG0WYpCDhrCdAOYH4TWg==",
      "engines": {
        "node": ">= 10.x"
      }
    },
    "node_modules/sprintf-js": {
      "version": "1.1.2",
      "resolved": "https://registry.npmjs.org/sprintf-js/-/sprintf-js-1.1.2.tgz",
      "integrity": "sha512-VE0SOVEHCk7Qc8ulkWw3ntAzXuqf7S2lvwQaDLRnUeIEaKNQJzV6BwmLKhOqT61aGhfUMrXeaBk+oDGCzvhcug==",
      "dev": true
    },
    "node_modules/sqlstring": {
      "version": "2.3.3",
      "resolved": "https://registry.npmjs.org/sqlstring/-/sqlstring-2.3.3.tgz",
      "integrity": "sha512-qC9iz2FlN7DQl3+wjwn3802RTyjCx7sDvfQEXchwa6CWOx07/WVfh91gBmQ9fahw8snwGEWU3xGzOt4tFyHLxg==",
      "engines": {
        "node": ">= 0.6"
      }
    },
    "node_modules/standard-as-callback": {
      "version": "2.1.0",
      "resolved": "https://registry.npmjs.org/standard-as-callback/-/standard-as-callback-2.1.0.tgz",
      "integrity": "sha512-qoRRSyROncaz1z0mvYqIE4lCd9p2R90i6GxW3uZv5ucSu8tU7B5HXUP1gG8pVZsYNVaXjk8ClXHPttLyxAL48A=="
    },
    "node_modules/statuses": {
      "version": "2.0.1",
      "resolved": "https://registry.npmjs.org/statuses/-/statuses-2.0.1.tgz",
      "integrity": "sha512-RwNA9Z/7PrK06rYLIzFMlaF+l73iwpzsqRIFgbMLbTcLD6cOao82TaWefPXQvB2fOC4AjuYSEndS7N/mTCbkdQ==",
      "engines": {
        "node": ">= 0.8"
      }
    },
    "node_modules/streamsearch": {
      "version": "1.1.0",
      "resolved": "https://registry.npmjs.org/streamsearch/-/streamsearch-1.1.0.tgz",
      "integrity": "sha512-Mcc5wHehp9aXz1ax6bZUyY5afg9u2rv5cqQI3mRrYkGC8rW2hM02jWuwjtL++LS5qinSyhj2QfLyNsuc+VsExg==",
      "engines": {
        "node": ">=10.0.0"
      }
    },
    "node_modules/string_decoder": {
      "version": "1.3.0",
      "resolved": "https://registry.npmjs.org/string_decoder/-/string_decoder-1.3.0.tgz",
      "integrity": "sha512-hkRX8U1WjJFd8LsDJ2yQ/wWWxaopEsABU1XfkM8A+j0+85JAGppt16cr1Whg6KIbb4okU6Mql6BOj+uup/wKeA==",
      "dependencies": {
        "safe-buffer": "~5.2.0"
      }
    },
    "node_modules/string-width": {
      "version": "4.2.3",
      "resolved": "https://registry.npmjs.org/string-width/-/string-width-4.2.3.tgz",
      "integrity": "sha512-wKyQRQpjJ0sIp62ErSZdGsjMJWsap5oRNihHhu6G7JVO/9jIB6UyevL+tXuOqrng8j/cxKTWyWUwvSTriiZz/g==",
      "dependencies": {
        "emoji-regex": "^8.0.0",
        "is-fullwidth-code-point": "^3.0.0",
        "strip-ansi": "^6.0.1"
      },
      "engines": {
        "node": ">=8"
      }
    },
    "node_modules/strip-ansi": {
      "version": "6.0.1",
      "resolved": "https://registry.npmjs.org/strip-ansi/-/strip-ansi-6.0.1.tgz",
      "integrity": "sha512-Y38VPSHcqkFrCpFnQ9vuSXmquuv5oXOKpGeT6aGrr3o3Gc9AlVa6JBfUSOCnbxGGZF+/0ooI7KrPuUSztUdU5A==",
      "dependencies": {
        "ansi-regex": "^5.0.1"
      },
      "engines": {
        "node": ">=8"
      }
    },
    "node_modules/strnum": {
      "version": "1.0.5",
      "resolved": "https://registry.npmjs.org/strnum/-/strnum-1.0.5.tgz",
      "integrity": "sha512-J8bbNyKKXl5qYcR36TIO8W3mVGVHrmmxsd5PAItGkmyzwJvybiw2IVq5nqd0i4LSNSkB/sx9VHllbfFdr9k1JA==",
      "optional": true
    },
    "node_modules/supports-color": {
      "version": "7.2.0",
      "resolved": "https://registry.npmjs.org/supports-color/-/supports-color-7.2.0.tgz",
      "integrity": "sha512-qpCAvRl9stuOHveKsn7HncJRvv501qIacKzQlO/+Lwxc9+0q2wLyv4Dfvt80/DPn2pqOBsJdDiogXGR9+OvwRw==",
      "dev": true,
      "dependencies": {
        "has-flag": "^4.0.0"
      },
      "engines": {
        "node": ">=8"
      }
    },
    "node_modules/supports-preserve-symlinks-flag": {
      "version": "1.0.0",
      "resolved": "https://registry.npmjs.org/supports-preserve-symlinks-flag/-/supports-preserve-symlinks-flag-1.0.0.tgz",
      "integrity": "sha512-ot0WnXS9fgdkgIcePe6RHNk1WA8+muPa6cSjeR3V8K27q9BB1rTE3R1p7Hv0z1ZyAc8s6Vvv8DIyWf681MAt0w==",
      "dev": true,
      "engines": {
        "node": ">= 0.4"
      },
      "funding": {
        "url": "https://github.com/sponsors/ljharb"
      }
    },
    "node_modules/systeminformation": {
      "version": "5.22.6",
      "resolved": "https://registry.npmjs.org/systeminformation/-/systeminformation-5.22.6.tgz",
      "integrity": "sha512-hUTQX+bRgIFbv1T/z251NtwGwNIeSyWURnT2BGnsYu6dQNbkiBl4oAwk50acVfITFq1Zvb8KDNgibQK9uGlUGg==",
      "dev": true,
      "optional": true,
      "os": [
        "darwin",
        "linux",
        "win32",
        "freebsd",
        "openbsd",
        "netbsd",
        "sunos",
        "android"
      ],
      "bin": {
        "systeminformation": "lib/cli.js"
      },
      "engines": {
        "node": ">=8.0.0"
      },
      "funding": {
        "type": "Buy me a coffee",
        "url": "https://www.buymeacoffee.com/systeminfo"
      }
    },
    "node_modules/tar": {
      "version": "6.1.15",
      "resolved": "https://registry.npmjs.org/tar/-/tar-6.1.15.tgz",
      "integrity": "sha512-/zKt9UyngnxIT/EAGYuxaMYgOIJiP81ab9ZfkILq4oNLPFX50qyYmu7jRj9qeXoxmJHjGlbH0+cm2uy1WCs10A==",
      "dependencies": {
        "chownr": "^2.0.0",
        "fs-minipass": "^2.0.0",
        "minipass": "^5.0.0",
        "minizlib": "^2.1.1",
        "mkdirp": "^1.0.3",
        "yallist": "^4.0.0"
      },
      "engines": {
        "node": ">=10"
      }
    },
    "node_modules/tar-stream": {
      "version": "2.2.0",
      "resolved": "https://registry.npmjs.org/tar-stream/-/tar-stream-2.2.0.tgz",
      "integrity": "sha512-ujeqbceABgwMZxEJnk2HDY2DlnUZ+9oEcb1KzTVfYHio0UE6dG71n60d8D2I4qNvleWrrXpmjpt7vZeF1LnMZQ==",
      "dependencies": {
        "bl": "^4.0.3",
        "end-of-stream": "^1.4.1",
        "fs-constants": "^1.0.0",
        "inherits": "^2.0.3",
        "readable-stream": "^3.1.1"
      },
      "engines": {
        "node": ">=6"
      }
    },
    "node_modules/tmp": {
      "version": "0.2.1",
      "resolved": "https://registry.npmjs.org/tmp/-/tmp-0.2.1.tgz",
      "integrity": "sha512-76SUhtfqR2Ijn+xllcI5P1oyannHNHByD80W1q447gU3mp9G9PSpGdWmjUOHRDPiHYacIk66W7ubDTuPF3BEtQ==",
      "dependencies": {
        "rimraf": "^3.0.0"
      },
      "engines": {
        "node": ">=8.17.0"
      }
    },
    "node_modules/to-regex-range": {
      "version": "5.0.1",
      "resolved": "https://registry.npmjs.org/to-regex-range/-/to-regex-range-5.0.1.tgz",
      "integrity": "sha512-65P7iz6X5yEr1cwcgvQxbbIw7Uk3gOy5dIdtZ4rDveLqhrdJP+Li/Hx6tyK0NEb+2GCyneCMJiGqrADCSNk8sQ==",
      "dev": true,
      "dependencies": {
        "is-number": "^7.0.0"
      },
      "engines": {
        "node": ">=8.0"
      }
    },
    "node_modules/toidentifier": {
      "version": "1.0.1",
      "resolved": "https://registry.npmjs.org/toidentifier/-/toidentifier-1.0.1.tgz",
      "integrity": "sha512-o5sSPKEkg/DIQNmH43V0/uerLrpzVedkUh8tGNvaeXpfpuwjKenlSox/2O/BTlZUtEe+JG7s5YhEz608PlAHRA==",
      "engines": {
        "node": ">=0.6"
      }
    },
    "node_modules/touch": {
      "version": "3.1.0",
      "resolved": "https://registry.npmjs.org/touch/-/touch-3.1.0.tgz",
      "integrity": "sha512-WBx8Uy5TLtOSRtIq+M03/sKDrXCLHxwDcquSP2c43Le03/9serjQBIztjRz6FkJez9D/hleyAXTBGLwwZUw9lA==",
      "dev": true,
      "dependencies": {
        "nopt": "~1.0.10"
      },
      "bin": {
        "nodetouch": "bin/nodetouch.js"
      }
    },
    "node_modules/touch/node_modules/nopt": {
      "version": "1.0.10",
      "resolved": "https://registry.npmjs.org/nopt/-/nopt-1.0.10.tgz",
      "integrity": "sha512-NWmpvLSqUrgrAC9HCuxEvb+PSloHpqVu+FqcO4eeF2h5qYRhA7ev6KvelyQAKtegUbC6RypJnlEOhd8vloNKYg==",
      "dev": true,
      "dependencies": {
        "abbrev": "1"
      },
      "bin": {
        "nopt": "bin/nopt.js"
      },
      "engines": {
        "node": "*"
      }
    },
    "node_modules/tr46": {
      "version": "3.0.0",
      "resolved": "https://registry.npmjs.org/tr46/-/tr46-3.0.0.tgz",
      "integrity": "sha512-l7FvfAHlcmulp8kr+flpQZmVwtu7nfRV7NZujtN0OqES8EL4O4e0qqzL0DC5gAvx/ZC/9lk6rhcUwYvkBnBnYA==",
      "dependencies": {
        "punycode": "^2.1.1"
      },
      "engines": {
        "node": ">=12"
      }
    },
    "node_modules/traverse": {
      "version": "0.3.9",
      "resolved": "https://registry.npmjs.org/traverse/-/traverse-0.3.9.tgz",
      "integrity": "sha512-iawgk0hLP3SxGKDfnDJf8wTz4p2qImnyihM5Hh/sGvQ3K37dPi/w8sRhdNIxYA1TwFwc5mDhIJq+O0RsvXBKdQ==",
      "engines": {
        "node": "*"
      }
    },
    "node_modules/tslib": {
      "version": "2.6.2",
      "resolved": "https://registry.npmjs.org/tslib/-/tslib-2.6.2.tgz",
      "integrity": "sha512-AEYxH93jGFPn/a2iVAwW87VuUIkR1FVUKB77NwMF7nBTDkDrrT/Hpt/IrCJ0QXhW27jTBDcf5ZY7w6RiqTMw2Q==",
      "devOptional": true
    },
    "node_modules/tv4": {
      "version": "1.3.0",
      "resolved": "https://registry.npmjs.org/tv4/-/tv4-1.3.0.tgz",
      "integrity": "sha512-afizzfpJgvPr+eDkREK4MxJ/+r8nEEHcmitwgnPUqpaP+FpwQyadnxNoSACbgc/b1LsZYtODGoPiFxQrgJgjvw==",
      "dev": true,
      "engines": {
        "node": ">= 0.8.0"
      }
    },
    "node_modules/tx2": {
      "version": "1.0.5",
      "resolved": "https://registry.npmjs.org/tx2/-/tx2-1.0.5.tgz",
      "integrity": "sha512-sJ24w0y03Md/bxzK4FU8J8JveYYUbSs2FViLJ2D/8bytSiyPRbuE3DyL/9UKYXTZlV3yXq0L8GLlhobTnekCVg==",
      "dev": true,
      "optional": true,
      "dependencies": {
        "json-stringify-safe": "^5.0.1"
      }
    },
    "node_modules/type-is": {
      "version": "1.6.18",
      "resolved": "https://registry.npmjs.org/type-is/-/type-is-1.6.18.tgz",
      "integrity": "sha512-TkRKr9sUTxEH8MdfuCSP7VizJyzRNMjj2J2do2Jr3Kym598JVdEksuzPQCnlFPW4ky9Q+iA+ma9BGm06XQBy8g==",
      "dependencies": {
        "media-typer": "0.3.0",
        "mime-types": "~2.1.24"
      },
      "engines": {
        "node": ">= 0.6"
      }
    },
    "node_modules/undefsafe": {
      "version": "2.0.5",
      "resolved": "https://registry.npmjs.org/undefsafe/-/undefsafe-2.0.5.tgz",
      "integrity": "sha512-WxONCrssBM8TSPRqN5EmsjVrsv4A8X12J4ArBiiayv3DyyG3ZlIg6yysuuSYdZsVz3TKcTg2fd//Ujd4CHV1iA==",
      "dev": true
    },
    "node_modules/universalify": {
      "version": "2.0.1",
      "resolved": "https://registry.npmjs.org/universalify/-/universalify-2.0.1.tgz",
      "integrity": "sha512-gptHNQghINnc/vTGIk0SOFGFNXw7JVrlRUtConJRlvaw6DuX0wO5Jeko9sWrMBhh+PsYAZ7oXAiOnf/UKogyiw==",
      "dev": true,
      "engines": {
        "node": ">= 10.0.0"
      }
    },
    "node_modules/unpipe": {
      "version": "1.0.0",
      "resolved": "https://registry.npmjs.org/unpipe/-/unpipe-1.0.0.tgz",
      "integrity": "sha512-pjy2bYhSsufwWlKwPc+l3cN7+wuJlK6uz0YdJEOlQDbl6jo/YlPi4mb8agUkVC8BF7V8NuzeyPNqRksA3hztKQ==",
      "engines": {
        "node": ">= 0.8"
      }
    },
    "node_modules/unzipper": {
      "version": "0.10.14",
      "resolved": "https://registry.npmjs.org/unzipper/-/unzipper-0.10.14.tgz",
      "integrity": "sha512-ti4wZj+0bQTiX2KmKWuwj7lhV+2n//uXEotUmGuQqrbVZSEGFMbI68+c6JCQ8aAmUWYvtHEz2A8K6wXvueR/6g==",
      "dependencies": {
        "big-integer": "^1.6.17",
        "binary": "~0.3.0",
        "bluebird": "~3.4.1",
        "buffer-indexof-polyfill": "~1.0.0",
        "duplexer2": "~0.1.4",
        "fstream": "^1.0.12",
        "graceful-fs": "^4.2.2",
        "listenercount": "~1.0.1",
        "readable-stream": "~2.3.6",
        "setimmediate": "~1.0.4"
      }
    },
    "node_modules/unzipper/node_modules/readable-stream": {
      "version": "2.3.8",
      "resolved": "https://registry.npmjs.org/readable-stream/-/readable-stream-2.3.8.tgz",
      "integrity": "sha512-8p0AUk4XODgIewSi0l8Epjs+EVnWiK7NoDIEGU0HhE7+ZyY8D1IMY7odu5lRrFXGg71L15KG8QrPmum45RTtdA==",
      "dependencies": {
        "core-util-is": "~1.0.0",
        "inherits": "~2.0.3",
        "isarray": "~1.0.0",
        "process-nextick-args": "~2.0.0",
        "safe-buffer": "~5.1.1",
        "string_decoder": "~1.1.1",
        "util-deprecate": "~1.0.1"
      }
    },
    "node_modules/unzipper/node_modules/safe-buffer": {
      "version": "5.1.2",
      "resolved": "https://registry.npmjs.org/safe-buffer/-/safe-buffer-5.1.2.tgz",
      "integrity": "sha512-Gd2UZBJDkXlY7GbJxfsE8/nvKkUEU1G38c1siN6QP6a9PT9MmHB8GnpscSmMJSoF8LOIrt8ud/wPtojys4G6+g=="
    },
    "node_modules/unzipper/node_modules/string_decoder": {
      "version": "1.1.1",
      "resolved": "https://registry.npmjs.org/string_decoder/-/string_decoder-1.1.1.tgz",
      "integrity": "sha512-n/ShnvDi6FHbbVfviro+WojiFzv+s8MPMHBczVePfUpDJLwoLT0ht1l4YwBCbi8pJAveEEdnkHyPyTP/mzRfwg==",
      "dependencies": {
        "safe-buffer": "~5.1.0"
      }
    },
    "node_modules/util-deprecate": {
      "version": "1.0.2",
      "resolved": "https://registry.npmjs.org/util-deprecate/-/util-deprecate-1.0.2.tgz",
      "integrity": "sha512-EPD5q1uXyFxJpCrLnCc1nHnq3gOa6DZBocAIiI2TaSCA7VCJ1UJDMagCzIkXNsUYfD1daK//LTEQ8xiIbrHtcw=="
    },
    "node_modules/utils-merge": {
      "version": "1.0.1",
      "resolved": "https://registry.npmjs.org/utils-merge/-/utils-merge-1.0.1.tgz",
      "integrity": "sha512-pMZTvIkT1d+TFGvDOqodOclx0QWkkgi6Tdoa8gC8ffGAAqz9pzPTZWAybbsHHoED/ztMtkv/VoYTYyShUn81hA==",
      "engines": {
        "node": ">= 0.4.0"
      }
    },
    "node_modules/uuid": {
      "version": "8.3.2",
      "resolved": "https://registry.npmjs.org/uuid/-/uuid-8.3.2.tgz",
      "integrity": "sha512-+NYs2QeMWy+GWFOEm9xnn6HCDp0l7QBD7ml8zLUmJ+93Q5NF0NocErnwkTkXVFNiX3/fpC6afS8Dhb/gz7R7eg==",
      "bin": {
        "uuid": "dist/bin/uuid"
      }
    },
    "node_modules/validate.io-array": {
      "version": "1.0.6",
      "resolved": "https://registry.npmjs.org/validate.io-array/-/validate.io-array-1.0.6.tgz",
      "integrity": "sha512-DeOy7CnPEziggrOO5CZhVKJw6S3Yi7e9e65R1Nl/RTN1vTQKnzjfvks0/8kQ40FP/dsjRAOd4hxmJ7uLa6vxkg=="
    },
    "node_modules/validate.io-function": {
      "version": "1.0.2",
      "resolved": "https://registry.npmjs.org/validate.io-function/-/validate.io-function-1.0.2.tgz",
      "integrity": "sha512-LlFybRJEriSuBnUhQyG5bwglhh50EpTL2ul23MPIuR1odjO7XaMLFV8vHGwp7AZciFxtYOeiSCT5st+XSPONiQ=="
    },
    "node_modules/vary": {
      "version": "1.1.2",
      "resolved": "https://registry.npmjs.org/vary/-/vary-1.1.2.tgz",
      "integrity": "sha512-BNGbWLfd0eUPabhkXUVm0j8uuvREyTh5ovRa/dyow/BqAbZJyC+5fU+IzQOzmAKzYqYRAISoRhdQr3eIZ/PXqg==",
      "engines": {
        "node": ">= 0.8"
      }
    },
    "node_modules/vizion": {
      "version": "2.2.1",
      "resolved": "https://registry.npmjs.org/vizion/-/vizion-2.2.1.tgz",
      "integrity": "sha512-sfAcO2yeSU0CSPFI/DmZp3FsFE9T+8913nv1xWBOyzODv13fwkn6Vl7HqxGpkr9F608M+8SuFId3s+BlZqfXww==",
      "dev": true,
      "dependencies": {
        "async": "^2.6.3",
        "git-node-fs": "^1.0.0",
        "ini": "^1.3.5",
        "js-git": "^0.7.8"
      },
      "engines": {
        "node": ">=4.0"
      }
    },
    "node_modules/vizion/node_modules/async": {
      "version": "2.6.4",
      "resolved": "https://registry.npmjs.org/async/-/async-2.6.4.tgz",
      "integrity": "sha512-mzo5dfJYwAn29PeiJ0zvwTo04zj8HDJj0Mn8TD7sno7q12prdbnasKJHhkm2c1LgrhlJ0teaea8860oxi51mGA==",
      "dev": true,
      "dependencies": {
        "lodash": "^4.17.14"
      }
    },
    "node_modules/webidl-conversions": {
      "version": "7.0.0",
      "resolved": "https://registry.npmjs.org/webidl-conversions/-/webidl-conversions-7.0.0.tgz",
      "integrity": "sha512-VwddBukDzu71offAQR975unBIGqfKZpM+8ZX6ySk8nYhVoo5CYaZyzt3YBvYtRtO+aoGlqxPg/B87NGVZ/fu6g==",
      "engines": {
        "node": ">=12"
      }
    },
    "node_modules/whatwg-url": {
      "version": "11.0.0",
      "resolved": "https://registry.npmjs.org/whatwg-url/-/whatwg-url-11.0.0.tgz",
      "integrity": "sha512-RKT8HExMpoYx4igMiVMY83lN6UeITKJlBQ+vR/8ZJ8OCdSiN3RwCq+9gH0+Xzj0+5IrM6i4j/6LuvzbZIQgEcQ==",
      "dependencies": {
        "tr46": "^3.0.0",
        "webidl-conversions": "^7.0.0"
      },
      "engines": {
        "node": ">=12"
      }
    },
    "node_modules/wide-align": {
      "version": "1.1.5",
      "resolved": "https://registry.npmjs.org/wide-align/-/wide-align-1.1.5.tgz",
      "integrity": "sha512-eDMORYaPNZ4sQIuuYPDHdQvf4gyCF9rEEV/yPxGfwPkRodwEgiMUUXTx/dex+Me0wxx53S+NgUHaP7y3MGlDmg==",
      "dependencies": {
        "string-width": "^1.0.2 || 2 || 3 || 4"
      }
    },
    "node_modules/wrappy": {
      "version": "1.0.2",
      "resolved": "https://registry.npmjs.org/wrappy/-/wrappy-1.0.2.tgz",
      "integrity": "sha512-l4Sp/DRseor9wL6EvV2+TuQn63dMkPjZ/sp9XkghTEbV9KlPS1xUsZ3u7/IQO4wxtcFB4bgpQPRcR3QCvezPcQ=="
    },
    "node_modules/ws": {
      "version": "7.4.6",
      "resolved": "https://registry.npmjs.org/ws/-/ws-7.4.6.tgz",
      "integrity": "sha512-YmhHDO4MzaDLB+M9ym/mDA5z0naX8j7SIlT8f8z+I0VtzsRbekxEutHSme7NPS2qE8StCYQNUnfWdXta/Yu85A==",
      "dev": true,
      "engines": {
        "node": ">=8.3.0"
      },
      "peerDependencies": {
        "bufferutil": "^4.0.1",
        "utf-8-validate": "^5.0.2"
      },
      "peerDependenciesMeta": {
        "bufferutil": {
          "optional": true
        },
        "utf-8-validate": {
          "optional": true
        }
      }
    },
    "node_modules/xmlchars": {
      "version": "2.2.0",
      "resolved": "https://registry.npmjs.org/xmlchars/-/xmlchars-2.2.0.tgz",
      "integrity": "sha512-JZnDKK8B0RCDw84FNdDAIpZK+JuJw+s7Lz8nksI7SIuU3UXJJslUthsi+uWBUYOwPFwW7W7PRLRfUKpxjtjFCw=="
    },
    "node_modules/xtend": {
      "version": "4.0.2",
      "resolved": "https://registry.npmjs.org/xtend/-/xtend-4.0.2.tgz",
      "integrity": "sha512-LKYU1iAXJXUgAXn9URjiu+MWhyUXHsvfp7mcuYm9dSUKK0/CjtrUwFAxD82/mCWbtLsGjFIad0wIsod4zrTAEQ==",
      "engines": {
        "node": ">=0.4"
      }
    },
    "node_modules/yallist": {
      "version": "4.0.0",
      "resolved": "https://registry.npmjs.org/yallist/-/yallist-4.0.0.tgz",
      "integrity": "sha512-3wdGidZyq5PB084XLES5TpOSRA3wjXAlIWMhum2kRcv/41Sn2emQ0dycQW4uZXLejwKvg6EsvbdlVL+FYEct7A=="
    },
    "node_modules/yamljs": {
      "version": "0.3.0",
      "resolved": "https://registry.npmjs.org/yamljs/-/yamljs-0.3.0.tgz",
      "integrity": "sha512-C/FsVVhht4iPQYXOInoxUM/1ELSf9EsgKH34FofQOp6hwCPrW4vG4w5++TED3xRUo8gD7l0P1J1dLlDYzODsTQ==",
      "dev": true,
      "dependencies": {
        "argparse": "^1.0.7",
        "glob": "^7.0.5"
      },
      "bin": {
        "json2yaml": "bin/json2yaml",
        "yaml2json": "bin/yaml2json"
      }
    },
    "node_modules/zip-stream": {
      "version": "4.1.0",
      "resolved": "https://registry.npmjs.org/zip-stream/-/zip-stream-4.1.0.tgz",
      "integrity": "sha512-zshzwQW7gG7hjpBlgeQP9RuyPGNxvJdzR8SUM3QhxCnLjWN2E7j3dOvpeDcQoETfHx0urRS7EtmVToql7YpU4A==",
      "dependencies": {
        "archiver-utils": "^2.1.0",
        "compress-commons": "^4.1.0",
        "readable-stream": "^3.6.0"
      },
      "engines": {
        "node": ">= 10"
      }
    }
  },
  "dependencies": {
    "@aws-crypto/crc32": {
      "version": "3.0.0",
      "resolved": "https://registry.npmjs.org/@aws-crypto/crc32/-/crc32-3.0.0.tgz",
      "integrity": "sha512-IzSgsrxUcsrejQbPVilIKy16kAT52EwB6zSaI+M3xxIhKh5+aldEyvI+z6erM7TCLB2BJsFrtHjp6/4/sr+3dA==",
      "optional": true,
      "requires": {
        "@aws-crypto/util": "^3.0.0",
        "@aws-sdk/types": "^3.222.0",
        "tslib": "^1.11.1"
      },
      "dependencies": {
        "tslib": {
          "version": "1.14.1",
          "resolved": "https://registry.npmjs.org/tslib/-/tslib-1.14.1.tgz",
          "integrity": "sha512-Xni35NKzjgMrwevysHTCArtLDpPvye8zV/0E4EyYn43P7/7qvQwPh9BGkHewbMulVntbigmcT7rdX3BNo9wRJg==",
          "optional": true
        }
      }
    },
    "@aws-crypto/ie11-detection": {
      "version": "3.0.0",
      "resolved": "https://registry.npmjs.org/@aws-crypto/ie11-detection/-/ie11-detection-3.0.0.tgz",
      "integrity": "sha512-341lBBkiY1DfDNKai/wXM3aujNBkXR7tq1URPQDL9wi3AUbI80NR74uF1TXHMm7po1AcnFk8iu2S2IeU/+/A+Q==",
      "optional": true,
      "requires": {
        "tslib": "^1.11.1"
      },
      "dependencies": {
        "tslib": {
          "version": "1.14.1",
          "resolved": "https://registry.npmjs.org/tslib/-/tslib-1.14.1.tgz",
          "integrity": "sha512-Xni35NKzjgMrwevysHTCArtLDpPvye8zV/0E4EyYn43P7/7qvQwPh9BGkHewbMulVntbigmcT7rdX3BNo9wRJg==",
          "optional": true
        }
      }
    },
    "@aws-crypto/sha256-browser": {
      "version": "3.0.0",
      "resolved": "https://registry.npmjs.org/@aws-crypto/sha256-browser/-/sha256-browser-3.0.0.tgz",
      "integrity": "sha512-8VLmW2B+gjFbU5uMeqtQM6Nj0/F1bro80xQXCW6CQBWgosFWXTx77aeOF5CAIAmbOK64SdMBJdNr6J41yP5mvQ==",
      "optional": true,
      "requires": {
        "@aws-crypto/ie11-detection": "^3.0.0",
        "@aws-crypto/sha256-js": "^3.0.0",
        "@aws-crypto/supports-web-crypto": "^3.0.0",
        "@aws-crypto/util": "^3.0.0",
        "@aws-sdk/types": "^3.222.0",
        "@aws-sdk/util-locate-window": "^3.0.0",
        "@aws-sdk/util-utf8-browser": "^3.0.0",
        "tslib": "^1.11.1"
      },
      "dependencies": {
        "tslib": {
          "version": "1.14.1",
          "resolved": "https://registry.npmjs.org/tslib/-/tslib-1.14.1.tgz",
          "integrity": "sha512-Xni35NKzjgMrwevysHTCArtLDpPvye8zV/0E4EyYn43P7/7qvQwPh9BGkHewbMulVntbigmcT7rdX3BNo9wRJg==",
          "optional": true
        }
      }
    },
    "@aws-crypto/sha256-js": {
      "version": "3.0.0",
      "resolved": "https://registry.npmjs.org/@aws-crypto/sha256-js/-/sha256-js-3.0.0.tgz",
      "integrity": "sha512-PnNN7os0+yd1XvXAy23CFOmTbMaDxgxXtTKHybrJ39Y8kGzBATgBFibWJKH6BhytLI/Zyszs87xCOBNyBig6vQ==",
      "optional": true,
      "requires": {
        "@aws-crypto/util": "^3.0.0",
        "@aws-sdk/types": "^3.222.0",
        "tslib": "^1.11.1"
      },
      "dependencies": {
        "tslib": {
          "version": "1.14.1",
          "resolved": "https://registry.npmjs.org/tslib/-/tslib-1.14.1.tgz",
          "integrity": "sha512-Xni35NKzjgMrwevysHTCArtLDpPvye8zV/0E4EyYn43P7/7qvQwPh9BGkHewbMulVntbigmcT7rdX3BNo9wRJg==",
          "optional": true
        }
      }
    },
    "@aws-crypto/supports-web-crypto": {
      "version": "3.0.0",
      "resolved": "https://registry.npmjs.org/@aws-crypto/supports-web-crypto/-/supports-web-crypto-3.0.0.tgz",
      "integrity": "sha512-06hBdMwUAb2WFTuGG73LSC0wfPu93xWwo5vL2et9eymgmu3Id5vFAHBbajVWiGhPO37qcsdCap/FqXvJGJWPIg==",
      "optional": true,
      "requires": {
        "tslib": "^1.11.1"
      },
      "dependencies": {
        "tslib": {
          "version": "1.14.1",
          "resolved": "https://registry.npmjs.org/tslib/-/tslib-1.14.1.tgz",
          "integrity": "sha512-Xni35NKzjgMrwevysHTCArtLDpPvye8zV/0E4EyYn43P7/7qvQwPh9BGkHewbMulVntbigmcT7rdX3BNo9wRJg==",
          "optional": true
        }
      }
    },
    "@aws-crypto/util": {
      "version": "3.0.0",
      "resolved": "https://registry.npmjs.org/@aws-crypto/util/-/util-3.0.0.tgz",
      "integrity": "sha512-2OJlpeJpCR48CC8r+uKVChzs9Iungj9wkZrl8Z041DWEWvyIHILYKCPNzJghKsivj+S3mLo6BVc7mBNzdxA46w==",
      "optional": true,
      "requires": {
        "@aws-sdk/types": "^3.222.0",
        "@aws-sdk/util-utf8-browser": "^3.0.0",
        "tslib": "^1.11.1"
      },
      "dependencies": {
        "tslib": {
          "version": "1.14.1",
          "resolved": "https://registry.npmjs.org/tslib/-/tslib-1.14.1.tgz",
          "integrity": "sha512-Xni35NKzjgMrwevysHTCArtLDpPvye8zV/0E4EyYn43P7/7qvQwPh9BGkHewbMulVntbigmcT7rdX3BNo9wRJg==",
          "optional": true
        }
      }
    },
    "@aws-sdk/client-cognito-identity": {
      "version": "3.540.0",
      "resolved": "https://registry.npmjs.org/@aws-sdk/client-cognito-identity/-/client-cognito-identity-3.540.0.tgz",
      "integrity": "sha512-03vUaIKjvdcOmjDi8Fv9JgY+VQrt9QBpRkI8A1lrdPNgWqTEZXZi/zBsFRsxTe6hgsrZtxVnxLu6krSRILuqtw==",
      "optional": true,
      "requires": {
        "@aws-crypto/sha256-browser": "3.0.0",
        "@aws-crypto/sha256-js": "3.0.0",
        "@aws-sdk/client-sts": "3.540.0",
        "@aws-sdk/core": "3.535.0",
        "@aws-sdk/credential-provider-node": "3.540.0",
        "@aws-sdk/middleware-host-header": "3.535.0",
        "@aws-sdk/middleware-logger": "3.535.0",
        "@aws-sdk/middleware-recursion-detection": "3.535.0",
        "@aws-sdk/middleware-user-agent": "3.540.0",
        "@aws-sdk/region-config-resolver": "3.535.0",
        "@aws-sdk/types": "3.535.0",
        "@aws-sdk/util-endpoints": "3.540.0",
        "@aws-sdk/util-user-agent-browser": "3.535.0",
        "@aws-sdk/util-user-agent-node": "3.535.0",
        "@smithy/config-resolver": "^2.2.0",
        "@smithy/core": "^1.4.0",
        "@smithy/fetch-http-handler": "^2.5.0",
        "@smithy/hash-node": "^2.2.0",
        "@smithy/invalid-dependency": "^2.2.0",
        "@smithy/middleware-content-length": "^2.2.0",
        "@smithy/middleware-endpoint": "^2.5.0",
        "@smithy/middleware-retry": "^2.2.0",
        "@smithy/middleware-serde": "^2.3.0",
        "@smithy/middleware-stack": "^2.2.0",
        "@smithy/node-config-provider": "^2.3.0",
        "@smithy/node-http-handler": "^2.5.0",
        "@smithy/protocol-http": "^3.3.0",
        "@smithy/smithy-client": "^2.5.0",
        "@smithy/types": "^2.12.0",
        "@smithy/url-parser": "^2.2.0",
        "@smithy/util-base64": "^2.3.0",
        "@smithy/util-body-length-browser": "^2.2.0",
        "@smithy/util-body-length-node": "^2.3.0",
        "@smithy/util-defaults-mode-browser": "^2.2.0",
        "@smithy/util-defaults-mode-node": "^2.3.0",
        "@smithy/util-endpoints": "^1.2.0",
        "@smithy/util-middleware": "^2.2.0",
        "@smithy/util-retry": "^2.2.0",
        "@smithy/util-utf8": "^2.3.0",
        "tslib": "^2.6.2"
      }
    },
    "@aws-sdk/client-sso": {
      "version": "3.540.0",
      "resolved": "https://registry.npmjs.org/@aws-sdk/client-sso/-/client-sso-3.540.0.tgz",
      "integrity": "sha512-rrQZMuw4sxIo3eyAUUzPQRA336mPRnrAeSlSdVHBKZD8Fjvoy0lYry2vNhkPLpFZLso1J66KRyuIv4LzRR3v1Q==",
      "optional": true,
      "requires": {
        "@aws-crypto/sha256-browser": "3.0.0",
        "@aws-crypto/sha256-js": "3.0.0",
        "@aws-sdk/core": "3.535.0",
        "@aws-sdk/middleware-host-header": "3.535.0",
        "@aws-sdk/middleware-logger": "3.535.0",
        "@aws-sdk/middleware-recursion-detection": "3.535.0",
        "@aws-sdk/middleware-user-agent": "3.540.0",
        "@aws-sdk/region-config-resolver": "3.535.0",
        "@aws-sdk/types": "3.535.0",
        "@aws-sdk/util-endpoints": "3.540.0",
        "@aws-sdk/util-user-agent-browser": "3.535.0",
        "@aws-sdk/util-user-agent-node": "3.535.0",
        "@smithy/config-resolver": "^2.2.0",
        "@smithy/core": "^1.4.0",
        "@smithy/fetch-http-handler": "^2.5.0",
        "@smithy/hash-node": "^2.2.0",
        "@smithy/invalid-dependency": "^2.2.0",
        "@smithy/middleware-content-length": "^2.2.0",
        "@smithy/middleware-endpoint": "^2.5.0",
        "@smithy/middleware-retry": "^2.2.0",
        "@smithy/middleware-serde": "^2.3.0",
        "@smithy/middleware-stack": "^2.2.0",
        "@smithy/node-config-provider": "^2.3.0",
        "@smithy/node-http-handler": "^2.5.0",
        "@smithy/protocol-http": "^3.3.0",
        "@smithy/smithy-client": "^2.5.0",
        "@smithy/types": "^2.12.0",
        "@smithy/url-parser": "^2.2.0",
        "@smithy/util-base64": "^2.3.0",
        "@smithy/util-body-length-browser": "^2.2.0",
        "@smithy/util-body-length-node": "^2.3.0",
        "@smithy/util-defaults-mode-browser": "^2.2.0",
        "@smithy/util-defaults-mode-node": "^2.3.0",
        "@smithy/util-endpoints": "^1.2.0",
        "@smithy/util-middleware": "^2.2.0",
        "@smithy/util-retry": "^2.2.0",
        "@smithy/util-utf8": "^2.3.0",
        "tslib": "^2.6.2"
      }
    },
    "@aws-sdk/client-sso-oidc": {
      "version": "3.540.0",
      "resolved": "https://registry.npmjs.org/@aws-sdk/client-sso-oidc/-/client-sso-oidc-3.540.0.tgz",
      "integrity": "sha512-LZYK0lBRQK8D8M3Sqc96XiXkAV2v70zhTtF6weyzEpgwxZMfSuFJjs0jFyhaeZBZbZv7BBghIdhJ5TPavNxGMQ==",
      "optional": true,
      "requires": {
        "@aws-crypto/sha256-browser": "3.0.0",
        "@aws-crypto/sha256-js": "3.0.0",
        "@aws-sdk/client-sts": "3.540.0",
        "@aws-sdk/core": "3.535.0",
        "@aws-sdk/middleware-host-header": "3.535.0",
        "@aws-sdk/middleware-logger": "3.535.0",
        "@aws-sdk/middleware-recursion-detection": "3.535.0",
        "@aws-sdk/middleware-user-agent": "3.540.0",
        "@aws-sdk/region-config-resolver": "3.535.0",
        "@aws-sdk/types": "3.535.0",
        "@aws-sdk/util-endpoints": "3.540.0",
        "@aws-sdk/util-user-agent-browser": "3.535.0",
        "@aws-sdk/util-user-agent-node": "3.535.0",
        "@smithy/config-resolver": "^2.2.0",
        "@smithy/core": "^1.4.0",
        "@smithy/fetch-http-handler": "^2.5.0",
        "@smithy/hash-node": "^2.2.0",
        "@smithy/invalid-dependency": "^2.2.0",
        "@smithy/middleware-content-length": "^2.2.0",
        "@smithy/middleware-endpoint": "^2.5.0",
        "@smithy/middleware-retry": "^2.2.0",
        "@smithy/middleware-serde": "^2.3.0",
        "@smithy/middleware-stack": "^2.2.0",
        "@smithy/node-config-provider": "^2.3.0",
        "@smithy/node-http-handler": "^2.5.0",
        "@smithy/protocol-http": "^3.3.0",
        "@smithy/smithy-client": "^2.5.0",
        "@smithy/types": "^2.12.0",
        "@smithy/url-parser": "^2.2.0",
        "@smithy/util-base64": "^2.3.0",
        "@smithy/util-body-length-browser": "^2.2.0",
        "@smithy/util-body-length-node": "^2.3.0",
        "@smithy/util-defaults-mode-browser": "^2.2.0",
        "@smithy/util-defaults-mode-node": "^2.3.0",
        "@smithy/util-endpoints": "^1.2.0",
        "@smithy/util-middleware": "^2.2.0",
        "@smithy/util-retry": "^2.2.0",
        "@smithy/util-utf8": "^2.3.0",
        "tslib": "^2.6.2"
      }
    },
    "@aws-sdk/client-sts": {
      "version": "3.540.0",
      "resolved": "https://registry.npmjs.org/@aws-sdk/client-sts/-/client-sts-3.540.0.tgz",
      "integrity": "sha512-ITHUQxvpqfQX6obfpIi3KYGzZYfe/I5Ixjfxoi5lB7ISCtmxqObKB1fzD93wonkMJytJ7LUO8panZl/ojiJ1uw==",
      "optional": true,
      "requires": {
        "@aws-crypto/sha256-browser": "3.0.0",
        "@aws-crypto/sha256-js": "3.0.0",
        "@aws-sdk/core": "3.535.0",
        "@aws-sdk/middleware-host-header": "3.535.0",
        "@aws-sdk/middleware-logger": "3.535.0",
        "@aws-sdk/middleware-recursion-detection": "3.535.0",
        "@aws-sdk/middleware-user-agent": "3.540.0",
        "@aws-sdk/region-config-resolver": "3.535.0",
        "@aws-sdk/types": "3.535.0",
        "@aws-sdk/util-endpoints": "3.540.0",
        "@aws-sdk/util-user-agent-browser": "3.535.0",
        "@aws-sdk/util-user-agent-node": "3.535.0",
        "@smithy/config-resolver": "^2.2.0",
        "@smithy/core": "^1.4.0",
        "@smithy/fetch-http-handler": "^2.5.0",
        "@smithy/hash-node": "^2.2.0",
        "@smithy/invalid-dependency": "^2.2.0",
        "@smithy/middleware-content-length": "^2.2.0",
        "@smithy/middleware-endpoint": "^2.5.0",
        "@smithy/middleware-retry": "^2.2.0",
        "@smithy/middleware-serde": "^2.3.0",
        "@smithy/middleware-stack": "^2.2.0",
        "@smithy/node-config-provider": "^2.3.0",
        "@smithy/node-http-handler": "^2.5.0",
        "@smithy/protocol-http": "^3.3.0",
        "@smithy/smithy-client": "^2.5.0",
        "@smithy/types": "^2.12.0",
        "@smithy/url-parser": "^2.2.0",
        "@smithy/util-base64": "^2.3.0",
        "@smithy/util-body-length-browser": "^2.2.0",
        "@smithy/util-body-length-node": "^2.3.0",
        "@smithy/util-defaults-mode-browser": "^2.2.0",
        "@smithy/util-defaults-mode-node": "^2.3.0",
        "@smithy/util-endpoints": "^1.2.0",
        "@smithy/util-middleware": "^2.2.0",
        "@smithy/util-retry": "^2.2.0",
        "@smithy/util-utf8": "^2.3.0",
        "tslib": "^2.6.2"
      }
    },
    "@aws-sdk/core": {
      "version": "3.535.0",
      "resolved": "https://registry.npmjs.org/@aws-sdk/core/-/core-3.535.0.tgz",
      "integrity": "sha512-+Yusa9HziuaEDta1UaLEtMAtmgvxdxhPn7jgfRY6PplqAqgsfa5FR83sxy5qr2q7xjQTwHtV4MjQVuOjG9JsLw==",
      "optional": true,
      "requires": {
        "@smithy/core": "^1.4.0",
        "@smithy/protocol-http": "^3.3.0",
        "@smithy/signature-v4": "^2.2.0",
        "@smithy/smithy-client": "^2.5.0",
        "@smithy/types": "^2.12.0",
        "fast-xml-parser": "4.2.5",
        "tslib": "^2.6.2"
      }
    },
    "@aws-sdk/credential-provider-cognito-identity": {
      "version": "3.540.0",
      "resolved": "https://registry.npmjs.org/@aws-sdk/credential-provider-cognito-identity/-/credential-provider-cognito-identity-3.540.0.tgz",
      "integrity": "sha512-XOTAIuVgticX+43GMpRbi5OHmJAhHfoHYsVGu0eRLhri1yFqUHXJgHUd51QQtlA8cFQN7JnFFM6sF5EDCPF49g==",
      "optional": true,
      "requires": {
        "@aws-sdk/client-cognito-identity": "3.540.0",
        "@aws-sdk/types": "3.535.0",
        "@smithy/property-provider": "^2.2.0",
        "@smithy/types": "^2.12.0",
        "tslib": "^2.6.2"
      }
    },
    "@aws-sdk/credential-provider-env": {
      "version": "3.535.0",
      "resolved": "https://registry.npmjs.org/@aws-sdk/credential-provider-env/-/credential-provider-env-3.535.0.tgz",
      "integrity": "sha512-XppwO8c0GCGSAvdzyJOhbtktSEaShg14VJKg8mpMa1XcgqzmcqqHQjtDWbx5rZheY1VdpXZhpEzJkB6LpQejpA==",
      "optional": true,
      "requires": {
        "@aws-sdk/types": "3.535.0",
        "@smithy/property-provider": "^2.2.0",
        "@smithy/types": "^2.12.0",
        "tslib": "^2.6.2"
      }
    },
    "@aws-sdk/credential-provider-http": {
      "version": "3.535.0",
      "resolved": "https://registry.npmjs.org/@aws-sdk/credential-provider-http/-/credential-provider-http-3.535.0.tgz",
      "integrity": "sha512-kdj1wCmOMZ29jSlUskRqN04S6fJ4dvt0Nq9Z32SA6wO7UG8ht6Ot9h/au/eTWJM3E1somZ7D771oK7dQt9b8yw==",
      "optional": true,
      "requires": {
        "@aws-sdk/types": "3.535.0",
        "@smithy/fetch-http-handler": "^2.5.0",
        "@smithy/node-http-handler": "^2.5.0",
        "@smithy/property-provider": "^2.2.0",
        "@smithy/protocol-http": "^3.3.0",
        "@smithy/smithy-client": "^2.5.0",
        "@smithy/types": "^2.12.0",
        "@smithy/util-stream": "^2.2.0",
        "tslib": "^2.6.2"
      }
    },
    "@aws-sdk/credential-provider-ini": {
      "version": "3.540.0",
      "resolved": "https://registry.npmjs.org/@aws-sdk/credential-provider-ini/-/credential-provider-ini-3.540.0.tgz",
      "integrity": "sha512-igN/RbsnulIBwqXbwsWmR3srqmtbPF1dm+JteGvUY31FW65fTVvWvSr945Y/cf1UbhPmIQXntlsqESqpkhTHwg==",
      "optional": true,
      "requires": {
        "@aws-sdk/client-sts": "3.540.0",
        "@aws-sdk/credential-provider-env": "3.535.0",
        "@aws-sdk/credential-provider-process": "3.535.0",
        "@aws-sdk/credential-provider-sso": "3.540.0",
        "@aws-sdk/credential-provider-web-identity": "3.540.0",
        "@aws-sdk/types": "3.535.0",
        "@smithy/credential-provider-imds": "^2.3.0",
        "@smithy/property-provider": "^2.2.0",
        "@smithy/shared-ini-file-loader": "^2.4.0",
        "@smithy/types": "^2.12.0",
        "tslib": "^2.6.2"
      }
    },
    "@aws-sdk/credential-provider-node": {
      "version": "3.540.0",
      "resolved": "https://registry.npmjs.org/@aws-sdk/credential-provider-node/-/credential-provider-node-3.540.0.tgz",
      "integrity": "sha512-HKQZJbLHlrHX9A0B1poiYNXIIQfy8whTjuosTCYKPDBhhUyVAQfxy/KG726j0v43IhaNPLgTGZCJve4hAsazSw==",
      "optional": true,
      "requires": {
        "@aws-sdk/credential-provider-env": "3.535.0",
        "@aws-sdk/credential-provider-http": "3.535.0",
        "@aws-sdk/credential-provider-ini": "3.540.0",
        "@aws-sdk/credential-provider-process": "3.535.0",
        "@aws-sdk/credential-provider-sso": "3.540.0",
        "@aws-sdk/credential-provider-web-identity": "3.540.0",
        "@aws-sdk/types": "3.535.0",
        "@smithy/credential-provider-imds": "^2.3.0",
        "@smithy/property-provider": "^2.2.0",
        "@smithy/shared-ini-file-loader": "^2.4.0",
        "@smithy/types": "^2.12.0",
        "tslib": "^2.6.2"
      }
    },
    "@aws-sdk/credential-provider-process": {
      "version": "3.535.0",
      "resolved": "https://registry.npmjs.org/@aws-sdk/credential-provider-process/-/credential-provider-process-3.535.0.tgz",
      "integrity": "sha512-9O1OaprGCnlb/kYl8RwmH7Mlg8JREZctB8r9sa1KhSsWFq/SWO0AuJTyowxD7zL5PkeS4eTvzFFHWCa3OO5epA==",
      "optional": true,
      "requires": {
        "@aws-sdk/types": "3.535.0",
        "@smithy/property-provider": "^2.2.0",
        "@smithy/shared-ini-file-loader": "^2.4.0",
        "@smithy/types": "^2.12.0",
        "tslib": "^2.6.2"
      }
    },
    "@aws-sdk/credential-provider-sso": {
      "version": "3.540.0",
      "resolved": "https://registry.npmjs.org/@aws-sdk/credential-provider-sso/-/credential-provider-sso-3.540.0.tgz",
      "integrity": "sha512-tKkFqK227LF5ajc5EL6asXS32p3nkofpP8G7NRpU7zOEOQCg01KUc4JRX+ItI0T007CiN1J19yNoFqHLT/SqHg==",
      "optional": true,
      "requires": {
        "@aws-sdk/client-sso": "3.540.0",
        "@aws-sdk/token-providers": "3.540.0",
        "@aws-sdk/types": "3.535.0",
        "@smithy/property-provider": "^2.2.0",
        "@smithy/shared-ini-file-loader": "^2.4.0",
        "@smithy/types": "^2.12.0",
        "tslib": "^2.6.2"
      }
    },
    "@aws-sdk/credential-provider-web-identity": {
      "version": "3.540.0",
      "resolved": "https://registry.npmjs.org/@aws-sdk/credential-provider-web-identity/-/credential-provider-web-identity-3.540.0.tgz",
      "integrity": "sha512-OpDm9w3A168B44hSjpnvECP4rvnFzD86rN4VYdGADuCvEa5uEcdA/JuT5WclFPDqdWEmFBqS1pxBIJBf0g2Q9Q==",
      "optional": true,
      "requires": {
        "@aws-sdk/client-sts": "3.540.0",
        "@aws-sdk/types": "3.535.0",
        "@smithy/property-provider": "^2.2.0",
        "@smithy/types": "^2.12.0",
        "tslib": "^2.6.2"
      }
    },
    "@aws-sdk/credential-providers": {
      "version": "3.540.0",
      "resolved": "https://registry.npmjs.org/@aws-sdk/credential-providers/-/credential-providers-3.540.0.tgz",
      "integrity": "sha512-tAmvqdZngCrER5/AAwTmDSjO05LGIshKL+lwcJr2OUV5jtQVzfbFrorf+b5dnI+3i8+zGcEAV9omra4XGrO9Kg==",
      "optional": true,
      "requires": {
        "@aws-sdk/client-cognito-identity": "3.540.0",
        "@aws-sdk/client-sso": "3.540.0",
        "@aws-sdk/client-sts": "3.540.0",
        "@aws-sdk/credential-provider-cognito-identity": "3.540.0",
        "@aws-sdk/credential-provider-env": "3.535.0",
        "@aws-sdk/credential-provider-http": "3.535.0",
        "@aws-sdk/credential-provider-ini": "3.540.0",
        "@aws-sdk/credential-provider-node": "3.540.0",
        "@aws-sdk/credential-provider-process": "3.535.0",
        "@aws-sdk/credential-provider-sso": "3.540.0",
        "@aws-sdk/credential-provider-web-identity": "3.540.0",
        "@aws-sdk/types": "3.535.0",
        "@smithy/credential-provider-imds": "^2.3.0",
        "@smithy/property-provider": "^2.2.0",
        "@smithy/types": "^2.12.0",
        "tslib": "^2.6.2"
      }
    },
    "@aws-sdk/middleware-host-header": {
      "version": "3.535.0",
      "resolved": "https://registry.npmjs.org/@aws-sdk/middleware-host-header/-/middleware-host-header-3.535.0.tgz",
      "integrity": "sha512-0h6TWjBWtDaYwHMQJI9ulafeS4lLaw1vIxRjbpH0svFRt6Eve+Sy8NlVhECfTU2hNz/fLubvrUxsXoThaLBIew==",
      "optional": true,
      "requires": {
        "@aws-sdk/types": "3.535.0",
        "@smithy/protocol-http": "^3.3.0",
        "@smithy/types": "^2.12.0",
        "tslib": "^2.6.2"
      }
    },
    "@aws-sdk/middleware-logger": {
      "version": "3.535.0",
      "resolved": "https://registry.npmjs.org/@aws-sdk/middleware-logger/-/middleware-logger-3.535.0.tgz",
      "integrity": "sha512-huNHpONOrEDrdRTvSQr1cJiRMNf0S52NDXtaPzdxiubTkP+vni2MohmZANMOai/qT0olmEVX01LhZ0ZAOgmg6A==",
      "optional": true,
      "requires": {
        "@aws-sdk/types": "3.535.0",
        "@smithy/types": "^2.12.0",
        "tslib": "^2.6.2"
      }
    },
    "@aws-sdk/middleware-recursion-detection": {
      "version": "3.535.0",
      "resolved": "https://registry.npmjs.org/@aws-sdk/middleware-recursion-detection/-/middleware-recursion-detection-3.535.0.tgz",
      "integrity": "sha512-am2qgGs+gwqmR4wHLWpzlZ8PWhm4ktj5bYSgDrsOfjhdBlWNxvPoID9/pDAz5RWL48+oH7I6SQzMqxXsFDikrw==",
      "optional": true,
      "requires": {
        "@aws-sdk/types": "3.535.0",
        "@smithy/protocol-http": "^3.3.0",
        "@smithy/types": "^2.12.0",
        "tslib": "^2.6.2"
      }
    },
    "@aws-sdk/middleware-user-agent": {
      "version": "3.540.0",
      "resolved": "https://registry.npmjs.org/@aws-sdk/middleware-user-agent/-/middleware-user-agent-3.540.0.tgz",
      "integrity": "sha512-8Rd6wPeXDnOYzWj1XCmOKcx/Q87L0K1/EHqOBocGjLVbN3gmRxBvpmR1pRTjf7IsWfnnzN5btqtcAkfDPYQUMQ==",
      "optional": true,
      "requires": {
        "@aws-sdk/types": "3.535.0",
        "@aws-sdk/util-endpoints": "3.540.0",
        "@smithy/protocol-http": "^3.3.0",
        "@smithy/types": "^2.12.0",
        "tslib": "^2.6.2"
      }
    },
    "@aws-sdk/region-config-resolver": {
      "version": "3.535.0",
      "resolved": "https://registry.npmjs.org/@aws-sdk/region-config-resolver/-/region-config-resolver-3.535.0.tgz",
      "integrity": "sha512-IXOznDiaItBjsQy4Fil0kzX/J3HxIOknEphqHbOfUf+LpA5ugcsxuQQONrbEQusCBnfJyymrldBvBhFmtlU9Wg==",
      "optional": true,
      "requires": {
        "@aws-sdk/types": "3.535.0",
        "@smithy/node-config-provider": "^2.3.0",
        "@smithy/types": "^2.12.0",
        "@smithy/util-config-provider": "^2.3.0",
        "@smithy/util-middleware": "^2.2.0",
        "tslib": "^2.6.2"
      }
    },
    "@aws-sdk/token-providers": {
      "version": "3.540.0",
      "resolved": "https://registry.npmjs.org/@aws-sdk/token-providers/-/token-providers-3.540.0.tgz",
      "integrity": "sha512-9BvtiVEZe5Ev88Wa4ZIUbtT6BVcPwhxmVInQ6c12MYNb0WNL54BN6wLy/eknAfF05gpX2/NDU2pUDOyMPdm/+g==",
      "optional": true,
      "requires": {
        "@aws-sdk/client-sso-oidc": "3.540.0",
        "@aws-sdk/types": "3.535.0",
        "@smithy/property-provider": "^2.2.0",
        "@smithy/shared-ini-file-loader": "^2.4.0",
        "@smithy/types": "^2.12.0",
        "tslib": "^2.6.2"
      }
    },
    "@aws-sdk/types": {
      "version": "3.535.0",
      "resolved": "https://registry.npmjs.org/@aws-sdk/types/-/types-3.535.0.tgz",
      "integrity": "sha512-aY4MYfduNj+sRR37U7XxYR8wemfbKP6lx00ze2M2uubn7mZotuVrWYAafbMSXrdEMSToE5JDhr28vArSOoLcSg==",
      "optional": true,
      "requires": {
        "@smithy/types": "^2.12.0",
        "tslib": "^2.6.2"
      }
    },
    "@aws-sdk/util-endpoints": {
      "version": "3.540.0",
      "resolved": "https://registry.npmjs.org/@aws-sdk/util-endpoints/-/util-endpoints-3.540.0.tgz",
      "integrity": "sha512-1kMyQFAWx6f8alaI6UT65/5YW/7pDWAKAdNwL6vuJLea03KrZRX3PMoONOSJpAS5m3Ot7HlWZvf3wZDNTLELZw==",
      "optional": true,
      "requires": {
        "@aws-sdk/types": "3.535.0",
        "@smithy/types": "^2.12.0",
        "@smithy/util-endpoints": "^1.2.0",
        "tslib": "^2.6.2"
      }
    },
    "@aws-sdk/util-locate-window": {
      "version": "3.535.0",
      "resolved": "https://registry.npmjs.org/@aws-sdk/util-locate-window/-/util-locate-window-3.535.0.tgz",
      "integrity": "sha512-PHJ3SL6d2jpcgbqdgiPxkXpu7Drc2PYViwxSIqvvMKhDwzSB1W3mMvtpzwKM4IE7zLFodZo0GKjJ9AsoXndXhA==",
      "optional": true,
      "requires": {
        "tslib": "^2.6.2"
      }
    },
    "@aws-sdk/util-user-agent-browser": {
      "version": "3.535.0",
      "resolved": "https://registry.npmjs.org/@aws-sdk/util-user-agent-browser/-/util-user-agent-browser-3.535.0.tgz",
      "integrity": "sha512-RWMcF/xV5n+nhaA/Ff5P3yNP3Kur/I+VNZngog4TEs92oB/nwOdAg/2JL8bVAhUbMrjTjpwm7PItziYFQoqyig==",
      "optional": true,
      "requires": {
        "@aws-sdk/types": "3.535.0",
        "@smithy/types": "^2.12.0",
        "bowser": "^2.11.0",
        "tslib": "^2.6.2"
      }
    },
    "@aws-sdk/util-user-agent-node": {
      "version": "3.535.0",
      "resolved": "https://registry.npmjs.org/@aws-sdk/util-user-agent-node/-/util-user-agent-node-3.535.0.tgz",
      "integrity": "sha512-dRek0zUuIT25wOWJlsRm97nTkUlh1NDcLsQZIN2Y8KxhwoXXWtJs5vaDPT+qAg+OpcNj80i1zLR/CirqlFg/TQ==",
      "optional": true,
      "requires": {
        "@aws-sdk/types": "3.535.0",
        "@smithy/node-config-provider": "^2.3.0",
        "@smithy/types": "^2.12.0",
        "tslib": "^2.6.2"
      }
    },
    "@aws-sdk/util-utf8-browser": {
      "version": "3.259.0",
      "resolved": "https://registry.npmjs.org/@aws-sdk/util-utf8-browser/-/util-utf8-browser-3.259.0.tgz",
      "integrity": "sha512-UvFa/vR+e19XookZF8RzFZBrw2EUkQWxiBW0yYQAhvk3C+QVGl0H3ouca8LDBlBfQKXwmW3huo/59H8rwb1wJw==",
      "optional": true,
      "requires": {
        "tslib": "^2.3.1"
      }
    },
    "@fast-csv/format": {
      "version": "4.3.5",
      "resolved": "https://registry.npmjs.org/@fast-csv/format/-/format-4.3.5.tgz",
      "integrity": "sha512-8iRn6QF3I8Ak78lNAa+Gdl5MJJBM5vRHivFtMRUWINdevNo00K7OXxS2PshawLKTejVwieIlPmK5YlLu6w4u8A==",
      "requires": {
        "@types/node": "^14.0.1",
        "lodash.escaperegexp": "^4.1.2",
        "lodash.isboolean": "^3.0.3",
        "lodash.isequal": "^4.5.0",
        "lodash.isfunction": "^3.0.9",
        "lodash.isnil": "^4.0.0"
      },
      "dependencies": {
        "@types/node": {
          "version": "14.18.51",
          "resolved": "https://registry.npmjs.org/@types/node/-/node-14.18.51.tgz",
          "integrity": "sha512-P9bsdGFPpVtofEKlhWMVS2qqx1A/rt9QBfihWlklfHHpUpjtYse5AzFz6j4DWrARLYh6gRnw9+5+DJcrq3KvBA=="
        }
      }
    },
    "@fast-csv/parse": {
      "version": "4.3.6",
      "resolved": "https://registry.npmjs.org/@fast-csv/parse/-/parse-4.3.6.tgz",
      "integrity": "sha512-uRsLYksqpbDmWaSmzvJcuApSEe38+6NQZBUsuAyMZKqHxH0g1wcJgsKUvN3WC8tewaqFjBMMGrkHmC+T7k8LvA==",
      "requires": {
        "@types/node": "^14.0.1",
        "lodash.escaperegexp": "^4.1.2",
        "lodash.groupby": "^4.6.0",
        "lodash.isfunction": "^3.0.9",
        "lodash.isnil": "^4.0.0",
        "lodash.isundefined": "^3.0.1",
        "lodash.uniq": "^4.5.0"
      },
      "dependencies": {
        "@types/node": {
          "version": "14.18.51",
          "resolved": "https://registry.npmjs.org/@types/node/-/node-14.18.51.tgz",
          "integrity": "sha512-P9bsdGFPpVtofEKlhWMVS2qqx1A/rt9QBfihWlklfHHpUpjtYse5AzFz6j4DWrARLYh6gRnw9+5+DJcrq3KvBA=="
        }
      }
    },
    "@hapi/hoek": {
      "version": "9.3.0",
      "resolved": "https://registry.npmjs.org/@hapi/hoek/-/hoek-9.3.0.tgz",
      "integrity": "sha512-/c6rf4UJlmHlC9b5BaNvzAcFv7HZ2QHaV0D4/HNlBdvFnvQq8RI4kYdhyPCl7Xj+oWvTWQ8ujhqS53LIgAe6KQ=="
    },
    "@hapi/topo": {
      "version": "5.1.0",
      "resolved": "https://registry.npmjs.org/@hapi/topo/-/topo-5.1.0.tgz",
      "integrity": "sha512-foQZKJig7Ob0BMAYBfcJk8d77QtOe7Wo4ox7ff1lQYoNNAb6jwcY1ncdoy2e9wQZzvNy7ODZCYJkK8kzmcAnAg==",
      "requires": {
        "@hapi/hoek": "^9.0.0"
      }
    },
    "@ioredis/commands": {
      "version": "1.2.0",
      "resolved": "https://registry.npmjs.org/@ioredis/commands/-/commands-1.2.0.tgz",
      "integrity": "sha512-Sx1pU8EM64o2BrqNpEO1CNLtKQwyhuXuqyfH7oGKCk+1a33d2r5saW8zNwm3j6BTExtjrv2BxTgzzkMwts6vGg=="
    },
    "@mapbox/node-pre-gyp": {
      "version": "1.0.10",
      "resolved": "https://registry.npmjs.org/@mapbox/node-pre-gyp/-/node-pre-gyp-1.0.10.tgz",
      "integrity": "sha512-4ySo4CjzStuprMwk35H5pPbkymjv1SF3jGLj6rAHp/xT/RF7TL7bd9CTm1xDY49K2qF7jmR/g7k+SkLETP6opA==",
      "requires": {
        "detect-libc": "^2.0.0",
        "https-proxy-agent": "^5.0.0",
        "make-dir": "^3.1.0",
        "node-fetch": "^2.6.7",
        "nopt": "^5.0.0",
        "npmlog": "^5.0.1",
        "rimraf": "^3.0.2",
        "semver": "^7.3.5",
        "tar": "^6.1.11"
      }
    },
    "@mongodb-js/saslprep": {
      "version": "1.1.5",
      "resolved": "https://registry.npmjs.org/@mongodb-js/saslprep/-/saslprep-1.1.5.tgz",
      "integrity": "sha512-XLNOMH66KhJzUJNwT/qlMnS4WsNDWD5ASdyaSH3EtK+F4r/CFGa3jT4GNi4mfOitGvWXtdLgQJkQjxSVrio+jA==",
      "optional": true,
      "requires": {
        "sparse-bitfield": "^3.0.3"
      }
    },
    "@msgpackr-extract/msgpackr-extract-darwin-arm64": {
      "version": "3.0.2",
      "resolved": "https://registry.npmjs.org/@msgpackr-extract/msgpackr-extract-darwin-arm64/-/msgpackr-extract-darwin-arm64-3.0.2.tgz",
      "integrity": "sha512-9bfjwDxIDWmmOKusUcqdS4Rw+SETlp9Dy39Xui9BEGEk19dDwH0jhipwFzEff/pFg95NKymc6TOTbRKcWeRqyQ==",
      "optional": true
    },
    "@msgpackr-extract/msgpackr-extract-darwin-x64": {
      "version": "3.0.2",
      "resolved": "https://registry.npmjs.org/@msgpackr-extract/msgpackr-extract-darwin-x64/-/msgpackr-extract-darwin-x64-3.0.2.tgz",
      "integrity": "sha512-lwriRAHm1Yg4iDf23Oxm9n/t5Zpw1lVnxYU3HnJPTi2lJRkKTrps1KVgvL6m7WvmhYVt/FIsssWay+k45QHeuw==",
      "optional": true
    },
    "@msgpackr-extract/msgpackr-extract-linux-arm": {
      "version": "3.0.2",
      "resolved": "https://registry.npmjs.org/@msgpackr-extract/msgpackr-extract-linux-arm/-/msgpackr-extract-linux-arm-3.0.2.tgz",
      "integrity": "sha512-MOI9Dlfrpi2Cuc7i5dXdxPbFIgbDBGgKR5F2yWEa6FVEtSWncfVNKW5AKjImAQ6CZlBK9tympdsZJ2xThBiWWA==",
      "optional": true
    },
    "@msgpackr-extract/msgpackr-extract-linux-arm64": {
      "version": "3.0.2",
      "resolved": "https://registry.npmjs.org/@msgpackr-extract/msgpackr-extract-linux-arm64/-/msgpackr-extract-linux-arm64-3.0.2.tgz",
      "integrity": "sha512-FU20Bo66/f7He9Fp9sP2zaJ1Q8L9uLPZQDub/WlUip78JlPeMbVL8546HbZfcW9LNciEXc8d+tThSJjSC+tmsg==",
      "optional": true
    },
    "@msgpackr-extract/msgpackr-extract-linux-x64": {
      "version": "3.0.2",
      "resolved": "https://registry.npmjs.org/@msgpackr-extract/msgpackr-extract-linux-x64/-/msgpackr-extract-linux-x64-3.0.2.tgz",
      "integrity": "sha512-gsWNDCklNy7Ajk0vBBf9jEx04RUxuDQfBse918Ww+Qb9HCPoGzS+XJTLe96iN3BVK7grnLiYghP/M4L8VsaHeA==",
      "optional": true
    },
    "@msgpackr-extract/msgpackr-extract-win32-x64": {
      "version": "3.0.2",
      "resolved": "https://registry.npmjs.org/@msgpackr-extract/msgpackr-extract-win32-x64/-/msgpackr-extract-win32-x64-3.0.2.tgz",
      "integrity": "sha512-O+6Gs8UeDbyFpbSh2CPEz/UOrrdWPTBYNblZK5CxxLisYt4kGX3Sc+czffFonyjiGSq3jWLwJS/CCJc7tBr4sQ==",
      "optional": true
    },
    "@opencensus/core": {
      "version": "0.0.9",
      "resolved": "https://registry.npmjs.org/@opencensus/core/-/core-0.0.9.tgz",
      "integrity": "sha512-31Q4VWtbzXpVUd2m9JS6HEaPjlKvNMOiF7lWKNmXF84yUcgfAFL5re7/hjDmdyQbOp32oGc+RFV78jXIldVz6Q==",
      "dev": true,
      "requires": {
        "continuation-local-storage": "^3.2.1",
        "log-driver": "^1.2.7",
        "semver": "^5.5.0",
        "shimmer": "^1.2.0",
        "uuid": "^3.2.1"
      },
      "dependencies": {
        "semver": {
          "version": "5.7.2",
          "resolved": "https://registry.npmjs.org/semver/-/semver-5.7.2.tgz",
          "integrity": "sha512-cBznnQ9KjJqU67B52RMC65CMarK2600WFnbkcaiwWq3xy/5haFJlshgnpjovMVJ+Hff49d8GEn0b87C5pDQ10g==",
          "dev": true
        },
        "uuid": {
          "version": "3.4.0",
          "resolved": "https://registry.npmjs.org/uuid/-/uuid-3.4.0.tgz",
          "integrity": "sha512-HjSDRw6gZE5JMggctHBcjVak08+KEVhSIiDzFnT9S9aegmp85S/bReBVTb4QTFaRNptJ9kuYaNhnbNEOkbKb/A==",
          "dev": true
        }
      }
    },
    "@opencensus/propagation-b3": {
      "version": "0.0.8",
      "resolved": "https://registry.npmjs.org/@opencensus/propagation-b3/-/propagation-b3-0.0.8.tgz",
      "integrity": "sha512-PffXX2AL8Sh0VHQ52jJC4u3T0H6wDK6N/4bg7xh4ngMYOIi13aR1kzVvX1sVDBgfGwDOkMbl4c54Xm3tlPx/+A==",
      "dev": true,
      "requires": {
        "@opencensus/core": "^0.0.8",
        "uuid": "^3.2.1"
      },
      "dependencies": {
        "@opencensus/core": {
          "version": "0.0.8",
          "resolved": "https://registry.npmjs.org/@opencensus/core/-/core-0.0.8.tgz",
          "integrity": "sha512-yUFT59SFhGMYQgX0PhoTR0LBff2BEhPrD9io1jWfF/VDbakRfs6Pq60rjv0Z7iaTav5gQlttJCX2+VPxFWCuoQ==",
          "dev": true,
          "requires": {
            "continuation-local-storage": "^3.2.1",
            "log-driver": "^1.2.7",
            "semver": "^5.5.0",
            "shimmer": "^1.2.0",
            "uuid": "^3.2.1"
          }
        },
        "semver": {
          "version": "5.7.2",
          "resolved": "https://registry.npmjs.org/semver/-/semver-5.7.2.tgz",
          "integrity": "sha512-cBznnQ9KjJqU67B52RMC65CMarK2600WFnbkcaiwWq3xy/5haFJlshgnpjovMVJ+Hff49d8GEn0b87C5pDQ10g==",
          "dev": true
        },
        "uuid": {
          "version": "3.4.0",
          "resolved": "https://registry.npmjs.org/uuid/-/uuid-3.4.0.tgz",
          "integrity": "sha512-HjSDRw6gZE5JMggctHBcjVak08+KEVhSIiDzFnT9S9aegmp85S/bReBVTb4QTFaRNptJ9kuYaNhnbNEOkbKb/A==",
          "dev": true
        }
      }
    },
    "@pm2/agent": {
      "version": "2.0.3",
      "resolved": "https://registry.npmjs.org/@pm2/agent/-/agent-2.0.3.tgz",
      "integrity": "sha512-xkqqCoTf5VsciMqN0vb9jthW7olVAi4KRFNddCc7ZkeJZ3i8QwZANr4NSH2H5DvseRFHq7MiPspRY/EWAFWWTg==",
      "dev": true,
      "requires": {
        "async": "~3.2.0",
        "chalk": "~3.0.0",
        "dayjs": "~1.8.24",
        "debug": "~4.3.1",
        "eventemitter2": "~5.0.1",
        "fast-json-patch": "^3.0.0-1",
        "fclone": "~1.0.11",
        "nssocket": "0.6.0",
        "pm2-axon": "~4.0.1",
        "pm2-axon-rpc": "~0.7.0",
        "proxy-agent": "~6.3.0",
        "semver": "~7.5.0",
        "ws": "~7.4.0"
      },
      "dependencies": {
        "chalk": {
          "version": "3.0.0",
          "resolved": "https://registry.npmjs.org/chalk/-/chalk-3.0.0.tgz",
          "integrity": "sha512-4D3B6Wf41KOYRFdszmDqMCGq5VV/uMAB273JILmO+3jAlh8X4qDtdtgCR3fxtbLEMzSx22QdhnDcJvu2u1fVwg==",
          "dev": true,
          "requires": {
            "ansi-styles": "^4.1.0",
            "supports-color": "^7.1.0"
          }
        },
        "dayjs": {
          "version": "1.8.36",
          "resolved": "https://registry.npmjs.org/dayjs/-/dayjs-1.8.36.tgz",
          "integrity": "sha512-3VmRXEtw7RZKAf+4Tv1Ym9AGeo8r8+CjDi26x+7SYQil1UqtqdaokhzoEJohqlzt0m5kacJSDhJQkG/LWhpRBw==",
          "dev": true
        },
        "debug": {
          "version": "4.3.4",
          "resolved": "https://registry.npmjs.org/debug/-/debug-4.3.4.tgz",
          "integrity": "sha512-PRWFHuSU3eDtQJPvnNY7Jcket1j0t5OuOsFzPPzsekD52Zl8qUfFIPEiswXqIvHWGVHOgX+7G/vCNNhehwxfkQ==",
          "dev": true,
          "requires": {
            "ms": "2.1.2"
          }
        },
        "lru-cache": {
          "version": "6.0.0",
          "resolved": "https://registry.npmjs.org/lru-cache/-/lru-cache-6.0.0.tgz",
          "integrity": "sha512-Jo6dJ04CmSjuznwJSS3pUeWmd/H0ffTlkXXgwZi+eq1UCmqQwCh+eLsYOYCwY991i2Fah4h1BEMCx4qThGbsiA==",
          "dev": true,
          "requires": {
            "yallist": "^4.0.0"
          }
        },
        "ms": {
          "version": "2.1.2",
          "resolved": "https://registry.npmjs.org/ms/-/ms-2.1.2.tgz",
          "integrity": "sha512-sGkPx+VjMtmA6MX27oA4FBFELFCZZ4S4XqeGOXCv68tT+jb3vk/RyaKWP0PTKyWtmLSM0b+adUTEvbs1PEaH2w==",
          "dev": true
        },
        "semver": {
          "version": "7.5.4",
          "resolved": "https://registry.npmjs.org/semver/-/semver-7.5.4.tgz",
          "integrity": "sha512-1bCSESV6Pv+i21Hvpxp3Dx+pSD8lIPt8uVjRrxAUt/nbswYc+tK6Y2btiULjd4+fnq15PX+nqQDC7Oft7WkwcA==",
          "dev": true,
          "requires": {
            "lru-cache": "^6.0.0"
          }
        }
      }
    },
    "@pm2/io": {
      "version": "5.0.2",
      "resolved": "https://registry.npmjs.org/@pm2/io/-/io-5.0.2.tgz",
      "integrity": "sha512-XAvrNoQPKOyO/jJyCu8jPhLzlyp35MEf7w/carHXmWKddPzeNOFSEpSEqMzPDawsvpxbE+i918cNN+MwgVsStA==",
      "dev": true,
      "requires": {
        "@opencensus/core": "0.0.9",
        "@opencensus/propagation-b3": "0.0.8",
        "async": "~2.6.1",
        "debug": "~4.3.1",
        "eventemitter2": "^6.3.1",
        "require-in-the-middle": "^5.0.0",
        "semver": "~7.5.4",
        "shimmer": "^1.2.0",
        "signal-exit": "^3.0.3",
        "tslib": "1.9.3"
      },
      "dependencies": {
        "async": {
          "version": "2.6.4",
          "resolved": "https://registry.npmjs.org/async/-/async-2.6.4.tgz",
          "integrity": "sha512-mzo5dfJYwAn29PeiJ0zvwTo04zj8HDJj0Mn8TD7sno7q12prdbnasKJHhkm2c1LgrhlJ0teaea8860oxi51mGA==",
          "dev": true,
          "requires": {
            "lodash": "^4.17.14"
          }
        },
        "debug": {
          "version": "4.3.4",
          "resolved": "https://registry.npmjs.org/debug/-/debug-4.3.4.tgz",
          "integrity": "sha512-PRWFHuSU3eDtQJPvnNY7Jcket1j0t5OuOsFzPPzsekD52Zl8qUfFIPEiswXqIvHWGVHOgX+7G/vCNNhehwxfkQ==",
          "dev": true,
          "requires": {
            "ms": "2.1.2"
          }
        },
        "eventemitter2": {
          "version": "6.4.9",
          "resolved": "https://registry.npmjs.org/eventemitter2/-/eventemitter2-6.4.9.tgz",
          "integrity": "sha512-JEPTiaOt9f04oa6NOkc4aH+nVp5I3wEjpHbIPqfgCdD5v5bUzy7xQqwcVO2aDQgOWhI28da57HksMrzK9HlRxg==",
          "dev": true
        },
        "lru-cache": {
          "version": "6.0.0",
          "resolved": "https://registry.npmjs.org/lru-cache/-/lru-cache-6.0.0.tgz",
          "integrity": "sha512-Jo6dJ04CmSjuznwJSS3pUeWmd/H0ffTlkXXgwZi+eq1UCmqQwCh+eLsYOYCwY991i2Fah4h1BEMCx4qThGbsiA==",
          "dev": true,
          "requires": {
            "yallist": "^4.0.0"
          }
        },
        "ms": {
          "version": "2.1.2",
          "resolved": "https://registry.npmjs.org/ms/-/ms-2.1.2.tgz",
          "integrity": "sha512-sGkPx+VjMtmA6MX27oA4FBFELFCZZ4S4XqeGOXCv68tT+jb3vk/RyaKWP0PTKyWtmLSM0b+adUTEvbs1PEaH2w==",
          "dev": true
        },
        "semver": {
          "version": "7.5.4",
          "resolved": "https://registry.npmjs.org/semver/-/semver-7.5.4.tgz",
          "integrity": "sha512-1bCSESV6Pv+i21Hvpxp3Dx+pSD8lIPt8uVjRrxAUt/nbswYc+tK6Y2btiULjd4+fnq15PX+nqQDC7Oft7WkwcA==",
          "dev": true,
          "requires": {
            "lru-cache": "^6.0.0"
          }
        },
        "tslib": {
          "version": "1.9.3",
          "resolved": "https://registry.npmjs.org/tslib/-/tslib-1.9.3.tgz",
          "integrity": "sha512-4krF8scpejhaOgqzBEcGM7yDIEfi0/8+8zDRZhNZZ2kjmHJ4hv3zCbQWxoJGz1iw5U0Jl0nma13xzHXcncMavQ==",
          "dev": true
        }
      }
    },
    "@pm2/js-api": {
      "version": "0.8.0",
      "resolved": "https://registry.npmjs.org/@pm2/js-api/-/js-api-0.8.0.tgz",
      "integrity": "sha512-nmWzrA/BQZik3VBz+npRcNIu01kdBhWL0mxKmP1ciF/gTcujPTQqt027N9fc1pK9ERM8RipFhymw7RcmCyOEYA==",
      "dev": true,
      "requires": {
        "async": "^2.6.3",
        "debug": "~4.3.1",
        "eventemitter2": "^6.3.1",
        "extrareqp2": "^1.0.0",
        "ws": "^7.0.0"
      },
      "dependencies": {
        "async": {
          "version": "2.6.4",
          "resolved": "https://registry.npmjs.org/async/-/async-2.6.4.tgz",
          "integrity": "sha512-mzo5dfJYwAn29PeiJ0zvwTo04zj8HDJj0Mn8TD7sno7q12prdbnasKJHhkm2c1LgrhlJ0teaea8860oxi51mGA==",
          "dev": true,
          "requires": {
            "lodash": "^4.17.14"
          }
        },
        "debug": {
          "version": "4.3.4",
          "resolved": "https://registry.npmjs.org/debug/-/debug-4.3.4.tgz",
          "integrity": "sha512-PRWFHuSU3eDtQJPvnNY7Jcket1j0t5OuOsFzPPzsekD52Zl8qUfFIPEiswXqIvHWGVHOgX+7G/vCNNhehwxfkQ==",
          "dev": true,
          "requires": {
            "ms": "2.1.2"
          }
        },
        "eventemitter2": {
          "version": "6.4.9",
          "resolved": "https://registry.npmjs.org/eventemitter2/-/eventemitter2-6.4.9.tgz",
          "integrity": "sha512-JEPTiaOt9f04oa6NOkc4aH+nVp5I3wEjpHbIPqfgCdD5v5bUzy7xQqwcVO2aDQgOWhI28da57HksMrzK9HlRxg==",
          "dev": true
        },
        "ms": {
          "version": "2.1.2",
          "resolved": "https://registry.npmjs.org/ms/-/ms-2.1.2.tgz",
          "integrity": "sha512-sGkPx+VjMtmA6MX27oA4FBFELFCZZ4S4XqeGOXCv68tT+jb3vk/RyaKWP0PTKyWtmLSM0b+adUTEvbs1PEaH2w==",
          "dev": true
        }
      }
    },
    "@pm2/pm2-version-check": {
      "version": "1.0.4",
      "resolved": "https://registry.npmjs.org/@pm2/pm2-version-check/-/pm2-version-check-1.0.4.tgz",
      "integrity": "sha512-SXsM27SGH3yTWKc2fKR4SYNxsmnvuBQ9dd6QHtEWmiZ/VqaOYPAIlS8+vMcn27YLtAEBGvNRSh3TPNvtjZgfqA==",
      "dev": true,
      "requires": {
        "debug": "^4.3.1"
      },
      "dependencies": {
        "debug": {
          "version": "4.3.4",
          "resolved": "https://registry.npmjs.org/debug/-/debug-4.3.4.tgz",
          "integrity": "sha512-PRWFHuSU3eDtQJPvnNY7Jcket1j0t5OuOsFzPPzsekD52Zl8qUfFIPEiswXqIvHWGVHOgX+7G/vCNNhehwxfkQ==",
          "dev": true,
          "requires": {
            "ms": "2.1.2"
          }
        },
        "ms": {
          "version": "2.1.2",
          "resolved": "https://registry.npmjs.org/ms/-/ms-2.1.2.tgz",
          "integrity": "sha512-sGkPx+VjMtmA6MX27oA4FBFELFCZZ4S4XqeGOXCv68tT+jb3vk/RyaKWP0PTKyWtmLSM0b+adUTEvbs1PEaH2w==",
          "dev": true
        }
      }
    },
    "@redis/bloom": {
      "version": "1.2.0",
      "resolved": "https://registry.npmjs.org/@redis/bloom/-/bloom-1.2.0.tgz",
      "integrity": "sha512-HG2DFjYKbpNmVXsa0keLHp/3leGJz1mjh09f2RLGGLQZzSHpkmZWuwJbAvo3QcRY8p80m5+ZdXZdYOSBLlp7Cg==",
      "requires": {}
    },
    "@redis/client": {
      "version": "1.5.8",
      "resolved": "https://registry.npmjs.org/@redis/client/-/client-1.5.8.tgz",
      "integrity": "sha512-xzElwHIO6rBAqzPeVnCzgvrnBEcFL1P0w8P65VNLRkdVW8rOE58f52hdj0BDgmsdOm4f1EoXPZtH4Fh7M/qUpw==",
      "requires": {
        "cluster-key-slot": "1.1.2",
        "generic-pool": "3.9.0",
        "yallist": "4.0.0"
      }
    },
    "@redis/graph": {
      "version": "1.1.0",
      "resolved": "https://registry.npmjs.org/@redis/graph/-/graph-1.1.0.tgz",
      "integrity": "sha512-16yZWngxyXPd+MJxeSr0dqh2AIOi8j9yXKcKCwVaKDbH3HTuETpDVPcLujhFYVPtYrngSco31BUcSa9TH31Gqg==",
      "requires": {}
    },
    "@redis/json": {
      "version": "1.0.4",
      "resolved": "https://registry.npmjs.org/@redis/json/-/json-1.0.4.tgz",
      "integrity": "sha512-LUZE2Gdrhg0Rx7AN+cZkb1e6HjoSKaeeW8rYnt89Tly13GBI5eP4CwDVr+MY8BAYfCg4/N15OUrtLoona9uSgw==",
      "requires": {}
    },
    "@redis/search": {
      "version": "1.1.3",
      "resolved": "https://registry.npmjs.org/@redis/search/-/search-1.1.3.tgz",
      "integrity": "sha512-4Dg1JjvCevdiCBTZqjhKkGoC5/BcB7k9j99kdMnaXFXg8x4eyOIVg9487CMv7/BUVkFLZCaIh8ead9mU15DNng==",
      "requires": {}
    },
    "@redis/time-series": {
      "version": "1.0.4",
      "resolved": "https://registry.npmjs.org/@redis/time-series/-/time-series-1.0.4.tgz",
      "integrity": "sha512-ThUIgo2U/g7cCuZavucQTQzA9g9JbDDY2f64u3AbAoz/8vE2lt2U37LamDUVChhaDA3IRT9R6VvJwqnUfTJzng==",
      "requires": {}
    },
    "@sideway/address": {
      "version": "4.1.4",
      "resolved": "https://registry.npmjs.org/@sideway/address/-/address-4.1.4.tgz",
      "integrity": "sha512-7vwq+rOHVWjyXxVlR76Agnvhy8I9rpzjosTESvmhNeXOXdZZB15Fl+TI9x1SiHZH5Jv2wTGduSxFDIaq0m3DUw==",
      "requires": {
        "@hapi/hoek": "^9.0.0"
      }
    },
    "@sideway/formula": {
      "version": "3.0.1",
      "resolved": "https://registry.npmjs.org/@sideway/formula/-/formula-3.0.1.tgz",
      "integrity": "sha512-/poHZJJVjx3L+zVD6g9KgHfYnb443oi7wLu/XKojDviHy6HOEOA6z1Trk5aR1dGcmPenJEgb2sK2I80LeS3MIg=="
    },
    "@sideway/pinpoint": {
      "version": "2.0.0",
      "resolved": "https://registry.npmjs.org/@sideway/pinpoint/-/pinpoint-2.0.0.tgz",
      "integrity": "sha512-RNiOoTPkptFtSVzQevY/yWtZwf/RxyVnPy/OcA9HBM3MlGDnBEYL5B41H0MTn0Uec8Hi+2qUtTfG2WWZBmMejQ=="
    },
    "@smithy/abort-controller": {
      "version": "2.2.0",
      "resolved": "https://registry.npmjs.org/@smithy/abort-controller/-/abort-controller-2.2.0.tgz",
      "integrity": "sha512-wRlta7GuLWpTqtFfGo+nZyOO1vEvewdNR1R4rTxpC8XU6vG/NDyrFBhwLZsqg1NUoR1noVaXJPC/7ZK47QCySw==",
      "optional": true,
      "requires": {
        "@smithy/types": "^2.12.0",
        "tslib": "^2.6.2"
      }
    },
    "@smithy/config-resolver": {
      "version": "2.2.0",
      "resolved": "https://registry.npmjs.org/@smithy/config-resolver/-/config-resolver-2.2.0.tgz",
      "integrity": "sha512-fsiMgd8toyUba6n1WRmr+qACzXltpdDkPTAaDqc8QqPBUzO+/JKwL6bUBseHVi8tu9l+3JOK+tSf7cay+4B3LA==",
      "optional": true,
      "requires": {
        "@smithy/node-config-provider": "^2.3.0",
        "@smithy/types": "^2.12.0",
        "@smithy/util-config-provider": "^2.3.0",
        "@smithy/util-middleware": "^2.2.0",
        "tslib": "^2.6.2"
      }
    },
    "@smithy/core": {
      "version": "1.4.0",
      "resolved": "https://registry.npmjs.org/@smithy/core/-/core-1.4.0.tgz",
      "integrity": "sha512-uu9ZDI95Uij4qk+L6kyFjdk11zqBkcJ3Lv0sc6jZrqHvLyr0+oeekD3CnqMafBn/5PRI6uv6ulW3kNLRBUHeVw==",
      "optional": true,
      "requires": {
        "@smithy/middleware-endpoint": "^2.5.0",
        "@smithy/middleware-retry": "^2.2.0",
        "@smithy/middleware-serde": "^2.3.0",
        "@smithy/protocol-http": "^3.3.0",
        "@smithy/smithy-client": "^2.5.0",
        "@smithy/types": "^2.12.0",
        "@smithy/util-middleware": "^2.2.0",
        "tslib": "^2.6.2"
      }
    },
    "@smithy/credential-provider-imds": {
      "version": "2.3.0",
      "resolved": "https://registry.npmjs.org/@smithy/credential-provider-imds/-/credential-provider-imds-2.3.0.tgz",
      "integrity": "sha512-BWB9mIukO1wjEOo1Ojgl6LrG4avcaC7T/ZP6ptmAaW4xluhSIPZhY+/PI5YKzlk+jsm+4sQZB45Bt1OfMeQa3w==",
      "optional": true,
      "requires": {
        "@smithy/node-config-provider": "^2.3.0",
        "@smithy/property-provider": "^2.2.0",
        "@smithy/types": "^2.12.0",
        "@smithy/url-parser": "^2.2.0",
        "tslib": "^2.6.2"
      }
    },
    "@smithy/eventstream-codec": {
      "version": "2.2.0",
      "resolved": "https://registry.npmjs.org/@smithy/eventstream-codec/-/eventstream-codec-2.2.0.tgz",
      "integrity": "sha512-8janZoJw85nJmQZc4L8TuePp2pk1nxLgkxIR0TUjKJ5Dkj5oelB9WtiSSGXCQvNsJl0VSTvK/2ueMXxvpa9GVw==",
      "optional": true,
      "requires": {
        "@aws-crypto/crc32": "3.0.0",
        "@smithy/types": "^2.12.0",
        "@smithy/util-hex-encoding": "^2.2.0",
        "tslib": "^2.6.2"
      }
    },
    "@smithy/fetch-http-handler": {
      "version": "2.5.0",
      "resolved": "https://registry.npmjs.org/@smithy/fetch-http-handler/-/fetch-http-handler-2.5.0.tgz",
      "integrity": "sha512-BOWEBeppWhLn/no/JxUL/ghTfANTjT7kg3Ww2rPqTUY9R4yHPXxJ9JhMe3Z03LN3aPwiwlpDIUcVw1xDyHqEhw==",
      "optional": true,
      "requires": {
        "@smithy/protocol-http": "^3.3.0",
        "@smithy/querystring-builder": "^2.2.0",
        "@smithy/types": "^2.12.0",
        "@smithy/util-base64": "^2.3.0",
        "tslib": "^2.6.2"
      }
    },
    "@smithy/hash-node": {
      "version": "2.2.0",
      "resolved": "https://registry.npmjs.org/@smithy/hash-node/-/hash-node-2.2.0.tgz",
      "integrity": "sha512-zLWaC/5aWpMrHKpoDF6nqpNtBhlAYKF/7+9yMN7GpdR8CzohnWfGtMznPybnwSS8saaXBMxIGwJqR4HmRp6b3g==",
      "optional": true,
      "requires": {
        "@smithy/types": "^2.12.0",
        "@smithy/util-buffer-from": "^2.2.0",
        "@smithy/util-utf8": "^2.3.0",
        "tslib": "^2.6.2"
      }
    },
    "@smithy/invalid-dependency": {
      "version": "2.2.0",
      "resolved": "https://registry.npmjs.org/@smithy/invalid-dependency/-/invalid-dependency-2.2.0.tgz",
      "integrity": "sha512-nEDASdbKFKPXN2O6lOlTgrEEOO9NHIeO+HVvZnkqc8h5U9g3BIhWsvzFo+UcUbliMHvKNPD/zVxDrkP1Sbgp8Q==",
      "optional": true,
      "requires": {
        "@smithy/types": "^2.12.0",
        "tslib": "^2.6.2"
      }
    },
    "@smithy/is-array-buffer": {
      "version": "2.2.0",
      "resolved": "https://registry.npmjs.org/@smithy/is-array-buffer/-/is-array-buffer-2.2.0.tgz",
      "integrity": "sha512-GGP3O9QFD24uGeAXYUjwSTXARoqpZykHadOmA8G5vfJPK0/DC67qa//0qvqrJzL1xc8WQWX7/yc7fwudjPHPhA==",
      "optional": true,
      "requires": {
        "tslib": "^2.6.2"
      }
    },
    "@smithy/middleware-content-length": {
      "version": "2.2.0",
      "resolved": "https://registry.npmjs.org/@smithy/middleware-content-length/-/middleware-content-length-2.2.0.tgz",
      "integrity": "sha512-5bl2LG1Ah/7E5cMSC+q+h3IpVHMeOkG0yLRyQT1p2aMJkSrZG7RlXHPuAgb7EyaFeidKEnnd/fNaLLaKlHGzDQ==",
      "optional": true,
      "requires": {
        "@smithy/protocol-http": "^3.3.0",
        "@smithy/types": "^2.12.0",
        "tslib": "^2.6.2"
      }
    },
    "@smithy/middleware-endpoint": {
      "version": "2.5.0",
      "resolved": "https://registry.npmjs.org/@smithy/middleware-endpoint/-/middleware-endpoint-2.5.0.tgz",
      "integrity": "sha512-OBhI9ZEAG8Xen0xsFJwwNOt44WE2CWkfYIxTognC8x42Lfsdf0VN/wCMqpdkySMDio/vts10BiovAxQp0T0faA==",
      "optional": true,
      "requires": {
        "@smithy/middleware-serde": "^2.3.0",
        "@smithy/node-config-provider": "^2.3.0",
        "@smithy/shared-ini-file-loader": "^2.4.0",
        "@smithy/types": "^2.12.0",
        "@smithy/url-parser": "^2.2.0",
        "@smithy/util-middleware": "^2.2.0",
        "tslib": "^2.6.2"
      }
    },
    "@smithy/middleware-retry": {
      "version": "2.2.0",
      "resolved": "https://registry.npmjs.org/@smithy/middleware-retry/-/middleware-retry-2.2.0.tgz",
      "integrity": "sha512-PsjDOLpbevgn37yJbawmfVoanru40qVA8UEf2+YA1lvOefmhuhL6ZbKtGsLAWDRnE1OlAmedsbA/htH6iSZjNA==",
      "optional": true,
      "requires": {
        "@smithy/node-config-provider": "^2.3.0",
        "@smithy/protocol-http": "^3.3.0",
        "@smithy/service-error-classification": "^2.1.5",
        "@smithy/smithy-client": "^2.5.0",
        "@smithy/types": "^2.12.0",
        "@smithy/util-middleware": "^2.2.0",
        "@smithy/util-retry": "^2.2.0",
        "tslib": "^2.6.2",
        "uuid": "^8.3.2"
      }
    },
    "@smithy/middleware-serde": {
      "version": "2.3.0",
      "resolved": "https://registry.npmjs.org/@smithy/middleware-serde/-/middleware-serde-2.3.0.tgz",
      "integrity": "sha512-sIADe7ojwqTyvEQBe1nc/GXB9wdHhi9UwyX0lTyttmUWDJLP655ZYE1WngnNyXREme8I27KCaUhyhZWRXL0q7Q==",
      "optional": true,
      "requires": {
        "@smithy/types": "^2.12.0",
        "tslib": "^2.6.2"
      }
    },
    "@smithy/middleware-stack": {
      "version": "2.2.0",
      "resolved": "https://registry.npmjs.org/@smithy/middleware-stack/-/middleware-stack-2.2.0.tgz",
      "integrity": "sha512-Qntc3jrtwwrsAC+X8wms8zhrTr0sFXnyEGhZd9sLtsJ/6gGQKFzNB+wWbOcpJd7BR8ThNCoKt76BuQahfMvpeA==",
      "optional": true,
      "requires": {
        "@smithy/types": "^2.12.0",
        "tslib": "^2.6.2"
      }
    },
    "@smithy/node-config-provider": {
      "version": "2.3.0",
      "resolved": "https://registry.npmjs.org/@smithy/node-config-provider/-/node-config-provider-2.3.0.tgz",
      "integrity": "sha512-0elK5/03a1JPWMDPaS726Iw6LpQg80gFut1tNpPfxFuChEEklo2yL823V94SpTZTxmKlXFtFgsP55uh3dErnIg==",
      "optional": true,
      "requires": {
        "@smithy/property-provider": "^2.2.0",
        "@smithy/shared-ini-file-loader": "^2.4.0",
        "@smithy/types": "^2.12.0",
        "tslib": "^2.6.2"
      }
    },
    "@smithy/node-http-handler": {
      "version": "2.5.0",
      "resolved": "https://registry.npmjs.org/@smithy/node-http-handler/-/node-http-handler-2.5.0.tgz",
      "integrity": "sha512-mVGyPBzkkGQsPoxQUbxlEfRjrj6FPyA3u3u2VXGr9hT8wilsoQdZdvKpMBFMB8Crfhv5dNkKHIW0Yyuc7eABqA==",
      "optional": true,
      "requires": {
        "@smithy/abort-controller": "^2.2.0",
        "@smithy/protocol-http": "^3.3.0",
        "@smithy/querystring-builder": "^2.2.0",
        "@smithy/types": "^2.12.0",
        "tslib": "^2.6.2"
      }
    },
    "@smithy/property-provider": {
      "version": "2.2.0",
      "resolved": "https://registry.npmjs.org/@smithy/property-provider/-/property-provider-2.2.0.tgz",
      "integrity": "sha512-+xiil2lFhtTRzXkx8F053AV46QnIw6e7MV8od5Mi68E1ICOjCeCHw2XfLnDEUHnT9WGUIkwcqavXjfwuJbGlpg==",
      "optional": true,
      "requires": {
        "@smithy/types": "^2.12.0",
        "tslib": "^2.6.2"
      }
    },
    "@smithy/protocol-http": {
      "version": "3.3.0",
      "resolved": "https://registry.npmjs.org/@smithy/protocol-http/-/protocol-http-3.3.0.tgz",
      "integrity": "sha512-Xy5XK1AFWW2nlY/biWZXu6/krgbaf2dg0q492D8M5qthsnU2H+UgFeZLbM76FnH7s6RO/xhQRkj+T6KBO3JzgQ==",
      "optional": true,
      "requires": {
        "@smithy/types": "^2.12.0",
        "tslib": "^2.6.2"
      }
    },
    "@smithy/querystring-builder": {
      "version": "2.2.0",
      "resolved": "https://registry.npmjs.org/@smithy/querystring-builder/-/querystring-builder-2.2.0.tgz",
      "integrity": "sha512-L1kSeviUWL+emq3CUVSgdogoM/D9QMFaqxL/dd0X7PCNWmPXqt+ExtrBjqT0V7HLN03Vs9SuiLrG3zy3JGnE5A==",
      "optional": true,
      "requires": {
        "@smithy/types": "^2.12.0",
        "@smithy/util-uri-escape": "^2.2.0",
        "tslib": "^2.6.2"
      }
    },
    "@smithy/querystring-parser": {
      "version": "2.2.0",
      "resolved": "https://registry.npmjs.org/@smithy/querystring-parser/-/querystring-parser-2.2.0.tgz",
      "integrity": "sha512-BvHCDrKfbG5Yhbpj4vsbuPV2GgcpHiAkLeIlcA1LtfpMz3jrqizP1+OguSNSj1MwBHEiN+jwNisXLGdajGDQJA==",
      "optional": true,
      "requires": {
        "@smithy/types": "^2.12.0",
        "tslib": "^2.6.2"
      }
    },
    "@smithy/service-error-classification": {
      "version": "2.1.5",
      "resolved": "https://registry.npmjs.org/@smithy/service-error-classification/-/service-error-classification-2.1.5.tgz",
      "integrity": "sha512-uBDTIBBEdAQryvHdc5W8sS5YX7RQzF683XrHePVdFmAgKiMofU15FLSM0/HU03hKTnazdNRFa0YHS7+ArwoUSQ==",
      "optional": true,
      "requires": {
        "@smithy/types": "^2.12.0"
      }
    },
    "@smithy/shared-ini-file-loader": {
      "version": "2.4.0",
      "resolved": "https://registry.npmjs.org/@smithy/shared-ini-file-loader/-/shared-ini-file-loader-2.4.0.tgz",
      "integrity": "sha512-WyujUJL8e1B6Z4PBfAqC/aGY1+C7T0w20Gih3yrvJSk97gpiVfB+y7c46T4Nunk+ZngLq0rOIdeVeIklk0R3OA==",
      "optional": true,
      "requires": {
        "@smithy/types": "^2.12.0",
        "tslib": "^2.6.2"
      }
    },
    "@smithy/signature-v4": {
      "version": "2.2.0",
      "resolved": "https://registry.npmjs.org/@smithy/signature-v4/-/signature-v4-2.2.0.tgz",
      "integrity": "sha512-+B5TNzj/fRZzVW3z8UUJOkNx15+4E0CLuvJmJUA1JUIZFp3rdJ/M2H5r2SqltaVPXL0oIxv/6YK92T9TsFGbFg==",
      "optional": true,
      "requires": {
        "@smithy/eventstream-codec": "^2.2.0",
        "@smithy/is-array-buffer": "^2.2.0",
        "@smithy/types": "^2.12.0",
        "@smithy/util-hex-encoding": "^2.2.0",
        "@smithy/util-middleware": "^2.2.0",
        "@smithy/util-uri-escape": "^2.2.0",
        "@smithy/util-utf8": "^2.3.0",
        "tslib": "^2.6.2"
      }
    },
    "@smithy/smithy-client": {
      "version": "2.5.0",
      "resolved": "https://registry.npmjs.org/@smithy/smithy-client/-/smithy-client-2.5.0.tgz",
      "integrity": "sha512-DDXWHWdimtS3y/Kw1Jo46KQ0ZYsDKcldFynQERUGBPDpkW1lXOTHy491ALHjwfiBQvzsVKVxl5+ocXNIgJuX4g==",
      "optional": true,
      "requires": {
        "@smithy/middleware-endpoint": "^2.5.0",
        "@smithy/middleware-stack": "^2.2.0",
        "@smithy/protocol-http": "^3.3.0",
        "@smithy/types": "^2.12.0",
        "@smithy/util-stream": "^2.2.0",
        "tslib": "^2.6.2"
      }
    },
    "@smithy/types": {
      "version": "2.12.0",
      "resolved": "https://registry.npmjs.org/@smithy/types/-/types-2.12.0.tgz",
      "integrity": "sha512-QwYgloJ0sVNBeBuBs65cIkTbfzV/Q6ZNPCJ99EICFEdJYG50nGIY/uYXp+TbsdJReIuPr0a0kXmCvren3MbRRw==",
      "optional": true,
      "requires": {
        "tslib": "^2.6.2"
      }
    },
    "@smithy/url-parser": {
      "version": "2.2.0",
      "resolved": "https://registry.npmjs.org/@smithy/url-parser/-/url-parser-2.2.0.tgz",
      "integrity": "sha512-hoA4zm61q1mNTpksiSWp2nEl1dt3j726HdRhiNgVJQMj7mLp7dprtF57mOB6JvEk/x9d2bsuL5hlqZbBuHQylQ==",
      "optional": true,
      "requires": {
        "@smithy/querystring-parser": "^2.2.0",
        "@smithy/types": "^2.12.0",
        "tslib": "^2.6.2"
      }
    },
    "@smithy/util-base64": {
      "version": "2.3.0",
      "resolved": "https://registry.npmjs.org/@smithy/util-base64/-/util-base64-2.3.0.tgz",
      "integrity": "sha512-s3+eVwNeJuXUwuMbusncZNViuhv2LjVJ1nMwTqSA0XAC7gjKhqqxRdJPhR8+YrkoZ9IiIbFk/yK6ACe/xlF+hw==",
      "optional": true,
      "requires": {
        "@smithy/util-buffer-from": "^2.2.0",
        "@smithy/util-utf8": "^2.3.0",
        "tslib": "^2.6.2"
      }
    },
    "@smithy/util-body-length-browser": {
      "version": "2.2.0",
      "resolved": "https://registry.npmjs.org/@smithy/util-body-length-browser/-/util-body-length-browser-2.2.0.tgz",
      "integrity": "sha512-dtpw9uQP7W+n3vOtx0CfBD5EWd7EPdIdsQnWTDoFf77e3VUf05uA7R7TGipIo8e4WL2kuPdnsr3hMQn9ziYj5w==",
      "optional": true,
      "requires": {
        "tslib": "^2.6.2"
      }
    },
    "@smithy/util-body-length-node": {
      "version": "2.3.0",
      "resolved": "https://registry.npmjs.org/@smithy/util-body-length-node/-/util-body-length-node-2.3.0.tgz",
      "integrity": "sha512-ITWT1Wqjubf2CJthb0BuT9+bpzBfXeMokH/AAa5EJQgbv9aPMVfnM76iFIZVFf50hYXGbtiV71BHAthNWd6+dw==",
      "optional": true,
      "requires": {
        "tslib": "^2.6.2"
      }
    },
    "@smithy/util-buffer-from": {
      "version": "2.2.0",
      "resolved": "https://registry.npmjs.org/@smithy/util-buffer-from/-/util-buffer-from-2.2.0.tgz",
      "integrity": "sha512-IJdWBbTcMQ6DA0gdNhh/BwrLkDR+ADW5Kr1aZmd4k3DIF6ezMV4R2NIAmT08wQJ3yUK82thHWmC/TnK/wpMMIA==",
      "optional": true,
      "requires": {
        "@smithy/is-array-buffer": "^2.2.0",
        "tslib": "^2.6.2"
      }
    },
    "@smithy/util-config-provider": {
      "version": "2.3.0",
      "resolved": "https://registry.npmjs.org/@smithy/util-config-provider/-/util-config-provider-2.3.0.tgz",
      "integrity": "sha512-HZkzrRcuFN1k70RLqlNK4FnPXKOpkik1+4JaBoHNJn+RnJGYqaa3c5/+XtLOXhlKzlRgNvyaLieHTW2VwGN0VQ==",
      "optional": true,
      "requires": {
        "tslib": "^2.6.2"
      }
    },
    "@smithy/util-defaults-mode-browser": {
      "version": "2.2.0",
      "resolved": "https://registry.npmjs.org/@smithy/util-defaults-mode-browser/-/util-defaults-mode-browser-2.2.0.tgz",
      "integrity": "sha512-2okTdZaCBvOJszAPU/KSvlimMe35zLOKbQpHhamFJmR7t95HSe0K3C92jQPjKY3PmDBD+7iMkOnuW05F5OlF4g==",
      "optional": true,
      "requires": {
        "@smithy/property-provider": "^2.2.0",
        "@smithy/smithy-client": "^2.5.0",
        "@smithy/types": "^2.12.0",
        "bowser": "^2.11.0",
        "tslib": "^2.6.2"
      }
    },
    "@smithy/util-defaults-mode-node": {
      "version": "2.3.0",
      "resolved": "https://registry.npmjs.org/@smithy/util-defaults-mode-node/-/util-defaults-mode-node-2.3.0.tgz",
      "integrity": "sha512-hfKXnNLmsW9cmLb/JXKIvtuO6Cf4SuqN5PN1C2Ru/TBIws+m1wSgb+A53vo0r66xzB6E82inKG2J7qtwdi+Kkw==",
      "optional": true,
      "requires": {
        "@smithy/config-resolver": "^2.2.0",
        "@smithy/credential-provider-imds": "^2.3.0",
        "@smithy/node-config-provider": "^2.3.0",
        "@smithy/property-provider": "^2.2.0",
        "@smithy/smithy-client": "^2.5.0",
        "@smithy/types": "^2.12.0",
        "tslib": "^2.6.2"
      }
    },
    "@smithy/util-endpoints": {
      "version": "1.2.0",
      "resolved": "https://registry.npmjs.org/@smithy/util-endpoints/-/util-endpoints-1.2.0.tgz",
      "integrity": "sha512-BuDHv8zRjsE5zXd3PxFXFknzBG3owCpjq8G3FcsXW3CykYXuEqM3nTSsmLzw5q+T12ZYuDlVUZKBdpNbhVtlrQ==",
      "optional": true,
      "requires": {
        "@smithy/node-config-provider": "^2.3.0",
        "@smithy/types": "^2.12.0",
        "tslib": "^2.6.2"
      }
    },
    "@smithy/util-hex-encoding": {
      "version": "2.2.0",
      "resolved": "https://registry.npmjs.org/@smithy/util-hex-encoding/-/util-hex-encoding-2.2.0.tgz",
      "integrity": "sha512-7iKXR+/4TpLK194pVjKiasIyqMtTYJsgKgM242Y9uzt5dhHnUDvMNb+3xIhRJ9QhvqGii/5cRUt4fJn3dtXNHQ==",
      "optional": true,
      "requires": {
        "tslib": "^2.6.2"
      }
    },
    "@smithy/util-middleware": {
      "version": "2.2.0",
      "resolved": "https://registry.npmjs.org/@smithy/util-middleware/-/util-middleware-2.2.0.tgz",
      "integrity": "sha512-L1qpleXf9QD6LwLCJ5jddGkgWyuSvWBkJwWAZ6kFkdifdso+sk3L3O1HdmPvCdnCK3IS4qWyPxev01QMnfHSBw==",
      "optional": true,
      "requires": {
        "@smithy/types": "^2.12.0",
        "tslib": "^2.6.2"
      }
    },
    "@smithy/util-retry": {
      "version": "2.2.0",
      "resolved": "https://registry.npmjs.org/@smithy/util-retry/-/util-retry-2.2.0.tgz",
      "integrity": "sha512-q9+pAFPTfftHXRytmZ7GzLFFrEGavqapFc06XxzZFcSIGERXMerXxCitjOG1prVDR9QdjqotF40SWvbqcCpf8g==",
      "optional": true,
      "requires": {
        "@smithy/service-error-classification": "^2.1.5",
        "@smithy/types": "^2.12.0",
        "tslib": "^2.6.2"
      }
    },
    "@smithy/util-stream": {
      "version": "2.2.0",
      "resolved": "https://registry.npmjs.org/@smithy/util-stream/-/util-stream-2.2.0.tgz",
      "integrity": "sha512-17faEXbYWIRst1aU9SvPZyMdWmqIrduZjVOqCPMIsWFNxs5yQQgFrJL6b2SdiCzyW9mJoDjFtgi53xx7EH+BXA==",
      "optional": true,
      "requires": {
        "@smithy/fetch-http-handler": "^2.5.0",
        "@smithy/node-http-handler": "^2.5.0",
        "@smithy/types": "^2.12.0",
        "@smithy/util-base64": "^2.3.0",
        "@smithy/util-buffer-from": "^2.2.0",
        "@smithy/util-hex-encoding": "^2.2.0",
        "@smithy/util-utf8": "^2.3.0",
        "tslib": "^2.6.2"
      }
    },
    "@smithy/util-uri-escape": {
      "version": "2.2.0",
      "resolved": "https://registry.npmjs.org/@smithy/util-uri-escape/-/util-uri-escape-2.2.0.tgz",
      "integrity": "sha512-jtmJMyt1xMD/d8OtbVJ2gFZOSKc+ueYJZPW20ULW1GOp/q/YIM0wNh+u8ZFao9UaIGz4WoPW8hC64qlWLIfoDA==",
      "optional": true,
      "requires": {
        "tslib": "^2.6.2"
      }
    },
    "@smithy/util-utf8": {
      "version": "2.3.0",
      "resolved": "https://registry.npmjs.org/@smithy/util-utf8/-/util-utf8-2.3.0.tgz",
      "integrity": "sha512-R8Rdn8Hy72KKcebgLiv8jQcQkXoLMOGGv5uI1/k0l+snqkOzQ1R0ChUBCxWMlBsFMekWjq0wRudIweFs7sKT5A==",
      "optional": true,
      "requires": {
        "@smithy/util-buffer-from": "^2.2.0",
        "tslib": "^2.6.2"
      }
    },
    "@tootallnate/quickjs-emscripten": {
      "version": "0.23.0",
      "resolved": "https://registry.npmjs.org/@tootallnate/quickjs-emscripten/-/quickjs-emscripten-0.23.0.tgz",
      "integrity": "sha512-C5Mc6rdnsaJDjO3UpGW/CQTHtCKaYlScZTly4JIu97Jxo/odCiH0ITnDXSJPTOrEKk/ycSZ0AOgTmkDtkOsvIA==",
      "dev": true
    },
    "@types/axios": {
      "version": "0.14.0",
      "resolved": "https://registry.npmjs.org/@types/axios/-/axios-0.14.0.tgz",
      "integrity": "sha512-KqQnQbdYE54D7oa/UmYVMZKq7CO4l8DEENzOKc4aBRwxCXSlJXGz83flFx5L7AWrOQnmuN3kVsRdt+GZPPjiVQ==",
      "requires": {
        "axios": "*"
      }
    },
    "@types/body-parser": {
      "version": "1.19.2",
      "resolved": "https://registry.npmjs.org/@types/body-parser/-/body-parser-1.19.2.tgz",
      "integrity": "sha512-ALYone6pm6QmwZoAgeyNksccT9Q4AWZQ6PvfwR37GT6r6FWUPguq6sUmNGSMV2Wr761oQoBxwGGa6DR5o1DC9g==",
      "dev": true,
      "requires": {
        "@types/connect": "*",
        "@types/node": "*"
      }
    },
    "@types/connect": {
      "version": "3.4.35",
      "resolved": "https://registry.npmjs.org/@types/connect/-/connect-3.4.35.tgz",
      "integrity": "sha512-cdeYyv4KWoEgpBISTxWvqYsVy444DOqehiF3fM3ne10AmJ62RSyNkUnxMJXHQWRQQX2eR94m5y1IZyDwBjV9FQ==",
      "dev": true,
      "requires": {
        "@types/node": "*"
      }
    },
    "@types/express": {
      "version": "4.17.17",
      "resolved": "https://registry.npmjs.org/@types/express/-/express-4.17.17.tgz",
      "integrity": "sha512-Q4FmmuLGBG58btUnfS1c1r/NQdlp3DMfGDGig8WhfpA2YRUtEkxAjkZb0yvplJGYdF1fsQ81iMDcH24sSCNC/Q==",
      "dev": true,
      "requires": {
        "@types/body-parser": "*",
        "@types/express-serve-static-core": "^4.17.33",
        "@types/qs": "*",
        "@types/serve-static": "*"
      }
    },
    "@types/express-serve-static-core": {
      "version": "4.17.35",
      "resolved": "https://registry.npmjs.org/@types/express-serve-static-core/-/express-serve-static-core-4.17.35.tgz",
      "integrity": "sha512-wALWQwrgiB2AWTT91CB62b6Yt0sNHpznUXeZEcnPU3DRdlDIz74x8Qg1UUYKSVFi+va5vKOLYRBI1bRKiLLKIg==",
      "dev": true,
      "requires": {
        "@types/node": "*",
        "@types/qs": "*",
        "@types/range-parser": "*",
        "@types/send": "*"
      }
    },
    "@types/mime": {
      "version": "1.3.2",
      "resolved": "https://registry.npmjs.org/@types/mime/-/mime-1.3.2.tgz",
      "integrity": "sha512-YATxVxgRqNH6nHEIsvg6k2Boc1JHI9ZbH5iWFFv/MTkchz3b1ieGDa5T0a9RznNdI0KhVbdbWSN+KWWrQZRxTw==",
      "dev": true
    },
    "@types/node": {
      "version": "20.3.1",
      "resolved": "https://registry.npmjs.org/@types/node/-/node-20.3.1.tgz",
      "integrity": "sha512-EhcH/wvidPy1WeML3TtYFGR83UzjxeWRen9V402T8aUGYsCHOmfoisV3ZSg03gAFIbLq8TnWOJ0f4cALtnSEUg=="
    },
    "@types/qs": {
      "version": "6.9.7",
      "resolved": "https://registry.npmjs.org/@types/qs/-/qs-6.9.7.tgz",
      "integrity": "sha512-FGa1F62FT09qcrueBA6qYTrJPVDzah9a+493+o2PCXsesWHIn27G98TsSMs3WPNbZIEj4+VJf6saSFpvD+3Zsw==",
      "dev": true
    },
    "@types/range-parser": {
      "version": "1.2.4",
      "resolved": "https://registry.npmjs.org/@types/range-parser/-/range-parser-1.2.4.tgz",
      "integrity": "sha512-EEhsLsD6UsDM1yFhAvy0Cjr6VwmpMWqFBCb9w07wVugF7w9nfajxLuVmngTIpgS6svCnm6Vaw+MZhoDCKnOfsw==",
      "dev": true
    },
    "@types/send": {
      "version": "0.17.1",
      "resolved": "https://registry.npmjs.org/@types/send/-/send-0.17.1.tgz",
      "integrity": "sha512-Cwo8LE/0rnvX7kIIa3QHCkcuF21c05Ayb0ZfxPiv0W8VRiZiNW/WuRupHKpqqGVGf7SUA44QSOUKaEd9lIrd/Q==",
      "dev": true,
      "requires": {
        "@types/mime": "^1",
        "@types/node": "*"
      }
    },
    "@types/serve-static": {
      "version": "1.15.1",
      "resolved": "https://registry.npmjs.org/@types/serve-static/-/serve-static-1.15.1.tgz",
      "integrity": "sha512-NUo5XNiAdULrJENtJXZZ3fHtfMolzZwczzBbnAeBbqBwG+LaG6YaJtuwzwGSQZ2wsCrxjEhNNjAkKigy3n8teQ==",
      "dev": true,
      "requires": {
        "@types/mime": "*",
        "@types/node": "*"
      }
    },
    "@types/webidl-conversions": {
      "version": "7.0.0",
      "resolved": "https://registry.npmjs.org/@types/webidl-conversions/-/webidl-conversions-7.0.0.tgz",
      "integrity": "sha512-xTE1E+YF4aWPJJeUzaZI5DRntlkY3+BCVJi0axFptnjGmAoWxkyREIh/XMrfxVLejwQxMCfDXdICo0VLxThrog=="
    },
    "@types/whatwg-url": {
      "version": "8.2.2",
      "resolved": "https://registry.npmjs.org/@types/whatwg-url/-/whatwg-url-8.2.2.tgz",
      "integrity": "sha512-FtQu10RWgn3D9U4aazdwIE2yzphmTJREDqNdODHrbrZmmMqI0vMheC/6NE/J1Yveaj8H+ela+YwWTjq5PGmuhA==",
      "requires": {
        "@types/node": "*",
        "@types/webidl-conversions": "*"
      }
    },
    "abbrev": {
      "version": "1.1.1",
      "resolved": "https://registry.npmjs.org/abbrev/-/abbrev-1.1.1.tgz",
      "integrity": "sha512-nne9/IiQ/hzIhY6pdDnbBtz7DjPTKrY00P/zvPSm5pOFkl6xuGrGnXn/VtTNNfNtAfZ9/1RtehkszU9qcTii0Q=="
    },
    "accepts": {
      "version": "1.3.8",
      "resolved": "https://registry.npmjs.org/accepts/-/accepts-1.3.8.tgz",
      "integrity": "sha512-PYAthTa2m2VKxuvSD3DPC/Gy+U+sOA1LAuT8mkmRuvw+NACSaeXEQ+NHcVF7rONl6qcaxV3Uuemwawk+7+SJLw==",
      "requires": {
        "mime-types": "~2.1.34",
        "negotiator": "0.6.3"
      }
    },
    "agent-base": {
      "version": "6.0.2",
      "resolved": "https://registry.npmjs.org/agent-base/-/agent-base-6.0.2.tgz",
      "integrity": "sha512-RZNwNclF7+MS/8bDg70amg32dyeZGZxiDuQmZxKLAlQjr3jGyLx+4Kkk58UO7D2QdgFIQCovuSuZESne6RG6XQ==",
      "requires": {
        "debug": "4"
      },
      "dependencies": {
        "debug": {
          "version": "4.3.4",
          "resolved": "https://registry.npmjs.org/debug/-/debug-4.3.4.tgz",
          "integrity": "sha512-PRWFHuSU3eDtQJPvnNY7Jcket1j0t5OuOsFzPPzsekD52Zl8qUfFIPEiswXqIvHWGVHOgX+7G/vCNNhehwxfkQ==",
          "requires": {
            "ms": "2.1.2"
          }
        },
        "ms": {
          "version": "2.1.2",
          "resolved": "https://registry.npmjs.org/ms/-/ms-2.1.2.tgz",
          "integrity": "sha512-sGkPx+VjMtmA6MX27oA4FBFELFCZZ4S4XqeGOXCv68tT+jb3vk/RyaKWP0PTKyWtmLSM0b+adUTEvbs1PEaH2w=="
        }
      }
    },
    "amp": {
      "version": "0.3.1",
      "resolved": "https://registry.npmjs.org/amp/-/amp-0.3.1.tgz",
      "integrity": "sha512-OwIuC4yZaRogHKiuU5WlMR5Xk/jAcpPtawWL05Gj8Lvm2F6mwoJt4O/bHI+DHwG79vWd+8OFYM4/BzYqyRd3qw==",
      "dev": true
    },
    "amp-message": {
      "version": "0.1.2",
      "resolved": "https://registry.npmjs.org/amp-message/-/amp-message-0.1.2.tgz",
      "integrity": "sha512-JqutcFwoU1+jhv7ArgW38bqrE+LQdcRv4NxNw0mp0JHQyB6tXesWRjtYKlDgHRY2o3JE5UTaBGUK8kSWUdxWUg==",
      "dev": true,
      "requires": {
        "amp": "0.3.1"
      }
    },
    "ansi-colors": {
      "version": "4.1.3",
      "resolved": "https://registry.npmjs.org/ansi-colors/-/ansi-colors-4.1.3.tgz",
      "integrity": "sha512-/6w/C21Pm1A7aZitlI5Ni/2J6FFQN8i1Cvz3kHABAAbw93v/NlvKdVOqz7CCWz/3iv/JplRSEEZ83XION15ovw==",
      "dev": true
    },
    "ansi-regex": {
      "version": "5.0.1",
      "resolved": "https://registry.npmjs.org/ansi-regex/-/ansi-regex-5.0.1.tgz",
      "integrity": "sha512-quJQXlTSUGL2LH9SUXo8VwsY4soanhgo6LNSm84E1LBcE8s3O0wpdiRzyR9z/ZZJMlMWv37qOOb9pdJlMUEKFQ=="
    },
    "ansi-styles": {
      "version": "4.3.0",
      "resolved": "https://registry.npmjs.org/ansi-styles/-/ansi-styles-4.3.0.tgz",
      "integrity": "sha512-zbB9rCJAT1rbjiVDb2hqKFHNYLxgtk8NURxZ3IZwD3F6NtxbXZQCnnSi1Lkx+IDohdPlFp222wVALIheZJQSEg==",
      "dev": true,
      "requires": {
        "color-convert": "^2.0.1"
      }
    },
    "anymatch": {
      "version": "3.1.3",
      "resolved": "https://registry.npmjs.org/anymatch/-/anymatch-3.1.3.tgz",
      "integrity": "sha512-KMReFUr0B4t+D+OBkjR3KYqvocp2XaSzO55UcB6mgQMd3KbcE+mWTyvVV7D/zsdEbNnV6acZUutkiHQXvTr1Rw==",
      "dev": true,
      "requires": {
        "normalize-path": "^3.0.0",
        "picomatch": "^2.0.4"
      }
    },
    "aproba": {
      "version": "2.0.0",
      "resolved": "https://registry.npmjs.org/aproba/-/aproba-2.0.0.tgz",
      "integrity": "sha512-lYe4Gx7QT+MKGbDsA+Z+he/Wtef0BiwDOlK/XkBrdfsh9J/jPPXbX0tE9x9cl27Tmu5gg3QUbUrQYa/y+KOHPQ=="
    },
    "archiver": {
      "version": "5.3.1",
      "resolved": "https://registry.npmjs.org/archiver/-/archiver-5.3.1.tgz",
      "integrity": "sha512-8KyabkmbYrH+9ibcTScQ1xCJC/CGcugdVIwB+53f5sZziXgwUh3iXlAlANMxcZyDEfTHMe6+Z5FofV8nopXP7w==",
      "requires": {
        "archiver-utils": "^2.1.0",
        "async": "^3.2.3",
        "buffer-crc32": "^0.2.1",
        "readable-stream": "^3.6.0",
        "readdir-glob": "^1.0.0",
        "tar-stream": "^2.2.0",
        "zip-stream": "^4.1.0"
      }
    },
    "archiver-utils": {
      "version": "2.1.0",
      "resolved": "https://registry.npmjs.org/archiver-utils/-/archiver-utils-2.1.0.tgz",
      "integrity": "sha512-bEL/yUb/fNNiNTuUz979Z0Yg5L+LzLxGJz8x79lYmR54fmTIb6ob/hNQgkQnIUDWIFjZVQwl9Xs356I6BAMHfw==",
      "requires": {
        "glob": "^7.1.4",
        "graceful-fs": "^4.2.0",
        "lazystream": "^1.0.0",
        "lodash.defaults": "^4.2.0",
        "lodash.difference": "^4.5.0",
        "lodash.flatten": "^4.4.0",
        "lodash.isplainobject": "^4.0.6",
        "lodash.union": "^4.6.0",
        "normalize-path": "^3.0.0",
        "readable-stream": "^2.0.0"
      },
      "dependencies": {
        "readable-stream": {
          "version": "2.3.8",
          "resolved": "https://registry.npmjs.org/readable-stream/-/readable-stream-2.3.8.tgz",
          "integrity": "sha512-8p0AUk4XODgIewSi0l8Epjs+EVnWiK7NoDIEGU0HhE7+ZyY8D1IMY7odu5lRrFXGg71L15KG8QrPmum45RTtdA==",
          "requires": {
            "core-util-is": "~1.0.0",
            "inherits": "~2.0.3",
            "isarray": "~1.0.0",
            "process-nextick-args": "~2.0.0",
            "safe-buffer": "~5.1.1",
            "string_decoder": "~1.1.1",
            "util-deprecate": "~1.0.1"
          }
        },
        "safe-buffer": {
          "version": "5.1.2",
          "resolved": "https://registry.npmjs.org/safe-buffer/-/safe-buffer-5.1.2.tgz",
          "integrity": "sha512-Gd2UZBJDkXlY7GbJxfsE8/nvKkUEU1G38c1siN6QP6a9PT9MmHB8GnpscSmMJSoF8LOIrt8ud/wPtojys4G6+g=="
        },
        "string_decoder": {
          "version": "1.1.1",
          "resolved": "https://registry.npmjs.org/string_decoder/-/string_decoder-1.1.1.tgz",
          "integrity": "sha512-n/ShnvDi6FHbbVfviro+WojiFzv+s8MPMHBczVePfUpDJLwoLT0ht1l4YwBCbi8pJAveEEdnkHyPyTP/mzRfwg==",
          "requires": {
            "safe-buffer": "~5.1.0"
          }
        }
      }
    },
    "are-we-there-yet": {
      "version": "2.0.0",
      "resolved": "https://registry.npmjs.org/are-we-there-yet/-/are-we-there-yet-2.0.0.tgz",
      "integrity": "sha512-Ci/qENmwHnsYo9xKIcUJN5LeDKdJ6R1Z1j9V/J5wyq8nh/mYPEpIKJbBZXtZjG04HiK7zV/p6Vs9952MrMeUIw==",
      "requires": {
        "delegates": "^1.0.0",
        "readable-stream": "^3.6.0"
      }
    },
    "argparse": {
      "version": "1.0.10",
      "resolved": "https://registry.npmjs.org/argparse/-/argparse-1.0.10.tgz",
      "integrity": "sha512-o5Roy6tNG4SL/FOkCAN6RzjiakZS25RLYFrcMttJqbdd8BWrnA+fGz57iN5Pb06pvBGvl5gQ0B48dJlslXvoTg==",
      "dev": true,
      "requires": {
        "sprintf-js": "~1.0.2"
      },
      "dependencies": {
        "sprintf-js": {
          "version": "1.0.3",
          "resolved": "https://registry.npmjs.org/sprintf-js/-/sprintf-js-1.0.3.tgz",
          "integrity": "sha512-D9cPgkvLlV3t3IzL0D0YLvGA9Ahk4PcvVwUbN0dSGr1aP0Nrt4AEnTUbuGvquEC0mA64Gqt1fzirlRs5ibXx8g==",
          "dev": true
        }
      }
    },
    "array-flatten": {
      "version": "1.1.1",
      "resolved": "https://registry.npmjs.org/array-flatten/-/array-flatten-1.1.1.tgz",
      "integrity": "sha512-PCVAQswWemu6UdxsDFFX/+gVeYqKAod3D3UVm91jHwynguOwAvYPhx8nNlM++NqRcK6CxxpUafjmhIdKiHibqg=="
    },
    "ast-types": {
      "version": "0.13.4",
      "resolved": "https://registry.npmjs.org/ast-types/-/ast-types-0.13.4.tgz",
      "integrity": "sha512-x1FCFnFifvYDDzTaLII71vG5uvDwgtmDTEVWAxrgeiR8VjMONcCXJx7E+USjDtHlwFmt9MysbqgF9b9Vjr6w+w==",
      "dev": true,
      "requires": {
        "tslib": "^2.0.1"
      }
    },
    "async": {
      "version": "3.2.4",
      "resolved": "https://registry.npmjs.org/async/-/async-3.2.4.tgz",
      "integrity": "sha512-iAB+JbDEGXhyIUavoDl9WP/Jj106Kz9DEn1DPgYw5ruDn0e3Wgi3sKFm55sASdGBNOQB8F59d9qQ7deqrHA8wQ=="
    },
    "async-listener": {
      "version": "0.6.10",
      "resolved": "https://registry.npmjs.org/async-listener/-/async-listener-0.6.10.tgz",
      "integrity": "sha512-gpuo6xOyF4D5DE5WvyqZdPA3NGhiT6Qf07l7DCB0wwDEsLvDIbCr6j9S5aj5Ch96dLace5tXVzWBZkxU/c5ohw==",
      "dev": true,
      "requires": {
        "semver": "^5.3.0",
        "shimmer": "^1.1.0"
      },
      "dependencies": {
        "semver": {
          "version": "5.7.2",
          "resolved": "https://registry.npmjs.org/semver/-/semver-5.7.2.tgz",
          "integrity": "sha512-cBznnQ9KjJqU67B52RMC65CMarK2600WFnbkcaiwWq3xy/5haFJlshgnpjovMVJ+Hff49d8GEn0b87C5pDQ10g==",
          "dev": true
        }
      }
    },
    "asynckit": {
      "version": "0.4.0",
      "resolved": "https://registry.npmjs.org/asynckit/-/asynckit-0.4.0.tgz",
      "integrity": "sha512-Oei9OH4tRh0YqU3GxhX79dM/mwVgvbZJaSNaRk+bshkj0S5cfHcgYakreBjrHwatXKbz+IoIdYLxrKim2MjW0Q=="
    },
    "axios": {
      "version": "1.6.8",
      "resolved": "https://registry.npmjs.org/axios/-/axios-1.6.8.tgz",
      "integrity": "sha512-v/ZHtJDU39mDpyBoFVkETcd/uNdxrWRrg3bKpOKzXFA6Bvqopts6ALSMU3y6ijYxbw2B+wPrIv46egTzJXCLGQ==",
      "requires": {
        "follow-redirects": "^1.15.6",
        "form-data": "^4.0.0",
        "proxy-from-env": "^1.1.0"
      }
    },
    "axios-request-throttle": {
      "version": "1.0.0",
      "resolved": "https://registry.npmjs.org/axios-request-throttle/-/axios-request-throttle-1.0.0.tgz",
      "integrity": "sha512-NYh7kZkgSJZyIohqrvQEzr4uygqbxXb769kbphkwgYNAJm5eDg33mqHLA2pwHKC1uqbTfNpmjmzWdUdo+ptBWg==",
      "requires": {
        "@types/axios": "^0.14.0",
        "promise-throttle": "^1.1.2"
      }
    },
    "balanced-match": {
      "version": "1.0.2",
      "resolved": "https://registry.npmjs.org/balanced-match/-/balanced-match-1.0.2.tgz",
      "integrity": "sha512-3oSeUO0TMV67hN1AmbXsK4yaqU7tjiHlbxRDZOpH0KW9+CeX4bRAaX0Anxt0tx2MrpRpWwQaPwIlISEJhYU5Pw=="
    },
    "base64-js": {
      "version": "1.5.1",
      "resolved": "https://registry.npmjs.org/base64-js/-/base64-js-1.5.1.tgz",
      "integrity": "sha512-AKpaYlHn8t4SVbOHCy+b5+KKgvR4vrsD8vbvrbiQJps7fKDTkjkDry6ji0rUJjC0kzbNePLwzxq8iypo41qeWA=="
    },
    "basic-auth": {
      "version": "2.0.1",
      "resolved": "https://registry.npmjs.org/basic-auth/-/basic-auth-2.0.1.tgz",
      "integrity": "sha512-NF+epuEdnUYVlGuhaxbbq+dvJttwLnGY+YixlXlME5KpQ5W3CnXA5cVTneY3SPbPDRkcjMbifrwmFYcClgOZeg==",
      "requires": {
        "safe-buffer": "5.1.2"
      },
      "dependencies": {
        "safe-buffer": {
          "version": "5.1.2",
          "resolved": "https://registry.npmjs.org/safe-buffer/-/safe-buffer-5.1.2.tgz",
          "integrity": "sha512-Gd2UZBJDkXlY7GbJxfsE8/nvKkUEU1G38c1siN6QP6a9PT9MmHB8GnpscSmMJSoF8LOIrt8ud/wPtojys4G6+g=="
        }
      }
    },
    "basic-ftp": {
      "version": "5.0.5",
      "resolved": "https://registry.npmjs.org/basic-ftp/-/basic-ftp-5.0.5.tgz",
      "integrity": "sha512-4Bcg1P8xhUuqcii/S0Z9wiHIrQVPMermM1any+MX5GeGD7faD3/msQUDGLol9wOcz4/jbg/WJnGqoJF6LiBdtg==",
      "dev": true
    },
    "bcrypt": {
      "version": "5.1.0",
      "resolved": "https://registry.npmjs.org/bcrypt/-/bcrypt-5.1.0.tgz",
      "integrity": "sha512-RHBS7HI5N5tEnGTmtR/pppX0mmDSBpQ4aCBsj7CEQfYXDcO74A8sIBYcJMuCsis2E81zDxeENYhv66oZwLiA+Q==",
      "requires": {
        "@mapbox/node-pre-gyp": "^1.0.10",
        "node-addon-api": "^5.0.0"
      }
    },
    "big-integer": {
      "version": "1.6.51",
      "resolved": "https://registry.npmjs.org/big-integer/-/big-integer-1.6.51.tgz",
      "integrity": "sha512-GPEid2Y9QU1Exl1rpO9B2IPJGHPSupF5GnVIP0blYvNOMer2bTvSWs1jGOUg04hTmu67nmLsQ9TBo1puaotBHg=="
    },
    "binary": {
      "version": "0.3.0",
      "resolved": "https://registry.npmjs.org/binary/-/binary-0.3.0.tgz",
      "integrity": "sha512-D4H1y5KYwpJgK8wk1Cue5LLPgmwHKYSChkbspQg5JtVuR5ulGckxfR62H3AE9UDkdMC8yyXlqYihuz3Aqg2XZg==",
      "requires": {
        "buffers": "~0.1.1",
        "chainsaw": "~0.1.0"
      }
    },
    "binary-extensions": {
      "version": "2.2.0",
      "resolved": "https://registry.npmjs.org/binary-extensions/-/binary-extensions-2.2.0.tgz",
      "integrity": "sha512-jDctJ/IVQbZoJykoeHbhXpOlNBqGNcwXJKJog42E5HDPUwQTSdjCHdihjj0DlnheQ7blbT6dHOafNAiS8ooQKA==",
      "dev": true
    },
    "bl": {
      "version": "4.1.0",
      "resolved": "https://registry.npmjs.org/bl/-/bl-4.1.0.tgz",
      "integrity": "sha512-1W07cM9gS6DcLperZfFSj+bWLtaPGSOHWhPiGzXmvVJbRLdG82sH/Kn8EtW1VqWVA54AKf2h5k5BbnIbwF3h6w==",
      "requires": {
        "buffer": "^5.5.0",
        "inherits": "^2.0.4",
        "readable-stream": "^3.4.0"
      }
    },
    "blessed": {
      "version": "0.1.81",
      "resolved": "https://registry.npmjs.org/blessed/-/blessed-0.1.81.tgz",
      "integrity": "sha512-LoF5gae+hlmfORcG1M5+5XZi4LBmvlXTzwJWzUlPryN/SJdSflZvROM2TwkT0GMpq7oqT48NRd4GS7BiVBc5OQ==",
      "dev": true
    },
    "bluebird": {
      "version": "3.4.7",
      "resolved": "https://registry.npmjs.org/bluebird/-/bluebird-3.4.7.tgz",
      "integrity": "sha512-iD3898SR7sWVRHbiQv+sHUtHnMvC1o3nW5rAcqnq3uOn07DSAppZYUkIGslDz6gXC7HfunPe7YVBgoEJASPcHA=="
    },
    "bodec": {
      "version": "0.1.0",
      "resolved": "https://registry.npmjs.org/bodec/-/bodec-0.1.0.tgz",
      "integrity": "sha512-Ylo+MAo5BDUq1KA3f3R/MFhh+g8cnHmo8bz3YPGhI1znrMaf77ol1sfvYJzsw3nTE+Y2GryfDxBaR+AqpAkEHQ==",
      "dev": true
    },
    "body-parser": {
      "version": "1.20.2",
      "resolved": "https://registry.npmjs.org/body-parser/-/body-parser-1.20.2.tgz",
      "integrity": "sha512-ml9pReCu3M61kGlqoTm2umSXTlRTuGTx0bfYj+uIUKKYycG5NtSbeetV3faSU6R7ajOPw0g/J1PvK4qNy7s5bA==",
      "requires": {
        "bytes": "3.1.2",
        "content-type": "~1.0.5",
        "debug": "2.6.9",
        "depd": "2.0.0",
        "destroy": "1.2.0",
        "http-errors": "2.0.0",
        "iconv-lite": "0.4.24",
        "on-finished": "2.4.1",
        "qs": "6.11.0",
        "raw-body": "2.5.2",
        "type-is": "~1.6.18",
        "unpipe": "1.0.0"
      }
    },
    "boolbase": {
      "version": "1.0.0",
      "resolved": "https://registry.npmjs.org/boolbase/-/boolbase-1.0.0.tgz",
      "integrity": "sha512-JZOSA7Mo9sNGB8+UjSgzdLtokWAky1zbztM3WRLCbZ70/3cTANmQmOdR7y2g+J0e2WXywy1yS468tY+IruqEww=="
    },
    "bottleneck": {
      "version": "2.19.5",
      "resolved": "https://registry.npmjs.org/bottleneck/-/bottleneck-2.19.5.tgz",
      "integrity": "sha512-VHiNCbI1lKdl44tGrhNfU3lup0Tj/ZBMJB5/2ZbNXRCPuRCO7ed2mgcK4r17y+KB2EfuYuRaVlwNbAeaWGSpbw=="
    },
    "bowser": {
      "version": "2.11.0",
      "resolved": "https://registry.npmjs.org/bowser/-/bowser-2.11.0.tgz",
      "integrity": "sha512-AlcaJBi/pqqJBIQ8U9Mcpc9i8Aqxn88Skv5d+xBX006BY5u8N3mGLHa5Lgppa7L/HfwgwLgZ6NYs+Ag6uUmJRA==",
      "optional": true
    },
    "brace-expansion": {
      "version": "1.1.11",
      "resolved": "https://registry.npmjs.org/brace-expansion/-/brace-expansion-1.1.11.tgz",
      "integrity": "sha512-iCuPHDFgrHX7H2vEI/5xpz07zSHB00TpugqhmYtVmMO6518mCuRMoOYFldEBl0g187ufozdaHgWKcYFb61qGiA==",
      "requires": {
        "balanced-match": "^1.0.0",
        "concat-map": "0.0.1"
      }
    },
    "braces": {
      "version": "3.0.2",
      "resolved": "https://registry.npmjs.org/braces/-/braces-3.0.2.tgz",
      "integrity": "sha512-b8um+L1RzM3WDSzvhm6gIz1yfTbBt6YTlcEKAvsmqCZZFw46z626lVj9j1yEPW33H5H+lBQpZMP1k8l+78Ha0A==",
      "dev": true,
      "requires": {
        "fill-range": "^7.0.1"
      }
    },
    "bson": {
      "version": "4.7.2",
      "resolved": "https://registry.npmjs.org/bson/-/bson-4.7.2.tgz",
      "integrity": "sha512-Ry9wCtIZ5kGqkJoi6aD8KjxFZEx78guTQDnpXWiNthsxzrxAK/i8E6pCHAIZTbaEFWcOCvbecMukfK7XUvyLpQ==",
      "requires": {
        "buffer": "^5.6.0"
      }
    },
    "buffer": {
      "version": "5.7.1",
      "resolved": "https://registry.npmjs.org/buffer/-/buffer-5.7.1.tgz",
      "integrity": "sha512-EHcyIPBQ4BSGlvjB16k5KgAJ27CIsHY/2JBmCRReo48y9rQ3MaUzWX3KVlBa4U7MyX02HdVj0K7C3WaB3ju7FQ==",
      "requires": {
        "base64-js": "^1.3.1",
        "ieee754": "^1.1.13"
      }
    },
    "buffer-crc32": {
      "version": "0.2.13",
      "resolved": "https://registry.npmjs.org/buffer-crc32/-/buffer-crc32-0.2.13.tgz",
      "integrity": "sha512-VO9Ht/+p3SN7SKWqcrgEzjGbRSJYTx+Q1pTQC0wrWqHx0vpJraQ6GtHx8tvcg1rlK1byhU5gccxgOgj7B0TDkQ=="
    },
    "buffer-equal-constant-time": {
      "version": "1.0.1",
      "resolved": "https://registry.npmjs.org/buffer-equal-constant-time/-/buffer-equal-constant-time-1.0.1.tgz",
      "integrity": "sha512-zRpUiDwd/xk6ADqPMATG8vc9VPrkck7T07OIx0gnjmJAnHnTVXNQG3vfvWNuiZIkwu9KrKdA1iJKfsfTVxE6NA=="
    },
    "buffer-from": {
      "version": "1.1.2",
      "resolved": "https://registry.npmjs.org/buffer-from/-/buffer-from-1.1.2.tgz",
      "integrity": "sha512-E+XQCRwSbaaiChtv6k6Dwgc+bx+Bs6vuKJHHl5kox/BaKbhiXzqQOwK4cO22yElGp2OCmjwVhT3HmxgyPGnJfQ==",
      "dev": true
    },
    "buffer-indexof-polyfill": {
      "version": "1.0.2",
      "resolved": "https://registry.npmjs.org/buffer-indexof-polyfill/-/buffer-indexof-polyfill-1.0.2.tgz",
      "integrity": "sha512-I7wzHwA3t1/lwXQh+A5PbNvJxgfo5r3xulgpYDB5zckTu/Z9oUK9biouBKQUjEqzaz3HnAT6TYoovmE+GqSf7A=="
    },
    "buffer-writer": {
      "version": "2.0.0",
      "resolved": "https://registry.npmjs.org/buffer-writer/-/buffer-writer-2.0.0.tgz",
      "integrity": "sha512-a7ZpuTZU1TRtnwyCNW3I5dc0wWNC3VR9S++Ewyk2HHZdrO3CQJqSpd+95Us590V6AL7JqUAH2IwZ/398PmNFgw=="
    },
    "buffers": {
      "version": "0.1.1",
      "resolved": "https://registry.npmjs.org/buffers/-/buffers-0.1.1.tgz",
      "integrity": "sha512-9q/rDEGSb/Qsvv2qvzIzdluL5k7AaJOTrw23z9reQthrbF7is4CtlT0DXyO1oei2DCp4uojjzQ7igaSHp1kAEQ=="
    },
    "bull": {
      "version": "4.10.4",
      "resolved": "https://registry.npmjs.org/bull/-/bull-4.10.4.tgz",
      "integrity": "sha512-o9m/7HjS/Or3vqRd59evBlWCXd9Lp+ALppKseoSKHaykK46SmRjAilX98PgmOz1yeVaurt8D5UtvEt4bUjM3eA==",
      "requires": {
        "cron-parser": "^4.2.1",
        "debuglog": "^1.0.0",
        "get-port": "^5.1.1",
        "ioredis": "^5.0.0",
        "lodash": "^4.17.21",
        "msgpackr": "^1.5.2",
        "semver": "^7.3.2",
        "uuid": "^8.3.0"
      }
    },
    "bull-board": {
      "version": "2.1.3",
      "resolved": "https://registry.npmjs.org/bull-board/-/bull-board-2.1.3.tgz",
      "integrity": "sha512-SrmGzrC024OGtK5Wvv/6VhK4s/iq1h0XUrThc0jla8XhEBUdC79UrG24SOXs68zj7yZnFG0/EG330nPf1Pt5UQ==",
      "dev": true,
      "requires": {
        "@types/express": "^4.17.12",
        "@types/express-serve-static-core": "^4.17.20",
        "ejs": "3.1.6",
        "express": "4.17.1",
        "redis-info": "^3.0.8"
      },
      "dependencies": {
        "body-parser": {
          "version": "1.19.0",
          "resolved": "https://registry.npmjs.org/body-parser/-/body-parser-1.19.0.tgz",
          "integrity": "sha512-dhEPs72UPbDnAQJ9ZKMNTP6ptJaionhP5cBb541nXPlW60Jepo9RV/a4fX4XWW9CuFNK22krhrj1+rgzifNCsw==",
          "dev": true,
          "requires": {
            "bytes": "3.1.0",
            "content-type": "~1.0.4",
            "debug": "2.6.9",
            "depd": "~1.1.2",
            "http-errors": "1.7.2",
            "iconv-lite": "0.4.24",
            "on-finished": "~2.3.0",
            "qs": "6.7.0",
            "raw-body": "2.4.0",
            "type-is": "~1.6.17"
          }
        },
        "bytes": {
          "version": "3.1.0",
          "resolved": "https://registry.npmjs.org/bytes/-/bytes-3.1.0.tgz",
          "integrity": "sha512-zauLjrfCG+xvoyaqLoV8bLVXXNGC4JqlxFCutSDWA6fJrTo2ZuvLYTqZ7aHBLZSMOopbzwv8f+wZcVzfVTI2Dg==",
          "dev": true
        },
        "content-disposition": {
          "version": "0.5.3",
          "resolved": "https://registry.npmjs.org/content-disposition/-/content-disposition-0.5.3.tgz",
          "integrity": "sha512-ExO0774ikEObIAEV9kDo50o+79VCUdEB6n6lzKgGwupcVeRlhrj3qGAfwq8G6uBJjkqLrhT0qEYFcWng8z1z0g==",
          "dev": true,
          "requires": {
            "safe-buffer": "5.1.2"
          }
        },
        "cookie": {
          "version": "0.4.0",
          "resolved": "https://registry.npmjs.org/cookie/-/cookie-0.4.0.tgz",
          "integrity": "sha512-+Hp8fLp57wnUSt0tY0tHEXh4voZRDnoIrZPqlo3DPiI4y9lwg/jqx+1Om94/W6ZaPDOUbnjOt/99w66zk+l1Xg==",
          "dev": true
        },
        "depd": {
          "version": "1.1.2",
          "resolved": "https://registry.npmjs.org/depd/-/depd-1.1.2.tgz",
          "integrity": "sha512-7emPTl6Dpo6JRXOXjLRxck+FlLRX5847cLKEn00PLAgc3g2hTZZgr+e4c2v6QpSmLeFP3n5yUo7ft6avBK/5jQ==",
          "dev": true
        },
        "destroy": {
          "version": "1.0.4",
          "resolved": "https://registry.npmjs.org/destroy/-/destroy-1.0.4.tgz",
          "integrity": "sha512-3NdhDuEXnfun/z7x9GOElY49LoqVHoGScmOKwmxhsS8N5Y+Z8KyPPDnaSzqWgYt/ji4mqwfTS34Htrk0zPIXVg==",
          "dev": true
        },
        "express": {
          "version": "4.17.1",
          "resolved": "https://registry.npmjs.org/express/-/express-4.17.1.tgz",
          "integrity": "sha512-mHJ9O79RqluphRrcw2X/GTh3k9tVv8YcoyY4Kkh4WDMUYKRZUq0h1o0w2rrrxBqM7VoeUVqgb27xlEMXTnYt4g==",
          "dev": true,
          "requires": {
            "accepts": "~1.3.7",
            "array-flatten": "1.1.1",
            "body-parser": "1.19.0",
            "content-disposition": "0.5.3",
            "content-type": "~1.0.4",
            "cookie": "0.4.0",
            "cookie-signature": "1.0.6",
            "debug": "2.6.9",
            "depd": "~1.1.2",
            "encodeurl": "~1.0.2",
            "escape-html": "~1.0.3",
            "etag": "~1.8.1",
            "finalhandler": "~1.1.2",
            "fresh": "0.5.2",
            "merge-descriptors": "1.0.1",
            "methods": "~1.1.2",
            "on-finished": "~2.3.0",
            "parseurl": "~1.3.3",
            "path-to-regexp": "0.1.7",
            "proxy-addr": "~2.0.5",
            "qs": "6.7.0",
            "range-parser": "~1.2.1",
            "safe-buffer": "5.1.2",
            "send": "0.17.1",
            "serve-static": "1.14.1",
            "setprototypeof": "1.1.1",
            "statuses": "~1.5.0",
            "type-is": "~1.6.18",
            "utils-merge": "1.0.1",
            "vary": "~1.1.2"
          }
        },
        "finalhandler": {
          "version": "1.1.2",
          "resolved": "https://registry.npmjs.org/finalhandler/-/finalhandler-1.1.2.tgz",
          "integrity": "sha512-aAWcW57uxVNrQZqFXjITpW3sIUQmHGG3qSb9mUah9MgMC4NeWhNOlNjXEYq3HjRAvL6arUviZGGJsBg6z0zsWA==",
          "dev": true,
          "requires": {
            "debug": "2.6.9",
            "encodeurl": "~1.0.2",
            "escape-html": "~1.0.3",
            "on-finished": "~2.3.0",
            "parseurl": "~1.3.3",
            "statuses": "~1.5.0",
            "unpipe": "~1.0.0"
          }
        },
        "http-errors": {
          "version": "1.7.2",
          "resolved": "https://registry.npmjs.org/http-errors/-/http-errors-1.7.2.tgz",
          "integrity": "sha512-uUQBt3H/cSIVfch6i1EuPNy/YsRSOUBXTVfZ+yR7Zjez3qjBz6i9+i4zjNaoqcoFVI4lQJ5plg63TvGfRSDCRg==",
          "dev": true,
          "requires": {
            "depd": "~1.1.2",
            "inherits": "2.0.3",
            "setprototypeof": "1.1.1",
            "statuses": ">= 1.5.0 < 2",
            "toidentifier": "1.0.0"
          }
        },
        "inherits": {
          "version": "2.0.3",
          "resolved": "https://registry.npmjs.org/inherits/-/inherits-2.0.3.tgz",
          "integrity": "sha512-x00IRNXNy63jwGkJmzPigoySHbaqpNuzKbBOmzK+g2OdZpQ9w+sxCN+VSB3ja7IAge2OP2qpfxTjeNcyjmW1uw==",
          "dev": true
        },
        "ms": {
          "version": "2.1.1",
          "resolved": "https://registry.npmjs.org/ms/-/ms-2.1.1.tgz",
          "integrity": "sha512-tgp+dl5cGk28utYktBsrFqA7HKgrhgPsg6Z/EfhWI4gl1Hwq8B/GmY/0oXZ6nF8hDVesS/FpnYaD/kOWhYQvyg==",
          "dev": true
        },
        "on-finished": {
          "version": "2.3.0",
          "resolved": "https://registry.npmjs.org/on-finished/-/on-finished-2.3.0.tgz",
          "integrity": "sha512-ikqdkGAAyf/X/gPhXGvfgAytDZtDbr+bkNUJ0N9h5MI/dmdgCs3l6hoHrcUv41sRKew3jIwrp4qQDXiK99Utww==",
          "dev": true,
          "requires": {
            "ee-first": "1.1.1"
          }
        },
        "qs": {
          "version": "6.7.0",
          "resolved": "https://registry.npmjs.org/qs/-/qs-6.7.0.tgz",
          "integrity": "sha512-VCdBRNFTX1fyE7Nb6FYoURo/SPe62QCaAyzJvUjwRaIsc+NePBEniHlvxFmmX56+HZphIGtV0XeCirBtpDrTyQ==",
          "dev": true
        },
        "raw-body": {
          "version": "2.4.0",
          "resolved": "https://registry.npmjs.org/raw-body/-/raw-body-2.4.0.tgz",
          "integrity": "sha512-4Oz8DUIwdvoa5qMJelxipzi/iJIi40O5cGV1wNYp5hvZP8ZN0T+jiNkL0QepXs+EsQ9XJ8ipEDoiH70ySUJP3Q==",
          "dev": true,
          "requires": {
            "bytes": "3.1.0",
            "http-errors": "1.7.2",
            "iconv-lite": "0.4.24",
            "unpipe": "1.0.0"
          }
        },
        "safe-buffer": {
          "version": "5.1.2",
          "resolved": "https://registry.npmjs.org/safe-buffer/-/safe-buffer-5.1.2.tgz",
          "integrity": "sha512-Gd2UZBJDkXlY7GbJxfsE8/nvKkUEU1G38c1siN6QP6a9PT9MmHB8GnpscSmMJSoF8LOIrt8ud/wPtojys4G6+g==",
          "dev": true
        },
        "send": {
          "version": "0.17.1",
          "resolved": "https://registry.npmjs.org/send/-/send-0.17.1.tgz",
          "integrity": "sha512-BsVKsiGcQMFwT8UxypobUKyv7irCNRHk1T0G680vk88yf6LBByGcZJOTJCrTP2xVN6yI+XjPJcNuE3V4fT9sAg==",
          "dev": true,
          "requires": {
            "debug": "2.6.9",
            "depd": "~1.1.2",
            "destroy": "~1.0.4",
            "encodeurl": "~1.0.2",
            "escape-html": "~1.0.3",
            "etag": "~1.8.1",
            "fresh": "0.5.2",
            "http-errors": "~1.7.2",
            "mime": "1.6.0",
            "ms": "2.1.1",
            "on-finished": "~2.3.0",
            "range-parser": "~1.2.1",
            "statuses": "~1.5.0"
          }
        },
        "serve-static": {
          "version": "1.14.1",
          "resolved": "https://registry.npmjs.org/serve-static/-/serve-static-1.14.1.tgz",
          "integrity": "sha512-JMrvUwE54emCYWlTI+hGrGv5I8dEwmco/00EvkzIIsR7MqrHonbD9pO2MOfFnpFntl7ecpZs+3mW+XbQZu9QCg==",
          "dev": true,
          "requires": {
            "encodeurl": "~1.0.2",
            "escape-html": "~1.0.3",
            "parseurl": "~1.3.3",
            "send": "0.17.1"
          }
        },
        "setprototypeof": {
          "version": "1.1.1",
          "resolved": "https://registry.npmjs.org/setprototypeof/-/setprototypeof-1.1.1.tgz",
          "integrity": "sha512-JvdAWfbXeIGaZ9cILp38HntZSFSo3mWg6xGcJJsd+d4aRMOqauag1C63dJfDw7OaMYwEbHMOxEZ1lqVRYP2OAw==",
          "dev": true
        },
        "statuses": {
          "version": "1.5.0",
          "resolved": "https://registry.npmjs.org/statuses/-/statuses-1.5.0.tgz",
          "integrity": "sha512-OpZ3zP+jT1PI7I8nemJX4AKmAX070ZkYPVWV/AaKTJl+tXCTGyVdC1a4SL8RUQYEwk/f34ZX8UTykN68FwrqAA==",
          "dev": true
        },
        "toidentifier": {
          "version": "1.0.0",
          "resolved": "https://registry.npmjs.org/toidentifier/-/toidentifier-1.0.0.tgz",
          "integrity": "sha512-yaOH/Pk/VEhBWWTlhI+qXxDFXlejDGcQipMlyxda9nthulaxLZUNcUqFxokp0vcYnvteJln5FNQDRrxj3YcbVw==",
          "dev": true
        }
      }
    },
    "busboy": {
      "version": "1.6.0",
      "resolved": "https://registry.npmjs.org/busboy/-/busboy-1.6.0.tgz",
      "integrity": "sha512-8SFQbg/0hQ9xy3UNTB0YEnsNBbWfhf7RtnzpL7TkBiTBRfrQ9Fxcnz7VJsleJpyp6rVLvXiuORqjlHi5q+PYuA==",
      "requires": {
        "streamsearch": "^1.1.0"
      }
    },
    "bytes": {
      "version": "3.1.2",
      "resolved": "https://registry.npmjs.org/bytes/-/bytes-3.1.2.tgz",
      "integrity": "sha512-/Nf7TyzTx6S3yRJObOAV7956r8cr2+Oj8AC5dt8wSP3BQAoeX58NoHyCU8P8zGkNXStjTSi6fzO6F0pBdcYbEg=="
    },
    "call-bind": {
      "version": "1.0.7",
      "resolved": "https://registry.npmjs.org/call-bind/-/call-bind-1.0.7.tgz",
      "integrity": "sha512-GHTSNSYICQ7scH7sZ+M2rFopRoLh8t2bLSW6BbgrtLsahOIB5iyAVJf9GjWK3cYTDaMj4XdBpM1cA6pIS0Kv2w==",
      "requires": {
        "es-define-property": "^1.0.0",
        "es-errors": "^1.3.0",
        "function-bind": "^1.1.2",
        "get-intrinsic": "^1.2.4",
        "set-function-length": "^1.2.1"
      }
    },
    "chainsaw": {
      "version": "0.1.0",
      "resolved": "https://registry.npmjs.org/chainsaw/-/chainsaw-0.1.0.tgz",
      "integrity": "sha512-75kWfWt6MEKNC8xYXIdRpDehRYY/tNSgwKaJq+dbbDcxORuVrrQ+SEHoWsniVn9XPYfP4gmdWIeDk/4YNp1rNQ==",
      "requires": {
        "traverse": ">=0.3.0 <0.4"
      }
    },
    "chalk": {
      "version": "4.1.2",
      "resolved": "https://registry.npmjs.org/chalk/-/chalk-4.1.2.tgz",
      "integrity": "sha512-oKnbhFyRIXpUuez8iBMmyEa4nbj4IOQyuhc/wy9kY7/WVPcwIO9VA668Pu8RkO7+0G76SLROeyw9CpQ061i4mA==",
      "dev": true,
      "requires": {
        "ansi-styles": "^4.1.0",
        "supports-color": "^7.1.0"
      }
    },
    "charm": {
      "version": "0.1.2",
      "resolved": "https://registry.npmjs.org/charm/-/charm-0.1.2.tgz",
      "integrity": "sha512-syedaZ9cPe7r3hoQA9twWYKu5AIyCswN5+szkmPBe9ccdLrj4bYaCnLVPTLd2kgVRc7+zoX4tyPgRnFKCj5YjQ==",
      "dev": true
    },
    "cheerio": {
      "version": "1.0.0-rc.12",
      "resolved": "https://registry.npmjs.org/cheerio/-/cheerio-1.0.0-rc.12.tgz",
      "integrity": "sha512-VqR8m68vM46BNnuZ5NtnGBKIE/DfN0cRIzg9n40EIq9NOv90ayxLBXA8fXC5gquFRGJSTRqBq25Jt2ECLR431Q==",
      "requires": {
        "cheerio-select": "^2.1.0",
        "dom-serializer": "^2.0.0",
        "domhandler": "^5.0.3",
        "domutils": "^3.0.1",
        "htmlparser2": "^8.0.1",
        "parse5": "^7.0.0",
        "parse5-htmlparser2-tree-adapter": "^7.0.0"
      }
    },
    "cheerio-select": {
      "version": "2.1.0",
      "resolved": "https://registry.npmjs.org/cheerio-select/-/cheerio-select-2.1.0.tgz",
      "integrity": "sha512-9v9kG0LvzrlcungtnJtpGNxY+fzECQKhK4EGJX2vByejiMX84MFNQw4UxPJl3bFbTMw+Dfs37XaIkCwTZfLh4g==",
      "requires": {
        "boolbase": "^1.0.0",
        "css-select": "^5.1.0",
        "css-what": "^6.1.0",
        "domelementtype": "^2.3.0",
        "domhandler": "^5.0.3",
        "domutils": "^3.0.1"
      }
    },
    "chokidar": {
      "version": "3.5.3",
      "resolved": "https://registry.npmjs.org/chokidar/-/chokidar-3.5.3.tgz",
      "integrity": "sha512-Dr3sfKRP6oTcjf2JmUmFJfeVMvXBdegxB0iVQ5eb2V10uFJUCAS8OByZdVAyVb8xXNz3GjjTgj9kLWsZTqE6kw==",
      "dev": true,
      "requires": {
        "anymatch": "~3.1.2",
        "braces": "~3.0.2",
        "fsevents": "~2.3.2",
        "glob-parent": "~5.1.2",
        "is-binary-path": "~2.1.0",
        "is-glob": "~4.0.1",
        "normalize-path": "~3.0.0",
        "readdirp": "~3.6.0"
      }
    },
    "chownr": {
      "version": "2.0.0",
      "resolved": "https://registry.npmjs.org/chownr/-/chownr-2.0.0.tgz",
      "integrity": "sha512-bIomtDF5KGpdogkLd9VspvFzk9KfpyyGlS8YFVZl7TGPBHL5snIOnxeshwVgPteQ9b4Eydl+pVbIyE1DcvCWgQ=="
    },
    "cli-progress": {
      "version": "3.12.0",
      "resolved": "https://registry.npmjs.org/cli-progress/-/cli-progress-3.12.0.tgz",
      "integrity": "sha512-tRkV3HJ1ASwm19THiiLIXLO7Im7wlTuKnvkYaTkyoAPefqjNg7W7DHKUlGRxy9vxDvbyCYQkQozvptuMkGCg8A==",
      "requires": {
        "string-width": "^4.2.3"
      }
    },
    "cli-tableau": {
      "version": "2.0.1",
      "resolved": "https://registry.npmjs.org/cli-tableau/-/cli-tableau-2.0.1.tgz",
      "integrity": "sha512-he+WTicka9cl0Fg/y+YyxcN6/bfQ/1O3QmgxRXDhABKqLzvoOSM4fMzp39uMyLBulAFuywD2N7UaoQE7WaADxQ==",
      "dev": true,
      "requires": {
        "chalk": "3.0.0"
      },
      "dependencies": {
        "chalk": {
          "version": "3.0.0",
          "resolved": "https://registry.npmjs.org/chalk/-/chalk-3.0.0.tgz",
          "integrity": "sha512-4D3B6Wf41KOYRFdszmDqMCGq5VV/uMAB273JILmO+3jAlh8X4qDtdtgCR3fxtbLEMzSx22QdhnDcJvu2u1fVwg==",
          "dev": true,
          "requires": {
            "ansi-styles": "^4.1.0",
            "supports-color": "^7.1.0"
          }
        }
      }
    },
    "cluster-key-slot": {
      "version": "1.1.2",
      "resolved": "https://registry.npmjs.org/cluster-key-slot/-/cluster-key-slot-1.1.2.tgz",
      "integrity": "sha512-RMr0FhtfXemyinomL4hrWcYJxmX6deFdCxpJzhDttxgO1+bcCnkk+9drydLVDmAMG7NE6aN/fl4F7ucU/90gAA=="
    },
    "color-convert": {
      "version": "2.0.1",
      "resolved": "https://registry.npmjs.org/color-convert/-/color-convert-2.0.1.tgz",
      "integrity": "sha512-RRECPsj7iu/xb5oKYcsFHSppFNnsj/52OVTRKb4zP5onXwVF3zVmmToNcOfGC+CRDpfK/U584fMg38ZHCaElKQ==",
      "dev": true,
      "requires": {
        "color-name": "~1.1.4"
      }
    },
    "color-name": {
      "version": "1.1.4",
      "resolved": "https://registry.npmjs.org/color-name/-/color-name-1.1.4.tgz",
      "integrity": "sha512-dOy+3AuW3a2wNbZHIuMZpTcgjGuLU/uBL/ubcZF9OXbDo8ff4O8yVp5Bf0efS8uEoYo5q4Fx7dY9OgQGXgAsQA==",
      "dev": true
    },
    "color-support": {
      "version": "1.1.3",
      "resolved": "https://registry.npmjs.org/color-support/-/color-support-1.1.3.tgz",
      "integrity": "sha512-qiBjkpbMLO/HL68y+lh4q0/O1MZFj2RX6X/KmMa3+gJD3z+WwI1ZzDHysvqHGS3mP6mznPckpXmw1nI9cJjyRg=="
    },
    "combined-stream": {
      "version": "1.0.8",
      "resolved": "https://registry.npmjs.org/combined-stream/-/combined-stream-1.0.8.tgz",
      "integrity": "sha512-FQN4MRfuJeHf7cBbBMJFXhKSDq+2kAArBlmRBvcvFE5BB1HZKXtSFASDhdlz9zOYwxh8lDdnvmMOe/+5cdoEdg==",
      "requires": {
        "delayed-stream": "~1.0.0"
      }
    },
    "commander": {
      "version": "2.15.1",
      "resolved": "https://registry.npmjs.org/commander/-/commander-2.15.1.tgz",
      "integrity": "sha512-VlfT9F3V0v+jr4yxPc5gg9s62/fIVWsd2Bk2iD435um1NlGMYdVCq+MjcXnhYq2icNOizHr1kK+5TI6H0Hy0ag==",
      "dev": true
    },
    "compress-commons": {
      "version": "4.1.1",
      "resolved": "https://registry.npmjs.org/compress-commons/-/compress-commons-4.1.1.tgz",
      "integrity": "sha512-QLdDLCKNV2dtoTorqgxngQCMA+gWXkM/Nwu7FpeBhk/RdkzimqC3jueb/FDmaZeXh+uby1jkBqE3xArsLBE5wQ==",
      "requires": {
        "buffer-crc32": "^0.2.13",
        "crc32-stream": "^4.0.2",
        "normalize-path": "^3.0.0",
        "readable-stream": "^3.6.0"
      }
    },
    "compute-cosine-similarity": {
      "version": "1.0.0",
      "resolved": "https://registry.npmjs.org/compute-cosine-similarity/-/compute-cosine-similarity-1.0.0.tgz",
      "integrity": "sha512-jPdqVMT8Im6jS+THoDBDKZlGg32g7QeXOiBXeuiMXVEV5Tg8z38Qpvg08mt2qRy9j/H0m6w/VDoKBJ7w7F/sKg==",
      "requires": {
        "compute-dot": "^1.1.0",
        "compute-l2norm": "^1.1.0",
        "validate.io-array": "^1.0.5",
        "validate.io-function": "^1.0.2"
      }
    },
    "compute-dot": {
      "version": "1.1.0",
      "resolved": "https://registry.npmjs.org/compute-dot/-/compute-dot-1.1.0.tgz",
      "integrity": "sha512-L5Ocet4DdMrXboss13K59OK23GXjiSia7+7Ukc7q4Bl+RVpIXK2W9IHMbWDZkh+JUEvJAwOKRaJDiFUa1LTnJg==",
      "requires": {
        "validate.io-array": "^1.0.3",
        "validate.io-function": "^1.0.2"
      }
    },
    "compute-l2norm": {
      "version": "1.1.0",
      "resolved": "https://registry.npmjs.org/compute-l2norm/-/compute-l2norm-1.1.0.tgz",
      "integrity": "sha512-6EHh1Elj90eU28SXi+h2PLnTQvZmkkHWySpoFz+WOlVNLz3DQoC4ISUHSV9n5jMxPHtKGJ01F4uu2PsXBB8sSg==",
      "requires": {
        "validate.io-array": "^1.0.3",
        "validate.io-function": "^1.0.2"
      }
    },
    "concat-map": {
      "version": "0.0.1",
      "resolved": "https://registry.npmjs.org/concat-map/-/concat-map-0.0.1.tgz",
      "integrity": "sha512-/Srv4dswyQNBfohGpz9o6Yb3Gz3SrUDqBH5rTuhGR7ahtlbYKnVxw2bCFMRljaA7EXHaXZ8wsHdodFvbkhKmqg=="
    },
    "console-control-strings": {
      "version": "1.1.0",
      "resolved": "https://registry.npmjs.org/console-control-strings/-/console-control-strings-1.1.0.tgz",
      "integrity": "sha512-ty/fTekppD2fIwRvnZAVdeOiGd1c7YXEixbgJTNzqcxJWKQnjJ/V1bNEEE6hygpM3WjwHFUVK6HTjWSzV4a8sQ=="
    },
    "content-disposition": {
      "version": "0.5.4",
      "resolved": "https://registry.npmjs.org/content-disposition/-/content-disposition-0.5.4.tgz",
      "integrity": "sha512-FveZTNuGw04cxlAiWbzi6zTAL/lhehaWbTtgluJh4/E95DqMwTmha3KZN1aAWA8cFIhHzMZUvLevkw5Rqk+tSQ==",
      "requires": {
        "safe-buffer": "5.2.1"
      }
    },
    "content-type": {
      "version": "1.0.5",
      "resolved": "https://registry.npmjs.org/content-type/-/content-type-1.0.5.tgz",
      "integrity": "sha512-nTjqfcBFEipKdXCv4YDQWCfmcLZKm81ldF0pAopTvyrFGVbcR6P/VAAd5G7N+0tTr8QqiU0tFadD6FK4NtJwOA=="
    },
    "continuation-local-storage": {
      "version": "3.2.1",
      "resolved": "https://registry.npmjs.org/continuation-local-storage/-/continuation-local-storage-3.2.1.tgz",
      "integrity": "sha512-jx44cconVqkCEEyLSKWwkvUXwO561jXMa3LPjTPsm5QR22PA0/mhe33FT4Xb5y74JDvt/Cq+5lm8S8rskLv9ZA==",
      "dev": true,
      "requires": {
        "async-listener": "^0.6.0",
        "emitter-listener": "^1.1.1"
      }
    },
    "cookie": {
      "version": "0.4.1",
      "resolved": "https://registry.npmjs.org/cookie/-/cookie-0.4.1.tgz",
      "integrity": "sha512-ZwrFkGJxUR3EIoXtO+yVE69Eb7KlixbaeAWfBQB9vVsNn/o+Yw69gBWSSDK825hQNdN+wF8zELf3dFNl/kxkUA=="
    },
    "cookie-parser": {
      "version": "1.4.6",
      "resolved": "https://registry.npmjs.org/cookie-parser/-/cookie-parser-1.4.6.tgz",
      "integrity": "sha512-z3IzaNjdwUC2olLIB5/ITd0/setiaFMLYiZJle7xg5Fe9KWAceil7xszYfHHBtDFYLSgJduS2Ty0P1uJdPDJeA==",
      "requires": {
        "cookie": "0.4.1",
        "cookie-signature": "1.0.6"
      }
    },
    "cookie-signature": {
      "version": "1.0.6",
      "resolved": "https://registry.npmjs.org/cookie-signature/-/cookie-signature-1.0.6.tgz",
      "integrity": "sha512-QADzlaHc8icV8I7vbaJXJwod9HWYp8uCqf1xa4OfNu1T7JVxQIrUgOWtHdNDtPiywmFbiS12VjotIXLrKM3orQ=="
    },
    "core-util-is": {
      "version": "1.0.3",
      "resolved": "https://registry.npmjs.org/core-util-is/-/core-util-is-1.0.3.tgz",
      "integrity": "sha512-ZQBvi1DcpJ4GDqanjucZ2Hj3wEO5pZDS89BWbkcrvdxksJorwUDDZamX9ldFkp9aw2lmBDLgkObEA4DWNJ9FYQ=="
    },
    "cors": {
      "version": "2.8.5",
      "resolved": "https://registry.npmjs.org/cors/-/cors-2.8.5.tgz",
      "integrity": "sha512-KIHbLJqu73RGr/hnbrO9uBeixNGuvSQjul/jdFvS/KFSIH1hWVd1ng7zOHx+YrEfInLG7q4n6GHQ9cDtxv/P6g==",
      "requires": {
        "object-assign": "^4",
        "vary": "^1"
      }
    },
    "crc-32": {
      "version": "1.2.2",
      "resolved": "https://registry.npmjs.org/crc-32/-/crc-32-1.2.2.tgz",
      "integrity": "sha512-ROmzCKrTnOwybPcJApAA6WBWij23HVfGVNKqqrZpuyZOHqK2CwHSvpGuyt/UNNvaIjEd8X5IFGp4Mh+Ie1IHJQ=="
    },
    "crc32-stream": {
      "version": "4.0.2",
      "resolved": "https://registry.npmjs.org/crc32-stream/-/crc32-stream-4.0.2.tgz",
      "integrity": "sha512-DxFZ/Hk473b/muq1VJ///PMNLj0ZMnzye9thBpmjpJKCc5eMgB95aK8zCGrGfQ90cWo561Te6HK9D+j4KPdM6w==",
      "requires": {
        "crc-32": "^1.2.0",
        "readable-stream": "^3.4.0"
      }
    },
    "cron-parser": {
      "version": "4.8.1",
      "resolved": "https://registry.npmjs.org/cron-parser/-/cron-parser-4.8.1.tgz",
      "integrity": "sha512-jbokKWGcyU4gl6jAfX97E1gDpY12DJ1cLJZmoDzaAln/shZ+S3KBFBuA2Q6WeUN4gJf/8klnV1EfvhA2lK5IRQ==",
      "requires": {
        "luxon": "^3.2.1"
      }
    },
    "croner": {
      "version": "4.1.97",
      "resolved": "https://registry.npmjs.org/croner/-/croner-4.1.97.tgz",
      "integrity": "sha512-/f6gpQuxDaqXu+1kwQYSckUglPaOrHdbIlBAu0YuW8/Cdb45XwXYNUBXg3r/9Mo6n540Kn/smKcZWko5x99KrQ==",
      "dev": true
    },
    "css-select": {
      "version": "5.1.0",
      "resolved": "https://registry.npmjs.org/css-select/-/css-select-5.1.0.tgz",
      "integrity": "sha512-nwoRF1rvRRnnCqqY7updORDsuqKzqYJ28+oSMaJMMgOauh3fvwHqMS7EZpIPqK8GL+g9mKxF1vP/ZjSeNjEVHg==",
      "requires": {
        "boolbase": "^1.0.0",
        "css-what": "^6.1.0",
        "domhandler": "^5.0.2",
        "domutils": "^3.0.1",
        "nth-check": "^2.0.1"
      }
    },
    "css-what": {
      "version": "6.1.0",
      "resolved": "https://registry.npmjs.org/css-what/-/css-what-6.1.0.tgz",
      "integrity": "sha512-HTUrgRJ7r4dsZKU6GjmpfRK1O76h97Z8MfS1G0FozR+oF2kG6Vfe8JE6zwrkbxigziPHinCJ+gCPjA9EaBDtRw=="
    },
    "culvert": {
      "version": "0.1.2",
      "resolved": "https://registry.npmjs.org/culvert/-/culvert-0.1.2.tgz",
      "integrity": "sha512-yi1x3EAWKjQTreYWeSd98431AV+IEE0qoDyOoaHJ7KJ21gv6HtBXHVLX74opVSGqcR8/AbjJBHAHpcOy2bj5Gg==",
      "dev": true
    },
    "data-uri-to-buffer": {
      "version": "6.0.2",
      "resolved": "https://registry.npmjs.org/data-uri-to-buffer/-/data-uri-to-buffer-6.0.2.tgz",
      "integrity": "sha512-7hvf7/GW8e86rW0ptuwS3OcBGDjIi6SZva7hCyWC0yYry2cOPmLIjXAUHI6DK2HsnwJd9ifmt57i8eV2n4YNpw==",
      "dev": true
    },
    "dayjs": {
      "version": "1.11.8",
      "resolved": "https://registry.npmjs.org/dayjs/-/dayjs-1.11.8.tgz",
      "integrity": "sha512-LcgxzFoWMEPO7ggRv1Y2N31hUf2R0Vj7fuy/m+Bg1K8rr+KAs1AEy4y9jd5DXe8pbHgX+srkHNS7TH6Q6ZhYeQ=="
    },
    "debug": {
      "version": "2.6.9",
      "resolved": "https://registry.npmjs.org/debug/-/debug-2.6.9.tgz",
      "integrity": "sha512-bC7ElrdJaJnPbAP+1EotYvqZsb3ecl5wi6Bfi6BJTUcNowp6cvspg0jXznRTKDjm/E7AdgFBVeAPVMNcKGsHMA==",
      "requires": {
        "ms": "2.0.0"
      }
    },
    "debuglog": {
      "version": "1.0.1",
      "resolved": "https://registry.npmjs.org/debuglog/-/debuglog-1.0.1.tgz",
      "integrity": "sha512-syBZ+rnAK3EgMsH2aYEOLUW7mZSY9Gb+0wUMCFsZvcmiz+HigA0LOcq/HoQqVuGG+EKykunc7QG2bzrponfaSw=="
    },
    "define-data-property": {
      "version": "1.1.4",
      "resolved": "https://registry.npmjs.org/define-data-property/-/define-data-property-1.1.4.tgz",
      "integrity": "sha512-rBMvIzlpA8v6E+SJZoo++HAYqsLrkg7MSfIinMPFhmkorw7X+dOXVJQs+QT69zGkzMyfDnIMN2Wid1+NbL3T+A==",
      "requires": {
        "es-define-property": "^1.0.0",
        "es-errors": "^1.3.0",
        "gopd": "^1.0.1"
      }
    },
    "degenerator": {
      "version": "5.0.1",
      "resolved": "https://registry.npmjs.org/degenerator/-/degenerator-5.0.1.tgz",
      "integrity": "sha512-TllpMR/t0M5sqCXfj85i4XaAzxmS5tVA16dqvdkMwGmzI+dXLXnw3J+3Vdv7VKw+ThlTMboK6i9rnZ6Nntj5CQ==",
      "dev": true,
      "requires": {
        "ast-types": "^0.13.4",
        "escodegen": "^2.1.0",
        "esprima": "^4.0.1"
      }
    },
    "delayed-stream": {
      "version": "1.0.0",
      "resolved": "https://registry.npmjs.org/delayed-stream/-/delayed-stream-1.0.0.tgz",
      "integrity": "sha512-ZySD7Nf91aLB0RxL4KGrKHBXl7Eds1DAmEdcoVawXnLD7SDhpNgtuII2aAkg7a7QS41jxPSZ17p4VdGnMHk3MQ=="
    },
    "delegates": {
      "version": "1.0.0",
      "resolved": "https://registry.npmjs.org/delegates/-/delegates-1.0.0.tgz",
      "integrity": "sha512-bd2L678uiWATM6m5Z1VzNCErI3jiGzt6HGY8OVICs40JQq/HALfbyNJmp0UDakEY4pMMaN0Ly5om/B1VI/+xfQ=="
    },
    "denque": {
      "version": "2.1.0",
      "resolved": "https://registry.npmjs.org/denque/-/denque-2.1.0.tgz",
      "integrity": "sha512-HVQE3AAb/pxF8fQAoiqpvg9i3evqug3hoiwakOyZAwJm+6vZehbkYXZ0l4JxS+I3QxM97v5aaRNhj8v5oBhekw=="
    },
    "depd": {
      "version": "2.0.0",
      "resolved": "https://registry.npmjs.org/depd/-/depd-2.0.0.tgz",
      "integrity": "sha512-g7nH6P6dyDioJogAAGprGpCtVImJhpPk/roCzdb3fIh61/s/nPsfR6onyMwkCAR/OlC3yBC0lESvUoQEAssIrw=="
    },
    "destroy": {
      "version": "1.2.0",
      "resolved": "https://registry.npmjs.org/destroy/-/destroy-1.2.0.tgz",
      "integrity": "sha512-2sJGJTaXIIaR1w4iJSNoN0hnMY7Gpc/n8D4qSCJw8QqFWXf7cuAgnEHxBpweaVcPevC2l3KpjYCx3NypQQgaJg=="
    },
    "detect-libc": {
      "version": "2.0.1",
      "resolved": "https://registry.npmjs.org/detect-libc/-/detect-libc-2.0.1.tgz",
      "integrity": "sha512-463v3ZeIrcWtdgIg6vI6XUncguvr2TnGl4SzDXinkt9mSLpBJKXT3mW6xT3VQdDN11+WVs29pgvivTc4Lp8v+w=="
    },
    "dom-serializer": {
      "version": "2.0.0",
      "resolved": "https://registry.npmjs.org/dom-serializer/-/dom-serializer-2.0.0.tgz",
      "integrity": "sha512-wIkAryiqt/nV5EQKqQpo3SToSOV9J0DnbJqwK7Wv/Trc92zIAYZ4FlMu+JPFW1DfGFt81ZTCGgDEabffXeLyJg==",
      "requires": {
        "domelementtype": "^2.3.0",
        "domhandler": "^5.0.2",
        "entities": "^4.2.0"
      }
    },
    "domelementtype": {
      "version": "2.3.0",
      "resolved": "https://registry.npmjs.org/domelementtype/-/domelementtype-2.3.0.tgz",
      "integrity": "sha512-OLETBj6w0OsagBwdXnPdN0cnMfF9opN69co+7ZrbfPGrdpPVNBUj02spi6B1N7wChLQiPn4CSH/zJvXw56gmHw=="
    },
    "domhandler": {
      "version": "5.0.3",
      "resolved": "https://registry.npmjs.org/domhandler/-/domhandler-5.0.3.tgz",
      "integrity": "sha512-cgwlv/1iFQiFnU96XXgROh8xTeetsnJiDsTc7TYCLFd9+/WNkIqPTxiM/8pSd8VIrhXGTf1Ny1q1hquVqDJB5w==",
      "requires": {
        "domelementtype": "^2.3.0"
      }
    },
    "domutils": {
      "version": "3.1.0",
      "resolved": "https://registry.npmjs.org/domutils/-/domutils-3.1.0.tgz",
      "integrity": "sha512-H78uMmQtI2AhgDJjWeQmHwJJ2bLPD3GMmO7Zja/ZZh84wkm+4ut+IUnUdRa8uCGX88DiVx1j6FRe1XfxEgjEZA==",
      "requires": {
        "dom-serializer": "^2.0.0",
        "domelementtype": "^2.3.0",
        "domhandler": "^5.0.3"
      }
    },
    "dotenv": {
      "version": "16.1.4",
      "resolved": "https://registry.npmjs.org/dotenv/-/dotenv-16.1.4.tgz",
      "integrity": "sha512-m55RtE8AsPeJBpOIFKihEmqUcoVncQIwo7x9U8ZwLEZw9ZpXboz2c+rvog+jUaJvVrZ5kBOeYQBX5+8Aa/OZQw=="
    },
    "duplexer2": {
      "version": "0.1.4",
      "resolved": "https://registry.npmjs.org/duplexer2/-/duplexer2-0.1.4.tgz",
      "integrity": "sha512-asLFVfWWtJ90ZyOUHMqk7/S2w2guQKxUI2itj3d92ADHhxUSbCMGi1f1cBcJ7xM1To+pE/Khbwo1yuNbMEPKeA==",
      "requires": {
        "readable-stream": "^2.0.2"
      },
      "dependencies": {
        "readable-stream": {
          "version": "2.3.8",
          "resolved": "https://registry.npmjs.org/readable-stream/-/readable-stream-2.3.8.tgz",
          "integrity": "sha512-8p0AUk4XODgIewSi0l8Epjs+EVnWiK7NoDIEGU0HhE7+ZyY8D1IMY7odu5lRrFXGg71L15KG8QrPmum45RTtdA==",
          "requires": {
            "core-util-is": "~1.0.0",
            "inherits": "~2.0.3",
            "isarray": "~1.0.0",
            "process-nextick-args": "~2.0.0",
            "safe-buffer": "~5.1.1",
            "string_decoder": "~1.1.1",
            "util-deprecate": "~1.0.1"
          }
        },
        "safe-buffer": {
          "version": "5.1.2",
          "resolved": "https://registry.npmjs.org/safe-buffer/-/safe-buffer-5.1.2.tgz",
          "integrity": "sha512-Gd2UZBJDkXlY7GbJxfsE8/nvKkUEU1G38c1siN6QP6a9PT9MmHB8GnpscSmMJSoF8LOIrt8ud/wPtojys4G6+g=="
        },
        "string_decoder": {
          "version": "1.1.1",
          "resolved": "https://registry.npmjs.org/string_decoder/-/string_decoder-1.1.1.tgz",
          "integrity": "sha512-n/ShnvDi6FHbbVfviro+WojiFzv+s8MPMHBczVePfUpDJLwoLT0ht1l4YwBCbi8pJAveEEdnkHyPyTP/mzRfwg==",
          "requires": {
            "safe-buffer": "~5.1.0"
          }
        }
      }
    },
    "ecdsa-sig-formatter": {
      "version": "1.0.11",
      "resolved": "https://registry.npmjs.org/ecdsa-sig-formatter/-/ecdsa-sig-formatter-1.0.11.tgz",
      "integrity": "sha512-nagl3RYrbNv6kQkeJIpt6NJZy8twLB/2vtz6yN9Z4vRKHN4/QZJIEbqohALSgwKdnksuY3k5Addp5lg8sVoVcQ==",
      "requires": {
        "safe-buffer": "^5.0.1"
      }
    },
    "ee-first": {
      "version": "1.1.1",
      "resolved": "https://registry.npmjs.org/ee-first/-/ee-first-1.1.1.tgz",
      "integrity": "sha512-WMwm9LhRUo+WUaRN+vRuETqG89IgZphVSNkdFgeb6sS/E4OrDIN7t48CAewSHXc6C8lefD8KKfr5vY61brQlow=="
    },
    "ejs": {
      "version": "3.1.6",
      "resolved": "https://registry.npmjs.org/ejs/-/ejs-3.1.6.tgz",
      "integrity": "sha512-9lt9Zse4hPucPkoP7FHDF0LQAlGyF9JVpnClFLFH3aSSbxmyoqINRpp/9wePWJTUl4KOQwRL72Iw3InHPDkoGw==",
      "dev": true,
      "requires": {
        "jake": "^10.6.1"
      }
    },
    "emitter-listener": {
      "version": "1.1.2",
      "resolved": "https://registry.npmjs.org/emitter-listener/-/emitter-listener-1.1.2.tgz",
      "integrity": "sha512-Bt1sBAGFHY9DKY+4/2cV6izcKJUf5T7/gkdmkxzX/qv9CcGH8xSwVRW5mtX03SWJtRTWSOpzCuWN9rBFYZepZQ==",
      "dev": true,
      "requires": {
        "shimmer": "^1.2.0"
      }
    },
    "emoji-regex": {
      "version": "8.0.0",
      "resolved": "https://registry.npmjs.org/emoji-regex/-/emoji-regex-8.0.0.tgz",
      "integrity": "sha512-MSjYzcWNOA0ewAHpz0MxpYFvwg6yjy1NG3xteoqz644VCo/RPgnr1/GGt+ic3iJTzQ8Eu3TdM14SawnVUmGE6A=="
    },
    "encodeurl": {
      "version": "1.0.2",
      "resolved": "https://registry.npmjs.org/encodeurl/-/encodeurl-1.0.2.tgz",
      "integrity": "sha512-TPJXq8JqFaVYm2CWmPvnP2Iyo4ZSM7/QKcSmuMLDObfpH5fi7RUGmd/rTDf+rut/saiDiQEeVTNgAmJEdAOx0w=="
    },
    "end-of-stream": {
      "version": "1.4.4",
      "resolved": "https://registry.npmjs.org/end-of-stream/-/end-of-stream-1.4.4.tgz",
      "integrity": "sha512-+uw1inIHVPQoaVuHzRyXd21icM+cnt4CzD5rW+NC1wjOUSTOs+Te7FOv7AhN7vS9x/oIyhLP5PR1H+phQAHu5Q==",
      "requires": {
        "once": "^1.4.0"
      }
    },
    "enquirer": {
      "version": "2.3.6",
      "resolved": "https://registry.npmjs.org/enquirer/-/enquirer-2.3.6.tgz",
      "integrity": "sha512-yjNnPr315/FjS4zIsUxYguYUPP2e1NK4d7E7ZOLiyYCcbFBiTMyID+2wvm2w6+pZ/odMA7cRkjhsPbltwBOrLg==",
      "dev": true,
      "requires": {
        "ansi-colors": "^4.1.1"
      }
    },
    "entities": {
      "version": "4.5.0",
      "resolved": "https://registry.npmjs.org/entities/-/entities-4.5.0.tgz",
      "integrity": "sha512-V0hjH4dGPh9Ao5p0MoRY6BVqtwCjhz6vI5LT8AJ55H+4g9/4vbHx1I54fS0XuclLhDHArPQCiMjDxjaL8fPxhw=="
    },
    "es-define-property": {
      "version": "1.0.0",
      "resolved": "https://registry.npmjs.org/es-define-property/-/es-define-property-1.0.0.tgz",
      "integrity": "sha512-jxayLKShrEqqzJ0eumQbVhTYQM27CfT1T35+gCgDFoL82JLsXqTJ76zv6A0YLOgEnLUMvLzsDsGIrl8NFpT2gQ==",
      "requires": {
        "get-intrinsic": "^1.2.4"
      }
    },
    "es-errors": {
      "version": "1.3.0",
      "resolved": "https://registry.npmjs.org/es-errors/-/es-errors-1.3.0.tgz",
      "integrity": "sha512-Zf5H2Kxt2xjTvbJvP2ZWLEICxA6j+hAmMzIlypy4xcBg1vKVnx89Wy0GbS+kf5cwCVFFzdCFh2XSCFNULS6csw=="
    },
    "escape-html": {
      "version": "1.0.3",
      "resolved": "https://registry.npmjs.org/escape-html/-/escape-html-1.0.3.tgz",
      "integrity": "sha512-NiSupZ4OeuGwr68lGIeym/ksIZMJodUGOSCZ/FSnTxcrekbvqrgdUxlJOMpijaKZVjAJrWrGs/6Jy8OMuyj9ow=="
    },
    "escape-string-regexp": {
      "version": "4.0.0",
      "resolved": "https://registry.npmjs.org/escape-string-regexp/-/escape-string-regexp-4.0.0.tgz",
      "integrity": "sha512-TtpcNJ3XAzx3Gq8sWRzJaVajRs0uVxA2YAkdb1jm2YkPz4G6egUFAyA3n5vtEIZefPk5Wa4UXbKuS5fKkJWdgA==",
      "dev": true
    },
    "escodegen": {
      "version": "2.1.0",
      "resolved": "https://registry.npmjs.org/escodegen/-/escodegen-2.1.0.tgz",
      "integrity": "sha512-2NlIDTwUWJN0mRPQOdtQBzbUHvdGY2P1VXSyU83Q3xKxM7WHX2Ql8dKq782Q9TgQUNOLEzEYu9bzLNj1q88I5w==",
      "dev": true,
      "requires": {
        "esprima": "^4.0.1",
        "estraverse": "^5.2.0",
        "esutils": "^2.0.2",
        "source-map": "~0.6.1"
      }
    },
    "esprima": {
      "version": "4.0.1",
      "resolved": "https://registry.npmjs.org/esprima/-/esprima-4.0.1.tgz",
      "integrity": "sha512-eGuFFw7Upda+g4p+QHvnW0RyTX/SVeJBDM/gCtMARO0cLuT2HcEKnTPvhjV6aGeqrCB/sbNop0Kszm0jsaWU4A==",
      "dev": true
    },
    "estraverse": {
      "version": "5.3.0",
      "resolved": "https://registry.npmjs.org/estraverse/-/estraverse-5.3.0.tgz",
      "integrity": "sha512-MMdARuVEQziNTeJD8DgMqmhwR11BRQ/cBP+pLtYdSTnf3MIO8fFeiINEbX36ZdNlfU/7A9f3gUw49B3oQsvwBA==",
      "dev": true
    },
    "esutils": {
      "version": "2.0.3",
      "resolved": "https://registry.npmjs.org/esutils/-/esutils-2.0.3.tgz",
      "integrity": "sha512-kVscqXk4OCp68SZ0dkgEKVi6/8ij300KBWTJq32P/dYeWTSwK41WyTxalN1eRmA5Z9UU/LX9D7FWSmV9SAYx6g==",
      "dev": true
    },
    "etag": {
      "version": "1.8.1",
      "resolved": "https://registry.npmjs.org/etag/-/etag-1.8.1.tgz",
      "integrity": "sha512-aIL5Fx7mawVa300al2BnEE4iNvo1qETxLrPI/o05L7z6go7fCw1J6EQmbK4FmJ2AS7kgVF/KEZWufBfdClMcPg=="
    },
    "eventemitter2": {
      "version": "5.0.1",
      "resolved": "https://registry.npmjs.org/eventemitter2/-/eventemitter2-5.0.1.tgz",
      "integrity": "sha512-5EM1GHXycJBS6mauYAbVKT1cVs7POKWb2NXD4Vyt8dDqeZa7LaDK1/sjtL+Zb0lzTpSNil4596Dyu97hz37QLg==",
      "dev": true
    },
    "exceljs": {
      "version": "4.3.0",
      "resolved": "https://registry.npmjs.org/exceljs/-/exceljs-4.3.0.tgz",
      "integrity": "sha512-hTAeo5b5TPvf8Z02I2sKIT4kSfCnOO2bCxYX8ABqODCdAjppI3gI9VYiGCQQYVcBaBSKlFDMKlAQRqC+kV9O8w==",
      "requires": {
        "archiver": "^5.0.0",
        "dayjs": "^1.8.34",
        "fast-csv": "^4.3.1",
        "jszip": "^3.5.0",
        "readable-stream": "^3.6.0",
        "saxes": "^5.0.1",
        "tmp": "^0.2.0",
        "unzipper": "^0.10.11",
        "uuid": "^8.3.0"
      }
    },
    "express": {
      "version": "4.19.2",
      "resolved": "https://registry.npmjs.org/express/-/express-4.19.2.tgz",
      "integrity": "sha512-5T6nhjsT+EOMzuck8JjBHARTHfMht0POzlA60WV2pMD3gyXw2LZnZ+ueGdNxG+0calOJcWKbpFcuzLZ91YWq9Q==",
      "requires": {
        "accepts": "~1.3.8",
        "array-flatten": "1.1.1",
        "body-parser": "1.20.2",
        "content-disposition": "0.5.4",
        "content-type": "~1.0.4",
        "cookie": "0.6.0",
        "cookie-signature": "1.0.6",
        "debug": "2.6.9",
        "depd": "2.0.0",
        "encodeurl": "~1.0.2",
        "escape-html": "~1.0.3",
        "etag": "~1.8.1",
        "finalhandler": "1.2.0",
        "fresh": "0.5.2",
        "http-errors": "2.0.0",
        "merge-descriptors": "1.0.1",
        "methods": "~1.1.2",
        "on-finished": "2.4.1",
        "parseurl": "~1.3.3",
        "path-to-regexp": "0.1.7",
        "proxy-addr": "~2.0.7",
        "qs": "6.11.0",
        "range-parser": "~1.2.1",
        "safe-buffer": "5.2.1",
        "send": "0.18.0",
        "serve-static": "1.15.0",
        "setprototypeof": "1.2.0",
        "statuses": "2.0.1",
        "type-is": "~1.6.18",
        "utils-merge": "1.0.1",
        "vary": "~1.1.2"
      },
      "dependencies": {
        "cookie": {
          "version": "0.6.0",
          "resolved": "https://registry.npmjs.org/cookie/-/cookie-0.6.0.tgz",
          "integrity": "sha512-U71cyTamuh1CRNCfpGY6to28lxvNwPG4Guz/EVjgf3Jmzv0vlDp1atT9eS5dDjMYHucpHbWns6Lwf3BKz6svdw=="
        }
      }
    },
    "express-fileupload": {
      "version": "1.4.0",
      "resolved": "https://registry.npmjs.org/express-fileupload/-/express-fileupload-1.4.0.tgz",
      "integrity": "sha512-RjzLCHxkv3umDeZKeFeMg8w7qe0V09w3B7oGZprr/oO2H/ISCgNzuqzn7gV3HRWb37GjRk429CCpSLS2KNTqMQ==",
      "requires": {
        "busboy": "^1.6.0"
      }
    },
    "express-rate-limit": {
      "version": "6.7.0",
      "resolved": "https://registry.npmjs.org/express-rate-limit/-/express-rate-limit-6.7.0.tgz",
      "integrity": "sha512-vhwIdRoqcYB/72TK3tRZI+0ttS8Ytrk24GfmsxDXK9o9IhHNO5bXRiXQSExPQ4GbaE5tvIS7j1SGrxsuWs+sGA==",
      "requires": {}
    },
    "extrareqp2": {
      "version": "1.0.0",
      "resolved": "https://registry.npmjs.org/extrareqp2/-/extrareqp2-1.0.0.tgz",
      "integrity": "sha512-Gum0g1QYb6wpPJCVypWP3bbIuaibcFiJcpuPM10YSXp/tzqi84x9PJageob+eN4xVRIOto4wjSGNLyMD54D2xA==",
      "dev": true,
      "requires": {
        "follow-redirects": "^1.14.0"
      }
    },
    "fast-csv": {
      "version": "4.3.6",
      "resolved": "https://registry.npmjs.org/fast-csv/-/fast-csv-4.3.6.tgz",
      "integrity": "sha512-2RNSpuwwsJGP0frGsOmTb9oUF+VkFSM4SyLTDgwf2ciHWTarN0lQTC+F2f/t5J9QjW+c65VFIAAu85GsvMIusw==",
      "requires": {
        "@fast-csv/format": "4.3.5",
        "@fast-csv/parse": "4.3.6"
      }
    },
    "fast-json-patch": {
      "version": "3.1.1",
      "resolved": "https://registry.npmjs.org/fast-json-patch/-/fast-json-patch-3.1.1.tgz",
      "integrity": "sha512-vf6IHUX2SBcA+5/+4883dsIjpBTqmfBjmYiWK1savxQmFk4JfBMLa7ynTYOs1Rolp/T1betJxHiGD3g1Mn8lUQ==",
      "dev": true
    },
    "fast-xml-parser": {
      "version": "4.2.5",
      "resolved": "https://registry.npmjs.org/fast-xml-parser/-/fast-xml-parser-4.2.5.tgz",
      "integrity": "sha512-B9/wizE4WngqQftFPmdaMYlXoJlJOYxGQOanC77fq9k8+Z0v5dDSVh+3glErdIROP//s/jgb7ZuxKfB8nVyo0g==",
      "optional": true,
      "requires": {
        "strnum": "^1.0.5"
      }
    },
    "fclone": {
      "version": "1.0.11",
      "resolved": "https://registry.npmjs.org/fclone/-/fclone-1.0.11.tgz",
      "integrity": "sha512-GDqVQezKzRABdeqflsgMr7ktzgF9CyS+p2oe0jJqUY6izSSbhPIQJDpoU4PtGcD7VPM9xh/dVrTu6z1nwgmEGw==",
      "dev": true
    },
    "filelist": {
      "version": "1.0.4",
      "resolved": "https://registry.npmjs.org/filelist/-/filelist-1.0.4.tgz",
      "integrity": "sha512-w1cEuf3S+DrLCQL7ET6kz+gmlJdbq9J7yXCSjK/OZCPA+qEN1WyF4ZAf0YYJa4/shHJra2t/d/r8SV4Ji+x+8Q==",
      "dev": true,
      "requires": {
        "minimatch": "^5.0.1"
      },
      "dependencies": {
        "brace-expansion": {
          "version": "2.0.1",
          "resolved": "https://registry.npmjs.org/brace-expansion/-/brace-expansion-2.0.1.tgz",
          "integrity": "sha512-XnAIvQ8eM+kC6aULx6wuQiwVsnzsi9d3WxzV3FpWTGA19F621kwdbsAcFKXgKUHZWsy+mY6iL1sHTxWEFCytDA==",
          "dev": true,
          "requires": {
            "balanced-match": "^1.0.0"
          }
        },
        "minimatch": {
          "version": "5.1.6",
          "resolved": "https://registry.npmjs.org/minimatch/-/minimatch-5.1.6.tgz",
          "integrity": "sha512-lKwV/1brpG6mBUFHtb7NUmtABCb2WZZmm2wNiOA5hAb8VdCS4B3dtMWyvcoViccwAW/COERjXLt0zP1zXUN26g==",
          "dev": true,
          "requires": {
            "brace-expansion": "^2.0.1"
          }
        }
      }
    },
    "fill-range": {
      "version": "7.0.1",
      "resolved": "https://registry.npmjs.org/fill-range/-/fill-range-7.0.1.tgz",
      "integrity": "sha512-qOo9F+dMUmC2Lcb4BbVvnKJxTPjCm+RRpe4gDuGrzkL7mEVl/djYSu2OdQ2Pa302N4oqkSg9ir6jaLWJ2USVpQ==",
      "dev": true,
      "requires": {
        "to-regex-range": "^5.0.1"
      }
    },
    "finalhandler": {
      "version": "1.2.0",
      "resolved": "https://registry.npmjs.org/finalhandler/-/finalhandler-1.2.0.tgz",
      "integrity": "sha512-5uXcUVftlQMFnWC9qu/svkWv3GTd2PfUhK/3PLkYNAe7FbqJMt3515HaxE6eRL74GdsriiwujiawdaB1BpEISg==",
      "requires": {
        "debug": "2.6.9",
        "encodeurl": "~1.0.2",
        "escape-html": "~1.0.3",
        "on-finished": "2.4.1",
        "parseurl": "~1.3.3",
        "statuses": "2.0.1",
        "unpipe": "~1.0.0"
      }
    },
    "follow-redirects": {
      "version": "1.15.6",
      "resolved": "https://registry.npmjs.org/follow-redirects/-/follow-redirects-1.15.6.tgz",
      "integrity": "sha512-wWN62YITEaOpSK584EZXJafH1AGpO8RVgElfkuXbTOrPX4fIfOyEpW/CsiNd8JdYrAoOvafRTOEnvsO++qCqFA=="
    },
    "form-data": {
      "version": "4.0.0",
      "resolved": "https://registry.npmjs.org/form-data/-/form-data-4.0.0.tgz",
      "integrity": "sha512-ETEklSGi5t0QMZuiXoA/Q6vcnxcLQP5vdugSpuAyi6SVGi2clPPp+xgEhuMaHC+zGgn31Kd235W35f7Hykkaww==",
      "requires": {
        "asynckit": "^0.4.0",
        "combined-stream": "^1.0.8",
        "mime-types": "^2.1.12"
      }
    },
    "forwarded": {
      "version": "0.2.0",
[truncated: 103,742 more chars]
