# Supplementary material for: Breaking Digital Health Barriers Through a Large Language Model–Based Tool for Automated Observational Medical Outcomes Partnership Mapping: Development and Validation Study
Source: J Med Internet Res. 2025 May 15;27:e69004. doi: 10.2196/69004 (PMC12123247; doi:10.2196/69004)
Supplement: Multimedia Appendix 2 [file jmir_v27i1e69004_app2.zip › IMPOWR-R24-REDCap-to-OMOP-main/backend/package.json]

{
  "name": "redcap_omop",
  "version": "1.0.0",
  "description": "",
  "main": "index.js",
  "scripts": {
    "compareRedcapSnomed": "node --max-old-space-size=16384 ./gpt3/compareRedcapToSnomed.js ",
    "dev": "nodemon server.js",
    "gpt3Snomed": "node --max-old-space-size=16384 ./gpt3/snomedEmbed.js",
    "gpt3Loinc": "node --max-old-space-size=16384 ./gpt3/loincEmbed.js",
    "start": "node index.js",
    "pm2": "pm2 start server.js --name redcap-omop-server"
  },
  "nodemonConfig": {
    "ignore": [
      "work/*"
    ]
  },
  "author": "Matt Perkins",
  "license": "ISC",
  "dependencies": {
    "axios": "^1.3.3",
    "axios-request-throttle": "^1.0.0",
    "bcrypt": "^5.1.0",
    "bottleneck": "^2.19.5",
    "bull": "^4.10.4",
    "cheerio": "^1.0.0-rc.12",
    "cli-progress": "^3.11.2",
    "compute-cosine-similarity": "^1.0.0",
    "cookie-parser": "^1.4.6",
    "cors": "^2.8.5",
    "dotenv": "^16.0.3",
    "exceljs": "^4.3.0",
    "express": "^4.18.2",
    "express-fileupload": "^1.4.0",
    "express-rate-limit": "^6.7.0",
    "helmet": "^7.0.0",
    "joi": "^17.8.1",
    "jsonwebtoken": "^9.0.0",
    "mongodb": "^4.14.0",
    "morgan": "^1.10.0",
    "mysql2": "^3.1.2",
    "oauth": "^0.10.0",
    "pg": "^8.9.0",
    "prompts": "^2.4.2",
    "redis": "^4.6.5",
    "redis-server": "^1.2.2"
  },
  "devDependencies": {
    "bull-board": "^2.1.3",
    "nodemon": "^2.0.20",
    "pm2": "^5.2.2"
  }
}
