# Supplementary material for: Breaking Digital Health Barriers Through a Large Language Model–Based Tool for Automated Observational Medical Outcomes Partnership Mapping: Development and Validation Study
Source: J Med Internet Res. 2025 May 15;27:e69004. doi: 10.2196/69004 (PMC12123247; doi:10.2196/69004)
Supplement: Multimedia Appendix 2 [file jmir_v27i1e69004_app2.zip › IMPOWR-R24-REDCap-to-OMOP-main/backend/routes/redcapRoutes.js]

const express = require('express');
const redcapController = require('../controllers/redcapController');

const router = express.Router();

router.get('/getForms', redcapController.getForms);
router.post('/exportMetadata', redcapController.exportMetadata);
router.post('/updateDD', redcapController.updateDD);
// router.post('/exportRecords', redcapController.exportRecords);

module.exports = router;
