# Supplementary material for: Breaking Digital Health Barriers Through a Large Language Model–Based Tool for Automated Observational Medical Outcomes Partnership Mapping: Development and Validation Study
Source: J Med Internet Res. 2025 May 15;27:e69004. doi: 10.2196/69004 (PMC12123247; doi:10.2196/69004)
Supplement: Multimedia Appendix 2 [file jmir_v27i1e69004_app2.zip › IMPOWR-R24-REDCap-to-OMOP-main/backend/routes/userRoutes.js]

const express = require('express');
const userController = require('../controllers/userController');

const router = express.Router();

router.get('/getUserByEmail', userController.getUserByEmail);
router.post('/createUser', userController.createUser);
router.post('/signInUser', userController.signInUser);
router.post('/validateUser', userController.validateUser);
router.get('/getUserJobs', userController.getUserJobs);
router.get('/getAllUserJobs', userController.getAllUserJobs);
router.post('/changeUserPassword', userController.changeUserPassword);


module.exports = router;
