# Supplementary material for: Breaking Digital Health Barriers Through a Large Language Model–Based Tool for Automated Observational Medical Outcomes Partnership Mapping: Development and Validation Study
Source: J Med Internet Res. 2025 May 15;27:e69004. doi: 10.2196/69004 (PMC12123247; doi:10.2196/69004)
Supplement: Multimedia Appendix 2 [file jmir_v27i1e69004_app2.zip › IMPOWR-R24-REDCap-to-OMOP-main/backend/services/adminService.js]

const db = require("../db/mysqlConnection.cjs");

async function queryAllUsers(req, res) {
  const query = "SELECT firstName, lastName, email, role, approved FROM users";
  db.execute(query, [], function (err, results, fields) {
    if (err) {
      console.log("error!", err);
      res.status(500).send("Error");
    }
    res.status(200).send(results);
  });
}


async function removeUser(req, res) {
  if(!req.body.email){
    res.status(500).send("Error");
    return;
  }
  const query = "DELETE from users where email = ?";
  db.execute(query, [req.body.email], function (err, results, fields) {
    if (err) {
      console.log("error!", err);
      res.status(500).send("Error");
    }
    res.status(200).send('Ok');
  });
}

async function approveUser(req, res) {
  if(!req.body.email){
    res.status(500).send("Error");
    return;
  }
  const query = "UPDATE users set approved = 'Y' where email = ?";
  db.execute(query, [req.body.email], function (err, results, fields) {
    if (err) {
      console.log("error!", err);
      res.status(500).send("Error");
    }
    res.status(200).send('Ok');
  });
}

async function updateUser(req, res) {
  if(!req.body.email){
    res.status(500).send("Error");
    return;
  }
  console.log('req', req.body)
  const query = "UPDATE users set role = ? where email = ?";
  db.execute(query, [req.body.role, req.body.email], function (err, results, fields) {
    if (err) {
      console.log("error!", err);
      res.status(500).send("Error");
    }
    res.status(200).send('Ok');
  });
}
module.exports = {
  queryAllUsers,
  removeUser,
  approveUser,
  updateUser
};
