# Supplementary material for: Breaking Digital Health Barriers Through a Large Language Model–Based Tool for Automated Observational Medical Outcomes Partnership Mapping: Development and Validation Study
Source: J Med Internet Res. 2025 May 15;27:e69004. doi: 10.2196/69004 (PMC12123247; doi:10.2196/69004)
Supplement: Multimedia Appendix 2 [file jmir_v27i1e69004_app2.zip › IMPOWR-R24-REDCap-to-OMOP-main/backend/services/orcidService.js]

const OAuth2 = require("oauth").OAuth2;
var jwt = require("jsonwebtoken");
const axios = require("axios");
const db = require("../db/mysqlConnection.cjs");
const userService = require("./userService.js");

// Initialize the OAuth2 client
const CLIENT_ID = process.env.ORCID_CLIENT_ID;
const CLIENT_SECRET = process.env.ORCID_CLIENT_SECRET;
const AUTHORIZATION_URL = process.env.ORCID_AUTH_URL;
const TOKEN_URL = process.env.ORCID_TOKEN_URL;
const REDIRECT_URI = process.env.ORCID_REDIRECT_URI;
const oauth2 = new OAuth2(
  CLIENT_ID, //client ID
  CLIENT_SECRET, //client secret
  "", // Base URL is not needed for OAuth 2.0
  AUTHORIZATION_URL,
  TOKEN_URL,
  null // Custom headers are not needed
);

async function orcidLogin(req, res) {
  if (process.env.NODE_ENV == "local") {
    process.env.NODE_TLS_REJECT_UNAUTHORIZED = "0"; // Add this at the top of your file
  }

  // Generate the authorization URL and redirect the user to ORCID
  const authURL = oauth2.getAuthorizeUrl({
    redirect_uri: REDIRECT_URI,
    response_type: "code",
    scope: "/authenticate openid",
  });
  res.redirect(authURL);
}

async function orcidCallback(req, res) {
  // Route for handling the OAuth 2.0 callback
  // Get the authorization code from the query parameters
  const code = req.query.code;

  // Exchange the authorization code for an access token
  try {
  } catch (error) {}
  oauth2.getOAuthAccessToken(
    code,
    { grant_type: "authorization_code", redirect_uri: REDIRECT_URI },
    async (error, accessToken, refreshToken, results) => {
      if (error) {
        console.log("error", error);
        res.send("Error during ORCID login");
      } else {
        // Get the user's ORCID iD from the access token response
        const orcidId = results.orcid;
        const decoded = jwt.decode(results.id_token);
        // Create a JWT payload with the user's ORCID iD
        let firstName, lastName;
        if (decoded) {
          firstName = decoded.given_name;
          lastName = decoded.family_name;
        } else {
          firstName = results.name;
          lastName = "";
        }
        const jwtPayload = {
          user: orcidId,
          orcidId: orcidId,
          email: orcidId,
          firstName: firstName,
          lastName: lastName,
          role: "default",
        };

        // Sign the JWT with the secret key
        const token = jwt.sign(jwtPayload, process.env.JWT_SECRET_KEY, {
          expiresIn: "8h",
        });

        // Store the JWT in a cookie
        res.cookie("token", token, { httpOnly: true });
        // Store the user information in another cookie (optional)
        res.cookie(
          "user",
          JSON.stringify({
            user: orcidId,
            orcidId: orcidId,
            email: orcidId,
            firstName: firstName,
            lastName: lastName,
            role: "default",
          })
        );
        const generateRandomPassword = (length = 8) => {
          const requiredCharacters =
            "0123456789abcdefghijklmnopqrstuvwxyzABCDEFGHIJKLMNOPQRSTUVWXYZ!@#$%^&*";
          let password = "";

          // If the length is less than 8, set it to 8
          if (length < 8) {
            length = 8;
          }

          // Ensure at least one character of each type
          password += requiredCharacters[Math.floor(Math.random() * 10)]; // Number
          password += requiredCharacters[Math.floor(Math.random() * 26) + 10]; // Lowercase letter
          password += requiredCharacters[Math.floor(Math.random() * 26) + 36]; // Uppercase letter
          password += requiredCharacters[Math.floor(Math.random() * 9) + 62]; // Special character

          // Fill the remaining length with random characters
          for (let i = 4; i < length; i++) {
            password +=
              requiredCharacters[
                Math.floor(Math.random() * requiredCharacters.length)
              ];
          }

          // Shuffle the password
          password = password
            .split("")
            .sort(() => Math.random() - 0.5)
            .join("");

          return password;
        };

        // Create user in mysql DB with orcid ID as the userId
        let userInfo = {
          // id: orcidId,
          firstName: firstName,
          lastName: lastName,
          email: orcidId,
          // role: "default",
          password: generateRandomPassword(),
        };

        userService.createUser(userInfo, true).catch((error) => {
          console.error("Error in creating user:", error);
          // Handle the error appropriately here
        });

        // Need to attempt to get email address from ORCID, won't always get an email address if unverified or private emails, just store orcid id if no email found
        // NOTE: Getting the orcid email address requires the orcid paid member api

        // Redirect the user to the /myaccount route and pass the ORCID iD as a query parameter
        res.redirect(
          `${process.env.FRONTEND_URL}/myaccount?orcidId=${orcidId}`
        );
      }
    }
  );
}

async function orcidLogout(req, res) {
  // Clear the JWT cookie by setting its value to an empty string and its expiration date to the past
  res.cookie("token", "", { httpOnly: true, expires: new Date(0) });
  res.cookie("user", "", { httpOnly: true, expires: new Date(0) });
  // Send a response indicating successful sign out
  res.json({ message: "Signed out successfully" });
}

async function getOrcidRecord(accessToken, orcidId) {
  const headers = { Authorization: `Bearer ${accessToken}` };
  try {
    const response = await axios.get(
      `${process.env.ORCID_RECORD_URL}${orcidId}`,
      { headers }
    );
    return response.data;
  } catch (error) {
    console.error(error.response.data);
    // throw new Error('Failed to retrieve ORCID record');
  }
}

module.exports = {
  orcidLogin,
  orcidCallback,
  orcidLogout,
};
