# Supplementary material for: Breaking Digital Health Barriers Through a Large Language Model–Based Tool for Automated Observational Medical Outcomes Partnership Mapping: Development and Validation Study
Source: J Med Internet Res. 2025 May 15;27:e69004. doi: 10.2196/69004 (PMC12123247; doi:10.2196/69004)
Supplement: Multimedia Appendix 2 [file jmir_v27i1e69004_app2.zip › IMPOWR-R24-REDCap-to-OMOP-main/backend/work/input/Error.txt]

*** Generic error information ***
Message: C:\repo\redcap_omop\work\input\ScanReport.xlsx (The process cannot access the file because it is being used by another process)
Time: Dec 12, 2022 4:02:20 PM
Processor type: amd64
Available processors: 8
Maximum available memory: 1,118,830,592 bytes
Used memory: 77,226,880 bytes
Java version: 1.8.0_351
Java vendor: Oracle Corporation
OS architecture: amd64
OS name: Windows 10
OS version: 10.0
OS patch level: 

*** Stack trace ***
org.ohdsi.whiteRabbit.scan.SourceDataScan.generateReport(SourceDataScan.java:196)
org.ohdsi.whiteRabbit.scan.SourceDataScan.process(SourceDataScan.java:117)
org.ohdsi.whiteRabbit.WhiteRabbitMain$ScanThread.run(WhiteRabbitMain.java:1054)

*** Console ***
Dec 12, 2022 4:00:29 PM sun.awt.shell.Win32ShellFolderManager2 getPersonal
WARNING: Cannot access 'Personal'
java.io.IOException: Could not get shell folder ID list
	at sun.awt.shell.Win32ShellFolder2.getFileSystemPath0(Native Method)
	at sun.awt.shell.Win32ShellFolder2.access$800(Unknown Source)
	at sun.awt.shell.Win32ShellFolder2$7.call(Unknown Source)
	at sun.awt.shell.Win32ShellFolder2$7.call(Unknown Source)
	at sun.awt.shell.Win32ShellFolderManager2$ComInvoker.invoke(Unknown Source)
	at sun.awt.shell.ShellFolder.invoke(Unknown Source)
	at sun.awt.shell.Win32ShellFolder2.getFileSystemPath(Unknown Source)
	at sun.awt.shell.Win32ShellFolderManager2.getPersonal(Unknown Source)
	at sun.awt.shell.Win32ShellFolder2$9.call(Unknown Source)
	at sun.awt.shell.Win32ShellFolder2$9.call(Unknown Source)
	at java.util.concurrent.FutureTask.run(Unknown Source)
	at java.util.concurrent.ThreadPoolExecutor.runWorker(Unknown Source)
	at java.util.concurrent.ThreadPoolExecutor$Worker.run(Unknown Source)
	at sun.awt.shell.Win32ShellFolderManager2$ComInvoker$3.run(Unknown Source)
	at java.lang.Thread.run(Unknown Source)

Dec 12, 2022 4:00:29 PM sun.awt.shell.Win32ShellFolderManager2 getPersonal
WARNING: Cannot access 'Personal'
java.io.IOException: Could not get shell folder ID list
	at sun.awt.shell.Win32ShellFolder2.getFileSystemPath0(Native Method)
	at sun.awt.shell.Win32ShellFolder2.access$800(Unknown Source)
	at sun.awt.shell.Win32ShellFolder2$7.call(Unknown Source)
	at sun.awt.shell.Win32ShellFolder2$7.call(Unknown Source)
	at java.util.concurrent.FutureTask.run(Unknown Source)
	at java.util.concurrent.ThreadPoolExecutor.runWorker(Unknown Source)
	at java.util.concurrent.ThreadPoolExecutor$Worker.run(Unknown Source)
	at sun.awt.shell.Win32ShellFolderManager2$ComInvoker$3.run(Unknown Source)
	at java.lang.Thread.run(Unknown Source)

Dec 12, 2022 4:00:29 PM sun.awt.shell.Win32ShellFolderManager2 getPersonal
WARNING: Cannot access 'Personal'
java.io.IOException: Could not get shell folder ID list
	at sun.awt.shell.Win32ShellFolder2.getFileSystemPath0(Native Method)
	at sun.awt.shell.Win32ShellFolder2.access$800(Unknown Source)
	at sun.awt.shell.Win32ShellFolder2$7.call(Unknown Source)
	at sun.awt.shell.Win32ShellFolder2$7.call(Unknown Source)
	at sun.awt.shell.Win32ShellFolderManager2$ComInvoker.invoke(Unknown Source)
	at sun.awt.shell.ShellFolder.invoke(Unknown Source)
	at sun.awt.shell.Win32ShellFolder2.getFileSystemPath(Unknown Source)
	at sun.awt.shell.Win32ShellFolderManager2.getPersonal(Unknown Source)
	at sun.awt.shell.Win32ShellFolder2$9.call(Unknown Source)
	at sun.awt.shell.Win32ShellFolder2$9.call(Unknown Source)
	at java.util.concurrent.FutureTask.run(Unknown Source)
	at java.util.concurrent.ThreadPoolExecutor.runWorker(Unknown Source)
	at java.util.concurrent.ThreadPoolExecutor$Worker.run(Unknown Source)
	at sun.awt.shell.Win32ShellFolderManager2$ComInvoker$3.run(Unknown Source)
	at java.lang.Thread.run(Unknown Source)

Dec 12, 2022 4:00:30 PM sun.awt.shell.Win32ShellFolderManager2 getPersonal
WARNING: Cannot access 'Personal'
java.io.IOException: Could not get shell folder ID list
	at sun.awt.shell.Win32ShellFolder2.getFileSystemPath0(Native Method)
	at sun.awt.shell.Win32ShellFolder2.access$800(Unknown Source)
	at sun.awt.shell.Win32ShellFolder2$7.call(Unknown Source)
	at sun.awt.shell.Win32ShellFolder2$7.call(Unknown Source)
	at sun.awt.shell.Win32ShellFolderManager2$ComInvoker.invoke(Unknown Source)
	at sun.awt.shell.ShellFolder.invoke(Unknown Source)
	at sun.awt.shell.Win32ShellFolder2.getFileSystemPath(Unknown Source)
	at sun.awt.shell.Win32ShellFolderManager2.getPersonal(Unknown Source)
	at sun.awt.shell.Win32ShellFolder2$9.call(Unknown Source)
	at sun.awt.shell.Win32ShellFolder2$9.call(Unknown Source)
	at java.util.concurrent.FutureTask.run(Unknown Source)
	at java.util.concurrent.ThreadPoolExecutor.runWorker(Unknown Source)
	at java.util.concurrent.ThreadPoolExecutor$Worker.run(Unknown Source)
	at sun.awt.shell.Win32ShellFolderManager2$ComInvoker$3.run(Unknown Source)
	at java.lang.Thread.run(Unknown Source)

Dec 12, 2022 4:00:30 PM sun.awt.shell.Win32ShellFolderManager2 getPersonal
WARNING: Cannot access 'Personal'
java.io.IOException: Could not get shell folder ID list
	at sun.awt.shell.Win32ShellFolder2.getFileSystemPath0(Native Method)
	at sun.awt.shell.Win32ShellFolder2.access$800(Unknown Source)
	at sun.awt.shell.Win32ShellFolder2$7.call(Unknown Source)
	at sun.awt.shell.Win32ShellFolder2$7.call(Unknown Source)
	at sun.awt.shell.Win32ShellFolderManager2$ComInvoker.invoke(Unknown Source)
	at sun.awt.shell.ShellFolder.invoke(Unknown Source)
	at sun.awt.shell.Win32ShellFolder2.getFileSystemPath(Unknown Source)
	at sun.awt.shell.Win32ShellFolderManager2.getPersonal(Unknown Source)
	at sun.awt.shell.Win32ShellFolder2$9.call(Unknown Source)
	at sun.awt.shell.Win32ShellFolder2$9.call(Unknown Source)
	at java.util.concurrent.FutureTask.run(Unknown Source)
	at java.util.concurrent.ThreadPoolExecutor.runWorker(Unknown Source)
	at java.util.concurrent.ThreadPoolExecutor$Worker.run(Unknown Source)
	at sun.awt.shell.Win32ShellFolderManager2$ComInvoker$3.run(Unknown Source)
	at java.lang.Thread.run(Unknown Source)

Dec 12, 2022 4:00:33 PM sun.awt.shell.Win32ShellFolderManager2 getPersonal
WARNING: Cannot access 'Personal'
java.io.IOException: Could not get shell folder ID list
	at sun.awt.shell.Win32ShellFolder2.getFileSystemPath0(Native Method)
	at sun.awt.shell.Win32ShellFolder2.access$800(Unknown Source)
	at sun.awt.shell.Win32ShellFolder2$7.call(Unknown Source)
	at sun.awt.shell.Win32ShellFolder2$7.call(Unknown Source)
	at sun.awt.shell.Win32ShellFolderManager2$ComInvoker.invoke(Unknown Source)
	at sun.awt.shell.ShellFolder.invoke(Unknown Source)
	at sun.awt.shell.Win32ShellFolder2.getFileSystemPath(Unknown Source)
	at sun.awt.shell.Win32ShellFolderManager2.getPersonal(Unknown Source)
	at sun.awt.shell.Win32ShellFolder2$9.call(Unknown Source)
	at sun.awt.shell.Win32ShellFolder2$9.call(Unknown Source)
	at java.util.concurrent.FutureTask.run(Unknown Source)
	at java.util.concurrent.ThreadPoolExecutor.runWorker(Unknown Source)
	at java.util.concurrent.ThreadPoolExecutor$Worker.run(Unknown Source)
	at sun.awt.shell.Win32ShellFolderManager2$ComInvoker$3.run(Unknown Source)
	at java.lang.Thread.run(Unknown Source)

Dec 12, 2022 4:00:33 PM sun.awt.shell.Win32ShellFolderManager2 getPersonal
WARNING: Cannot access 'Personal'
java.io.IOException: Could not get shell folder ID list
	at sun.awt.shell.Win32ShellFolder2.getFileSystemPath0(Native Method)
	at sun.awt.shell.Win32ShellFolder2.access$800(Unknown Source)
	at sun.awt.shell.Win32ShellFolder2$7.call(Unknown Source)
	at sun.awt.shell.Win32ShellFolder2$7.call(Unknown Source)
	at sun.awt.shell.Win32ShellFolderManager2$ComInvoker.invoke(Unknown Source)
	at sun.awt.shell.ShellFolder.invoke(Unknown Source)
	at sun.awt.shell.Win32ShellFolder2.getFileSystemPath(Unknown Source)
	at sun.awt.shell.Win32ShellFolderManager2.getPersonal(Unknown Source)
	at sun.awt.shell.Win32ShellFolder2$9.call(Unknown Source)
	at sun.awt.shell.Win32ShellFolder2$9.call(Unknown Source)
	at java.util.concurrent.FutureTask.run(Unknown Source)
	at java.util.concurrent.ThreadPoolExecutor.runWorker(Unknown Source)
	at java.util.concurrent.ThreadPoolExecutor$Worker.run(Unknown Source)
	at sun.awt.shell.Win32ShellFolderManager2$ComInvoker$3.run(Unknown Source)
	at java.lang.Thread.run(Unknown Source)

Dec 12, 2022 4:00:33 PM sun.awt.shell.Win32ShellFolderManager2 getPersonal
WARNING: Cannot access 'Personal'
java.io.IOException: Could not get shell folder ID list
	at sun.awt.shell.Win32ShellFolder2.getFileSystemPath0(Native Method)
	at sun.awt.shell.Win32ShellFolder2.access$800(Unknown Source)
	at sun.awt.shell.Win32ShellFolder2$7.call(Unknown Source)
	at sun.awt.shell.Win32ShellFolder2$7.call(Unknown Source)
	at sun.awt.shell.Win32ShellFolderManager2$ComInvoker.invoke(Unknown Source)
	at sun.awt.shell.ShellFolder.invoke(Unknown Source)
	at sun.awt.shell.Win32ShellFolder2.getFileSystemPath(Unknown Source)
	at sun.awt.shell.Win32ShellFolderManager2.getPersonal(Unknown Source)
	at sun.awt.shell.Win32ShellFolder2$9.call(Unknown Source)
	at sun.awt.shell.Win32ShellFolder2$9.call(Unknown Source)
	at java.util.concurrent.FutureTask.run(Unknown Source)
	at java.util.concurrent.ThreadPoolExecutor.runWorker(Unknown Source)
	at java.util.concurrent.ThreadPoolExecutor$Worker.run(Unknown Source)
	at sun.awt.shell.Win32ShellFolderManager2$ComInvoker$3.run(Unknown Source)
	at java.lang.Thread.run(Unknown Source)

Dec 12, 2022 4:00:34 PM sun.awt.shell.Win32ShellFolderManager2 getPersonal
WARNING: Cannot access 'Personal'
java.io.IOException: Could not get shell folder ID list
	at sun.awt.shell.Win32ShellFolder2.getFileSystemPath0(Native Method)
	at sun.awt.shell.Win32ShellFolder2.access$800(Unknown Source)
	at sun.awt.shell.Win32ShellFolder2$7.call(Unknown Source)
	at sun.awt.shell.Win32ShellFolder2$7.call(Unknown Source)
	at sun.awt.shell.Win32ShellFolderManager2$ComInvoker.invoke(Unknown Source)
	at sun.awt.shell.ShellFolder.invoke(Unknown Source)
	at sun.awt.shell.Win32ShellFolder2.getFileSystemPath(Unknown Source)
	at sun.awt.shell.Win32ShellFolderManager2.getPersonal(Unknown Source)
	at sun.awt.shell.Win32ShellFolder2$9.call(Unknown Source)
	at sun.awt.shell.Win32ShellFolder2$9.call(Unknown Source)
	at java.util.concurrent.FutureTask.run(Unknown Source)
	at java.util.concurrent.ThreadPoolExecutor.runWorker(Unknown Source)
	at java.util.concurrent.ThreadPoolExecutor$Worker.run(Unknown Source)
	at sun.awt.shell.Win32ShellFolderManager2$ComInvoker$3.run(Unknown Source)
	at java.lang.Thread.run(Unknown Source)

Dec 12, 2022 4:00:34 PM sun.awt.shell.Win32ShellFolderManager2 getPersonal
WARNING: Cannot access 'Personal'
java.io.IOException: Could not get shell folder ID list
	at sun.awt.shell.Win32ShellFolder2.getFileSystemPath0(Native Method)
	at sun.awt.shell.Win32ShellFolder2.access$800(Unknown Source)
	at sun.awt.shell.Win32ShellFolder2$7.call(Unknown Source)
	at sun.awt.shell.Win32ShellFolder2$7.call(Unknown Source)
	at sun.awt.shell.Win32ShellFolderManager2$ComInvoker.invoke(Unknown Source)
	at sun.awt.shell.ShellFolder.invoke(Unknown Source)
	at sun.awt.shell.Win32ShellFolder2.getFileSystemPath(Unknown Source)
	at sun.awt.shell.Win32ShellFolderManager2.getPersonal(Unknown Source)
	at sun.awt.shell.Win32ShellFolder2$9.call(Unknown Source)
	at sun.awt.shell.Win32ShellFolder2$9.call(Unknown Source)
	at java.util.concurrent.FutureTask.run(Unknown Source)
	at java.util.concurrent.ThreadPoolExecutor.runWorker(Unknown Source)
	at java.util.concurrent.ThreadPoolExecutor$Worker.run(Unknown Source)
	at sun.awt.shell.Win32ShellFolderManager2$ComInvoker$3.run(Unknown Source)
	at java.lang.Thread.run(Unknown Source)

Dec 12, 2022 4:00:34 PM sun.awt.shell.Win32ShellFolderManager2 getPersonal
WARNING: Cannot access 'Personal'
java.io.IOException: Could not get shell folder ID list
	at sun.awt.shell.Win32ShellFolder2.getFileSystemPath0(Native Method)
	at sun.awt.shell.Win32ShellFolder2.access$800(Unknown Source)
	at sun.awt.shell.Win32ShellFolder2$7.call(Unknown Source)
	at sun.awt.shell.Win32ShellFolder2$7.call(Unknown Source)
	at sun.awt.shell.Win32ShellFolderManager2$ComInvoker.invoke(Unknown Source)
	at sun.awt.shell.ShellFolder.invoke(Unknown Source)
	at sun.awt.shell.Win32ShellFolder2.getFileSystemPath(Unknown Source)
	at sun.awt.shell.Win32ShellFolderManager2.getPersonal(Unknown Source)
	at sun.awt.shell.Win32ShellFolder2$9.call(Unknown Source)
	at sun.awt.shell.Win32ShellFolder2$9.call(Unknown Source)
	at java.util.concurrent.FutureTask.run(Unknown Source)
	at java.util.concurrent.ThreadPoolExecutor.runWorker(Unknown Source)
	at java.util.concurrent.ThreadPoolExecutor$Worker.run(Unknown Source)
	at sun.awt.shell.Win32ShellFolderManager2$ComInvoker$3.run(Unknown Source)
	at java.lang.Thread.run(Unknown Source)

Dec 12, 2022 4:00:35 PM sun.awt.shell.Win32ShellFolderManager2 getPersonal
WARNING: Cannot access 'Personal'
java.io.IOException: Could not get shell folder ID list
	at sun.awt.shell.Win32ShellFolder2.getFileSystemPath0(Native Method)
	at sun.awt.shell.Win32ShellFolder2.access$800(Unknown Source)
	at sun.awt.shell.Win32ShellFolder2$7.call(Unknown Source)
	at sun.awt.shell.Win32ShellFolder2$7.call(Unknown Source)
	at sun.awt.shell.Win32ShellFolderManager2$ComInvoker.invoke(Unknown Source)
	at sun.awt.shell.ShellFolder.invoke(Unknown Source)
	at sun.awt.shell.Win32ShellFolder2.getFileSystemPath(Unknown Source)
	at sun.awt.shell.Win32ShellFolderManager2.getPersonal(Unknown Source)
	at sun.awt.shell.Win32ShellFolder2$9.call(Unknown Source)
	at sun.awt.shell.Win32ShellFolder2$9.call(Unknown Source)
	at java.util.concurrent.FutureTask.run(Unknown Source)
	at java.util.concurrent.ThreadPoolExecutor.runWorker(Unknown Source)
	at java.util.concurrent.ThreadPoolExecutor$Worker.run(Unknown Source)
	at sun.awt.shell.Win32ShellFolderManager2$ComInvoker$3.run(Unknown Source)
	at java.lang.Thread.run(Unknown Source)

Dec 12, 2022 4:00:35 PM sun.awt.shell.Win32ShellFolderManager2 getPersonal
WARNING: Cannot access 'Personal'
java.io.IOException: Could not get shell folder ID list
	at sun.awt.shell.Win32ShellFolder2.getFileSystemPath0(Native Method)
	at sun.awt.shell.Win32ShellFolder2.access$800(Unknown Source)
	at sun.awt.shell.Win32ShellFolder2$7.call(Unknown Source)
	at sun.awt.shell.Win32ShellFolder2$7.call(Unknown Source)
	at sun.awt.shell.Win32ShellFolderManager2$ComInvoker.invoke(Unknown Source)
	at sun.awt.shell.ShellFolder.invoke(Unknown Source)
	at sun.awt.shell.Win32ShellFolder2.getFileSystemPath(Unknown Source)
	at sun.awt.shell.Win32ShellFolderManager2.getPersonal(Unknown Source)
	at sun.awt.shell.Win32ShellFolder2$9.call(Unknown Source)
	at sun.awt.shell.Win32ShellFolder2$9.call(Unknown Source)
	at java.util.concurrent.FutureTask.run(Unknown Source)
	at java.util.concurrent.ThreadPoolExecutor.runWorker(Unknown Source)
	at java.util.concurrent.ThreadPoolExecutor$Worker.run(Unknown Source)
	at sun.awt.shell.Win32ShellFolderManager2$ComInvoker$3.run(Unknown Source)
	at java.lang.Thread.run(Unknown Source)

Dec 12, 2022 4:00:36 PM sun.awt.shell.Win32ShellFolderManager2 getPersonal
WARNING: Cannot access 'Personal'
java.io.IOException: Could not get shell folder ID list
	at sun.awt.shell.Win32ShellFolder2.getFileSystemPath0(Native Method)
	at sun.awt.shell.Win32ShellFolder2.access$800(Unknown Source)
	at sun.awt.shell.Win32ShellFolder2$7.call(Unknown Source)
	at sun.awt.shell.Win32ShellFolder2$7.call(Unknown Source)
	at sun.awt.shell.Win32ShellFolderManager2$ComInvoker.invoke(Unknown Source)
	at sun.awt.shell.ShellFolder.invoke(Unknown Source)
	at sun.awt.shell.Win32ShellFolder2.getFileSystemPath(Unknown Source)
	at sun.awt.shell.Win32ShellFolderManager2.getPersonal(Unknown Source)
	at sun.awt.shell.Win32ShellFolder2$9.call(Unknown Source)
	at sun.awt.shell.Win32ShellFolder2$9.call(Unknown Source)
	at java.util.concurrent.FutureTask.run(Unknown Source)
	at java.util.concurrent.ThreadPoolExecutor.runWorker(Unknown Source)
	at java.util.concurrent.ThreadPoolExecutor$Worker.run(Unknown Source)
	at sun.awt.shell.Win32ShellFolderManager2$ComInvoker$3.run(Unknown Source)
	at java.lang.Thread.run(Unknown Source)

Dec 12, 2022 4:00:36 PM sun.awt.shell.Win32ShellFolderManager2 getPersonal
WARNING: Cannot access 'Personal'
java.io.IOException: Could not get shell folder ID list
	at sun.awt.shell.Win32ShellFolder2.getFileSystemPath0(Native Method)
	at sun.awt.shell.Win32ShellFolder2.access$800(Unknown Source)
	at sun.awt.shell.Win32ShellFolder2$7.call(Unknown Source)
	at sun.awt.shell.Win32ShellFolder2$7.call(Unknown Source)
	at sun.awt.shell.Win32ShellFolderManager2$ComInvoker.invoke(Unknown Source)
	at sun.awt.shell.ShellFolder.invoke(Unknown Source)
	at sun.awt.shell.Win32ShellFolder2.getFileSystemPath(Unknown Source)
	at sun.awt.shell.Win32ShellFolderManager2.getPersonal(Unknown Source)
	at sun.awt.shell.Win32ShellFolder2$9.call(Unknown Source)
	at sun.awt.shell.Win32ShellFolder2$9.call(Unknown Source)
	at java.util.concurrent.FutureTask.run(Unknown Source)
	at java.util.concurrent.ThreadPoolExecutor.runWorker(Unknown Source)
	at java.util.concurrent.ThreadPoolExecutor$Worker.run(Unknown Source)
	at sun.awt.shell.Win32ShellFolderManager2$ComInvoker$3.run(Unknown Source)
	at java.lang.Thread.run(Unknown Source)

Dec 12, 2022 4:00:36 PM sun.awt.shell.Win32ShellFolderManager2 getPersonal
WARNING: Cannot access 'Personal'
java.io.IOException: Could not get shell folder ID list
	at sun.awt.shell.Win32ShellFolder2.getFileSystemPath0(Native Method)
	at sun.awt.shell.Win32ShellFolder2.access$800(Unknown Source)
	at sun.awt.shell.Win32ShellFolder2$7.call(Unknown Source)
	at sun.awt.shell.Win32ShellFolder2$7.call(Unknown Source)
	at sun.awt.shell.Win32ShellFolderManager2$ComInvoker.invoke(Unknown Source)
	at sun.awt.shell.ShellFolder.invoke(Unknown Source)
	at sun.awt.shell.Win32ShellFolder2.getFileSystemPath(Unknown Source)
	at sun.awt.shell.Win32ShellFolderManager2.getPersonal(Unknown Source)
	at sun.awt.shell.Win32ShellFolder2$9.call(Unknown Source)
	at sun.awt.shell.Win32ShellFolder2$9.call(Unknown Source)
	at java.util.concurrent.FutureTask.run(Unknown Source)
	at java.util.concurrent.ThreadPoolExecutor.runWorker(Unknown Source)
	at java.util.concurrent.ThreadPoolExecutor$Worker.run(Unknown Source)
	at sun.awt.shell.Win32ShellFolderManager2$ComInvoker$3.run(Unknown Source)
	at java.lang.Thread.run(Unknown Source)

Dec 12, 2022 4:00:36 PM sun.awt.shell.Win32ShellFolderManager2 getPersonal
WARNING: Cannot access 'Personal'
java.io.IOException: Could not get shell folder ID list
	at sun.awt.shell.Win32ShellFolder2.getFileSystemPath0(Native Method)
	at sun.awt.shell.Win32ShellFolder2.access$800(Unknown Source)
	at sun.awt.shell.Win32ShellFolder2$7.call(Unknown Source)
	at sun.awt.shell.Win32ShellFolder2$7.call(Unknown Source)
	at sun.awt.shell.Win32ShellFolderManager2$ComInvoker.invoke(Unknown Source)
	at sun.awt.shell.ShellFolder.invoke(Unknown Source)
	at sun.awt.shell.Win32ShellFolder2.getFileSystemPath(Unknown Source)
	at sun.awt.shell.Win32ShellFolderManager2.getPersonal(Unknown Source)
	at sun.awt.shell.Win32ShellFolder2$9.call(Unknown Source)
	at sun.awt.shell.Win32ShellFolder2$9.call(Unknown Source)
	at java.util.concurrent.FutureTask.run(Unknown Source)
	at java.util.concurrent.ThreadPoolExecutor.runWorker(Unknown Source)
	at java.util.concurrent.ThreadPoolExecutor$Worker.run(Unknown Source)
	at sun.awt.shell.Win32ShellFolderManager2$ComInvoker$3.run(Unknown Source)
	at java.lang.Thread.run(Unknown Source)

Dec 12, 2022 4:00:37 PM sun.awt.shell.Win32ShellFolderManager2 getPersonal
WARNING: Cannot access 'Personal'
java.io.IOException: Could not get shell folder ID list
	at sun.awt.shell.Win32ShellFolder2.getFileSystemPath0(Native Method)
	at sun.awt.shell.Win32ShellFolder2.access$800(Unknown Source)
	at sun.awt.shell.Win32ShellFolder2$7.call(Unknown Source)
	at sun.awt.shell.Win32ShellFolder2$7.call(Unknown Source)
	at sun.awt.shell.Win32ShellFolderManager2$ComInvoker.invoke(Unknown Source)
	at sun.awt.shell.ShellFolder.invoke(Unknown Source)
	at sun.awt.shell.Win32ShellFolder2.getFileSystemPath(Unknown Source)
	at sun.awt.shell.Win32ShellFolderManager2.getPersonal(Unknown Source)
	at sun.awt.shell.Win32ShellFolder2$9.call(Unknown Source)
	at sun.awt.shell.Win32ShellFolder2$9.call(Unknown Source)
	at java.util.concurrent.FutureTask.run(Unknown Source)
	at java.util.concurrent.ThreadPoolExecutor.runWorker(Unknown Source)
	at java.util.concurrent.ThreadPoolExecutor$Worker.run(Unknown Source)
	at sun.awt.shell.Win32ShellFolderManager2$ComInvoker$3.run(Unknown Source)
	at java.lang.Thread.run(Unknown Source)

Dec 12, 2022 4:00:37 PM sun.awt.shell.Win32ShellFolderManager2 getPersonal
WARNING: Cannot access 'Personal'
java.io.IOException: Could not get shell folder ID list
	at sun.awt.shell.Win32ShellFolder2.getFileSystemPath0(Native Method)
	at sun.awt.shell.Win32ShellFolder2.access$800(Unknown Source)
	at sun.awt.shell.Win32ShellFolder2$7.call(Unknown Source)
	at sun.awt.shell.Win32ShellFolder2$7.call(Unknown Source)
	at sun.awt.shell.Win32ShellFolderManager2$ComInvoker.invoke(Unknown Source)
	at sun.awt.shell.ShellFolder.invoke(Unknown Source)
	at sun.awt.shell.Win32ShellFolder2.getFileSystemPath(Unknown Source)
	at sun.awt.shell.Win32ShellFolderManager2.getPersonal(Unknown Source)
	at sun.awt.shell.Win32ShellFolder2$9.call(Unknown Source)
	at sun.awt.shell.Win32ShellFolder2$9.call(Unknown Source)
	at java.util.concurrent.FutureTask.run(Unknown Source)
	at java.util.concurrent.ThreadPoolExecutor.runWorker(Unknown Source)
	at java.util.concurrent.ThreadPoolExecutor$Worker.run(Unknown Source)
	at sun.awt.shell.Win32ShellFolderManager2$ComInvoker$3.run(Unknown Source)
	at java.lang.Thread.run(Unknown Source)

Dec 12, 2022 4:00:37 PM sun.awt.shell.Win32ShellFolderManager2 getPersonal
WARNING: Cannot access 'Personal'
java.io.IOException: Could not get shell folder ID list
	at sun.awt.shell.Win32ShellFolder2.getFileSystemPath0(Native Method)
	at sun.awt.shell.Win32ShellFolder2.access$800(Unknown Source)
	at sun.awt.shell.Win32ShellFolder2$7.call(Unknown Source)
	at sun.awt.shell.Win32ShellFolder2$7.call(Unknown Source)
	at sun.awt.shell.Win32ShellFolderManager2$ComInvoker.invoke(Unknown Source)
	at sun.awt.shell.ShellFolder.invoke(Unknown Source)
	at sun.awt.shell.Win32ShellFolder2.getFileSystemPath(Unknown Source)
	at sun.awt.shell.Win32ShellFolderManager2.getPersonal(Unknown Source)
	at sun.awt.shell.Win32ShellFolder2$9.call(Unknown Source)
	at sun.awt.shell.Win32ShellFolder2$9.call(Unknown Source)
	at java.util.concurrent.FutureTask.run(Unknown Source)
	at java.util.concurrent.ThreadPoolExecutor.runWorker(Unknown Source)
	at java.util.concurrent.ThreadPoolExecutor$Worker.run(Unknown Source)
	at sun.awt.shell.Win32ShellFolderManager2$ComInvoker$3.run(Unknown Source)
	at java.lang.Thread.run(Unknown Source)

Dec 12, 2022 4:00:44 PM sun.awt.shell.Win32ShellFolderManager2 getPersonal
WARNING: Cannot access 'Personal'
java.io.IOException: Could not get shell folder ID list
	at sun.awt.shell.Win32ShellFolder2.getFileSystemPath0(Native Method)
	at sun.awt.shell.Win32ShellFolder2.access$800(Unknown Source)
	at sun.awt.shell.Win32ShellFolder2$7.call(Unknown Source)
	at sun.awt.shell.Win32ShellFolder2$7.call(Unknown Source)
	at sun.awt.shell.Win32ShellFolderManager2$ComInvoker.invoke(Unknown Source)
	at sun.awt.shell.ShellFolder.invoke(Unknown Source)
	at sun.awt.shell.Win32ShellFolder2.getFileSystemPath(Unknown Source)
	at sun.awt.shell.Win32ShellFolderManager2.getPersonal(Unknown Source)
	at sun.awt.shell.Win32ShellFolder2$9.call(Unknown Source)
	at sun.awt.shell.Win32ShellFolder2$9.call(Unknown Source)
	at java.util.concurrent.FutureTask.run(Unknown Source)
	at java.util.concurrent.ThreadPoolExecutor.runWorker(Unknown Source)
	at java.util.concurrent.ThreadPoolExecutor$Worker.run(Unknown Source)
	at sun.awt.shell.Win32ShellFolderManager2$ComInvoker$3.run(Unknown Source)
	at java.lang.Thread.run(Unknown Source)

Dec 12, 2022 4:00:44 PM sun.awt.shell.Win32ShellFolderManager2 getPersonal
WARNING: Cannot access 'Personal'
java.io.IOException: Could not get shell folder ID list
	at sun.awt.shell.Win32ShellFolder2.getFileSystemPath0(Native Method)
	at sun.awt.shell.Win32ShellFolder2.access$800(Unknown Source)
	at sun.awt.shell.Win32ShellFolder2$7.call(Unknown Source)
	at sun.awt.shell.Win32ShellFolder2$7.call(Unknown Source)
	at sun.awt.shell.Win32ShellFolderManager2$ComInvoker.invoke(Unknown Source)
	at sun.awt.shell.ShellFolder.invoke(Unknown Source)
	at sun.awt.shell.Win32ShellFolder2.getFileSystemPath(Unknown Source)
	at sun.awt.shell.Win32ShellFolderManager2.getPersonal(Unknown Source)
	at sun.awt.shell.Win32ShellFolder2$9.call(Unknown Source)
	at sun.awt.shell.Win32ShellFolder2$9.call(Unknown Source)
	at java.util.concurrent.FutureTask.run(Unknown Source)
	at java.util.concurrent.ThreadPoolExecutor.runWorker(Unknown Source)
	at java.util.concurrent.ThreadPoolExecutor$Worker.run(Unknown Source)
	at sun.awt.shell.Win32ShellFolderManager2$ComInvoker$3.run(Unknown Source)
	at java.lang.Thread.run(Unknown Source)

Dec 12, 2022 4:00:44 PM sun.awt.shell.Win32ShellFolderManager2 getPersonal
WARNING: Cannot access 'Personal'
java.io.IOException: Could not get shell folder ID list
	at sun.awt.shell.Win32ShellFolder2.getFileSystemPath0(Native Method)
	at sun.awt.shell.Win32ShellFolder2.access$800(Unknown Source)
	at sun.awt.shell.Win32ShellFolder2$7.call(Unknown Source)
	at sun.awt.shell.Win32ShellFolder2$7.call(Unknown Source)
	at sun.awt.shell.Win32ShellFolderManager2$ComInvoker.invoke(Unknown Source)
	at sun.awt.shell.ShellFolder.invoke(Unknown Source)
	at sun.awt.shell.Win32ShellFolder2.getFileSystemPath(Unknown Source)
	at sun.awt.shell.Win32ShellFolderManager2.getPersonal(Unknown Source)
	at sun.awt.shell.Win32ShellFolder2$9.call(Unknown Source)
	at sun.awt.shell.Win32ShellFolder2$9.call(Unknown Source)
	at java.util.concurrent.FutureTask.run(Unknown Source)
	at java.util.concurrent.ThreadPoolExecutor.runWorker(Unknown Source)
	at java.util.concurrent.ThreadPoolExecutor$Worker.run(Unknown Source)
	at sun.awt.shell.Win32ShellFolderManager2$ComInvoker$3.run(Unknown Source)
	at java.lang.Thread.run(Unknown Source)

Dec 12, 2022 4:00:44 PM sun.awt.shell.Win32ShellFolderManager2 getPersonal
WARNING: Cannot access 'Personal'
java.io.IOException: Could not get shell folder ID list
	at sun.awt.shell.Win32ShellFolder2.getFileSystemPath0(Native Method)
	at sun.awt.shell.Win32ShellFolder2.access$800(Unknown Source)
	at sun.awt.shell.Win32ShellFolder2$7.call(Unknown Source)
	at sun.awt.shell.Win32ShellFolder2$7.call(Unknown Source)
	at sun.awt.shell.Win32ShellFolderManager2$ComInvoker.invoke(Unknown Source)
	at sun.awt.shell.ShellFolder.invoke(Unknown Source)
	at sun.awt.shell.Win32ShellFolder2.getFileSystemPath(Unknown Source)
	at sun.awt.shell.Win32ShellFolderManager2.getPersonal(Unknown Source)
	at sun.awt.shell.Win32ShellFolder2$9.call(Unknown Source)
	at sun.awt.shell.Win32ShellFolder2$9.call(Unknown Source)
	at java.util.concurrent.FutureTask.run(Unknown Source)
	at java.util.concurrent.ThreadPoolExecutor.runWorker(Unknown Source)
	at java.util.concurrent.ThreadPoolExecutor$Worker.run(Unknown Source)
	at sun.awt.shell.Win32ShellFolderManager2$ComInvoker$3.run(Unknown Source)
	at java.lang.Thread.run(Unknown Source)

Dec 12, 2022 4:00:50 PM	Started new scan of 1 tables...
Dec 12, 2022 4:00:50 PM	Scanning table C:\repo\redcap_omop\work\input/IMPOWRREDCapLibrary_DataDictionary_2022-10-23.csv
Dec 12, 2022 4:00:50 PM	Generating scan report
Dec 12, 2022 4:00:52 PM	Scan report generated: C:\repo\redcap_omop\work\input/ScanReport.xlsx
Dec 12, 2022 4:02:20 PM	Started new scan of 1 tables...
Dec 12, 2022 4:02:20 PM	Scanning table C:\repo\redcap_omop\work\input/IMPOWRREDCapLibrary_DataDictionary_2022-10-23.csv
Dec 12, 2022 4:02:20 PM	Generating scan report
Error: C:\repo\redcap_omop\work\input\ScanReport.xlsx (The process cannot access the file because it is being used by another process)


*** Working folder contents ***
Directory of C:\repo\redcap_omop\work\input

IMPOWRREDCapLibrary_DataDictionary_2022-10-23.csv                        210,019                   08-11-2022 02:45:39
test.csv                                                                   3,318                   14-11-2022 10:55:36
IMPOWRREDCapLibrary_DataDictionary_2022-10-23.xlsx                       105,909                   22-11-2022 01:49:41
ScanReport.xlsx                                                           15,966                   12-12-2022 04:00:52
~$ScanReport.xlsx                                                            165                   12-12-2022 04:01:09
Error.txt                                                                 16,384                   12-12-2022 04:02:20

Available disc space: 837,403,389,952 bytes
