# Supplementary material for: Breaking Digital Health Barriers Through a Large Language Model–Based Tool for Automated Observational Medical Outcomes Partnership Mapping: Development and Validation Study
Source: J Med Internet Res. 2025 May 15;27:e69004. doi: 10.2196/69004 (PMC12123247; doi:10.2196/69004)
Supplement: Multimedia Appendix 2 [file jmir_v27i1e69004_app2.zip › IMPOWR-R24-REDCap-to-OMOP-main/backend/work/input/IMPOWRREDCapLibrary_DataDictionary_2022-10-23.xlsx]

## Sheet: IMPOWRREDCapLibrary_DataDiction
Variable / Field Name	Form Name	Section Header	Field Type	Field Label	Choices, Calculations, OR Slider Labels	Field Note	Text Validation Type OR Show Slider Number	Text Validation Min	Text Validation Max	Identifier?	Branching Logic (Show field only if...)	Required Field?	Custom Alignment	Question Number (surveys only)	Matrix Group Name	Matrix Ranking?	Field Annotation	OMOP concept_name	domain_id	vocabulary_id	standard_concept	concept_code	concept_id
demguid	record_id		text	Record ID		GUID or PseudoGUID
imp_me_studyname	impowr_study_adminme		radio	Which study is the patient participating in?	1, Project 1/B-STRONG | 2, Project 2/IMPOWR-ME2 | 3, Project 3/Bup Microdosing
imp_bstrong_pop	impowr_study_adminme		calc	Population: Opioid use disorder and low back pain	if([imp_me_studyname] = 1, 1, 0)												@HIDDEN
imp_bstrong_inter	impowr_study_adminme		calc	Intervention: Yoga vs Physical Therapy vs Treatment as usual (TAU)	if([imp_me_studyname] = 1, 1, 0)												@HIDDEN
imp_bstrong_sd	impowr_study_adminme		calc	Study Design: 3 Arm RCT; Type I	if([imp_me_studyname] = 1, 1, 0)												@HIDDEN
imp_bstrong_if	impowr_study_adminme		calc	Implementation Framework: RE-AIM & CFIR	if([imp_me_studyname] = 1, 1, 0)												@HIDDEN
imp_bstrong_econ	impowr_study_adminme		calc	Economic analysis: Yes	if([imp_me_studyname] = 1, 1, 0)												@HIDDEN
imp_bstrong_moud	impowr_study_adminme		calc	MOUD: Methadone	if([imp_me_studyname] = 1, 1, 0)												@HIDDEN
imp_bstrong_setting	impowr_study_adminme		calc	Health Setting: Methadone Clinic	if([imp_me_studyname] = 1, 1, 0)												@HIDDEN
imp_bstrong_sample	impowr_study_adminme		calc	Sample size: 345	if([imp_me_studyname] = 1, 1, 0)												@HIDDEN
imp_bstrong_followup	impowr_study_adminme		calc	Follow-up: 1, 2, 3, 6, 9 months	if([imp_me_studyname] = 1, 1, 0)												@HIDDEN
impowr_ime2_pop	impowr_study_adminme		calc	Population: OUD and nonspecific pain	if([imp_me_studyname] = 2, 1, 0)												@HIDDEN
impowr_ime2_inter	impowr_study_adminme		calc	Intervention: ACT vs care management vs ACT + care management vs Treatment as usual (TAU)	if([imp_me_studyname] = 2, 1, 0)												@HIDDEN
impowr_ime2_sd	impowr_study_adminme		calc	Study Design: 2x2 Factorial Design; Type I	if([imp_me_studyname] = 2, 1, 0)												@HIDDEN
impowr_ime2_if	impowr_study_adminme		calc	Implementation Framework: RE-AIM & CFIR	if([imp_me_studyname] = 2, 1, 0)												@HIDDEN
impowr_ime2_econ	impowr_study_adminme		calc	Economic analysis: yes	if([imp_me_studyname] = 2, 1, 0)												@HIDDEN
impowr_ime2_moud	impowr_study_adminme		calc	MOUD: Buprenorphine	if([imp_me_studyname] = 2, 1, 0)												@HIDDEN
impowr_ime2_setting	impowr_study_adminme		calc	Health Setting: Primary Care (FQHCs)	if([imp_me_studyname] = 2, 1, 0)												@HIDDEN
impowr_ime2_sample	impowr_study_adminme		calc	Sample size: 980	if([imp_me_studyname] = 2, 1, 0)												@HIDDEN
impowr_ime2_followup	impowr_study_adminme		calc	Follow ups: 0, 1.5, 3, 6, 9 months	if([imp_me_studyname] = 2, 1, 0)												@HIDDEN
imp_bup_pop	impowr_study_adminme		calc	Population: OUD and nonspecific chronic pain	if([imp_me_studyname] = 3, 1, 0)												@HIDDEN
imp_bup_inter	impowr_study_adminme		calc	Intervention: Buprenorphine standard induction vs microdosing	if([imp_me_studyname] = 3, 1, 0)												@HIDDEN
imp_bup_sd	impowr_study_adminme		calc	Study Design: 2 Arm RCT; Type I	if([imp_me_studyname] = 3, 1, 0)												@HIDDEN
imp_bup_if	impowr_study_adminme		calc	Implementation framework: RE-AIM & CFIR	if([imp_me_studyname] = 3, 1, 0)												@HIDDEN
imp_bup_econ	impowr_study_adminme		calc	Economic Analysis: yes	if([imp_me_studyname] = 3, 1, 0)												@HIDDEN
imp_bup_moud	impowr_study_adminme		calc	MOUD: Buprenorphine	if([imp_me_studyname] = 3, 1, 0)												@HIDDEN
imp_bup_setting	impowr_study_adminme		calc	Health Setting: Hospitals	if([imp_me_studyname] = 3, 1, 0)												@HIDDEN
imp_bup_sample	impowr_study_adminme		calc	Sample size: 270	if([imp_me_studyname] = 3, 1, 0)												@HIDDEN
imp_bup_followup	impowr_study_adminme		calc	Follow-up: 0, 0.25, 1, 3, 6 months	if([imp_me_studyname] = 3, 1, 0)												@HIDDEN
imp_you_studyname	impowr_study_adminyou		radio	Which study is the patient participating in?	1, Project 1/Pain CHAMP | 2, Project 2/SC-POWR
imp_champ_pop	impowr_study_adminyou		calc	Population: OUD/misuse; nonspecific CP	if([imp_you_studyname] = 1, 1, 0)												@HIDDEN
imp_champ_inter	impowr_study_adminyou		calc	Intervention: Pharmacist + physician tele-consulting (TCM) vs TCM + CBT (COPES)	if([imp_you_studyname] = 1, 1, 0)												@HIDDEN
imp_champ_sd	impowr_study_adminyou		calc	Study design: 2 Arm RCT; Type II	if([imp_you_studyname] = 1, 1, 0)												@HIDDEN
imp_champ_if	impowr_study_adminyou		calc	Implementation Framework: i-PARIHS	if([imp_you_studyname] = 1, 1, 0)												@HIDDEN
imp_champ_econ	impowr_study_adminyou		calc	Economic analysis: Yes	if([imp_you_studyname] = 1, 1, 0)												@HIDDEN
imp_champ_moud	impowr_study_adminyou		calc	MOUD: Buprenorphine	if([imp_you_studyname] = 1, 1, 0)												@HIDDEN
imp_champ_setting	impowr_study_adminyou		calc	Setting: Primary Care	if([imp_you_studyname] = 1, 1, 0)												@HIDDEN
imp_champ_sample	impowr_study_adminyou		calc	Sample size: 1600	if([imp_you_studyname] = 1, 1, 0)												@HIDDEN
imp_champ_followup	impowr_study_adminyou		calc	Follow-up: 12 months	if([imp_you_studyname] = 1, 1, 0)												@HIDDEN
imp_scpowr_pop	impowr_study_adminyou		calc	Population: OUD; nonspecific CP	if([imp_you_studyname] = 2, 1, 0)												@HIDDEN
imp_scpowr_inter	impowr_study_adminyou		calc	Intervention: Multimodal stepped care interdisciplinary (CBT 🡪 exercise 🡪 stress mgmt) vs TAU	if([imp_you_studyname] = 2, 1, 0)												@HIDDEN
imp_scpowr_sd	impowr_study_adminyou		calc	Study design: Stage II Stepped Care	if([imp_you_studyname] = 2, 1, 0)												@HIDDEN
imp_scpowr_if	impowr_study_adminyou		calc	Implementation framework: N/A	if([imp_you_studyname] = 2, 1, 0)												@HIDDEN
imp_scpowr_econ	impowr_study_adminyou		calc	Economic analysisL Yes, as exploratory aim	if([imp_you_studyname] = 2, 1, 0)												@HIDDEN
imp_scpowr_moud	impowr_study_adminyou		calc	MOUD: Methadone & Buprenorphine	if([imp_you_studyname] = 2, 1, 0)												@HIDDEN
imp_scpowr_setting	impowr_study_adminyou		calc	Health Setting: OTP	if([imp_you_studyname] = 2, 1, 0)												@HIDDEN
imp_scpowr_sample	impowr_study_adminyou		calc	Study size: 328	if([imp_you_studyname] = 2, 1, 0)												@HIDDEN
imp_scpowr_follow	impowr_study_adminyou		calc	Follow-up: 6, 9, 12 months	if([imp_you_studyname] = 2, 1, 0)												@HIDDEN
imp_tree_studyname	impowr_study_admintreetop		radio	Which study is the patient participating in?	1, Project 1/TREETOP Engagement | 2, Project 2/TREETOP Retention
imp_eng_pop	impowr_study_admintreetop		calc	Population: OUD; nonspecific CP	if([imp_tree_studyname] = 1, 1, 0)												@HIDDEN
imp_eng_inter	impowr_study_admintreetop		calc	Intervention: PSM + MOUD vs Enhanced Treatment as usual	if([imp_tree_studyname] = 1, 1, 0)												@HIDDEN
imp_eng_sd	impowr_study_admintreetop		calc	Study design: 2 Arm RCT; Hybrid Type I	if([imp_tree_studyname] = 1, 1, 0)												@HIDDEN
imp_eng_moud	impowr_study_admintreetop		calc	MOUD: Buprenorphine/naloxone	if([imp_tree_studyname] = 1, 1, 0)												@HIDDEN
imp_eng_if	impowr_study_admintreetop		calc	Implementation framework: Health Equity Implementation Framework	if([imp_tree_studyname] = 1, 1, 0)												@HIDDEN
imp_eng_econ	impowr_study_admintreetop		calc	Economic analysis: yes	if([imp_tree_studyname] = 1, 1, 0)												@HIDDEN
imp_eng_setting	impowr_study_admintreetop		calc	Health setting: primary care	if([imp_tree_studyname] = 1, 1, 0)												@HIDDEN
imp_eng_sample	impowr_study_admintreetop		calc	Sample size: 378	if([imp_tree_studyname] = 1, 1, 0)												@HIDDEN
imp_eng_followup	impowr_study_admintreetop		calc	Follow-up: 0, 1, 2, 3, 6, 12 months	if([imp_tree_studyname] = 1, 1, 0)												@HIDDEN
imp_ret_pop	impowr_study_admintreetop		calc	Population: OUD; nonspecific CP	if([imp_tree_studyname] = 2, 1, 0)												@HIDDEN
imp_ret_inter	impowr_study_admintreetop		calc	Intervention: PSM vs Flexible bup vs PSM + Flexible bup vs TAU	if([imp_tree_studyname] = 2, 1, 0)												@HIDDEN
imp_ret_sd	impowr_study_admintreetop		calc	Study design: 2x2 Factorial Design; Hybrid Type I	if([imp_tree_studyname] = 2, 1, 0)												@HIDDEN
imp_ret_moud	impowr_study_admintreetop		calc	MOUD: Buprenorphine/naloxone	if([imp_tree_studyname] = 2, 1, 0)												@HIDDEN
imp_ret_if	impowr_study_admintreetop		calc	Implementation framework: Health Equity Implementation Framework	if([imp_tree_studyname] = 2, 1, 0)												@HIDDEN
imp_ret_econ	impowr_study_admintreetop		calc	Economic analysis: yes	if([imp_tree_studyname] = 2, 1, 0)												@HIDDEN
imp_ret_setting	impowr_study_admintreetop		calc	Setting: office-based opioid treatment programs (OBOTs)	if([imp_tree_studyname] = 2, 1, 0)												@HIDDEN
imp_ret_sample	impowr_study_admintreetop		calc	Sample size: 458	if([imp_tree_studyname] = 2, 1, 0)												@HIDDEN
imp_ret_followup	impowr_study_admintreetop		calc	Follow-up: 0, 1, 2, 3, 6, 9, 12 months	if([imp_tree_studyname] = 2, 1, 0)												@HIDDEN
imp_nm_studyname	impowr_study_admin_nm		radio	Which study is the patient participating in?	1, Project 1/HOPE | 2, Project 2/OPTIC
imp_hope_pop	impowr_study_admin_nm		calc	Population: Opioid use disorder and nonspecific chronic pain	if([imp_nm_studyname] = 1, 1, 0)												@HIDDEN
imp_hope_inter	impowr_study_admin_nm		calc	Intervention: Yoga vs Physical Therapy vs Treatment as usual (TAU)	if([imp_nm_studyname] = 1, 1, 0)												@HIDDEN
imp_hope_sd	impowr_study_admin_nm		calc	Study Design: Type I	if([imp_nm_studyname] = 1, 1, 0)												@HIDDEN
imp_hope_if	impowr_study_admin_nm		calc	Implementation Framework:CFIR	if([imp_nm_studyname] = 1, 1, 0)												@HIDDEN
imp_hope_econ	impowr_study_admin_nm		calc	Economic analysis: Yes	if([imp_nm_studyname] = 1, 1, 0)												@HIDDEN
imp_hope_moud	impowr_study_admin_nm		calc	MOUD: Buprenorphine	if([imp_nm_studyname] = 1, 1, 0)												@HIDDEN
imp_hope_setting	impowr_study_admin_nm		calc	Health Setting: OTP	if([imp_nm_studyname] = 1, 1, 0)												@HIDDEN
imp_hope_sample	impowr_study_admin_nm		calc	Sample size: 45 providers/160 clients	if([imp_nm_studyname] = 1, 1, 0)												@HIDDEN
imp_hope_followup	impowr_study_admin_nm		calc	Follow-up: End of treatment, 6- and 12-months post-treatment	if([imp_nm_studyname] = 1, 1, 0)												@HIDDEN
impowr_optic_pop	impowr_study_admin_nm		calc	Population: OUD/misuse; nonspecific CP	if([imp_nm_studyname] = 2, 1, 0)												@HIDDEN
impowr_optic_inter	impowr_study_admin_nm		calc	Intervention: AI/AN culturally-adapted MI to increase screening/treatment initiation via academic detailing implementation strategy	if([imp_nm_studyname] = 2, 1, 0)												@HIDDEN
impowr_optic_sd	impowr_study_admin_nm		calc	Study Design: Step Wedge Clustered RCT; Type III	if([imp_nm_studyname] = 2, 1, 0)												@HIDDEN
impowr_optic_if	impowr_study_admin_nm		calc	Implementation Framework: RE-AIM & CFIR	if([imp_nm_studyname] = 2, 1, 0)												@HIDDEN
impowr_optic_econ	impowr_study_admin_nm		calc	Economic analysis: yes	if([imp_nm_studyname] = 2, 1, 0)												@HIDDEN
impowr_optic_moud	impowr_study_admin_nm		calc	MOUD: Dependent on access	if([imp_nm_studyname] = 2, 1, 0)												@HIDDEN
impowr_optic_setting	impowr_study_admin_nm		calc	Health Setting: Primary Care	if([imp_nm_studyname] = 2, 1, 0)												@HIDDEN
impowr_optic_sample	impowr_study_admin_nm		calc	Sample size: 45 providers/225 clients	if([imp_nm_studyname] = 2, 1, 0)												@HIDDEN
impowr_optic_followup	impowr_study_admin_nm		calc	Follow ups: 4-, 8- and 12-months post-baseline	if([imp_nm_studyname] = 2, 1, 0)												@HIDDEN
imp_jh_studysite	impowr_study_adminhopkins		radio	The patient is enrolled in "Randomized Clinical Trial Intervention to Treat Chronic Pain Among Persons Maintained on Methadone for Opioid Use Disorder"	0, no | 1, yes
imp_jh_pop	impowr_study_adminhopkins		calc	Population: OUD; nonspecific CP	if([imp_jh_studysite] = 1, 1, 0)												@HIDDEN
imp_jh_inter	impowr_study_adminhopkins		calc	Intervention: Standard vs split (2x/day) methadone dosing	if([imp_jh_studysite] = 1, 1, 0)												@HIDDEN
imp_jh_sd	impowr_study_adminhopkins		calc	Study design: 2 Arm RCT	if([imp_jh_studysite] = 1, 1, 0)												@HIDDEN
imp_jh_if	impowr_study_adminhopkins		calc	Implementation framework: none	if([imp_jh_studysite] = 1, 1, 0)												@HIDDEN
imp_jh_econ	impowr_study_adminhopkins		calc	Economic analysis: none	if([imp_jh_studysite] = 1, 1, 0)												@HIDDEN
imp_jh_moud	impowr_study_adminhopkins		calc	MOUD: Methadone	if([imp_jh_studysite] = 1, 1, 0)												@HIDDEN
imp_jh_setting	impowr_study_adminhopkins		calc	Setting: OTP	if([imp_jh_studysite] = 1, 1, 0)												@HIDDEN
imp_jh_sample	impowr_study_adminhopkins		calc	Sample size: 150	if([imp_jh_studysite] = 1, 1, 0)												@HIDDEN
imp_jh_followup	impowr_study_adminhopkins		calc	Follow-up: 6 months	if([imp_jh_studysite] = 1, 1, 0)												@HIDDEN
imp_enroll_date	impowr_demographics		text	Date of enrollment			date_mdy
impd_brthdtc	impowr_demographics		text	What is your birth date?			date_mdy			y							C0421451, C0011292, @HIDEBUTTON
imp_age	impowr_demographics		calc	Age (yrs)	datediff([impd_brthdtc], [imp_enroll_date], "y", "mdy")												@HIDDEN
impd_ethnic	impowr_demographics		radio	Are you of Hispanic, Latino, or Spanish origin?	0, Not Hispanic or Latino | 1, Yes Hispanic or Latino | 2, Unknown | 3, Decline to answer												C0011292, C5441846	Hispanic or Latino Not Hispanic or Latino Unknown Decline to answer	Ethnicity Ethnicity Meas Value Meas Value	Ethnicity Ethnicity Meas Value Meas Value	S S S S	Hispanic Not Hispanic LA4489-6 LA27922-6	38003563 38003564 45877986 36210418
impd_race	impowr_demographics		checkbox	What is your race?	1, White | 2, Black/African American | 3, American Indian or Alaska Native | 4, Asian | 5, Native Hawaiian or Other Pacific Islander | 6, Some other race | 7, Unknown | 8, Prefer not to answer	Select all that apply											C0011292
impdrace_white	impowr_demographics		calc	White	if([impd_race(1)] = 1, 1, 0)												@HIDDEN, C0011292, C0007457	White	Race	Race	S	5	8527
impdrace_bl_aa	impowr_demographics		calc	Black/African American	if([impd_race(2)] = 1, 1, 0)												C0011292, C5441680, @HIDDEN	Black or African American	Race	Race	S	3	8516
impdrace_ai_an	impowr_demographics		calc	American Indian or Alaska Native	if([impd_race(3)] = 1, 1, 0)												C0011292, C1515945, @HIDDEN	American Indian or Alaska Native	Race	Race	S	1	8657
impdrace_asian	impowr_demographics		calc	Asian	if([impd_race(4)] = 1, 1, 0)												@HIDDEN, C0011292, C0078988	Asian	Race	Race	S	2	8515
impdrace_nh_pi	impowr_demographics		calc	Native Hawaiian or Other Pacific Islander	if([impd_race(5)] = 1, 1, 0)												@HIDDEN, C0011292, C1513907	Native Hawaiian or Other Pacific Islander	Race	Race	S	4	8557
impdrace_other	impowr_demographics		calc	Some other race	if([impd_race(6)] = 1, 1, 0)												@HIDDEN, C0011292	Other Race	Race	Race		9	8522
impdrace_unkn	impowr_demographics		calc	Unknown	if([impd_race(7)] = 1, 1, 0)												@HIDDEN, C0011292	Unknown	Race	Race		UNK	8552
impdrace_not_rep	impowr_demographics		calc	Prefer not to answer	if([impd_race(8)] = 1, 1, 0)												@HIDDEN,C0011292	Race not stated	Race	SNOMED		415226007	4190758
impdrace_othertxt	impowr_demographics		text	Some other race (SPECIFY)							[impdrace_other] = "1"
impdgenid	impowr_demographics		checkbox	Gender Identity - Do you think of yourself as . . .	1, Male | 2, Female | 3, Transgender man/trans man/female-to-male (FTM) | 4, Transgender woman/trans woman/male-to-female (MTF) | 5, Genderqueer | 6, Nonbinary | 7, Agender | 8, Gender Fluid | 9, Some other gender | 10, Prefer not to answer	Select all that apply											C0011292
impdgenid01_male	impowr_demographics		calc	Male	if([impdgenid(1)] = 1, 1, 0)												@HIDDEN, C0011292, C0086582	MALE	Gender	Gender	S	M	8507
impdgenid02_female	impowr_demographics		calc	Female	if([impdgenid(2)] = 1, 1, 0)												@HIDDEN, C0011292, C0086287	FEMALE	Gender	Gender	S	F	8532
impdgenid03_transman	impowr_demographics		calc	Transgender man/trans man/female-to-male (FTM)	if([impdgenid(3)] = 1, 1, 0)												@HIDDEN, C0011292, C1319928	Surgically transgendered transsexual, female-to-male	Gender	SNOMED		407379008	4231242
impdgenid04_transwoman	impowr_demographics		calc	Transgender woman/trans woman/male-to-female (MTF)	if([impdgenid(4)] = 1, 1, 0)												@HIDDEN, C0011292, C1319927	Surgically transgendered transsexual, male-to-female	Gender	SNOMED		407378000	4251434
impdgenid05_genderqueer	impowr_demographics		calc	Genderqueer	if([impdgenid(5)] = 1, 1, 0)												@HIDDEN, C0011292, C3887376	Sexuality Closer Description: Queer	Observation	PPI		SexualityCloserDescription_Queer	1585358
impdgenid06_nonbinary	impowr_demographics		calc	Nonbinary	if([impdgenid(6)] = 1, 1, 0)												@HIDDEN, C0011292, C0563024	Non-binary gender	Gender	SNOMED		772004004	36675593
impdgenid07_agender	impowr_demographics		calc	Agender	if([impdgenid(7)] = 1, 1, 0)												@HIDDEN, C0011292, C0563024	Gender unspecified	Gender	SNOMED		394744001	4215271
impdgenid08_genfluid	impowr_demographics		calc	Gender Fluid	if([impdgenid(8)] = 1, 1, 0)												@HIDDEN, C0011292, C0563024
impdgenid09_other	impowr_demographics		calc	Some other gender	if([impdgenid(9)] = 1, 1, 0)												@HIDDEN, C0011292, C0563024	OTHER	Gender	Gender		O	8521
impdgenid10_not_rep	impowr_demographics		calc	Prefer not to answer	if([impdgenid(10)] = 1, 1, 0)												@HIDDEN, C0011292	Prefer not to say	Meas Value	LOINC	S	LA28803-7	36311156
impdgenid09_othertxt	impowr_demographics		text	Please specify for gender category							[impdgenid09_other] = "1"						C0563024, C0011292
impdsex	impowr_demographics		radio	What was your sex assigned at birth?	1, Male | 2, Female | 3, Intersex | 4, Unknown | 5, Other | 6, Prefer not to answer												C4019317, C0011292	Male Female Intersex Unknown Other Declined to answer	Condition Condition Condition Condition Condition	SNOMED SNOMED SNOMED OncoTree CIEL	S S S	248153007 248152002 32570691000036108 OTHER 162570	442985 442986 46273637 777415 45922364
impdsextxt	impowr_demographics		text	What was your sex assigned at birth? Other (specify)							[impdsex] = '5'						C0011292, C4019317
imp_sexual	impowr_demographics		checkbox	Sexual Orientation- Do you think of yourself as...	1, Straight or heterosexual | 2, Lesbian or gay | 3, Bisexual | 4, Queer | 5, Pansexual | 6, Questioning | 7, Asexual | 8, Something else | 9, Prefer not to answer	Select all that apply											C0011292, C0205949
impd_straight	impowr_demographics		calc	Straight or heterosexual	if([imp_sexual(1)] = 1, 1, 0)												@HIDDEN, C0205949, C0011292, C2129309	Sexuality Closer Description: Mostly Straight	Observation	PPI	S	SexualityCloserDescription_MostlyStraight	1585363
impd_lesbiangay	impowr_demographics		calc	Lesbian or gay	if([imp_sexual(2)] = 1, 1, 0)												@HIDDEN, C0011292, C0019900, C0205949
impd_bisexual	impowr_demographics		calc	Bisexual	if([imp_sexual(3)] = 1, 1, 0)												@HIDDEN, C0011292, C2129310, C0205949	Sexuality Closer Description: Two Spirit	Observation	PPI	S	SexualityCloserDescription_TwoSpirit	1585361
impd_queer	impowr_demographics		calc	Queer	if([imp_sexual(4)] = 1, 1, 0)												@HIDDEN, C0011292, C0205949, C4722209	Sexuality Closer Description: Queer	Observation	PPI	S	SexualityCloserDescription_Queer	1585358
impd_pansexual	impowr_demographics		calc	Pansexual	if([imp_sexual(5)] = 1, 1, 0)												@HIDDEN, C0011292, C0205949, C4700339	Sexuality Closer Description: Poly Omni Sapio Pansexual	Observation	PPI	S	SexualityCloserDescription_PolyOmniSapioPansexual	1585359
impd_questioning	impowr_demographics		calc	Questioning	if([imp_sexual(6)] = 1, 1, 0)												@HIDDEN, C0011292, C4061204, C0205949	Sexuality Closer Description: Not Figured Out	Observation	PPI	S	SexualityCloserDescription_NotFiguredOut
impd_asexual	impowr_demographics		calc	Asexual	if([imp_sexual(7)] = 1, 1, 0)												@HIDDEN, C0011292, C4707386, C0205949	Sexuality Closer Description: Asexual	Observation	PPI	S	SexualityCloserDescription_Asexual	1585360
impd_orientationother	impowr_demographics		calc	Something else	if([imp_sexual(8)] = 1, 1, 0)												@HIDDEN, C0011292, C0205949	Sexuality Closer Description: Something Else	Observation	PPI	(null)	SexualityCloserDescription_SomethingElse	1585366
impd_orientation_not_rep	impowr_demographics		calc	Prefer not to answer	if([imp_sexual(9)] = 1, 1, 0)												@HIDDEN, C0011292, C0205949	Sexuality Closer Description: Dont Know	Observation	PPI	(null)	SexualityCloserDescription_DontKnow
impd_orientationothertxt	impowr_demographics		text	Something else (specify)							[impd_orientationother] = '1'						C0205949, C0011292
impd_pregnant	impowr_demographics		yesno	Are you currently pregnant?													C0552579, C0011292	1 Pregnancy Status: No 1 Pregnancy Status: Yes	Observation Observation	PPI PPI		1PregnancyStatus_No 1PregnancyStatus_Yes	1585813 1585812
imp_relat	impowr_demographics		checkbox	What category best describes your current relationship status?	1, Divorced | 2, Married | 3, Never married | 4, Separated | 5, Widowed | 6, Domestic partner | 7, Prefer not to answer	Select all that apply											C0011292, C0024819
impd_divorced	impowr_demographics		calc	Divorced	if([imp_relat(1)] = 1, 1, 0)												@HIDDEN, C0011292, C0024819, C0086170	Divorced	Observation	SNOMED	S	20295000	4069297
impd_married	impowr_demographics		calc	Married	if([imp_relat(2)] = 1, 1, 0)												@HIDDEN, C0011292, C0024819, C0555047	Married	Observation	SNOMED	S	87915002	4338692
impd_nevermarried	impowr_demographics		calc	Never married	if([imp_relat(3)] = 1, 1, 0)												@HIDDEN, C0011292, C0024819, C0027952	Never married	Observation	PPI		cope_a_163	1332908
impd_separated	impowr_demographics		calc	Separated	if([imp_relat(4)] = 1, 1, 0)												@HIDDEN, C0011292, C0024819, C0746404	Separated	Observation	SNOMED	S	13184001	4027529
impd_widow	impowr_demographics		calc	Widowed	if([imp_relat(5)] = 1, 1, 0)												@HIDDEN, C0011292, C0024819, C4725947	Widowed	Observation	SNOMED	S	33553000	4143188
impd_domestic	impowr_demographics		calc	Domestic partner	if([imp_relat(6)] = 1, 1, 0)												@HIDDEN, C0011292, C0024819, C1549111	Domestic partner	Observation	SNOMED	S	414043009	4212893
impd_relat_not_rep	impowr_demographics		calc	Prefer not to answer	if([imp_relat(7)] = 1, 1, 0)												@HIDDEN, C0011292, C0024819	Prefer not to answer	Observation	PPI		cope_a_30	1332892
impd_edulevel	impowr_demographics		radio	What is the highest grade or level of training/school you have completed or the highest degree you have received?	1, Did not complete high school | 2, GED or equivalent | 3, High school diploma | 4, Some college credit, but less than 1 year of college credit | 5, 1 or more years of college credit, but no degree | 6, Associate's Degree or Vocational Training Program (e.g., AA or AS) | 7, Bachelor's Degree (e.g., BA or BS) | 8, Graduate degree (MSW, MA, MS, JD, MD, DSW, EdD, Ph.D, etc.) | 99, Other												C4264309, C0011292	Some high school, but did not graduate GED or equivalent High school graduate Some college credit but no degree Some college, no degree Associate degree (e.g., AA, AS) Bachelor's degree (e.g., BA, AB, BS) Graduate degree Other/unspecified	Meas Value Meas Value Meas Value Meas Value Meas Value Meas Value Meas Value Meas Value Meas Value	LOINC LOINC LOINC LOINC LOINC LOINC LOINC LOINC LOINC	S S S S S S S S S	LA32764-5 LA15619-2 LA15564-0 LA12458-8 LA12459-6 LA15620-0 LA12460-4 LA42-7 LA32520-1	1990281 45881673 45884464 45884154 45882538 45880354 45884155 45880652 1621272
impd_incmlvl	impowr_demographics		radio	What is your annual income from all sources?	1, Less than $10,000 | 2, $10,000 --- $24,999 | 3, $25,000--- $34,999 | 4, $35,000--- $49,999 | 5, $50,000--- $74,999 | 6, $75,000---$99,999 | 7, $100,000--- $149,999 | 8, $150,000--- $199,999 | 9, $200,000 or more | 10, Prefer not to answer												C0021162, C0011292	Less than $10,000 $10,000 --- $24,999 $25,000--- $34,999 $35,000--- $49,999 $50,000--- $74,999 $75,000---$99,999 $100,000--- $149,999 $150,000--- $199,999 $200,000 or more Prefer not to answer	Meas Value Meas Value Meas Value	LOINC LOINC LOINC	S S	LA32771-0 LA32772-8 LA32773-6	1989973 1990034 1989901
impd_empstat	impowr_demographics		radio	What is your current employment status?	1, Full-time employment | 2, Not employed | 3, Part-time employment												C0011292, C0043227	Full-time employment Unemployed Part-time employment	Observation Observation Observation	SNOMED SNOMED SNOMED	S S S	160903007 73438004 160904001	4053118 4251171 4059634
disabinsind	impowr_demographics		yesno	Have you ever applied for, or received, disability insurance for your pain condition?													C0231170, C0011292	Yes No	Meas Value Meas Value	LOINC LOINC	S S	LA33-6 LA32-8	45877994 45878245
impd_school	impowr_demographics		yesno	Are you currently attending school (including vocational or trade school)?													C0036375, C0011292	Yes No	Meas Value Meas Value	LOINC LOINC	S S	LA33-6 LA32-8	45877994 45878245
impd_schoolft	impowr_demographics		yesno	Are you attending full time?							[impd_school] = '1'						C0036375, C0011292	Yes No	Meas Value Meas Value	LOINC LOINC	S S	LA33-6 LA32-8	45877994 45878245
impd_address	impowr_demographics		notes	What is your address and zip code?						y
demruca1	ruca		dropdown	Primary RUCA code	1, 1 | 2, 2 | 3, 3 | 4, 4 | 5, 5 | 6, 6 | 7, 7 | 8, 8 | 9, 9 | 10, 10 | 99, 99		autocomplete
demruca2	ruca		dropdown	Secondary RUCA code	0, None | 1, 1 | 2, 2 | 3, 3		autocomplete
imp_followup_date	impowr_followup_dates		text	Date of Follow-up			date_mdy					y
imp_followup_age	impowr_followup_dates		calc	Age at follow-up in years	datediff([impd_brthdtc], [imp_followup_date], "y", "mdy")												@HIDDEN
imp_followup_relativedate	impowr_followup_dates		calc	Relative date of follow-up	datediff([imp_enroll_date], [imp_followup_date], "d", "mdy")												@HIDDEN
cp_screen_1	chronic_pain_screening_questions	In the past 3 months,	radio	how often did you have pain?	0, Never | 1, Some days | 2, Most days | 3, Everyday										chronicpain_screener		C0150055, C1710031
cp_screen_2	chronic_pain_screening_questions		radio	how often did pain limit your life or work activities?	0, Never | 1, Some days | 2, Most days | 3, Everyday										chronicpain_screener		C0150055, C1710031
painyears	chronic_pain_screening_questions	How long have you had pain?	text	Number of years?			number										C1507006, C0150055, C1710031
painmonths	chronic_pain_screening_questions		text	Number of months?			number										C1507006, C0150055, C1710031
paindur	chronic_pain_screening_questions		calc	Total pain duration in months	sum([painmonths], [painyears]*12)												C1507006, C0150055, C1710031, @HIDDEN
omsobtainedothr	oud_misuse_screening_questions	In the PAST 3 MONTHS...	radio	I got prescription pain medication from someone other than my healthcare provider.	0, Never | 1, Rarely | 2, Sometimes | 3, Often | 4, Almost Always										oms_matrix		C1705534, C5392920, C4294898
omsranout	oud_misuse_screening_questions		radio	I ran out of prescription pain medication early	0, Never | 1, Rarely | 2, Sometimes | 3, Often | 4, Almost Always										oms_matrix		C1705534, C5392920, C4294898
omsneedmore	oud_misuse_screening_questions		radio	I needed more prescription pain medication to relieve my pain.	0, Never | 1, Rarely | 2, Sometimes | 3, Often | 4, Almost Always										oms_matrix		C2169319, C1705534, C5392920, C4294898
omstakemoreopioid	oud_misuse_screening_questions		radio	I have taken more opioid pain medication than prescribed.	0, Never | 1, Rarely | 2, Sometimes | 3, Often | 4, Almost Always										oms_matrix		C1705534, C5392920, C4294898
pegavgpainpastweekscl	peg_pain_screening_tool	Select the one number that describes your average pain in the past week. Use the scale of 0 = No pain and 10 = Pain as bad as you can imagine.	radio	What number best describes your pain on average in the past week?	0, 0 | 1, 1 | 2, 2 | 3, 3 | 4, 4 | 5, 5 | 6, 6 | 7, 7 | 8, 8 | 9, 9 | 10, 10												C3870029, C0150055, C4740017
pegpainpastwkenjoylifescl	peg_pain_screening_tool	Select the one number that describes your pain interfering with your enjoyment of life. Use the scale of 0 = Does not interfere and 10 = Completely interferes.	radio	What number best describes how, during the past week, pain has interfered with your enjoyment of life?	0, 0 | 1, 1 | 2, 2 | 3, 3 | 4, 4 | 5, 5 | 6, 6 | 7, 7 | 8, 8 | 9, 9 | 10, 10												C0150055, C4740017, C4740012
pegpainpastwkgenrlactscl	peg_pain_screening_tool	Select the one number that describes your pain interfering with your general activity. Use the scale of 0 = Does not interfere and 10 = Completely interferes.	radio	What number best describes how, during the past week, pain has interfered with your general activity?	0, 0 | 1, 1 | 2, 2 | 3, 3 | 4, 4 | 5, 5 | 6, 6 | 7, 7 | 8, 8 | 9, 9 | 10, 10												C0150055, C4740017, C4740014
pegoverallscore	peg_pain_screening_tool		calc	PEG - overall score	mean([pegavgpainpastweekscl], [pegpainpastwkenjoylifescl], [pegpainpastwkgenrlactscl])												C4740016, C0150055, C0150055, @HIDDEN
mbodycp	michigan_body_map_image_chronic_pain		checkbox	@IMAGEMAP=MBODY	0, MFace | 1, MRJaw | 2, MLJaw | 3, MRChest | 4, MLChest | 5, MRUpArm | 6, MLUpArM | 7, MRElbw | 8, MLElbw | 9, MRLowArm | 10, MLLowArm | 11, MRHand | 12, MLHand | 13, MAbdomen | 14, MPelvis | 15, MRGroin | 16, MLGroin | 17, MRUpLeg | 18, MLUpLeg | 19, MRKnee | 20, MLKnee | 21, MRLowLeg | 22, MLLowLeg | 23, MRFoot | 24, MLFoot | 25, MHead | 26, MNeck | 27, MLShldr | 28, MRShldr | 29, MUpBack | 30…												@IMAGEMAP=MBODY
mface	michigan_body_map_image_chronic_pain		calc	Face	if([mbodycp(0)]=1,1,0)												@HIDDEN, C0015468
mrjaw	michigan_body_map_image_chronic_pain		calc	Right Jaw	if([mbodycp(1)] = 1, 1, 0)												@HIDDEN, C2032447
mljaw	michigan_body_map_image_chronic_pain		calc	Left Jaw	if([mbodycp(2)] = 1, 1, 0)												@HIDDEN, C2032377
mrchest	michigan_body_map_image_chronic_pain		calc	Right Chest	if([mbodycp(3)] = 1, 1, 0)												@HIDDEN, C0563275
mlchest	michigan_body_map_image_chronic_pain		calc	Left Chest	if([mbodycp(4)] = 1, 1, 0)												@HIDDEN, C0541828
mruparm	michigan_body_map_image_chronic_pain		calc	Right Upper Arm	if([mbodycp(5)] = 1, 1, 0)												@HIDDEN, C0839476
mluparm	michigan_body_map_image_chronic_pain		calc	Left Upper Arm	if([mbodycp(6)] = 1, 1, 0)												@HIDDEN, C0839476
mrelbw	michigan_body_map_image_chronic_pain		calc	Right Elbow	if([mbodycp(7)] = 1, 1, 0)												@HIDDEN, C2201434
mlelbw	michigan_body_map_image_chronic_pain		calc	Left Elbow	if([mbodycp(8)] = 1, 1, 0)												@HIDDEN, C2140799
mrlowarm	michigan_body_map_image_chronic_pain		calc	Right Lower Arm	if([mbodycp(9)] = 1, 1, 0)												@HIDDEN, C2126411
mllowarm	michigan_body_map_image_chronic_pain		calc	Left Lower Arm	if([mbodycp(10)] = 1, 1, 0)												@HIDDEN, C2126412
mrhand	michigan_body_map_image_chronic_pain		calc	Right Hand	if([mbodycp(11)] = 1, 1, 0)												@HIDDEN, C2032420
mlhand	michigan_body_map_image_chronic_pain		calc	Left Hand	if([mbodycp(12)] = 1, 1, 0)												@HIDDEN, C2032351
mabdomen	michigan_body_map_image_chronic_pain		calc	Abdomen	if([mbodycp(13)] = 1, 1, 0)												@HIDDEN, C0000737
mpelvis	michigan_body_map_image_chronic_pain		calc	Pelvis	if([mbodycp(14)] = 1, 1, 0)												@HIDDEN, C0030794
mrgroin	michigan_body_map_image_chronic_pain		calc	Right Groin	if([mbodycp(15)] = 1, 1, 0)												@HIDDEN, C2032252
mlgroin	michigan_body_map_image_chronic_pain		calc	Left Groin	if([mbodycp(16)] = 1, 1, 0)												@HIDDEN, C2032191
mrupleg	michigan_body_map_image_chronic_pain		calc	Right Upper Leg	if([mbodycp(17)] = 1, 1, 0)												@HIDDEN, C2896455
mlupleg	michigan_body_map_image_chronic_pain		calc	Left Upper Leg	if([mbodycp(18)] = 1, 1, 0)												@HIDDEN, C2896456
mrknee	michigan_body_map_image_chronic_pain		calc	Right Knee	if([mbodycp(19)] = 1, 1, 0)												@HIDDEN, C5442020
mlknee	michigan_body_map_image_chronic_pain		calc	Left Knee	if([mbodycp(20)] = 1, 1, 0)												@HIDDEN, C5442019
mrlowleg	michigan_body_map_image_chronic_pain		calc	Right Lower Leg	if([mbodycp(21)] = 1, 1, 0)												@HIDDEN, C4029742
mllowleg	michigan_body_map_image_chronic_pain		calc	Left Lower Leg	if([mbodycp(22)] = 1, 1, 0)												@HIDDEN, C4029742
mrfoot	michigan_body_map_image_chronic_pain		calc	Right Foot	if([mbodycp(23)] = 1, 1, 0)												@HIDDEN, C2016977
mlfoot	michigan_body_map_image_chronic_pain		calc	Left Foot	if([mbodycp(24)] = 1, 1, 0)												@HIDDEN, C2141243
mhead	michigan_body_map_image_chronic_pain		calc	Head	if([mbodycp(25)] = 1, 1, 0)												@HIDDEN, C0018681
mneck	michigan_body_map_image_chronic_pain		calc	Neck	if([mbodycp(26)] = '1', 1, 0)												@HIDDEN, C0007859
mlshldr	michigan_body_map_image_chronic_pain		calc	Left Shoulder	if([mbodycp(27)] = 1, 1, 0)												@HIDDEN, C0241039
mrshldr	michigan_body_map_image_chronic_pain		calc	Right Shoulder	if([mbodycp(28)] = 1, 1, 0)												@HIDDEN, C0241040
mupback	michigan_body_map_image_chronic_pain		calc	Upper Back	if([mbodycp(29)] = 1, 1, 0)												@HIDDEN, C0238741
mlowback	michigan_body_map_image_chronic_pain		calc	Lower Back	if([mbodycp(30)] = 1, 1, 0)												@HIDDEN, C0024031, C0457949
mlhip	michigan_body_map_image_chronic_pain		calc	Left Hip	if([mbodycp(31)] = 1, 1, 0)												@HIDDEN, C2141922
mrhip	michigan_body_map_image_chronic_pain		calc	Right Hip	if([mbodycp(32)] = 1, 1, 0)												@HIDDEN, C2202100
mlbttck	michigan_body_map_image_chronic_pain		calc	Left Buttock	if([mbodycp(33)] = 1, 1, 0)												@HIDDEN, C2140477
mrbttck	michigan_body_map_image_chronic_pain		calc	Right Buttock	if([mbodycp(34)] = 1, 1, 0)												@HIDDEN, C2201135
mnone	michigan_body_map_image_chronic_pain		calc	No Pain	if([mbodycp(35)] = 1, 1, 0)												@HIDDEN, C0234225
mbm_total	michigan_body_map_image_chronic_pain		calc	Total Michigan Body Map Score	sum([mface], [mrjaw], [mljaw], [mrchest], [mlchest], [mruparm], [mluparm], [mrelbw], [mlelbw], [mrlowarm], [mllowarm], [mrhand], [mlhand], [mabdomen], [mpelvis], [mrgroin], [mlgroin], [mrupleg], [mlupleg], [mrknee], [mlknee], [mrlowleg], [mllowleg], [mrfoot], [mlfoot], [mhead], [mneck], [mlshldr], [mrshldr], [mupback], [mlowback], [mlhip], [mrhip], [mlbttck], [mrbttck])												C0150055, C1518851, @HIDDEN
copcs_fm_regiona	michigan_body_map_image_chronic_pain		calc	Widespread pain region 1 (Left upper region)	sum([mljaw], [mlshldr], [mluparm], [mllowarm])												@HIDDEN, C3178789
copcs_fm_regionb	michigan_body_map_image_chronic_pain		calc	Widespread pain region 2 (Right upper region)	sum([mrjaw], [mruparm], [mrlowarm], [mrshldr])												@HIDDEN, C3178789
copcs_fm_regionc	michigan_body_map_image_chronic_pain		calc	Widespread pain region 3 (Left lower region)	sum([mlhip], [mlbttck], [mllowleg], [mlupleg])												@HIDDEN, C3178789
copcs_fm_regiond	michigan_body_map_image_chronic_pain		calc	Widespread pain region 4 (Right lower region)	sum([mrupleg], [mrlowleg], [mrhip], [mrbttck])												@HIDDEN, C3178789
copcs_fm_regione	michigan_body_map_image_chronic_pain		calc	Widespread pain region 5 (Axial region)	sum([mneck], [mupback], [mlowback], [mabdomen], [mrchest], [mlchest])												@HIDDEN, C3178789
copcs_paintender_7d_number	michigan_body_map_image_chronic_pain		calc	Widespread Pain Region Score	if([copcs_fm_regiona]>0,1,0) +if([copcs_fm_regionb]>0,1,0) +if([copcs_fm_regionc]>0,1,0) +if([copcs_fm_regiond]>0,1,0) +if([copcs_fm_regione]>0,1,0)												C3178789, @HIDDEN
copcs_paintender_7d_wpisco	michigan_body_map_image_chronic_pain		calc	Widespread Pain Index Score	sum([copcs_fm_regiona], [copcs_fm_regionb], [copcs_fm_regionc], [copcs_fm_regiond], [copcs_fm_regione])												C3178789, @HIDDEN
pgicsymptomchangestatval	patient_global_impression_of_change_pgic		radio	Since the start of the study (treatment), my overall pain is	0, Very much improved | 1, Much improved | 2, Minimally improved | 3, No change | 4, Minimally worse | 5, Much worse | 6, Very much worse												C135818, C0150055, C4706333
pcqpainawfulovrwhlmscl	pain_catastrophizing_questionnaire_6item	When I am in pain...	radio	It's awful and I feel that it overwhelms me	0, not at all | 1, to a slight degree | 2, to a moderate degree | 3, to a great degree | 4, all the time										paincatast_matrix		C0150055, C3178745, C4273905
pcqfeelcantwithstandscl	pain_catastrophizing_questionnaire_6item		radio	I feel I can't stand it anymore	0, not at all | 1, to a slight degree | 2, to a moderate degree | 3, to a great degree | 4, all the time										paincatast_matrix		C0150055, C3178745, C4273905
pcqafraidpainworsescl	pain_catastrophizing_questionnaire_6item		radio	I become afraid that the pain will get worse	0, not at all | 1, to a slight degree | 2, to a moderate degree | 3, to a great degree | 4, all the time										paincatast_matrix		C0150055, C3178745, C4273905
pcqhurtscl	pain_catastrophizing_questionnaire_6item		radio	I keep thinking about how much it hurts	0, not at all | 1, to a slight degree | 2, to a moderate degree | 3, to a great degree | 4, all the time										paincatast_matrix		C0150055, C3178745, C4273905
pcqpainstopscl	pain_catastrophizing_questionnaire_6item		radio	I keep thinking about how badly I want the pain to stop	0, not at all | 1, to a slight degree | 2, to a moderate degree | 3, to a great degree | 4, all the time										paincatast_matrix		C0150055, C3178745, C4273905
pcqseriousscl	pain_catastrophizing_questionnaire_6item		radio	I wonder whether something serious may happen	0, not at all | 1, to a slight degree | 2, to a moderate degree | 3, to a great degree | 4, all the time										paincatast_matrix		C0150055, C3178745, C4273905
pcqtotalscoreval	pain_catastrophizing_questionnaire_6item		calc	Pain Catastrophizing Questionnaire - total score value	sum([pcqpainawfulovrwhlmscl], [pcqfeelcantwithstandscl], [pcqafraidpainworsescl], [pcqhurtscl], [pcqpainstopscl], [pcqseriousscl])												@HIDDEN, C0150055, C3178745, C4273905
sleep_duration_hours	sleep_duration	During the past month, how many hours and minutes of actual sleep did you get at night? (This may be different than the number of hours and minutes you spent in bed).	text	Hours per night:			number	0									C0034380, C0424574, C3539554, C2964379
sleep_duration_minutes	sleep_duration		text	Minutes per night:			number	0									C0034380, C0424574, C3539554, C2964379
sleepnighthourmindur	sleep_duration		calc	Total sleep time in minutes	sum([sleep_duration_hours]*60,[sleep_duration_minutes])												C0034380, C0424574, C3539554, C2964379, @HIDDEN
promissleepwasrefreshscl	promis_sf_v10_sleep_disturbance_6a_heal	In the past 7 days,	radio	My sleep was refreshing.	5, Not at all | 4, A little bit | 3, Somewhat | 2, Quite a bit | 1, Very much										promis_sleeprefresh		C3698744, C3669277, C0034380, C0424574, C3539554, C2964379
promissleepqualityscl	promis_sf_v10_sleep_disturbance_6a_heal	In the past 7 days,	radio	My sleep quality was...	5, Very poor | 4, Poor | 3, Fair | 2, Good | 1, Very good										promis_sleepqual		C3698745, C0034380, C0424574, C3539554, C2964379
promisproblemwithslpscl	promis_sf_v10_sleep_disturbance_6a_heal	In the past 7 days,	radio	I had a problem with my sleep.	1, Not at all | 2, A little bit | 3, Somewhat | 4, Quite a bit | 5, Very much										promis_sleep6		C3699085, C0034380, C0424574, C3539554, C2964379
promisdifficltfallaslpscl	promis_sf_v10_sleep_disturbance_6a_heal		radio	I had difficulty falling asleep.	1, Not at all | 2, A little bit | 3, Somewhat | 4, Quite a bit | 5, Very much										promis_sleep6		C3699086, C0034380, C0424574, C3539554, C2964379
promisslpwasrestlessscl	promis_sf_v10_sleep_disturbance_6a_heal		radio	My sleep was restless.	1, Not at all | 2, A little bit | 3, Somewhat | 4, Quite a bit | 5, Very much										promis_sleep6		C0034380, C0424574, C3539554, C2964379, C3699083
promistryhardgettoslpscl	promis_sf_v10_sleep_disturbance_6a_heal		radio	I tried hard to get to sleep.	1, Not at all | 2, A little bit | 3, Somewhat | 4, Quite a bit | 5, Very much										promis_sleep6		C3699093, C0034380, C0424574, C3539554, C2964379
promisslpdist6totalscore	promis_sf_v10_sleep_disturbance_6a_heal		calc	Total Score	sum([promissleepwasrefreshscl], [promisslpwasrestlessscl], [promisproblemwithslpscl], [promisdifficltfallaslpscl], [promistryhardgettoslpscl], [promissleepqualityscl])												C0034380, C0424574, C3539554, C2964379, @HIDDEN
promisphysfuncchrsablscl	promis_sf_v12_physical_function_6b_heal		radio	Are you able to do chores such as vacuuming or yard work?	5, Without any difficulty | 4, With a little difficulty | 3, With some difficulty | 2, With much difficulty | 1, Unable to do										prom_physfunction		C3869584, C0034380, C0516981, C3539551
promisphfncstrsnrmpcabscl	promis_sf_v12_physical_function_6b_heal		radio	Are you able to go up and down stairs at a normal pace?	5, Without any difficulty | 4, With a little difficulty | 3, With some difficulty | 2, With much difficulty | 1, Unable to do										prom_physfunction		C0034380, C0516981, C3539551, C3698708
promisphysfunc15mnwlkscl	promis_sf_v12_physical_function_6b_heal		radio	Are you able to go for a walk of at least 15 minutes?	5, Without any difficulty | 4, With a little difficulty | 3, With some difficulty | 2, With much difficulty | 1, Unable to do										prom_physfunction		C3698710, C0034380, C0516981, C3539551
promisphyfncerndshpablscl	promis_sf_v12_physical_function_6b_heal		radio	Are you able to run errands and shop?	5, Without any difficulty | 4, With a little difficulty | 3, With some difficulty | 2, With much difficulty | 1, Unable to do										prom_physfunction		C3698736, C0034380, C0516981, C3539551
promisphysfunc2hrlbrscl	promis_sf_v12_physical_function_6b_heal		radio	Does your health now limit you in doing two hours of physical labor?	5, Not at all | 4, Very little | 3, Somewhat | 2, Quite a lot | 1, Cannot do										promis_physfunction2		C0034380, C0516981, C3539551, C4071376
promisphysfunchswrkscl	promis_sf_v12_physical_function_6b_heal		radio	Does your health now limit you in doing moderate work around the house like vacuuming, sweeping floors or carrying in groceries?	5, Not at all | 4, Very little | 3, Somewhat | 2, Quite a lot | 1, Cannot do										promis_physfunction2		C3698740, C0034380, C0516981, C3539551
promisphysfx6totalscore	promis_sf_v12_physical_function_6b_heal		calc	Total Score	sum([promisphysfuncchrsablscl], [promisphysfunc15mnwlkscl], [promisphysfunc2hrlbrscl], [promisphysfunchswrkscl], [promisphyfncerndshpablscl], [promisphfncstrsnrmpcabscl])												@HIDDEN, C0034380, C0516981, C3539551, C3836312
promisfeelfearflpst7dyscl	promis_sf_v10_anxiety_4a_heal	In the past 7 days...	radio	I felt fearful	1, Never | 2, Rarely | 3, Sometimes | 4, Often | 5, Always										promis_anxiety		C3698774, C0034380, C0003467, C3539546, C2964379
promisdifffcsanxpst7dyscl	promis_sf_v10_anxiety_4a_heal		radio	I found it hard to focus on anything other than my anxiety	1, Never | 2, Rarely | 3, Sometimes | 4, Often | 5, Always										promis_anxiety		C0034380, C0003467, C3539546, C2964379, C2963976
promisovrwhlmwrypst7dyscl	promis_sf_v10_anxiety_4a_heal		radio	My worries overwhelmed me	1, Never | 2, Rarely | 3, Sometimes | 4, Often | 5, Always										promis_anxiety		C0034380, C0003467, C3539546, C2964379, C2964243
promisuneasyfeelpst7dyscl	promis_sf_v10_anxiety_4a_heal		radio	In the past 7 days I felt uneasy	1, Never | 2, Rarely | 3, Sometimes | 4, Often | 5, Always										promis_anxiety		C0034380, C0003467, C3539546, C2964379, C3699044
promisanx4atotalscore	promis_sf_v10_anxiety_4a_heal		calc	Calculated raw total score for the PROMIS Anxiety SF 4a items	sum ([promisfeelfearflpst7dyscl], [promisdifffcsanxpst7dyscl], [promisovrwhlmwrypst7dyscl], [promisuneasyfeelpst7dyscl])												@HIDDEN, C3539546, C0034380, C0003467, C3539546, C2964379
promiswrthlsfeelpst7dyscl	promis_sf_v10_depression_4a_heal	In the past 7 days...	radio	I felt worthless	1, Never | 2, Rarely | 3, Sometimes | 4, Often | 5, Always										promis_depress4		C3699047, C0034380, C0011570, C3539547, C2964379
promishelplsfeelpst7dyscl	promis_sf_v10_depression_4a_heal		radio	I felt helpless	1, Never | 2, Rarely | 3, Sometimes | 4, Often | 5, Always										promis_depress4		C3699049, C0034380, C0011570, C3539547, C2964379
promisdprssdfeelpst7dyscl	promis_sf_v10_depression_4a_heal		radio	I felt depressed	1, Never | 2, Rarely | 3, Sometimes | 4, Often | 5, Always										promis_depress4		C0034380, C0011570, C3539547, C2964379, C3699061
promishoplssfeelpst7dyscl	promis_sf_v10_depression_4a_heal		radio	I felt hopeless	1, Never | 2, Rarely | 3, Sometimes | 4, Often | 5, Always										promis_depress4		C3699067, C0034380, C0011570, C3539547, C2964379
promisdep4atotalscore	promis_sf_v10_depression_4a_heal		calc	Calculated raw total score for the PROMIS Depression 4a items	sum([promiswrthlsfeelpst7dyscl], [promishelplsfeelpst7dyscl], [promisdprssdfeelpst7dyscl], [promishoplssfeelpst7dyscl])												@HIDDEN, C0034380, C0011570, C3539547, C2964379, C4018945
promisfatgfeelpst7dyscl	promis_sf_v10_fatigue_4a_heal	During the past 7 days...	radio	I feel fatigued	1, Not at all | 2, A little bit | 3, Somewhat | 4, Quite a bit | 5, Very much										promis_fatigue4		C3698986, C0034380, C0015672, C3539548, C2964379
promistrsttskftgpst7dyscl	promis_sf_v10_fatigue_4a_heal		radio	I have trouble starting things because I am tired	1, Not at all | 2, A little bit | 3, Somewhat | 4, Quite a bit | 5, Very much										promis_fatigue4		C0034380, C0015672, C3539548, C2964379, C4037836
promisfatgpst7dyavgscl	promis_sf_v10_fatigue_4a_heal		radio	How fatigued were you on average?	1, Not at all | 2, A little bit | 3, Somewhat | 4, Quite a bit | 5, Very much										promis_fatigue4		C3698972, C0034380, C0015672, C3539548, C2964379
promisrndwnflpst7dyavgscl	promis_sf_v10_fatigue_4a_heal		radio	How run-down did you feel on average?	1, Not at all | 2, A little bit | 3, Somewhat | 4, Quite a bit | 5, Very much										promis_fatigue4		C3698973, C0034380, C0015672, C3539548, C2964379
promisfat4atotalscore	promis_sf_v10_fatigue_4a_heal		calc	Calculated raw total score for the PROMIS Fatigue 4a items	sum([promisfatgfeelpst7dyscl], [promisfatgpst7dyavgscl], [promistrsttskftgpst7dyscl], [promisrndwnflpst7dyavgscl])												@HIDDEN, C3539548, C0034380, C0015672, C3539548, C2964379
promistrblleisactothscl	promis_sf_v20_ability_to_participate_social_4a_hea	In the past 7 days...	radio	I have trouble doing all of my regular leisure activities with others	5, Never | 4, Rarely | 3, Sometimes | 2, Usually | 1, Always										promis_social4		C0034380, C2964379, C3836321, C3870412
promistrblfmlyactscl	promis_sf_v20_ability_to_participate_social_4a_hea		radio	I have trouble doing all of the family activities that I want to do	5, Never | 4, Rarely | 3, Sometimes | 2, Usually | 1, Always										promis_social4		C0034380, C2964379, C3836321, C4037552
promistrblusualwrkscl	promis_sf_v20_ability_to_participate_social_4a_hea		radio	I have trouble doing all of my usual work (include work at home)	5, Never | 4, Rarely | 3, Sometimes | 2, Usually | 1, Always										promis_social4		C0034380, C2964379, C3836321, C4037418
promistrblfriendactvscl	promis_sf_v20_ability_to_participate_social_4a_hea		radio	I have trouble doing all of the activities with friends that I want to do	5, Never | 4, Rarely | 3, Sometimes | 2, Usually | 1, Always										promis_social4		C0034380, C2964379, C3836321, C4037548
promispsra4atotalscore	promis_sf_v20_ability_to_participate_social_4a_hea		calc	Calculated raw total score for the PROMIS Ability to participate in social roles and activities 4a items	sum([promistrblleisactothscl], [promistrblfmlyactscl], [promistrblusualwrkscl], [promistrblfriendactvscl])												@HIDDEN, C0034380, C2964379, C3836321, C3836310
promispnintdlyactpst7dscl	promis_sf_v10_pain_interference_4a_heal	In the past 7 days,	radio	How much did pain interfere with your day to day activities?	1, Not at all | 2, A little bit | 3, Somewhat | 4, Quite a bit | 5, Very much										promis_paininterfere		C0150055, C3898039, C3539550, C3698876
promispainintwkhmpst7dscl	promis_sf_v10_pain_interference_4a_heal		radio	How much did pain interfere with work around the home?	1, Not at all | 2, A little bit | 3, Somewhat | 4, Quite a bit | 5, Very much										promis_paininterfere		C0150055, C3898039, C3539550, C3698887
promispnintprscacpst7dscl	promis_sf_v10_pain_interference_4a_heal		radio	How much did pain interfere with your ability to participate in social activities?	1, Not at all | 2, A little bit | 3, Somewhat | 4, Quite a bit | 5, Very much										promis_paininterfere		C0150055, C3898039, C3539550, C3698891
promispninthschrpst7dscl	promis_sf_v10_pain_interference_4a_heal		radio	How much did pain interfere with your household chores?	1, Not at all | 2, A little bit | 3, Somewhat | 4, Quite a bit | 5, Very much										promis_paininterfere		C0150055, C3898039, C3539550, C3898842, C3698893
promispainintf4atotalscore	promis_sf_v10_pain_interference_4a_heal		calc	Calculated raw total score for the PROMIS Pain Interference 4a items	sum([promispnintdlyactpst7dscl], [promispnintprscacpst7dscl], [promispninthschrpst7dscl], [promispainintwkhmpst7dscl])												@HIDDEN, C3539550, C0150055, C3898039, C3539550
promisavgpainrtngpst7dscl	promis_pain_intensity_1a_heal		radio	In the past 7 days, how would you rate your pain on average?	0, 0 = No Pain | 1, 1 | 2, 2 | 3, 3 | 4, 4 | 5, 5 | 6, 6 | 7, 7 | 8, 8 | 9, 9 | 10, 10 = Worst possible pain												C0150055, C3897118, C1507013
promiscogfxnconcscl	promis_propr_cog_function_abilities	In the past 7 days,	radio	I have been able to concentrate	1, Not at all | 2, A little bit | 3, Somewhat | 4, Quite a bit | 5, Very much										promis_propr_cog		C0034380, C0392335, C2964379, C4265443
promiscogfxnrememberscl	promis_propr_cog_function_abilities		radio	I have been able to remember to do things, like take medicine or buy something I needed	1, Not at all | 2, A little bit | 3, Somewhat | 4, Quite a bit | 5, Very much										promis_propr_cog		C4265300, C0034380, C0392335, C2964379
promiscognfxntotalscore	promis_propr_cog_function_abilities		calc	Calculated raw total score for the PROMIS 29 cognitive function items	sum([promiscogfxnconcscl], [promiscogfxnrememberscl])												@HIDDEN, C0034380, C0392335, C2964379
promis29totalscore	promispropr_scores		calc	Calculated raw total score for the PROMIS 29 subscale items	sum([promisphysfx6totalscore], [promisanx4atotalscore], [promisdep4atotalscore], [promisfat4atotalscore], [promisslpdist6totalscore], [promispsra4atotalscore], [promispainintf4atotalscore], [promisavgpainrtngpst7dscl])												@hidden, C2964379
proprscore	promispropr_scores		calc	Overall PROPr score (calculated)	sum([promis29totalscore], [promiscognfxntotalscore])												@hidden, C2964379
mspssspecpersonneed	multidimensional_scale_of_perceived_social_support	We are interested in how you feel about the following statements. Read each statement carefully. Indicate how you feel about each statement.	radio	There is a special person who is around when I am in need.	1, Very Strongly Disagree | 2, Strongly Disagree | 3, Mildly Disagree | 4, Neutral | 5, Mildly Agree | 6, Strongly Agree | 7, Very Strongly Agree										mspss_matrix		C0034380, C5392952, C0037438
mspssfamemosup	multidimensional_scale_of_perceived_social_support		radio	I get the emotional help and support I need from my family.	1, Very Strongly Disagree | 2, Strongly Disagree | 3, Mildly Disagree | 4, Neutral | 5, Mildly Agree | 6, Strongly Agree | 7, Very Strongly Agree										mspss_matrix		C0034380, C5392952, C0037438
mspssspeccomfort	multidimensional_scale_of_perceived_social_support		radio	I have a special person who is a real source of comfort to me.	1, Very Strongly Disagree | 2, Strongly Disagree | 3, Mildly Disagree | 4, Neutral | 5, Mildly Agree | 6, Strongly Agree | 7, Very Strongly Agree										mspss_matrix		C0034380, C5392952, C0037438
mspssfriendjoysor	multidimensional_scale_of_perceived_social_support		radio	I have friends with whom I can share my joys and sorrows.	1, Very Strongly Disagree | 2, Strongly Disagree | 3, Mildly Disagree | 4, Neutral | 5, Mildly Agree | 6, Strongly Agree | 7, Very Strongly Agree										mspss_matrix		C0034380, C5392952, C0037438
mspssfamdecision	multidimensional_scale_of_perceived_social_support		radio	My family is willing to help me make decisions.	1, Very Strongly Disagree | 2, Strongly Disagree | 3, Mildly Disagree | 4, Neutral | 5, Mildly Agree | 6, Strongly Agree | 7, Very Strongly Agree										mspss_matrix		C0034380, C5392952, C0037438
mspssfriendtalkprob	multidimensional_scale_of_perceived_social_support		radio	I can talk about my problems with my friends.	1, Very Strongly Disagree | 2, Strongly Disagree | 3, Mildly Disagree | 4, Neutral | 5, Mildly Agree | 6, Strongly Agree | 7, Very Strongly Agree										mspss_matrix		C0034380, C5392952, C0037438
mspssscoreshort	multidimensional_scale_of_perceived_social_support		calc	Total score for short form	mean([mspssspecpersonneed], [mspssfamemosup], [mspssspeccomfort], [mspssfriendjoysor], [mspssfamdecision], [mspssfriendtalkprob])												@HIDDEN, C0034380, C5392952, C0037438
gad2feelnervscale	generalized_anxiety_disorder_gad2	Over the last 2 weeks, how often have you been bothered by the following problems?	radio	Feeling nervous, anxious, or on edge	0, Not at all | 1, Several days | 2, More than half the days | 3, Nearly every day										gad_2		C103565, C0003467, C5197676, C3812214
gad2notstopwryscale	generalized_anxiety_disorder_gad2		radio	Not being able to stop or control worrying	0, Not at all | 1, Several days | 2, More than half the days | 3, Nearly every day										gad_2		C103566, C0003467, C5197676, C3828781
gad2totalscore	generalized_anxiety_disorder_gad2		calc	Total Score	sum([gad2feelnervscale], [gad2notstopwryscale])												@HIDDEN, C0003467, C5197676
phqlitintrstscore	phq3	Over the last 2 weeks, how often have you been bothered by the following problems?	radio	Little interest or pleasure in doing things	0, Not at all | 1, Several days | 2, More than half the days | 3, Nearly every day										phq_3		C103705, C0011570, C4701029, C4763817
phqdeprssnscore	phq3		radio	Feeling down depressed or hopeless	0, Not at all | 1, Several days | 2, More than half the days | 3, Nearly every day										phq_3		C103706, C0011570, C4701029, C4763818
phqbttrddthghtscore	phq3		radio	Thoughts that you would be better off dead, or of hurting yourself.	0, Not at all | 1, Several days | 2, More than half the days | 3, Nearly every day										phq_3		C103713, C0011570, C4701029, C3827834
masicannabisdays	modified_addiction_severity_index		text	How many days within the PAST 30 did you use cannabis (marijuana flower or bud, concentrated oil/distillate, dabs, edibles/tinctures) except topicals (e.g., cream or balm) and products that only contain CBD (cannabidiol)?			number	0	30								C1705534, C2874496, C3160814
masicocainedays	modified_addiction_severity_index		text	How many days within the PAST 30 did you use cocaine or crack?			number	0	30								C0009170,C4481661, C1705534
masiheroindays	modified_addiction_severity_index		text	How many days within the PAST 30 did you use heroin?			number	0	30								C0011892, C4481661, C1705534
masifentanyldays	modified_addiction_severity_index		text	How many days within the PAST 30 did you use Fentanyl?			number	0	30								C4481661, C1705534, C0015846
masimethdndays	modified_addiction_severity_index		text	How many days within the PAST 30 did you use Methadone?			number	0	30								C0025605, C4481661, C1705534
masibupedays	modified_addiction_severity_index		text	How many days within the PAST 30 did you use Buprenorphine (suboxone/Subutex)?			number	0	30								C0006405, C4481661, C1705534
masiopiatedays	modified_addiction_severity_index		text	How many days within the PAST 30 did you use other opiates/analgesics (Percocet/ Oxycontin/Vicodin /Morphine/Codeine)?			number	0	30								C0242402, C4481661, C1705534
masibenzodays	modified_addiction_severity_index		text	How many days within the PAST 30 did you use Benzodiazepines (Xanax/Valium)?			number	0	30								C4048284, C4481661, C1705534
masiamphetdays	modified_addiction_severity_index		text	How many days within PAST 30 did you use pharmaceutical amphetamines (e.g., Adderall, Ritalin, focalin, concerta, dexedrin)?			number	0	30								C0002658, C0025611, C4481661, C1705534
masistreetamphdays	modified_addiction_severity_index		text	How many days within the PAST 30 did you use Amphetamines (Methamphetamine/Ecstasy /Speed /Crank)?			number	0	30								C0002658, C0025611, C4481661, C1705534
masiotherdays	modified_addiction_severity_index		text	How many days within the PAST 30 did you use other (write in)			number	0	30								C4481661, C1705534
masicannabisroute_1	modified_addiction_severity_index	What methods do you use to ingest cannabis?	radio	Smoke bud or flower (e.g. joints, blunts, bong, hand pipe, hookah)	0, No | 1, Yes						[masicannabisdays] > 0				masi_cannibisroute		C1705534, C2874496, C3160814
masicannabisroute_2	modified_addiction_severity_index		radio	Vaporize (e.g., vape pen, e-cigarette, or other device)	0, No | 1, Yes						[masicannabisdays] > 0				masi_cannibisroute		C1705534, C2874496, C3160814
masicannabisroute_3	modified_addiction_severity_index		radio	Edibles (eg, gummies, capsules, THC-infused chocolate)	0, No | 1, Yes						[masicannabisdays] > 0				masi_cannibisroute		C1705534, C2874496, C3160814
masicannabisroute_4	modified_addiction_severity_index		radio	Dab (wax, shatter, amber, honeycomb, or budder)	0, No | 1, Yes						[masicannabisdays] > 0				masi_cannibisroute		C1705534, C2874496, C3160814
masicannabisroute_5	modified_addiction_severity_index		radio	Other	0, No | 1, Yes						[masicannabisdays] > 0				masi_cannibisroute		C1705534, C2874496, C3160814
masicannabisrouteothr	modified_addiction_severity_index		text	Other, specify:			alpha_only				[masicannabisroute_5] = '1'						C1705534, C2874496, C3160814
masicocaineroute	modified_addiction_severity_index		radio	What is your usual route of administration for cocaine?	1, Oral | 2, Nasal | 3, Smoking/Vape | 4, Injection | 888, not applicable						[masicocainedays] > 0						C0009170,C4481661, C1705534
masiheroinroute	modified_addiction_severity_index		radio	What is your usual route of administration for heroin?	1, Oral | 2, Nasal | 3, Smoking/Vape | 4, Injection | 888, not applicable						[masiheroindays] > 0						C0011892, C4481661, C1705534
masifentanylrx	modified_addiction_severity_index		radio	Was this fentanyl prescribed to you?	0, No | 1, Yes | 777, Don't know						[masifentanyldays] > 0						C4481661, C1705534, C0015846
masifentanylroute	modified_addiction_severity_index		radio	What is your usual route of administration for fentanyl?	1, Oral | 2, Nasal | 3, Smoking/Vape | 4, Injection | 888, Not applicable						[masifentanyldays] > 0						C4481661, C1705534, C0015846
masimethdnrx	modified_addiction_severity_index		radio	Was this methadone prescribed to you?	0, No | 1, Yes | 777, Don't know						[masimethdndays] > 0						C0025605, C4481661, C1705534
masimethdnroute	modified_addiction_severity_index		radio	What is your usual route of administration for methadone?	1, Oral | 2, Nasal | 3, Smoking/Vape | 4, Injection | 888, Not applicable						[masimethdndays] > 0						C0025605, C4481661, C1705534
masibuperx	modified_addiction_severity_index		radio	Was this buprenorphine prescribed to you?	0, No | 1, Yes | 777, Don't know						[masibupedays] > 0						C4481661, C1705534, C0006405
masibuperoute	modified_addiction_severity_index		radio	What is your usual route of administration for buprenorphine?	1, Oral | 2, Nasal | 3, Smoking/Vape | 4, Injection | 888, Not applicable						[masibupedays] > 0						C4481661, C1705534, C0006405
masiopiaterx	modified_addiction_severity_index		radio	Was this opioid prescribed to you?	0, No | 1, Yes | 777, Don't know						[masiopiatedays] > 0						C0242402, C4481661, C1705534
masiopiateroute	modified_addiction_severity_index		radio	What is your usual route of administration for opioids?	1, Oral | 2, Nasal | 3, Smoking/Vape | 4, Injection | 888, Not applicable						[masiopiatedays] > 0						C0242402, C4481661, C1705534
masibenzorx	modified_addiction_severity_index		radio	Was this benzodiazepine prescribed to you?	0, No | 1, Yes | 777, Don't know						[masibenzodays] > 0						C4048284, C4481661, C1705534
masibenzoroute	modified_addiction_severity_index		radio	What is your usual route of administration for benzodiazepines?	1, Oral | 2, Nasal | 3, Smoking/Vape | 4, Injection | 888, Not applicable						[masibenzodays] > 0						C4048284, C4481661, C1705534
masiamphetrx	modified_addiction_severity_index		radio	Was this amphetamine prescribed to you?	0, No | 1, Yes | 777, Don't know						[masiamphetdays] > 0						C0002658, C0025611, C4481661, C1705534
masiamphetroute	modified_addiction_severity_index		radio	What is your usual route of administration for amphetamines?	1, Oral | 2, Nasal | 3, Smoking/Vape | 4, Injection | 888, Not applicable						[masiamphetdays] > 0						C0002658, C0025611, C4481661, C1705534
masistreetamphroute	modified_addiction_severity_index		radio	What is your usual route of administration for amphetamines?	1, Oral | 2, Nasal | 3, Smoking/Vape | 4, Injection | 888, Not applicable						[masistreetamphdays] > 0						C0002658, C0025611, C4481661, C1705534
masiotherdrugname	modified_addiction_severity_index		text	Other, specify:			alpha_only				[masiotherdays] > 0						C4481661, C1705534
masiotherrx	modified_addiction_severity_index		radio	Was this other drug prescribed to you?	0, No | 1, Yes | 777, Don't know						[masiotherdays] > 0						C4481661, C1705534
masiotherroute	modified_addiction_severity_index		radio	What is your usual route of administration?	1, Oral | 2, Nasal | 3, Smoking/Vape | 4, Injection | 888, Not applicable						[masiotherdays] > 0						C4481661, C1705534
tapstobaccoproductscl	taps1_modified	In the PAST 12 MONTHS, how often have you used any...	radio	tobacco product (for example, cigarettes, e-cigarettes, cigars, pipes, or smokeless tobacco)?	0, Daily or Almost Daily | 1, Weekly | 2, Monthly | 3, Less Than Monthly | 4, Never										taps1_modified		C1705534, C4082637, C0543414
tapsprescriptionmedusescl	taps1_modified		radio	prescription medications just for the feeling, more than prescribed or that were not prescribed for you? Prescription medications that may be used this way include: Opiate pain relievers (for example, OxyContin, Vicodin, Percocet, Methadone) Medications for anxiety or sleeping (for example, Xanax, Ativan, Klonopin) Medications for ADHD (for example, Adderall or Ritalin)?	0, Daily or Almost Daily | 1, Weekly | 2, Monthly | 3, Less Than Monthly | 4, Never										taps1_modified		C5229524, C4082637
cigperdayscl	cigarette_and_ecigarette_use		text	On the average, how many cigarettes do you smoke a day?			number										C1705534, C0459840, C3849993
ecigusedays	cigarette_and_ecigarette_use		text	In the past 30 days, how many days have you used an electronic nicotine product? (Electronic nicotine products include e-cigarettes, vape pens, personal vaporizers and mods, e-cigars, e-pipes, e-hookahs, and hookah pens.)?			number	0	30								C1705534, C0459840, C3849993
audit_usc1	alcohol_use_disorders_identification_test_audit_us		radio	How often do you have a drink containing alcohol?	0, Never | 1, Less than monthly | 2, Monthly | 3, Weekly | 4, 2-3 times/week | 5, 4-6 times/week | 6, Daily	If score is 0, stop screening here.											C1705534, C0552479, C4706380
audit_usc2	alcohol_use_disorders_identification_test_audit_us		radio	How many drinks containing alcohol do you have on a typical day when you are drinking?	0, 1 drink | 1, 2 drinks | 2, 3 drinks | 3, 4 drinks | 4, 5-6 drinks | 5, 7-9 drinks | 6, 10 or more drinks						[audit_usc1] = '1' or [audit_usc1] = '2' or [audit_usc1] = '3' or [audit_usc1] = '4' or [audit_usc1] = '5' or [audit_usc1] = '6'						C1705534, C0552479, C4706380
audit_usc3	alcohol_use_disorders_identification_test_audit_us		radio	How often do you have five or more drinks on one occasion?	0, Never | 1, Less than monthly | 2, Monthly | 3, Weekly | 4, 2-3 times/week | 5, 4-6 times/week | 6, Daily						[audit_usc1] = '1' or [audit_usc1] = '2' or [audit_usc1] = '3' or [audit_usc1] = '4' or [audit_usc1] = '5' or [audit_usc1] = '6'						C1705534, C0552479, C4706380
audit_usc_total	alcohol_use_disorders_identification_test_audit_us		calc	Total Score	sum([audit_usc1], [audit_usc2], [audit_usc3])												C1705534, C0552479, C4706380, C4706350, @HIDDEN
opioidodnumtimes	impowr_opioid_overdose_questions		text	During the past 90 days, how many times did you overdose on heroin, fentanyl, or other opioids? (Overdose means that you took enough drug that it caused a life-threatening reaction)?			number										C1705534, C0579142
opioidodnarcan	impowr_opioid_overdose_questions		text	During the past 90 days, how many times did you receive naloxone (Narcan) to reverse your overdose?			number										C1705534, C0579142, C0684237
moudeveryn	moud_use_impowr		yesno	Have you ever been prescribed and taken medication to treat opioid use disorder? [illicit use should be excluded]													C5209216, C1705534
moud_type	moud_use_impowr		checkbox	Which MOUD have you received?	1, Buprenorphine|2, Methadone|3, Naltrexone	Select all that apply					[moudeveryn] = '1'
moudbup	moud_use_impowr		calc	Buprenorphine	if([moud_type(1)] = 1, 1, 0)												@HIDDEN, C5209216, C1705534, C0006405
moudmethdn	moud_use_impowr		calc	Methadone	if([moud_type(2)] = 1, 1, 0)												@HIDDEN, C0025605, C5209216, C1705534
moudnaltrex	moud_use_impowr		calc	Naltrexone	if([moud_type(3)] = 1, 1, 0)												@HIDDEN, C0027360, C5209216, C1705534
moudbup_lifemo	moud_use_impowr		text	How many months in your lifetime have you taken Buprenorphine-naloxone or buprenorphine daily sublingual (e.g., Suboxone© film or tablet, generic films or tablets, or Subutex tablets?			number	0			[moud_type(1)] = '1'						C5209216, C1705534, C0006405
moudbup_6modays	moud_use_impowr		text	How many days in the past 6 months/since your last assessment have you used Buprenorphine-naloxone or buprenorphine daily sublingual (e.g., Suboxone© film or tablet, generic films or tablets, or Subutex tablets)?			number	0			[moud_type(1)] = '1'						C5209216, C1705534, C0006405
moudbup_6modose	moud_use_impowr		text	In the past 6 months/since your last assessment, what has been your total dose per day of Buprenorphine-naloxone or buprenorphine daily sublingual (e.g., Suboxone© film or tablet, generic films or tablets, or Subutex tablets) ?			number				[moud_type(1)] = '1'						C5209216, C1705534, C0006405
moudbupinj_lifemo	moud_use_impowr		text	How many months in your lifetime have you taken Buprenorphine injection (Brixadi or Sublocade)?			number				[moud_type(1)] = '1'						C5209216, C1705534, C0006405
moudbupinj_6modays	moud_use_impowr		text	How many days in the past 6 months/since your last assessment have you used Buprenorphine injection (Brixadi or Sublocade)?			number				[moud_type(1)] = '1'						C5209216, C1705534, C0006405
moudbupinj_6modose	moud_use_impowr		text	In the past 6 months/since your last assessment, what has been your total dose per day of Buprenorphine injection (Brixadi or Sublocade)?			number	0			[moud_type(1)] = '1'						C5209216, C1705534, C0006405
moudmethdn_lifemo	moud_use_impowr		text	How many months in your lifetime have you taken Methadone daily?			number				[moudmethdn] = "1"						C0025605, C5209216, C1705534
moudmethdn_6modays	moud_use_impowr		text	How many days in the past 6 months/since your last assessment have you used Methadone?			number				[moudmethdn] = "1"						C0025605, C5209216, C1705534
moudmethdn_6modose	moud_use_impowr		text	In the past 6 months/since your last assessment, what has been your total dose per day of Methadone?			number	0			[moudmethdn] = "1"						C0025605, C5209216, C1705534
moudnaltrex_lifemo	moud_use_impowr		text	How many months in your lifetime have you taken Naltrexone daily (oral)?			number				[moud_type(3)] = '1'						C0027360, C5209216, C1705534
moudnaltrex_6modays	moud_use_impowr		text	How many days in the past 6 months/since your last assessment have you used Naltrexone daily (oral)?			number				[moud_type(3)] = '1'						C0027360, C5209216, C1705534
moudnaltrex_6modose	moud_use_impowr		text	In the past 6 months/since your last assessment, what has been your total dose per day of Naltrexone daily (oral)?			number	0			[moud_type(3)] = '1'						C0027360, C5209216, C1705534
moudnaltrexinj_lifemo	moud_use_impowr		text	How many months in your lifetime have you taken Naltrexone monthly injection (Vivitrol)?			number				[moud_type(3)] = '1'						C0027360, C5209216, C1705534
moudnaltrexinj_6modays	moud_use_impowr		text	How many days in the past 6 months/since your last assessment have you used Naltrexone monthly injection (Vivitrol)?			number	0			[moud_type(3)] = '1'						C0027360, C5209216, C1705534
moudnaltrexinj_6modose	moud_use_impowr		text	In the past 6 months/since your last assessment, what has been your total dose per day of Naltrexone monthly injection (Vivitrol)?			number	0			[moud_type(3)] = '1'						C0027360, C5209216, C1705534
socialdetd11a	social_drug_usetherapy_impowr	Within the past 12 months, have you...	radio	Been to mutual-help group meetings (such as AA, NA, CA, or SMART Recovery) for your alcohol or other drug use?	0, No | 1, Yes										socialdrug_imp		C1705534, C0679842
socialdetd11b	social_drug_usetherapy_impowr		radio	Been in other structured activities where no one was using alcohol or drugs?	0, No | 1, Yes										socialdrug_imp		C1705534, C0679842
pcptsdtraumayn	primary_care_ptsd_screening_tool_pcptsd	Sometimes things happen to people that are unusually or especially frightening, horrible, or traumatic. For example: - a serious accident or fire, - a physical or sexual assault or abuse, - an earthquake or flood, - a war, - seeing someone be killed or seriously injured, - having a loved one die through homicide or suicide.	radio	Have you ever experienced this kind of event?	0, No | 1, Yes										pcp_ptsd		C0237932, C3714660
pcptsdthoughtyn	primary_care_ptsd_screening_tool_pcptsd		radio	In the last month, have you had nightmares about the event(s) or thought about the event(s) when you did not want to?	0, No | 1, Yes						[pcptsdtraumayn] = '1'				pcp_ptsd		C0237932, C3714660
pcptavoidanceyn	primary_care_ptsd_screening_tool_pcptsd		radio	In the last month, have you tried hard not to think about the event(s) or went out of your way to avoid situations that reminded you of the event(s)?	0, No | 1, Yes						[pcptsdtraumayn] = '1'				pcp_ptsd		C0237932, C3714660
pcptsdhypervigyn	primary_care_ptsd_screening_tool_pcptsd		radio	In the last month, have you been constantly on guard, watchful, or easily startled?	0, No | 1, Yes						[pcptsdtraumayn] = '1'				pcp_ptsd		C0237932, C3714660
pcptsddetachyn	primary_care_ptsd_screening_tool_pcptsd		radio	In the last month, have you felt numb or detached from people, activities, or your surroundings?	0, No | 1, Yes						[pcptsdtraumayn] = '1'				pcp_ptsd		C0237932, C3714660
pcptsdguiltyn	primary_care_ptsd_screening_tool_pcptsd		radio	In the last month, have you felt guilty or unable to stop blaming yourself or others for the events(s) or any problems the event(s) may have caused?	0, No | 1, Yes						[pcptsdtraumayn] = '1'				pcp_ptsd		C0237932, C3714660
pcptsd5score	primary_care_ptsd_screening_tool_pcptsd		calc	Overall score	sum([pcptsdthoughtyn], [pcptavoidanceyn], [pcptsdhypervigyn], [pcptsddetachyn], [pcptsdguiltyn])												@HIDDEN, C0237932, C3714660
pds1	impowr_perceived_discrimination_scale	How often have you been discriminated against, prevented from doing something, or hassled or made to feel inferior because of ...	radio	your race, ethnicity, or skin color?	1, Very often | 2, Somewhat often | 3, Not very often | 4, Never | 5, Not Sure										impowr_pds		C2987623, C5544536, C0548865
pds2	impowr_perceived_discrimination_scale		radio	your sexual orientation (for example, gay, lesbian, bisexual) or gender identity (for example, feeling that you are a different gender than your gender at birth)?	1, Very often | 2, Somewhat often | 3, Not very often | 4, Never | 5, Not Sure										impowr_pds		C2987623, C5544536, C0548865
pds3	impowr_perceived_discrimination_scale		radio	your chronic pain?	1, Very often | 2, Somewhat often | 3, Not very often | 4, Never | 5, Not Sure										impowr_pds		C2987623, C5544536, C0548865
pds4	impowr_perceived_discrimination_scale		radio	your opioid use disorder or opioid use?	1, Very often | 2, Somewhat often | 3, Not very often | 4, Never | 5, Not Sure										impowr_pds		C2987623, C5544536, C0548865
covhad	impowr_covid		radio	Which of the following statements best describes your personal experience with the coronavirus/COVID-19?	1, I think I had the coronavirus | 2, I don't think I had the coronavirus | 3, Unsure												C5203670, C4525978
covsx	impowr_covid		radio	If you think you had the coronavirus/COVID-19, which answers describe your personal experience?	1, Positive test and had symptoms | 2, Positive test and had NO symptoms | 3, Experienced symptoms but was not tested | 4, Prefer not to answer | 5, Unsure						[covhad] = '1'						C5203670, C4525978
covidcp	impowr_covid	If the coronavirus/COVID-19 pandemic has affected your OUD or chronic pain, please described the impact of the pandemic has had on your symptoms/experience/treatment/management:	radio	Chronic pain	1, Made chronic pain A LOT WORSE | 2, Made chronic pain A LITTLE WORSE | 3, DID NOT AFFECT my chronic pain | 4, IMPROVED my chronic pain A LITTLE | 5, IMPROVED my chronic pain A LOT | 6, Prefer not to answer												C5203670, C4525978, C0150055
covoud	impowr_covid		radio	Opioid use/Opioid Use Disorder (OUD)	1, Made OUD A LOT WORSE | 2, Made OUD A LITTLE WORSE | 3, DID NOT AFFECT my OUD | 4, IMPROVED my OUD | 5, IMPROVED my OUD A LOT | 6, Prefer not to answer												C5203670, C4525978, C4324621
covcpaccess	impowr_covid	If the coronavirus/COVID-19 pandemic has affected your access to care, how has it impacted your access to care for:	radio	Chronic pain treatment	1, Made chronic pain access A LOT WORSE | 2, Made chronic pain access A LITTLE WORSE | 3, DID NOT AFFECT my chronic pain access | 4, IMPROVED my chronic pain access A LITTLE | 5, IMPROVED my chronic pain access A LOT | 6, Prefer not to answer												C5203670, C4525978, C0150055
covoudaccess	impowr_covid		radio	Opioid use/Opioid Use Disorder (OUD) treatment	1, Made OUD access A LOT WORSE | 2, Made OUD access A LITTLE WORSE | 3, DID NOT AFFECT my OUD access | 4, IMPROVED my OUD access | 5, IMPROVED my OUD access A LOT | 6, Prefer not to answer												C5203670, C4525978, C4324621
susms01paindiscrim	substance_use_stigma_mechanism_scale_susms_for_imp		yesno	Have you been discriminated against, prevented from doing something, hassled or made to feel inferior because of your chronic pain?													C3825632, C1705534, C2987623, C0548865
susms02alcoholdiscrim	substance_use_stigma_mechanism_scale_susms_for_imp		yesno	Have you been discriminated against, prevented from doing something, hassled or made to feel inferior because of your opioid, alcohol, or other drug use?													C3825632, C1705534, C2987623, C0548865
susms_enfamtrust	substance_use_stigma_mechanism_scale_susms_for_imp	How often have people treated you this way in the past because of your chronic pain or alcohol/drug use history (including prescription pain medication)?	radio	Family members have thought that I cannot be trusted	0, Never|1, Not often|2, Somewhat often|3, Often|4, Very often										susms_enacted		C0548865, C3825632, C1705534, C2987623
susms_enlookdown	substance_use_stigma_mechanism_scale_susms_for_imp		radio	Family members have looked down on me	0, Never|1, Not often|2, Somewhat often|3, Often|4, Very often										susms_enacted		C0548865, C3825632, C1705534, C2987623
susms_entreatdifferent	substance_use_stigma_mechanism_scale_susms_for_imp		radio	Family members have treated me differently	0, Never|1, Not often|2, Somewhat often|3, Often|4, Very often										susms_enacted		C0548865, C3825632, C1705534, C2987623
susms_ennotlisten	substance_use_stigma_mechanism_scale_susms_for_imp		radio	Healthcare workers have not listened to my concerns	0, Never|1, Not often|2, Somewhat often|3, Often|4, Very often										susms_enacted		C0548865, C3825632, C1705534, C2987623
susms_enpillshop	substance_use_stigma_mechanism_scale_susms_for_imp		radio	Healthcare workers have thought that I'm pill shopping, or trying to con them into giving me prescription medications to get high or sell	0, Never|1, Not often|2, Somewhat often|3, Often|4, Very often										susms_enacted		C0548865, C3825632, C1705534, C2987623
susms_enpoorcare	substance_use_stigma_mechanism_scale_susms_for_imp		radio	Healthcare workers have given me poor care	0, Never|1, Not often|2, Somewhat often|3, Often|4, Very often										susms_enacted		C0548865, C3825632, C1705534, C2987623
susms_antfamtrust	substance_use_stigma_mechanism_scale_susms_for_imp	How likely is it that people will treat you in the following ways in the future because of your chronic pain and/or alcohol/drug use history (including prescription pain medication)?	radio	Family members will think that I cannot be trusted.	0, Very unlikely | 1, Unlikely | 2, Neither unlikely nor likely | 3, Likely | 4, Very likely										susms_anticipated		C0548865, C3825632, C1705534, C2987623
susms_antlookdown	substance_use_stigma_mechanism_scale_susms_for_imp		radio	Family members will look down on me.	0, Very unlikely | 1, Unlikely | 2, Neither unlikely nor likely | 3, Likely | 4, Very likely										susms_anticipated		C0548865, C3825632, C1705534, C2987623
susms_anttreatdifferent	substance_use_stigma_mechanism_scale_susms_for_imp		radio	Family members will treat me differently.	0, Very unlikely | 1, Unlikely | 2, Neither unlikely nor likely | 3, Likely | 4, Very likely										susms_anticipated		C0548865, C3825632, C1705534, C2987623
susms_antnotlisten	substance_use_stigma_mechanism_scale_susms_for_imp		radio	Healthcare workers will not listen to my concerns.	0, Very unlikely | 1, Unlikely | 2, Neither unlikely nor likely | 3, Likely | 4, Very likely										susms_anticipated		C0548865, C3825632, C1705534, C2987623
susms_antpillshop	substance_use_stigma_mechanism_scale_susms_for_imp		radio	Healthcare workers will think that I'm pill shopping, or trying to con them into giving me prescription medications to get high or sell.	0, Very unlikely | 1, Unlikely | 2, Neither unlikely nor likely | 3, Likely | 4, Very likely										susms_anticipated		C0548865, C3825632, C1705534, C2987623
susms_antpoorcare	substance_use_stigma_mechanism_scale_susms_for_imp		radio	Healthcare workers will give me poor care.	0, Very unlikely | 1, Unlikely | 2, Neither unlikely nor likely | 3, Likely | 4, Very likely										susms_anticipated		C0548865, C3825632, C1705534, C2987623
susms_badperson	substance_use_stigma_mechanism_scale_susms_for_imp	How do you feel about your chronic pain and/or alcohol/drug use history (including prescription pain medication)?	radio	Experiences of chronic pain or having used alcohol/drugs makes me feel like I'm a bad person.	0, Strongly disagree | 1, Disagree | 2, Neither disagree nor agree | 3, Agree | 4, Strongly agree										susms_internalized		C0548865, C3825632, C1705534, C2987623
susms_notasgood	substance_use_stigma_mechanism_scale_susms_for_imp		radio	I feel I'm not as good as others.	0, Strongly disagree | 1, Disagree | 2, Neither disagree nor agree | 3, Agree | 4, Strongly agree										susms_internalized		C0548865, C3825632, C1705534, C2987623
susms_ashamed	substance_use_stigma_mechanism_scale_susms_for_imp		radio	I feel ashamed.	0, Strongly disagree | 1, Disagree | 2, Neither disagree nor agree | 3, Agree | 4, Strongly agree										susms_internalized		C0548865, C3825632, C1705534, C2987623
susms_thinkless	substance_use_stigma_mechanism_scale_susms_for_imp		radio	I think less of myself.	0, Strongly disagree | 1, Disagree | 2, Neither disagree nor agree | 3, Agree | 4, Strongly agree										susms_internalized		C0548865, C3825632, C1705534, C2987623
susms_duepain	substance_use_stigma_mechanism_scale_susms_for_imp		slider	For the experiences above please indicate how much your experiences are due to history of chronic pain.	0 = Not at all | 50 = About half due to chronic pain | 100 = Very much due to chronic pain		number						RH				C0150055, C0548865, C3825632, C1705534, C2987623
susms_duealcohol	substance_use_stigma_mechanism_scale_susms_for_imp		slider	For the experiences above please indicate how much your experiences are due to alcohol/drug use history.	0 = Not at all | 50 = About half due to alcohol/drugs | 100 = Very much due to alcohol/drugs		number						RH				C3825632, C1705534, C2987623, C0548865
susms_total	substance_use_stigma_mechanism_scale_susms_for_imp		calc	Total Score	mean ([susms_enfamtrust], [susms_enlookdown], [susms_entreatdifferent], [susms_ennotlisten], [susms_enpillshop], [susms_enpoorcare], [susms_antfamtrust], [susms_antlookdown], [susms_anttreatdifferent], [susms_antnotlisten], [susms_antpillshop], [susms_antpoorcare], [susms_badperson], [susms_notasgood], [susms_ashamed], [susms_thinkless])								RH				@HIDDEN, C3825632, C1705534, C2987623, C0548865
susms_enacted	substance_use_stigma_mechanism_scale_susms_for_imp		calc	Subscale Enacted Stigma	mean ([susms_enfamtrust], [susms_enlookdown], [susms_entreatdifferent], [susms_ennotlisten], [susms_enpillshop], [susms_enpoorcare])								RH				@HIDDEN, C3825632, C1705534, C2987623, C0548865
susms_anticipated	substance_use_stigma_mechanism_scale_susms_for_imp		calc	Subscale Anticipated Stigma	mean ([susms_antfamtrust], [susms_antlookdown], [susms_anttreatdifferent], [susms_antnotlisten], [susms_antpillshop], [susms_antpoorcare])								RH				@HIDDEN, C3825632, C1705534, C2987623, C0548865
susms_internalized	substance_use_stigma_mechanism_scale_susms_for_imp		calc	Subscale Internalized Stigma	mean ([susms_badperson], [susms_notasgood], [susms_ashamed], [susms_thinkless])								RH				@HIDDEN, C3825632, C1705534, C2987623, C0548865
sdhfinancestrainscl	social_risk_assessment_questionnaire	Financial Resource Strain	radio	How hard is it for you to pay for the very basics like food, housing, medical care, and heating?	0, Not hard at all | 1, Not very hard | 2, Somewhat hard | 3, Hard | 4, Very Hard												C3658315, C3538984, C0549106
sdhfoodinsecurity1scl	social_risk_assessment_questionnaire	Food Insecurity	radio	Within the past 12 months, you worried whether your food would run out before you got money to buy more.	0, Never true | 1, Sometimes true | 2, Often True												C3658315, C3538984, C3494174
sdhfoodinsecurity2scl	social_risk_assessment_questionnaire		radio	Within the past 12 months, the food you bought just didn't last and you didn't have money to get more.	0, Never true | 1, Sometimes true | 2, Often True												C3658315, C3538984, C3494174
sdhtransportationneed1yn	social_risk_assessment_questionnaire	Transportation Needs	yesno	Has the lack of transportation kept you from medical appointments or from getting medications?													C3658315, C3538984, C4724121
sdhtransportationneed2yn	social_risk_assessment_questionnaire		yesno	Has a lack of transportation kept you from meetings, work, or from getting things needed for daily living?													C3658315, C3538984, C4724121
sdhhousinginstability1txt	social_risk_assessment_questionnaire	Housing Instability	text	In the past 12 months, how many places have you lived?			number										C3658315, C3538984, C5541424
sdhhousinginstability2yn	social_risk_assessment_questionnaire		yesno	In the past 12 months, was there a time when you were not able to pay the mortgage or rent on time?													C3658315, C3538984, C5541424
sdhhousinginstability3yn	social_risk_assessment_questionnaire		yesno	In the past 12 months, was there a time when you did not have a steady place to sleep or slept in a shelter (including now)?													C3658315, C3538984, C5541424
hlthlitforms	health_literacy		radio	How often are you confident filling out forms by yourself?	0, All of the time | 1, Most of the time | 2, Some of the time | 3, A little of the time | 4, None of the time												C2362527, C4704785
bpsclinicprompt	bup_primary_care_patient_satisfaction_survey	Please rate the (CLINIC NAME HERE) with respect to the following items	radio	Prompt Service	1, Never | 2, Seldom | 3, Sometimes | 4, Frequently | 5, Always										clin_conven		C4018915, C4704785
bpsclinicconvenient	bup_primary_care_patient_satisfaction_survey		radio	Convenient appointments	1, Never | 2, Seldom | 3, Sometimes | 4, Frequently | 5, Always										clin_conven		C4018915, C4704785
bpscliniccourteous	bup_primary_care_patient_satisfaction_survey		radio	Courteous staff	1, Never | 2, Seldom | 3, Sometimes | 4, Frequently | 5, Always										clin_conven		C4018915, C4704785
bpscliniccomfort	bup_primary_care_patient_satisfaction_survey	Please rate the (CLINIC NAME HERE) with respect to the following items:	radio	Clinic comfort	1, Poor | 2, Fair | 3, Good | 4, Very good | 5, Excellent										clin_comfort		C4018915, C4704785
bpsclinicqualcare	bup_primary_care_patient_satisfaction_survey		radio	Quality of care	1, Poor | 2, Fair | 3, Good | 4, Very good | 5, Excellent										clin_comfort		C4018915, C4704785
bpscliniclocation	bup_primary_care_patient_satisfaction_survey		radio	Convenience of location	1, Poor | 2, Fair | 3, Good | 4, Very good | 5, Excellent										clin_comfort		C4018915, C4704785
bpsstaffunderstand	bup_primary_care_patient_satisfaction_survey		radio	How well do the clinical staff seem to understand your problems with pain [and opioid use disorder]?	1, Do not understand at all | 2, Understand a little bit | 3, Somewhat understand | 4, Understand a lot | 5, Completely understand												C4018915, C4704785
bpsstaffknowledge	bup_primary_care_patient_satisfaction_survey		radio	How competent and knowledgeable do the clinical staff seem to be about treating your pain [and opioid use disorder]?	1, Don't know anything | 2, Know a little bit | 3, I'm not sure | 4, Know quite a lot | 5, Seem to know everything												C4018915, C4704785
bpsstaffinteresthelp	bup_primary_care_patient_satisfaction_survey		radio	How interested is the clinical staff in helping you with your pain [and opioid use disorder]?	1, Very uninterested | 2, Uninterested | 3, Neither interested nor uninterested | 4, Interested | 5, Very interested												C4018915, C4704785
bpsrecommend	bup_primary_care_patient_satisfaction_survey		radio	If a friend needed similar treatment for pain and opioid use disorder, would you recommend this clinic to them?	1, Definitely not | 2, Probably not | 3, I'm not sure | 4, Probably yes | 5, Definitely yes												C4018915, C4704785
bpssvchelped	bup_primary_care_patient_satisfaction_survey		radio	Have the services you received helped you deal more effectively with your pain and opioid use disorder?	1, No, made things worse | 2, No, didn't help | 3, I'm not sure | 4, Yes, helped a little | 5, Yes, helped a lot												C4018915, C4704785
bpshlpmeds	bup_primary_care_patient_satisfaction_survey	Please rate how helpful each of the following has been for you	radio	Medication	1, Did not help at all | 2, | 3, Somewhat helpful | 4, | 5, Very helpful										clin_helpful		C4018915, C4704785
bpshlptalkmd	bup_primary_care_patient_satisfaction_survey		radio	Talking about problems with the [doctor]	1, Did not help at all | 2, | 3, Somewhat helpful | 4, | 5, Very helpful										clin_helpful		C4018915, C4704785
bpshlptalksocial	bup_primary_care_patient_satisfaction_survey		radio	Talking about problems with the [social worker/nurse/etc]	1, Did not help at all | 2, | 3, Somewhat helpful | 4, | 5, Very helpful										clin_helpful		C4018915, C4704785
bpshlptreatpatient	bup_primary_care_patient_satisfaction_survey		radio	Being treated like a patient instead of a "drug addict"	1, Did not help at all | 2, | 3, Somewhat helpful | 4, | 5, Very helpful										clin_helpful		C4018915, C4704785
bpshlprefna	bup_primary_care_patient_satisfaction_survey		radio	Referral to Narcotics Anonymous	1, Did not help at all | 2, | 3, Somewhat helpful | 4, | 5, Very helpful										clin_helpful		C4018915, C4704785
bpshlpmondrguse	bup_primary_care_patient_satisfaction_survey		radio	Monitoring of drug use	1, Did not help at all | 2, | 3, Somewhat helpful | 4, | 5, Very helpful										clin_helpful		C4018915, C4704785
bpsstaffresponsive	bup_primary_care_patient_satisfaction_survey		radio	How responsive was the clinical staff to your requests for treatment?	1, Very unresponsive | 2, Somewhat unresponsive | 3, Neither responsive nor unresponsive | 4, Somewhat responsive | 5, Very responsive												C4018915, C4704785
bpsstaffconcern	bup_primary_care_patient_satisfaction_survey		radio	How concerned is the clinical staff about you as a patient?	1, Very unconcerned | 2, Somewhat Unconcerned | 3, Neither concerned nor unconcerned | 4, Somewhat concerned | 5, Very concerned												C4018915, C4704785
bpslikemosttxt	bup_primary_care_patient_satisfaction_survey		notes	What do you like the most about receiving [intervention] at this [clinic/hospital]?													C4018915, C4704785
bpslikeleasttxt	bup_primary_care_patient_satisfaction_survey		notes	What do you like the least about receiving [intervention] at this [clinic/hospital]?													C4018915, C4704785
bpssatisftreatment	bup_primary_care_patient_satisfaction_survey		radio	How satisfied are you with the treatment that you have received in this [clinic/hospital]?	1, Very dissatisfied | 2, Somewhat dissatisfied | 3, Neither satisfied nor dissatisfied | 4, Somewhat satisfied | 5, Very satisfied												C4018915, C4704785
bpspatientinteraction	bup_primary_care_patient_satisfaction_survey		radio	Please rate the [clinic/hospital] with respect to interaction with other patients.	1, Poor | 2, Fair | 3, Good | 4, Very good | 5, Excellent												C4018915, C4704785
overall_patient_satsifaction_score	bup_primary_care_patient_satisfaction_survey		calc	Overall patient satsifaction score	mean([bpsclinicprompt], [bpsclinicconvenient], [bpscliniccourteous], [bpscliniccomfort], [bpsclinicqualcare], [bpscliniclocation], [bpsstaffunderstand], [bpsstaffknowledge], [bpsstaffinteresthelp], [bpsrecommend], [bpssvchelped], [bpshlpmeds], [bpshlptalkmd], [bpshlptalksocial], [bpshlptreatpatient], [bpshlprefna], [bpshlpmondrguse], [bpsstaffresponsive], [bpsstaffconcern])												C4018915, C4704785, @HIDDEN
hsheovernight	utilization_of_health_serviceshealth_economics	We'd like you to answer these questions for the medical services you've received and other relevant resources you have utilized. When answering these questions, please do not include services received from your (insert IMPOWR intervention)	yesno	During the past 6 months, did you stay overnight in a hospital or other treatment facility?													C1511536, C0679922, C0019993
hshenumdetox	utilization_of_health_serviceshealth_economics	During the past 6 months, how many . . .	text	...nights were you in a hospital detoxification program for your alcohol and other drug use? (across all episodes)			number				[hsheovernight] > 0						C1511536, C0679922, C0019993
hshenummntlhlth	utilization_of_health_serviceshealth_economics		text	...nights were you in a hospital for a mental health or substance use reason (not detox)?			number				[hsheovernight] > 0						C1511536, C0679922, C0019993
hshenumphyshlth	utilization_of_health_serviceshealth_economics		text	...nights were you in a hospital for your physical health (not detox)?			number				[hsheovernight] > 0						C1511536, C0679922, C0019993
hshenonhospdetox	utilization_of_health_serviceshealth_economics		text	...nights were you in a non-hospital or social detoxification program from alcohol or other drugs?			number				[hsheovernight] > 0						C1511536, C0679922, C0019993
hsheresprogram	utilization_of_health_serviceshealth_economics		text	... nights were you in a residential program for mental health and/or substance use?			number				[hsheovernight] > 0						C1511536, C0679922, C0019993
hsheresnsgrhb	utilization_of_health_serviceshealth_economics		text	...nights were you in a residential, nursing home or other rehabilitation facility for your physical health?			number				[hsheovernight] > 0						C1511536, C0679922, C0019993
hshenumer	utilization_of_health_serviceshealth_economics		text	...times have you had to go to an emergency room without being admitted to the hospital?			number										C1511536, C0679922
hshenumothphys	utilization_of_health_serviceshealth_economics		text	...times have you seen another kind of health professional for your physical health (specialty doctor, physical therapist, acupuncture, massage providers, etc.)?			number										C1511536, C0679922
hshenumpcp	utilization_of_health_serviceshealth_economics		text	...times have you seen a primary care provider (physician, nurse, nurse practitioner, or physician's assistant)?			number										C1511536, C0679922
hshenumdentist	utilization_of_health_serviceshealth_economics		text	...times have you visited a dentist?			number										C1511536, C0679922
hsheoutpthmsu	utilization_of_health_serviceshealth_economics	Remember, do not include any services received from your (IMPOWR intervention).	text	During the past 6 months, how many days did you participate in any outpatient treatment program for mental health and/or substance use?			number										C1511536, C0679922, C1705534
hsheothrmhsuclinician	utilization_of_health_serviceshealth_economics		text	During the past 6 months, how many times have you seen any mental health or substance use counselor or social worker?			number										C1511536, C0679922, C1705534
hsheincome	utilization_of_health_serviceshealth_economics		text	During the past 6 months, what was your total income from employment, including under-the-table work (do not include income from illegal activities)?			number										C1511536, C0679922
hshehcexpenditures	utilization_of_health_serviceshealth_economics		text	During the past 6 months, how much of your own money have you spent on healthcare (e.g., copayments, prescriptions, paying for something entirely with cash)?			number										C1511536, C0679922
hshedaysuninsured	utilization_of_health_serviceshealth_economics		text	During the past 6 months, how many days were you uninsured?			number										C1511536, C0679922
hshehourshc	utilization_of_health_serviceshealth_economics		text	During the past 6 months, how many hours have you spent on your healthcare (including time with providers, travelling to appointments, picking up prescriptions, practicing behavioral treatments on your own, etc.)?			number										C1511536, C0679922
hshedaysmissed	utilization_of_health_serviceshealth_economics		text	During the past 6 months, about how many days of work/school did you miss because you had an illness, injury, or disability?			number										C1511536, C0679922
hsheunlawful_daysx	utilization_of_health_serviceshealth_economics	Now I would like to ask you some questions about your legal status. I want to remind you all information is kept strictly confidential. Legal information will not be available to anyone outside this research study. During the past 6 months, how many...	text	...days were you ever involved in any activities that might get you into trouble or be against the law besides drug use?			number	0	180								C0362060, C1511536, C0679922
hshedwi_timesx	utilization_of_health_serviceshealth_economics		text	...times have you driven a vehicle while impaired (e.g., alcohol, marijuana, opioids, or other illicit substances?			number				[hsheunlawful_daysx] > 0						C0362060, C1511536, C0679922
hshedeal_timesx	utilization_of_health_serviceshealth_economics		text	...times have you sold, distributed or helped to make illegal drugs (dealing, distribution or sale of drugs)?			number				[hsheunlawful_daysx] > 0						C0362060, C1511536, C0679922
hshevandalism_timesx	utilization_of_health_serviceshealth_economics		text	...times have you purposely damaged or destroyed property that did not belong to you (vandalism or property destruction)?			number				[hsheunlawful_daysx] > 0						C0362060, C1511536, C0679922
hshestolengoods_timesx	utilization_of_health_serviceshealth_economics		text	...times have you bought, received, possessed, or sold any stolen goods (receiving, possessing or selling stolen goods)?			number				[hsheunlawful_daysx] > 0						C0362060, C1511536, C0679922
hshefraud_timesx	utilization_of_health_serviceshealth_economics		text	...times have you passed bad checks, committed forgery, or took money illegally from an employer (fraud, forgery or embezzlement)?			number				[hsheunlawful_daysx] > 0						C0362060, C1511536, C0679922
hsheburglary_timesx	utilization_of_health_serviceshealth_economics		text	...times have you broken into a house or building to steal something or just to look around (burglary or breaking and entering)?			number				[hsheunlawful_daysx] > 0						C0362060, C1511536, C0679922
hshetheft_timesx	utilization_of_health_serviceshealth_economics		text	...times have you taken money or property that didn't belong to you without "breaking and entering" and without using force against a person (larceny or theft)?			number				[hsheunlawful_daysx] > 0						C0362060, C1511536, C0679922
hsherobbery_timesx	utilization_of_health_serviceshealth_economics		text	...times have you used a weapon, force, or strong-arm methods to get money or things from a person (robbery)?			number				[hsheunlawful_daysx] > 0						C0362060, C1511536, C0679922
hsheassault_timesx	utilization_of_health_serviceshealth_economics		text	...times have you hit someone or gotten into a physical fight (simple assault or battery)?			number				[hsheunlawful_daysx] > 0						C0362060, C1511536, C0679922
hsheaggrav_timesx	utilization_of_health_serviceshealth_economics		text	...times have you hurt someone badly enough they needed bandages or a doctor (aggravated assault or battery)?			number				[hsheunlawful_daysx] > 0						C0362060, C1511536, C0679922
hshemvtheft_timesx	utilization_of_health_serviceshealth_economics		text	...times have you taken a car that didn't belong to you (motor vehicle theft)?			number				[hsheunlawful_daysx] > 0						C0362060, C1511536, C0679922
hsherape_timesx	utilization_of_health_serviceshealth_economics		text	...times have you made someone have sex with you by force when they did not want to have sex (forcible rape)?			number				[hsheunlawful_daysx] > 0						C0362060, C1511536, C0679922
hshearson_timesx	utilization_of_health_serviceshealth_economics		text	...times have you intentionally set a building, car or other property on fire (arson)?			number				[hsheunlawful_daysx] > 0						C0362060, C1511536, C0679922
hshesex_timesx	utilization_of_health_serviceshealth_economics		text	...times have you traded sex for food, drugs or money (prostitution, pimping or commercialized sex)?			number				[hsheunlawful_daysx] > 0						C0362060, C1511536, C0679922
hsheothercriminalactyn	utilization_of_health_serviceshealth_economics		yesno	During the past 6 months, have you done something else that would have gotten you into trouble with the police if they had known about it?													C0362060, C1511536, C0679922
hshecarryingweapontimes	utilization_of_health_serviceshealth_economics		text	Carrying a weapon - number of times?			number				[hsheothercriminalactyn] > 0						C0362060, C1511536, C0679922
hsheganginvolvetimes	utilization_of_health_serviceshealth_economics		text	Gang involvement - number of times?			number				[hsheothercriminalactyn] > 0						C0362060, C1511536, C0679922
hshedomesticviolencetimes	utilization_of_health_serviceshealth_economics		text	Domestic violence - number of times?			number				[hsheothercriminalactyn] > 0						C0362060, C1511536, C0679922
hshemurdertimes_2	utilization_of_health_serviceshealth_economics		text	Murder - number of times?			number				[hsheothercriminalactyn] > 0						C0362060, C1511536, C0679922
hshetrespasstimes	utilization_of_health_serviceshealth_economics		text	Trespass - number of times?			number				[hsheothercriminalactyn] > 0						C0362060, C1511536, C0679922
hshegamblingtimes	utilization_of_health_serviceshealth_economics		text	Gambling - number of times?			number				[hsheothercriminalactyn] > 0						C0362060, C1511536, C0679922
hshedisturpeacetimes	utilization_of_health_serviceshealth_economics		text	Disturbing the peace - number of times?			number				[hsheothercriminalactyn] > 0						C0362060, C1511536, C0679922
hshedisorderlytimes	utilization_of_health_serviceshealth_economics		text	Disorderly conduct - number of times?			number				[hsheothercriminalactyn] > 0						C0362060, C1511536, C0679922
hsheparaphanaliatimes	utilization_of_health_serviceshealth_economics		text	Paraphernalia - number of times?			number				[hsheothercriminalactyn] > 0						C0362060, C1511536, C0679922
hsherunawaytimes	utilization_of_health_serviceshealth_economics		text	Runaway - number of times?			number				[hsheothercriminalactyn] > 0						C0362060, C1511536, C0679922
hshecurfewtimes	utilization_of_health_serviceshealth_economics		text	Curfew - number of times?			number				[hsheothercriminalactyn] > 0						C0362060, C1511536, C0679922
hshetruancytimes	utilization_of_health_serviceshealth_economics		text	Truancy - number of times?			number				[hsheothercriminalactyn] > 0						C0362060, C1511536, C0679922
hsheincidentdescribe	utilization_of_health_serviceshealth_economics		notes	Other (specify)							[hsheothercriminalactyn] > 0						C0362060, C1511536, C0679922
hsheincidenttimes	utilization_of_health_serviceshealth_economics		text	Other - number of times			number				[hsheincidentdescribe] > 0						C0362060, C1511536, C0679922
hsheparoledays	utilization_of_health_serviceshealth_economics		text	During the past 6 months, how many days have you been on parole?			number										C0362060, C1511536, C0679922
hsheprobationdays	utilization_of_health_serviceshealth_economics		text	During the past 6 months, how many days have you been on probation?			number										C0362060, C1511536, C0679922
aimapproval	acceptability_intervention_appropriateness_and_fea	Acceptability of Intervention Measure (AIM)	radio	(INSERT INTERVENTION) meets my approval.	1, Completely Disagree | 2, Disagree | 3, Neither agree nor disagree | 4, Agree | 5, Completely Agree										aimques		C0814633, C4704785
aimappealing	acceptability_intervention_appropriateness_and_fea		radio	(INSERT INTERVENTION) is appealing to me.	1, Completely Disagree | 2, Disagree | 3, Neither agree nor disagree | 4, Agree | 5, Completely Agree										aimques		C0814633, C4704785
aimlike	acceptability_intervention_appropriateness_and_fea		radio	I like (INSERT INTERVENTION).	1, Completely Disagree | 2, Disagree | 3, Neither agree nor disagree | 4, Agree | 5, Completely Agree										aimques		C0814633, C4704785
aimwelcome	acceptability_intervention_appropriateness_and_fea		radio	I welcome (INSERT INTERVENTION).	1, Completely Disagree | 2, Disagree | 3, Neither agree nor disagree | 4, Agree | 5, Completely Agree										aimques		C0814633, C4704785
iamfitting	acceptability_intervention_appropriateness_and_fea	Intervention Appropriateness Measure (IAM)	radio	1. (INSERT INTERVENTION) seems fitting.	1, Completely Disagree | 2, Disagree | 3, Neither agree nor disagree | 4, Agree | 5, Completely Agree										iamquest		C0814634, C4704785
iamsuitable	acceptability_intervention_appropriateness_and_fea		radio	2. (INSERT INTERVENTION) seems suitable.	1, Completely Disagree | 2, Disagree | 3, Neither agree nor disagree | 4, Agree | 5, Completely Agree										iamquest		C0814634, C4704785
iamapplicable	acceptability_intervention_appropriateness_and_fea		radio	3. (INSERT INTERVENTION) seems applicable.	1, Completely Disagree | 2, Disagree | 3, Neither agree nor disagree | 4, Agree | 5, Completely Agree										iamquest		C0814634, C4704785
iammatch	acceptability_intervention_appropriateness_and_fea		radio	4. (INSERT INTERVENTION) seems like a good match.	1, Completely Disagree | 2, Disagree | 3, Neither agree nor disagree | 4, Agree | 5, Completely Agree										iamquest		C0814634, C4704785
fimimplementable	acceptability_intervention_appropriateness_and_fea	Feasibility of Intervention Measure (FIM)	radio	(INSERT INTERVENTION) seems implementable.	1, Completely Disagree | 2, Disagree | 3, Neither agree nor disagree | 4, Agree | 5, Completely Agree										fimques		C5235660, C4704785
fimplausible	acceptability_intervention_appropriateness_and_fea		radio	(INSERT INTERVENTION) seems possible.	1, Completely Disagree | 2, Disagree | 3, Neither agree nor disagree | 4, Agree | 5, Completely Agree										fimques		C5235660, C4704785
fimdoable	acceptability_intervention_appropriateness_and_fea		radio	(INSERT INTERVENTION) seems doable.	1, Completely Disagree | 2, Disagree | 3, Neither agree nor disagree | 4, Agree | 5, Completely Agree										fimques		C5235660, C4704785
fimeasy	acceptability_intervention_appropriateness_and_fea		radio	(INSERT INTERVENTION) seems easy to use.	1, Completely Disagree | 2, Disagree | 3, Neither agree nor disagree | 4, Agree | 5, Completely Agree										fimques		C5235660, C4704785
aimscore	acceptability_intervention_appropriateness_and_fea		calc	Acceptability of Intervention score	mean([aimapproval], [aimappealing], [aimlike], [aimwelcome])												@HIDDEN, C0814633, C4704785
iamscore	acceptability_intervention_appropriateness_and_fea		calc	Intervention Appropriateness score	mean([iamfitting], [iamsuitable], [iamapplicable], [iammatch])												@HIDDEN, C0814634, C4704785
fimscore	acceptability_intervention_appropriateness_and_fea		calc	Feasibility of Intervention score	mean([fimimplementable], [fimplausible], [fimdoable], [fimeasy])												@HIDDEN, C5235660, C4704785
sdmunderstand	collaborate_shared_decision_making_survey	Please reflect on your health care encounters regarding treatment for chronic pain and OUD and complete the following items:	radio	How much effort was made to help you understand your health issues?	1, No effort was made | 2, A little effort was made | 3, Some effort was made | 4, A lot effort was made | 5, Every effort was made										colsurvey		C3179495, C4704785
sdmlisten	collaborate_shared_decision_making_survey		radio	How much effort was made to listen to the things that matter most to you about your health issues?	1, No effort was made | 2, A little effort was made | 3, Some effort was made | 4, A lot effort was made | 5, Every effort was made										colsurvey		C3179495, C4704785
sdminclude	collaborate_shared_decision_making_survey		radio	How much effort was made to include what matters most to you in choosing what to do next?	1, No effort was made | 2, A little effort was made | 3, Some effort was made | 4, A lot effort was made | 5, Every effort was made										colsurvey		C3179495, C4704785
sdmscore	collaborate_shared_decision_making_survey		calc	Overall score for the IMPOWR Shared Decision Making assessment	mean([sdmunderstand], [sdmlisten], [sdminclude])												@HIDDEN, C3179495, C4704785
roc_orgbenefit	readiness_for_organizational_change_roc	How strongly do you agree or disagree with each of the following statements? Please respond to the statements in the context of providing a treatment for opioid use disorder and chronic pain.	radio	I think that the organization will benefit from this change.	1, Strongly Disagree | 2, Disagree | 3, Somewhat Disagree | 4, Uncertain | 5, Somewhat Agree | 6, Agree | 7, Strongly Agree										roc_matrix		C4704785, C5420604
roc_notsense	readiness_for_organizational_change_roc		radio	It doesn't make much sense for us to initiate this change.	1, Strongly Disagree | 2, Disagree | 3, Somewhat Disagree | 4, Uncertain | 5, Somewhat Agree | 6, Agree | 7, Strongly Agree										roc_matrix		C4704785, C5420604
roc_legitimate	readiness_for_organizational_change_roc		radio	There are legitimate reasons for us to make this change.	1, Strongly Disagree | 2, Disagree | 3, Somewhat Disagree | 4, Uncertain | 5, Somewhat Agree | 6, Agree | 7, Strongly Agree										roc_matrix		C4704785, C5420604
roc_efficiency	readiness_for_organizational_change_roc		radio	This change will improve our organization's overall efficiency.	1, Strongly Disagree | 2, Disagree | 3, Somewhat Disagree | 4, Uncertain | 5, Somewhat Agree | 6, Agree | 7, Strongly Agree										roc_matrix		C4704785, C5420604
roc_rational	readiness_for_organizational_change_roc		radio	There are a number of rational reasons for this change to be made.	1, Strongly Disagree | 2, Disagree | 3, Somewhat Disagree | 4, Uncertain | 5, Somewhat Agree | 6, Agree | 7, Strongly Agree										roc_matrix		C4704785, C5420604
roc_worthwhile	readiness_for_organizational_change_roc		radio	In the long run, I feel it will be worthwhile for me if the organization adopts this change.	1, Strongly Disagree | 2, Disagree | 3, Somewhat Disagree | 4, Uncertain | 5, Somewhat Agree | 6, Agree | 7, Strongly Agree										roc_matrix		C4704785, C5420604
roc_easier	readiness_for_organizational_change_roc		radio	This change makes my job easier.	1, Strongly Disagree | 2, Disagree | 3, Somewhat Disagree | 4, Uncertain | 5, Somewhat Agree | 6, Agree | 7, Strongly Agree										roc_matrix		C4704785, C5420604
roc_notgain	readiness_for_organizational_change_roc		radio	When this change is implemented, I don't believe there is anything for me to gain.	1, Strongly Disagree | 2, Disagree | 3, Somewhat Disagree | 4, Uncertain | 5, Somewhat Agree | 6, Agree | 7, Strongly Agree										roc_matrix		C4704785, C5420604
roc_timeelse	readiness_for_organizational_change_roc		radio	The time we are spending on this change should be spent on something else.	1, Strongly Disagree | 2, Disagree | 3, Somewhat Disagree | 4, Uncertain | 5, Somewhat Agree | 6, Agree | 7, Strongly Agree										roc_matrix		C4704785, C5420604
roc_orgpriorities	readiness_for_organizational_change_roc		radio	This change matches the priorities of our organization.	1, Strongly Disagree | 2, Disagree | 3, Somewhat Disagree | 4, Uncertain | 5, Somewhat Agree | 6, Agree | 7, Strongly Agree										roc_matrix		C4704785, C5420604
roc_leaderencourage	readiness_for_organizational_change_roc		radio	Our senior leaders have encouraged all of us to embrace this change	1, Strongly Disagree | 2, Disagree | 3, Somewhat Disagree | 4, Uncertain | 5, Somewhat Agree | 6, Agree | 7, Strongly Agree										roc_matrix		C4704785, C5420604
roc_dmsupport	readiness_for_organizational_change_roc		radio	Our organization's top decision makers have put all their support behind this change effort.	1, Strongly Disagree | 2, Disagree | 3, Somewhat Disagree | 4, Uncertain | 5, Somewhat Agree | 6, Agree | 7, Strongly Agree										roc_matrix		C4704785, C5420604
roc_srmgrsupport	readiness_for_organizational_change_roc		radio	Every senior manager has stressed the importance of this change.	1, Strongly Disagree | 2, Disagree | 3, Somewhat Disagree | 4, Uncertain | 5, Somewhat Agree | 6, Agree | 7, Strongly Agree										roc_matrix		C4704785, C5420604
roc_srcommitted	readiness_for_organizational_change_roc		radio	This organization's most senior leader is committed to this change.	1, Strongly Disagree | 2, Disagree | 3, Somewhat Disagree | 4, Uncertain | 5, Somewhat Agree | 6, Agree | 7, Strongly Agree										roc_matrix		C4704785, C5420604
roc_mgrdonotwant	readiness_for_organizational_change_roc		radio	I think we are spending a lot of time on this change when the senior managers don't even want it implemented.	1, Strongly Disagree | 2, Disagree | 3, Somewhat Disagree | 4, Uncertain | 5, Somewhat Agree | 6, Agree | 7, Strongly Agree										roc_matrix		C4704785, C5420604
roc_signal	readiness_for_organizational_change_roc		radio	Management has sent a clear signal this organization is going to change.	1, Strongly Disagree | 2, Disagree | 3, Somewhat Disagree | 4, Uncertain | 5, Somewhat Agree | 6, Agree | 7, Strongly Agree										roc_matrix		C4704785, C5420604
roc_noproblem	readiness_for_organizational_change_roc		radio	I do not anticipate any problems adjusting to the work I will have when this change is adopted.	1, Strongly Disagree | 2, Disagree | 3, Somewhat Disagree | 4, Uncertain | 5, Somewhat Agree | 6, Agree | 7, Strongly Agree										roc_matrix		C4704785, C5420604
roc_tasks	readiness_for_organizational_change_roc		radio	There are some tasks that will be required when we change that I don't think I can do well.	1, Strongly Disagree | 2, Disagree | 3, Somewhat Disagree | 4, Uncertain | 5, Somewhat Agree | 6, Agree | 7, Strongly Agree										roc_matrix		C4704785, C5420604
roc_handle	readiness_for_organizational_change_roc		radio	When we implement this change, I feel I can handle it with ease.	1, Strongly Disagree | 2, Disagree | 3, Somewhat Disagree | 4, Uncertain | 5, Somewhat Agree | 6, Agree | 7, Strongly Agree										roc_matrix		C4704785, C5420604
roc_skills	readiness_for_organizational_change_roc		radio	I have the skills that are needed to make this change work.	1, Strongly Disagree | 2, Disagree | 3, Somewhat Disagree | 4, Uncertain | 5, Somewhat Agree | 6, Agree | 7, Strongly Agree										roc_matrix		C4704785, C5420604
roc_learn	readiness_for_organizational_change_roc		radio	When I set my mind to it, I can learn everything that will be required when this change is adopted.	1, Strongly Disagree | 2, Disagree | 3, Somewhat Disagree | 4, Uncertain | 5, Somewhat Agree | 6, Agree | 7, Strongly Agree										roc_matrix		C4704785, C5420604
roc_confident	readiness_for_organizational_change_roc		radio	My past experiences make me confident that I will be able to perform successfully after this change is made.	1, Strongly Disagree | 2, Disagree | 3, Somewhat Disagree | 4, Uncertain | 5, Somewhat Agree | 6, Agree | 7, Strongly Agree										roc_matrix		C4704785, C5420604
roc_status	readiness_for_organizational_change_roc		radio	I am worried I will lose some of my status in the organization when this change is implemented.	1, Strongly Disagree | 2, Disagree | 3, Somewhat Disagree | 4, Uncertain | 5, Somewhat Agree | 6, Agree | 7, Strongly Agree										roc_matrix		C4704785, C5420604
roc_personal	readiness_for_organizational_change_roc		radio	This change will disrupt many of the personal relationships I have developed	1, Strongly Disagree | 2, Disagree | 3, Somewhat Disagree | 4, Uncertain | 5, Somewhat Agree | 6, Agree | 7, Strongly Agree										roc_matrix		C4704785, C5420604
roc_future	readiness_for_organizational_change_roc		radio	My future in this job will be limited because of this change.	1, Strongly Disagree | 2, Disagree | 3, Somewhat Disagree | 4, Uncertain | 5, Somewhat Agree | 6, Agree | 7, Strongly Agree										roc_matrix		C4704785, C5420604
roc_appropriateness	readiness_for_organizational_change_roc		calc	Appropriateness Score	mean(if([roc_notsense]=1, 7, "nan"), if([roc_notsense]=2, 6, "nan"), if([roc_notsense]=3, 5, "nan"), if([roc_notsense]=4, 4, "nan"), if([roc_notsense]=5, 3, "nan"), if([roc_notsense]=6, 2, "nan"), if([roc_notsense]=7, 1, "nan"), if([roc_notgain]= 1, 7, "nan"), if([roc_notgain]=2, 6, "nan"), if([roc_notgain]=3, 5, "nan"), if([roc_notgain]=4, 4, "nan"), if([roc_notgain]=5, 3, "nan"), if([roc_notgai…												@HIDDEN, C4704785, C5420604
roc_managementsuppt	readiness_for_organizational_change_roc		calc	Management Support	mean(if([roc_mgrdonotwant]= 1, 7, "nan"), if([roc_mgrdonotwant]=2, 6, "nan"), if([roc_mgrdonotwant]=3, 5, "nan"), if([roc_mgrdonotwant]=4, 4, "nan"), if([roc_mgrdonotwant]=5, 3, "nan"), if([roc_mgrdonotwant]=6, 2, "nan"), if([roc_mgrdonotwant]=7, 1, "nan"), [roc_leaderencourage], [roc_dmsupport], [roc_srmgrsupport], [roc_srcommitted], [roc_signal])												@HIDDEN, C4704785, C5420604
roc_changeefficacy	readiness_for_organizational_change_roc		calc	Change Efficacy	mean(if([roc_tasks]= 1, 7, "nan"), if([roc_tasks]=2, 6, "nan"), if([roc_tasks]=3, 5, "nan"), if([roc_tasks]=4, 4, "nan"), if([roc_tasks]=5, 3, "nan"), if([roc_tasks]=6, 2, "nan"), if([roc_tasks]=7, 1, "nan"), [roc_noproblem], [roc_handle], [roc_skills], [roc_learn], [roc_confident])												@HIDDEN, C4704785, C5420604
roc_personalbenefit	readiness_for_organizational_change_roc		calc	Personally Beneficial	mean(if([roc_status]=1, 7, "nan"), if([roc_status]=2, 6, "nan"), if([roc_status]=3, 5, "nan"), if([roc_status]=4, 4, "nan"), if([roc_status]=5, 3, "nan"), if([roc_status]=6, 2, "nan"), if([roc_status]=7, 1, "nan"), if([roc_personal]=1, 7, "nan"), if([roc_personal]=2, 6, "nan"), if([roc_personal]=3, 5, "nan"), if([roc_personal]=4, 4, "nan"), if([roc_personal]=5, 3, "nan"), if([roc_personal]=6, 2, …												@HIDDEN, C4704785, C5420604
roc_overall	readiness_for_organizational_change_roc		calc	Overall score	mean(if([roc_status]=1, 7, "nan"), if([roc_status]=2, 6, "nan"), if([roc_status]=3, 5, "nan"), if([roc_status]=4, 4, "nan"), if([roc_status]=5, 3, "nan"), if([roc_status]=6, 2, "nan"), if([roc_status]=7, 1, "nan"), if([roc_tasks]= 1, 7, "nan"), if([roc_tasks]=2, 6, "nan"), if([roc_tasks]=3, 5, "nan"), if([roc_tasks]=4, 4, "nan"), if([roc_tasks]=5, 3, "nan"), if([roc_tasks]=6, 2, "nan"), if([roc_t…												@HIDDEN, C4704785, C5420604
impowroptdemdayswork	supdemographics		text	During the last 90 days (since your last assessment), on how many days have you worked?			number										C0043227, C0011292
impowroptdemdaysperwk	supdemographics		radio	How many days per week do you typically work?	1, I don't typically work at all|2, 1 day a week|3, 2 days a week|4, 3 days a week|5, 4 days a week|6, 5 days a week|7, 6 days a week|8, I typically work every day of the week						[impowroptdemdayswork] > 0						C0011292, C0043227
impowroptdemusualhrperwk	supdemographics		text	How many hours per week do you usually work?			number				[impowroptdemdayswork] > 0						C0011292, C0043227
impowroptdemhrlywage	supdemographics		text	Approximately how much do you make per hour?			number				[impowroptdemdayswork] > 0						C0011292, C0043227
dem_benefits	supdemographics		checkbox	Do any of the places that you work offer you the following benefits? (MARK ALL THAT APPLY)	1, Health Insurance | 2, Paid time off | 3, Defined benefit plan or pension | 4, An arrangement such as a 401(k) or 403(b) plan, under which your employer contributes money towards your retirement every pay period | 5, None of the above	Select all that apply											C0011292, C0043227, @NONEOFTHEABOVE=5
impowroptdemhlthinsur	supdemographics		calc	Health Insurance	if([dem_benefits(1)]=1,1,0)												@HIDDEN, C0011292, C0043227
impowroptdempdtimeoff	supdemographics		calc	Paid Time Off	if([dem_benefits(2)]=1,1,0)												@HIDDEN, C0011292, C0043227
impowroptdempension	supdemographics		calc	Defined benefit plan or pension	if([dem_benefits(3)]=1,1,0)												@HIDDEN, C0011292, C0043227
impowroptdem401k	supdemographics		calc	401(k) or 403(b) Plan	if([dem_benefits(4)]=1,1,0)												@HIDDEN, C0011292, C0043227
impowroptdemnone	supdemographics		calc	No Benefits	if([dem_benefits(5)]=1,1,0)												@HIDDEN, C0011292, C0043227
impowroptdemoccup	supdemographics		text	What is your occupation?													C0011292, C0043227
impowroptdemhlthinsurance	supdemographics		yesno	Are you currently covered by health insurance or some other kind of health care plan?													C0011292, C0043227, C0021682
insurance_type	supdemographics		checkbox	<p>What kind of health insurance or health care coverage (did/do) you have? Include those that pay for only one type of service (such as nursing home care, accidents, or dental care). Exclude private plans that only provide extra cash while hospitalized. If you have more than one kind of health insurance, tell me all plans that you have. [MARK ALL THAT APPLY]</p>	1, Private health insurance | 2, Medicare | 3, Medigap | 4, Medicaid/Medicaid managed care plans | 5, SCHIP (CHIP/Children's Health Insurance Program) | 6, Military Health Care (Tricare/VA/CHAMP-VA) | 7, Indian Health Service | 8, State-Sponsored Health Plan/Affordable Care Act | 9, Other government program | 10, Single service plan (e.g., dental, vision, prescriptions) | 11, Other | 12, Don't Kn…	Select all that apply											C0011292, C0043227, C0021682
impowroptdeminstype_1	supdemographics		calc	Private health insurance	if([insurance_type(1)]=1,1,0)												@HIDDEN, C0011292, C0043227, C0021682
impowroptdeminstype_2	supdemographics		calc	Medicare	if([insurance_type(2)]=1,1,0)												@HIDDEN, C0011292, C0043227, C0021682
impowroptdeminstype_3	supdemographics		calc	Medigap	if([insurance_type(3)]=1,1,0)												@HIDDEN, C0011292, C0043227, C0021682
impowroptdeminstype_4	supdemographics		calc	Medicaid/Medicaid managed care plans	if([insurance_type(4)]=1,1,0)												@HIDDEN, C0011292, C0043227, C0021682
impowroptdeminstype_5	supdemographics		calc	SCHIP (CHIP/Children's Health Insurance Program)	if([insurance_type(5)]=1,1,0)												@HIDDEN, C0011292, C0043227, C0021682
impowroptdeminstype_6	supdemographics		calc	Military Health Care (Tricare/VA/CHAMP-VA)	if([insurance_type(6)]=1,1,0)												@HIDDEN, C0011292, C0043227, C0021682
impowroptdeminstype_7	supdemographics		calc	Indian Health Service	if([insurance_type(7)]=1,1,0)												@HIDDEN, C0011292, C0043227, C0021682
impowroptdeminstype_8	supdemographics		calc	State-Sponsored Health Plan/Affordable Care Act	if([insurance_type(8)]=1,1,0)												@HIDDEN, C0011292, C0043227, C0021682
impowroptdeminstype_9	supdemographics		calc	Other government program	if([insurance_type(9)]=1,1,0)												@HIDDEN, C0011292, C0043227, C0021682
impowroptdeminstype_10	supdemographics		calc	Single service plan (e.g., dental, vision, prescriptions)	if([insurance_type(10)]=1,1,0)												@HIDDEN, C0011292, C0043227, C0021682
impowroptdeminstype_11	supdemographics		calc	Other	if([insurance_type(11)]=1,1,0)												@HIDDEN, C0011292, C0043227, C0021682
impowroptdeminstype_12	supdemographics		calc	Don't Know	if([insurance_type(12)]=1,1,0)												@HIDDEN, C0011292, C0043227, C0021682
mspssspecpersonscl	supmultidimensional_scale_of_perceived_social_supp	We are interested in how you feel about the following statements. Read each statement carefully. Indicate how you feel about each statement.	radio	There is a special person who is around when I am in need.	1, Very Strongly Disagree | 2, Strongly Disagree | 3, Mildly Disagree | 4, Neutral | 5, Mildly Agree | 6, Strongly Agree | 7, Very Strongly Agree										mpsss_full		C0034380, C5392952, C0037438
mspssspecjoysorrowscl	supmultidimensional_scale_of_perceived_social_supp		radio	There is a special person with whom I can share joys and sorrows.	1, Very Strongly Disagree | 2, Strongly Disagree | 3, Mildly Disagree | 4, Neutral | 5, Mildly Agree | 6, Strongly Agree | 7, Very Strongly Agree										mpsss_full		C0034380, C5392952, C0037438
mspssfamilyhelpsscl	supmultidimensional_scale_of_perceived_social_supp		radio	My family really tries to help me.	1, Very Strongly Disagree | 2, Strongly Disagree | 3, Mildly Disagree | 4, Neutral | 5, Mildly Agree | 6, Strongly Agree | 7, Very Strongly Agree										mpsss_full		C0034380, C5392952, C0037438
mspssfamemotsuptscl	supmultidimensional_scale_of_perceived_social_supp		radio	I get the emotional help and support I need from my family.	1, Very Strongly Disagree | 2, Strongly Disagree | 3, Mildly Disagree | 4, Neutral | 5, Mildly Agree | 6, Strongly Agree | 7, Very Strongly Agree										mpsss_full		C0034380, C5392952, C0037438
mspssspeccomfortscl	supmultidimensional_scale_of_perceived_social_supp		radio	I have a special person who is a real source of comfort to me.	1, Very Strongly Disagree | 2, Strongly Disagree | 3, Mildly Disagree | 4, Neutral | 5, Mildly Agree | 6, Strongly Agree | 7, Very Strongly Agree										mpsss_full		C0034380, C5392952, C0037438
mspssfriendhelpscl	supmultidimensional_scale_of_perceived_social_supp		radio	My friends really try to help me.	1, Very Strongly Disagree | 2, Strongly Disagree | 3, Mildly Disagree | 4, Neutral | 5, Mildly Agree | 6, Strongly Agree | 7, Very Strongly Agree										mpsss_full		C0034380, C5392952, C0037438
mspssfriendcountscl	supmultidimensional_scale_of_perceived_social_supp		radio	I can count on my friends when things go wrong.	1, Very Strongly Disagree | 2, Strongly Disagree | 3, Mildly Disagree | 4, Neutral | 5, Mildly Agree | 6, Strongly Agree | 7, Very Strongly Agree										mpsss_full		C0034380, C5392952, C0037438
mspssfamtalkprobscl	supmultidimensional_scale_of_perceived_social_supp		radio	I can talk about my problems with my family.	1, Very Strongly Disagree | 2, Strongly Disagree | 3, Mildly Disagree | 4, Neutral | 5, Mildly Agree | 6, Strongly Agree | 7, Very Strongly Agree										mpsss_full		C0034380, C5392952, C0037438
mspssfriendjoysorscl	supmultidimensional_scale_of_perceived_social_supp		radio	I have friends with whom I can share my joys and sorrows.	1, Very Strongly Disagree | 2, Strongly Disagree | 3, Mildly Disagree | 4, Neutral | 5, Mildly Agree | 6, Strongly Agree | 7, Very Strongly Agree										mpsss_full		C0034380, C5392952, C0037438
mspssspeccarefeelscl	supmultidimensional_scale_of_perceived_social_supp		radio	There is a special person in my life who cares about my feelings.	1, Very Strongly Disagree | 2, Strongly Disagree | 3, Mildly Disagree | 4, Neutral | 5, Mildly Agree | 6, Strongly Agree | 7, Very Strongly Agree										mpsss_full		C0034380, C5392952, C0037438
mspssfamdecisionscl	supmultidimensional_scale_of_perceived_social_supp		radio	My family is willing to help me make decisions.	1, Very Strongly Disagree | 2, Strongly Disagree | 3, Mildly Disagree | 4, Neutral | 5, Mildly Agree | 6, Strongly Agree | 7, Very Strongly Agree										mpsss_full		C0034380, C5392952, C0037438
mspssfriendtalkprobscl	supmultidimensional_scale_of_perceived_social_supp		radio	I can talk about my problems with my friends.	1, Very Strongly Disagree | 2, Strongly Disagree | 3, Mildly Disagree | 4, Neutral | 5, Mildly Agree | 6, Strongly Agree | 7, Very Strongly Agree										mpsss_full		C0034380, C5392952, C0037438
mspsssigothsubscl	supmultidimensional_scale_of_perceived_social_supp		calc	Significant Other Subscale Score	mean([mspssspecpersonscl], [mspssspecjoysorrowscl], [mspssspeccomfortscl], [mspssspeccarefeelscl])												@HIDDEN, C0034380, C5392952, C0037438
mspssfamilysubscl	supmultidimensional_scale_of_perceived_social_supp		calc	Family Subscale Score	mean([mspssfamilyhelpsscl], [mspssfamemotsuptscl], [mspssfamtalkprobscl], [mspssfamdecisionscl])												@HIDDEN, C0034380, C5392952, C0037438
mspssfriendssubscl	supmultidimensional_scale_of_perceived_social_supp		calc	Friends Subscale Score	mean([mspssfriendhelpscl], [mspssfriendcountscl], [mspssfriendjoysorscl], [mspssfriendtalkprobscl])												@HIDDEN, C0034380, C5392952, C0037438
mspsstotalscore	supmultidimensional_scale_of_perceived_social_supp		calc	Total MSPSS score	mean([mspssspecpersonscl], [mspssspecjoysorrowscl], [mspssfamilyhelpsscl], [mspssfamemotsuptscl], [mspssspeccomfortscl], [mspssfriendhelpscl], [mspssfriendcountscl], [mspssfamtalkprobscl], [mspssfriendjoysorscl], [mspssspeccarefeelscl], [mspssfamdecisionscl], [mspssfriendtalkprobscl])												@HIDDEN, C0034380, C5392952, C0037438
su_smoke100	supsubstance_usesmoking		radio	Have you smoked at least 100 cigarettes in your entire life?	1, Yes | 2, No | 7, Refused | 8, Don't know												C1705534, C4082637, C0543414
su_cigflavor	supsubstance_usesmoking		radio	Is your regular brand you smoke flavored to taste like menthol or mint?	1, Yes | 2, No | 7, Refused | 8, Don't know						[su_smoke100] = "1"						C1705534, C4082637, C0543414
su_cigar	supsubstance_usesmoking		radio	In the past 30 days, have you smoked a cigarillo or filtered cigar, even one or two puffs?	1, Yes | 2, No | 7, Refused | 8, Don't know												C1705534, C4082637, C0543414
su_blunt	supsubstance_usesmoking		radio	In the past 12 months, have you smoked part or all of a traditional cigar, cigarillo, or filtered cigar with marijuana in it? (Remember all information you give to the study will be kept private.)	1, Yes | 2, No | 7, Refused | 8, Don't know												C1705534, C4082637, C0543414
su_electronic	supsubstance_usesmoking		radio	How many times have you used an electronic nicotine product in your entire life?	1, One time, even just a few puffs | 2, 2 to 10 times | 3, 11 to 20 times | 4, 21 to 50 times | 5, 51 to 99 times | 6, 100 or more times | 7, Don't know | 8, Refused												C1705534, C4082637, C0543414
su_vapemonday	supsubstance_usesmoking	In a typical week, please write the number of sessions you typically use your e-cigarette on each day	text	Monday			number				[ecigusedays] > 0						C1705534, C4082637, C0543414
su_vapetuesday	supsubstance_usesmoking		text	Tuesday			number				[ecigusedays] > 0						C1705534, C4082637, C0543414
su_vapewednesday	supsubstance_usesmoking		text	Wednesday			number				[ecigusedays] > 0
su_vapethursday	supsubstance_usesmoking		text	Thursday			number				[ecigusedays] > 0						C1705534, C4082637, C0543414
su_vapefriday	supsubstance_usesmoking		text	Friday			number				[ecigusedays] > 0						C1705534, C4082637, C0543414
su_vapesaturday	supsubstance_usesmoking		text	Saturday			number				[ecigusedays] > 0						C1705534, C4082637, C0543414
su_vapesunday	supsubstance_usesmoking		text	Sunday			number				[ecigusedays] > 0						C1705534, C4082637, C0543414
psfalc7aanydrinking	suppromis_alcohol_use_short_form_7a		yesno	In the past 30 days, did you drink any type of alcoholic beverage?													C1705534, C0552479
psfalc7atoomuchtime	suppromis_alcohol_use_short_form_7a	In the past 30 days...	radio	I spent too much time drinking	1, Never | 2, Rarely | 3, Sometimes | 4, Often | 5, Almost Always						[psfalc7aanydrinking] = '1'				promalc_sf		C1705534, C0552479
psfalc7adrankheavily	suppromis_alcohol_use_short_form_7a		radio	I drank heavily at a single sitting	1, Never | 2, Rarely | 3, Sometimes | 4, Often | 5, Almost Always						[psfalc7aanydrinking] = '1'				promalc_sf		C1705534, C0552479
psfalc7adranktoomuch	suppromis_alcohol_use_short_form_7a		radio	I drank too much	1, Never | 2, Rarely | 3, Sometimes | 4, Often | 5, Almost Always						[psfalc7aanydrinking] = '1'				promalc_sf		C1705534, C0552479
psfalc7adrankmorethnplan	suppromis_alcohol_use_short_form_7a		radio	I drank more than planned	1, Never | 2, Rarely | 3, Sometimes | 4, Often | 5, Almost Always						[psfalc7aanydrinking] = '1'				promalc_sf		C1705534, C0552479
psfalc7atroublecontrol	suppromis_alcohol_use_short_form_7a		radio	I had trouble controlling my drinking	1, Never | 2, Rarely | 3, Sometimes | 4, Often | 5, Almost Always						[psfalc7aanydrinking] = '1'				promalc_sf		C1705534, C0552479
psfalc7adifficulttostop	suppromis_alcohol_use_short_form_7a		radio	It was difficult for me to stop drinking after one or two drinks	1, Never | 2, Rarely | 3, Sometimes | 4, Often | 5, Almost Always						[psfalc7aanydrinking] = '1'				promalc_sf		C1705534, C0552479
psfalc7adifficulttocontrol	suppromis_alcohol_use_short_form_7a		radio	It was difficult to get the thought of drinking out of my mind	1, Never | 2, Rarely | 3, Sometimes | 4, Often | 5, Almost Always						[psfalc7aanydrinking] = '1'				promalc_sf		C1705534, C0552479
psfalc7atotalscore	suppromis_alcohol_use_short_form_7a		calc	Total score	sum([psfalc7atoomuchtime], [psfalc7adrankheavily], [psfalc7adranktoomuch], [psfalc7adrankmorethnplan], [psfalc7atroublecontrol], [psfalc7adifficulttostop], [psfalc7adifficulttocontrol])												@HIDDEN, C1705534, C0552479
usaudit_alcfreq	supaudit_alcohol_use_disorders_identification_test	Please check the answer that is correct for you	radio	How often do you have a drink containing alcohol?	0, Never | 1, Less than monthly | 2, Monthly | 3, Weekly | 4, 2-3 times/week | 5, 4-6 times/week | 6, Daily								LV				C1705534, C4019241, C0552479, C0450985
usaudit_alcquant	supaudit_alcohol_use_disorders_identification_test		radio	How many drinks containing alcohol do you have on a typical day when you are drinking?	0, 1 drink | 1, 2 drinks | 2, 3 drinks | 3, 4 drinks | 4, 5-6 drinks | 5, 7-9 drinks | 6, 10 or more drinks								LV				C1705534, C4019241, C0552479, C0450985
usaudit_alcexcess	supaudit_alcohol_use_disorders_identification_test		radio	How often do you have X (5 for men; 4 for women & men over age 65) or more drinks on one occasion?	0, Never | 1, Less than monthly | 2, Monthly | 3, Weekly | 4, 2-3 times/week | 5, 4-6 times/week | 6, Daily								LV				C1705534, C4019241, C0552479, C0450985
usaudit_notstopdrnk	supaudit_alcohol_use_disorders_identification_test		radio	How often during the last year have you found that you were not able to stop drinking once you had started?	0, Never | 1, Less than monthly | 2, Monthly | 3, Weekly | 4, Daily or almost daily								LV				C1705534, C4019241, C0552479, C0450985
usaudit_faildoexpected	supaudit_alcohol_use_disorders_identification_test		radio	How often during the last year have you failed to do what was normally expected of you because of drinking?	0, Never | 1, Less than monthly | 2, Monthly | 3, Weekly | 4, Daily or almost daily								LV
usaudit_needamdrink	supaudit_alcohol_use_disorders_identification_test		radio	How often during the last year have you needed a first drink in the morning to get yourself going after a heavy drinking session?	0, Never | 1, Less than monthly | 2, Monthly | 3, Weekly | 4, Daily or almost daily								LV				C1705534, C4019241, C0552479, C0450985
usaudit_guilt	supaudit_alcohol_use_disorders_identification_test		radio	How often during the last year have you had a feeling of guilt or remorse after drinking?	0, Never | 1, Less than monthly | 2, Monthly | 3, Weekly | 4, Daily or almost daily								LV				C1705534, C4019241, C0552479, C0450985
usaudit_noremember	supaudit_alcohol_use_disorders_identification_test		radio	How often during the last year have you been unable to remember what happened the night before because you had been drinking?	0, Never | 1, Less than monthly | 2, Monthly | 3, Weekly | 4, Daily or almost daily								LV				C1705534, C4019241, C0552479, C0450985
usaudit_injure	supaudit_alcohol_use_disorders_identification_test		radio	Have you or someone else been injured as a result of your drinking?	0, No | 2, Yes, but not in the last year | 4, Yes, during the last year								LV				C1705534, C4019241, C0552479, C0450985
usaudit_concerncutdown	supaudit_alcohol_use_disorders_identification_test		radio	Has a relative or friend, doctor or other health worker been concerned about your drinking or suggested you cut down?	0, No | 2, Yes, but not in the last year | 4, Yes, during the last year								LV				C1705534, C4019241, C0552479, C0450985
usaudit_total	supaudit_alcohol_use_disorders_identification_test		calc	Total score	sum([usaudit_alcfreq], [usaudit_alcquant], [usaudit_alcexcess], [usaudit_notstopdrnk], [usaudit_faildoexpected], [usaudit_needamdrink], [usaudit_guilt], [usaudit_noremember], [usaudit_injure], [usaudit_concerncutdown])								LV				C1705534, C4019241, C0552479, C0450985, @HIDDEN
medical_marijuana	sup_substance_use_cannabis		checkbox	Which of the following symptoms/conditions do you treat with medical cannabis?	1, Pain | 2, Inflammation | 3, Muscle Spasm | 4, Nausea | 5, Lack of appetite | 6, Seizure | 7, Problems Sleeping | 8, Depression | 9, Anxiety | 10, PTSD | 11, ADHD | 12, Bipolar | 13, Schizophrenia | 14, Opioid Use Disorder | 15, Substance use Disorder | 16, Other												C1705534, C2874496, C3160814
su_canna_pain	sup_substance_use_cannabis		calc	Pain	if([medical_marijuana(1)]=1,1,0)												@HIDDEN,C1705534, C2874496, C3160814
su_canna_inflammation	sup_substance_use_cannabis		calc	Inflammation	if([medical_marijuana(2)]=1,1,0)												@HIDDEN, C1705534, C2874496, C3160814
su_canna_muscle_spasm	sup_substance_use_cannabis		calc	Muscle Spasm	if([medical_marijuana(3)]=1,1,0)												@HIDDEN, C1705534, C2874496, C3160814
su_canna_nausea	sup_substance_use_cannabis		calc	Nausea	if([medical_marijuana(4)]=1,1,0)												@HIDDEN, C1705534, C2874496, C3160814
su_canna_lack_appetite	sup_substance_use_cannabis		calc	Lack of appetite	if([medical_marijuana(5)]=1,1,0)												@HIDDEN, C1705534, C2874496, C3160814
su_canna	sup_substance_use_cannabis		calc	Seizure	if([medical_marijuana(6)]=1,1,0)												@HIDDEN, C1705534, C2874496, C3160814
su_canna_sleep	sup_substance_use_cannabis		calc	Problems Sleeping	if([medical_marijuana(7)]=1,1,0)												@HIDDEN, C1705534, C2874496, C3160814
su_canna_depression	sup_substance_use_cannabis		calc	Depression	if([medical_marijuana(8)]=1,1,0)												@HIDDEN, C1705534, C2874496, C3160814
su_canna_anxiety	sup_substance_use_cannabis		calc	Anxiety	if([medical_marijuana(9)]=1,1,0)												@HIDDEN, C1705534, C2874496, C3160814
su_canna_ptsd	sup_substance_use_cannabis		calc	PTSD	if([medical_marijuana(10)]=1,1,0)												@HIDDEN, C1705534, C2874496, C3160814
su_canna_adhd	sup_substance_use_cannabis		calc	ADHD	if([medical_marijuana(11)]=1,1,0)												@HIDDEN, C1705534, C2874496, C3160814
su_canna_bipolar	sup_substance_use_cannabis		calc	Bipolar	if([medical_marijuana(12)]=1,1,0)												@HIDDEN, C1705534, C2874496, C3160814
su_canna_schizo	sup_substance_use_cannabis		calc	Schizophrenia	if([medical_marijuana(13)]=1,1,0)												@HIDDEN, C1705534, C2874496, C3160814
su_canna_oud	sup_substance_use_cannabis		calc	Opioid Use Disorder	if([medical_marijuana(14)]=1,1,0)												@HIDDEN, C1705534, C2874496, C3160814
su_canna_sud	sup_substance_use_cannabis		calc	Substance Use Disorder	if([medical_marijuana(15)]=1,1,0)												@HIDDEN, C1705534, C2874496, C3160814
su_canna_treat_othertx	sup_substance_use_cannabis		calc	Other	if([medical_marijuana(16)]=1,1,0)												@HIDDEN, C1705534, C2874496, C3160814
canna_treat_othertxspecif	sup_substance_use_cannabis		notes	Other treatment use Specify							if([medical_marijuana(16)]=1,1,0)						C1705534, C2874496, C3160814
canna_percent_plant	sup_substance_use_cannabis	In the past month, please report the percentage of cannabis you consumed in each the following ways (must total to 100%)	slider	Plant (i.e., bud, flower)			number						RH				C1705534, C2874496, C3160814
canna_percent_edible	sup_substance_use_cannabis		slider	Edibles (i.e., THC-infused chocolate)			number						RH				C1705534, C2874496, C3160814
canna_percent_concentrates	sup_substance_use_cannabis		slider	Concentrates (i.e., hash, dabs)			number						RH				C1705534, C2874496, C3160814
canna_percent_others	sup_substance_use_cannabis		slider	Other			number						RH				C1705534, C2874496, C3160814
canna_validation	sup_substance_use_cannabis		calc	Must total to 100%:	sum([canna_percent_plant],[canna_percent_edible],[canna_percent_concentrates],[canna_percent_others])												@HIDDEN
canna_percent_other_specify	sup_substance_use_cannabis		notes	Other cannabis Specify									RH				C1705534, C2874496, C3160814
narcankit	supnarcan	Overdose definition = use enough of the drug to cause a life-threatening reaction	yesno	Have you been provided a Naloxone rescue kit ("Narcan kit")?													C1705534, C0684237, C1705534, C0579142
narcanusedother	supnarcan		yesno	Have you had to use a naloxone kit on someone else?													C1705534, C0684237, C1705534, C0579142
narcanrefill	supnarcan		yesno	Have you obtained a refill/replacement kit?													C1705534, C0684237, C1705534, C0579142
narcandrug_1	supnarcan	What drugs had you taken in the 4 hours before you overdosed?	radio	Drugs - Heroin	1, 0 = No | 2, 1 = Yes										narcan_matrix		C0011892
narcandrug_2	supnarcan		radio	Drugs - Fentanyl	1, 0 = No | 2, 1 = Yes										narcan_matrix		C0015846
narcandrug_3	supnarcan		radio	Drugs - Other opioids	1, 0 = No | 2, 1 = Yes										narcan_matrix		C0242402
narcandrug_4	supnarcan		radio	Drugs - Cocaine	1, 0 = No | 2, 1 = Yes										narcan_matrix		C0009170
narcandrug_5	supnarcan		radio	Drugs - Amphetamines	1, 0 = No | 2, 1 = Yes										narcan_matrix		C0002667
narcandrug_6	supnarcan		radio	Drugs - Benzodiazepines	1, 0 = No | 2, 1 = Yes										narcan_matrix		C0005064
narcandrug_7	supnarcan		radio	Drugs - Cannabis	1, 0 = No | 2, 1 = Yes										narcan_matrix		C0936079
narcandrug_8	supnarcan		radio	Drugs - Alcohol	1, 0 = No | 2, 1 = Yes										narcan_matrix		C0001962
narcandrug_99	supnarcan		radio	Drugs - Other	1, 0 = No | 2, 1 = Yes										narcan_matrix
narcandrug_other	supnarcan		text	Drugs - Other description							[narcandrug_99] = '2'
narcanadm_1	supnarcan	Who administered the naloxone or Narcan?	radio	Paramedic/Ambulance	0, No | 1, Yes										narcan_admin		C1705534, C0684237, C1705534, C0579142
narcanadm_2	supnarcan		radio	Firefighter	0, No | 1, Yes										narcan_admin		C1705534, C0684237, C1705534, C0579142
narcanadm_3	supnarcan		radio	Police	0, No | 1, Yes										narcan_admin		C1705534, C0684237, C1705534, C0579142
narcanadm_4	supnarcan		radio	Emergency room doctor	0, No | 1, Yes										narcan_admin		C1705534, C0684237, C1705534, C0579142
narcanadm_5	supnarcan		radio	Spouse/significant other	0, No | 1, Yes										narcan_admin		C1705534, C0684237, C1705534, C0579142
narcanadm_6	supnarcan		radio	Running partner	0, No | 1, Yes										narcan_admin		C1705534, C0684237, C1705534, C0579142
narcanadm_7	supnarcan		radio	Parent	0, No | 1, Yes										narcan_admin		C1705534, C0684237, C1705534, C0579142
narcanadm_8	supnarcan		radio	Friend	0, No | 1, Yes										narcan_admin		C1705534, C0684237, C1705534, C0579142
narcanadm_9	supnarcan		radio	Stranger	0, No | 1, Yes										narcan_admin		C1705534, C0684237, C1705534, C0579142
narcanadm_10	supnarcan		radio	Self	0, No | 1, Yes										narcan_admin		C1705534, C0684237, C1705534, C0579142
narcanadm_99	supnarcan		radio	Other	0, No | 1, Yes										narcan_admin		C1705534, C0684237, C1705534, C0579142
narcanadm_other	supnarcan		text	Other specify							[narcanadm_99] = '2'						C1705534, C0684237, C1705534, C0579142
narcannumems	supnarcan		text	How many of these times did you receive emergency medical service following an overdose?			number										C1705534, C0684237, C1705534, C0579142
narcannumed	supnarcan		text	How many of these times did you go to the emergency department following an overdose?			number										C1705534, C0684237, C1705534, C0579142
narcannumhosp	supnarcan		text	How many of these times did you get admitted to the hospital following an overdose?			number										C1705534, C0684237, C1705534, C0579142
narcannumref	supnarcan		text	How many of these times did you receive a referral to substance use treatment from the police, EMS, ED or hospital staff?													C1705534, C0684237, C1705534, C0579142
ssu7auseddrugs	suppromis_sf_v10_severity_of_sub_use_past_3_mo_7a	In the past 3 months...	yesno	Have you used drugs other than alcohol or your prescribed medications?													C1705534, C2239127
ssu7aoutofcontrol	suppromis_sf_v10_severity_of_sub_use_past_3_mo_7a		radio	I felt that my drug use was out of control.	1, Not at all | 2, A little bit | 3, Somewhat | 4, Quite a bit | 5, Very much						[ssu7auseddrugs] = '1'						C1705534, C2239127
ssu7aoverpowering	suppromis_sf_v10_severity_of_sub_use_past_3_mo_7a		radio	My desire to use drugs seemed overpowering.	1, Never | 2, Rarely | 3, Sometimes | 4, Often | 5, Almost always						[ssu7auseddrugs] = '1'						C1705534, C2239127
ssu7adrugthought	suppromis_sf_v10_severity_of_sub_use_past_3_mo_7a		radio	Drugs were the only thing I could think about.	1, Never | 2, Rarely | 3, Sometimes | 4, Often | 5, Almost always						[ssu7auseddrugs] = '1'						C1705534, C2239127
ssu7acauseproblem	suppromis_sf_v10_severity_of_sub_use_past_3_mo_7a		radio	My drug use caused problems with people close to me.	1, Never | 2, Rarely | 3, Sometimes | 4, Often | 5, Almost always						[ssu7auseddrugs] = '1'						C1705534, C2239127
ssu7adrugproblem	suppromis_sf_v10_severity_of_sub_use_past_3_mo_7a		radio	I have a drug problem.	1, Not at all | 2, A little bit | 3, Somewhat | 4, Quite a bit | 5, Very much						[ssu7auseddrugs] = '1'						C1705534, C2239127
ssu7acrave	suppromis_sf_v10_severity_of_sub_use_past_3_mo_7a		radio	I craved drugs.	1, Never | 2, Rarely | 3, Sometimes | 4, Often | 5, Almost always						[ssu7auseddrugs] = '1'						C1705534, C2239127
ssu7atimeusing	suppromis_sf_v10_severity_of_sub_use_past_3_mo_7a		radio	I spent a lot of time using drugs.	1, Never | 2, Rarely | 3, Sometimes | 4, Often | 5, Almost always						[ssu7auseddrugs] = '1'						C1705534, C2239127
ssu7atotalscore	suppromis_sf_v10_severity_of_sub_use_past_3_mo_7a		calc	Total score	sum([ssu7auseddrugs], [ssu7aoutofcontrol], [ssu7aoverpowering], [ssu7adrugthought], [ssu7acauseproblem], [ssu7adrugproblem], [ssu7acrave])												@HIDDEN, C1705534, C2239127
covid19hlthaccessscl	suppmccovid	Over the last 3 months, how has the coronavirus pandemic affected your...	radio	Ability to get healthcare (including pain treatment, prescription and over-the-counter medications, medical and mental health visits, other treatments)	1, Reduce my ability to get healthcare A LOT | 2, Reduced my ability to get healthcare A LITTLE | 3, NOT AFFECTED my ability to get healthcare | 4, IMPROVED my ability to get healthcare												C0150055, C4324621, C5203670, C4525978
covid19socsupptscl	suppmccovid		radio	Social support, or the support you get from others in your community	1, A LOT less social support | 2, A LITTLE LESS social support | 3, Social support was NOT AFFECTED | 4, IMPROVED my social support												C0150055, C4324621, C5203670, C4525978
covid19financescl	suppmccovid		radio	Finances (including income, savings, ability to pay bills)	1, Made finances A LOT WORSE | 2, Made finances A LITTLE WORSE | 3, NOT AFFECTED my finances | 4, IMPROVED my finances												C0150055, C4324621, C5203670, C4525978
covid19meetbasicneedscl	suppmccovid		radio	Ability to meet your basic needs (including housing, food, essential supplies, transportation, childcare)	1, Reduced my ability to meet my basic needs A LOT | 2, Reduced my ability to meet my basic needs A LITTLE | 3, NOT AFFECTED my ability to meet my basic needs | 4, IMPROVED my ability to meet my basic needs												C0150055, C4324621, C5203670, C4525978
covid19mentalhlthscl	suppmccovid		radio	Mental and emotional health (including worry, stress, anxiety, depression, mood)	1, My mental and emotional health is A LOT WORSE | 2, My mental and emotional health is A LITTLE WORSE | 3, NOT AFFECTED my mental and emotional health | 4, IMPROVED my mental and emotional health												C0150055, C4324621, C5203670, C4525978
phqsleepimpairscore	supphq9_heal_minus_phq3	Over the last 2 weeks, how often have you been bothered by the following problems?	radio	Trouble falling or staying asleep, or sleeping too much	0, Not at all | 1, Several days | 2, More than half the days | 3, Nearly every day										phq9		C0011570, C3641315
phqtirdlittleenrgyscore	supphq9_heal_minus_phq3		radio	Feeling tired or having little energy	0, Not at all | 1, Several days | 2, More than half the days | 3, Nearly every day										phq9		C0011570, C3641315
phqabnrmldietscore	supphq9_heal_minus_phq3		radio	Poor appetite or overeating	0, Not at all | 1, Several days | 2, More than half the days | 3, Nearly every day										phq9		C0011570, C3641315
phqflngfailrscore	supphq9_heal_minus_phq3		radio	Feeling bad about yourself - or that you are a failure or have let yourself or your family down	0, Not at all | 1, Several days | 2, More than half the days | 3, Nearly every day										phq9		C0011570, C3641315
phqconcntrtnimprmntscore	supphq9_heal_minus_phq3		radio	Trouble concentrating on things, such as reading the newspaper or watching television	0, Not at all | 1, Several days | 2, More than half the days | 3, Nearly every day										phq9		C0011570, C3641315
phqmovmntspchimprmntscore	supphq9_heal_minus_phq3		radio	Moving or speaking so slowly that other people could have noticed? Or the opposite - being so fidgety or restless that you have been moving around a lot more than usual	0, Not at all | 1, Several days | 2, More than half the days | 3, Nearly every day										phq9		C0011570, C3641315
phqtotalscore	supphq9_heal_minus_phq3		calc	Total Score	sum([phqbttrddthghtscore], [phqlitintrstscore], [phqsleepimpairscore], [phqtirdlittleenrgyscore], [phqabnrmldietscore], [phqflngfailrscore], [phqconcntrtnimprmntscore], [phqmovmntspchimprmntscore], [phqbttrddthghtscore])												@HIDDEN, C3828565
gad7wrytoomchscl	sup_gad7_minus_gad2_heal	Over the last 2 weeks, how often have you been bothered by the following problems?	radio	Worrying too much about different things	0, Not at all sure | 1, Several days | 2, Over half the days | 3, Nearly every day										gad_sc		C3641373, C0003467, C3641309
gad7troubrelxscl	sup_gad7_minus_gad2_heal		radio	Trouble relaxing	0, Not at all sure | 1, Several days | 2, Over half the days | 3, Nearly every day										gad_sc		C3641374, C0003467, C3641309
gad7rstlessscl	sup_gad7_minus_gad2_heal		radio	Being so restless that it's hard to sit still	0, Not at all sure | 1, Several days | 2, Over half the days | 3, Nearly every day										gad_sc		C3641375, C0003467, C3641309
gad7easyannoyedscl	sup_gad7_minus_gad2_heal		radio	Becoming easily annoyed or irritable	0, Not at all sure | 1, Several days | 2, Over half the days | 3, Nearly every day										gad_sc		C3641376, C0003467, C3641309
gad7feelafrdscl	sup_gad7_minus_gad2_heal		radio	Feeling afraid as if something awful might happen	0, Not at all sure | 1, Several days | 2, Over half the days | 3, Nearly every day										gad_sc		C3641377, C0003467, C3641309
gad7totscore	sup_gad7_minus_gad2_heal		calc	Total Score	sum([gad2feelnervscale], [gad2notstopwryscale], [gad7wrytoomchscl], [gad7troubrelxscl], [gad7rstlessscl], [gad7easyannoyedscl], [gad7feelafrdscl])												@HIDDEN, C0003467, C3641309, C3830059
bpipainothrevrdykdindcode	supbpi_sf_24h_no_map		yesno	Throughout our lives most of us have had pain from time to time (such as minor headaches, sprains, toothaches). Have you had pain other than these everyday kinds of pain in the last week?													C0150055, C1511326
bpiwrstpnlast24hrtngscl	supbpi_sf_24h_no_map		radio	Please rate your pain by choosing the number that best describes your pain at its worse in the last 24 hours.	0, 0 = no pain | 1, 1 | 2, 2 | 3, 3 | 4, 4 | 5, 5 | 6, 6 | 7, 7 | 8, 8 | 9, 9 | 10, 10 = Pain as bad as you can imagine												C0150055, C1511326
bpileastpnlst24hrtngscl	supbpi_sf_24h_no_map		radio	Please rate your pain by choosing the number that best describes your pain at its least in the last 24 hours.	0, 0 = no pain | 1, 1 | 2, 2 | 3, 3 | 4, 4 | 5, 5 | 6, 6 | 7, 7 | 8, 8 | 9, 9 | 10, 10 = Pain as bad as you can imagine												C0150055, C1511326
bpiavgpainrtngscl	supbpi_sf_24h_no_map		radio	Please rate your pain by choosing the number that best describes your pain on the average.	0, 0 = no pain | 1, 1 | 2, 2 | 3, 3 | 4, 4 | 5, 5 | 6, 6 | 7, 7 | 8, 8 | 9, 9 | 10, 10 = Pain as bad as you can imagine												C0150055, C1511326
bpicurrentpainrtngscl	supbpi_sf_24h_no_map		radio	Please rate your pain by choosing the number that tells how much pain you have right now.	0, 0 = no pain | 1, 1 | 2, 2 | 3, 3 | 4, 4 | 5, 5 | 6, 6 | 7, 7 | 8, 8 | 9, 9 | 10, 10 = Pain as bad as you can imagine												C0150055, C1511326
bpipaintreatmntrecvtxt	supbpi_sf_24h_no_map		notes	What treatments or medications are you receiving for pain?													C0150055, C1511326
bpipaintreatmntrelfscl	supbpi_sf_24h_no_map		radio	In the last 24 hours how much relief have pain treatments or medications provided? Please choose the percentage that most shows how much relief you have received.	1, 0 % = No relief | 10, 10 % | 20, 20 % | 30, 30 % | 40, 40 % | 50, 50 % | 60, 60 % | 70, 70 % | 80, 80 % | 90, 90 % | 91, 100 % = Complete relief												C0150055, C1511326
bpipainintfrgnrlactvtyscl	supbpi_sf_24h_no_map	Mark the box beside the number that describes how, during the past 24 hours, pain has interfered with your:	radio	General activity	0, 0 = does not interfere | 1, 1 | 2, 2 | 3, 3 | 4, 4 | 5, 5 | 6, 6 | 7, 7 | 8, 8 | 9, 9 | 10, 10 = completely interferes										bpi_question9		C0150055, C1511326
bpipainintfrmoodscl	supbpi_sf_24h_no_map		radio	Mood	0, 0 = does not interfere | 1, 1 | 2, 2 | 3, 3 | 4, 4 | 5, 5 | 6, 6 | 7, 7 | 8, 8 | 9, 9 | 10, 10 = completely interferes										bpi_question9		C0150055, C1511326
bpipainintfrwlkablscl	supbpi_sf_24h_no_map		radio	Walking Ability	0, 0 = does not interfere | 1, 1 | 2, 2 | 3, 3 | 4, 4 | 5, 5 | 6, 6 | 7, 7 | 8, 8 | 9, 9 | 10, 10 = completely interferes										bpi_question9		C0150055, C1511326
bpipainnrmlwrkintrfrscl	supbpi_sf_24h_no_map		radio	Normal work	0, 0 = does not interfere | 1, 1 | 2, 2 | 3, 3 | 4, 4 | 5, 5 | 6, 6 | 7, 7 | 8, 8 | 9, 9 | 10, 10 = completely interferes										bpi_question9		C0150055, C1511326
bpipainrelationsintrfrscl	supbpi_sf_24h_no_map		radio	Relations with other people	0, 0 = does not interfere | 1, 1 | 2, 2 | 3, 3 | 4, 4 | 5, 5 | 6, 6 | 7, 7 | 8, 8 | 9, 9 | 10, 10 = completely interferes										bpi_question9		C0150055, C1511326
bpipainsleepintrfrscl	supbpi_sf_24h_no_map		radio	Sleep	0, 0 = does not interfere | 1, 1 | 2, 2 | 3, 3 | 4, 4 | 5, 5 | 6, 6 | 7, 7 | 8, 8 | 9, 9 | 10, 10 = completely interferes										bpi_question9		C0150055, C1511326
bpipainenjoymntintrfrscl	supbpi_sf_24h_no_map		radio	Enjoyment of life	0, 0 = does not interfere | 1, 1 | 2, 2 | 3, 3 | 4, 4 | 5, 5 | 6, 6 | 7, 7 | 8, 8 | 9, 9 | 10, 10 = completely interferes										bpi_question9		C0150055, C1511326
pcl5rptdisturbmemoryscl	supptsd_checklist_for_dsm5_pcl	In the past month, how much were you bothered by:	radio	Repeated, disturbing, and unwanted memories of the stressful experience?	0, Not at all | 1, A little bit | 2, Moderately | 3, Quite a bit | 4, Extremely										pcl5_matrix		C0237932, C3714660
pcl5rptdisturbdreamsscl	supptsd_checklist_for_dsm5_pcl		radio	Repeated, disturbing dreams of the stressful experience?	0, Not at all | 1, A little bit | 2, Moderately | 3, Quite a bit | 4, Extremely										pcl5_matrix		C0237932, C3714660
pcl5suddenhappenagainscl	supptsd_checklist_for_dsm5_pcl		radio	Suddenly feeling or acting as if the stressful experience were actually happening again (as if you were actually back there reliving it)?	0, Not at all | 1, A little bit | 2, Moderately | 3, Quite a bit | 4, Extremely										pcl5_matrix		C0237932, C3714660
pcl5upsetremindscl	supptsd_checklist_for_dsm5_pcl		radio	Feeling very upset when something reminded you of the stressful experience?	0, Not at all | 1, A little bit | 2, Moderately | 3, Quite a bit | 4, Extremely										pcl5_matrix		C0237932, C3714660
pcl5strngphysreactscl	supptsd_checklist_for_dsm5_pcl		radio	Having strong physical reactions when something reminded you of the stressful experience (for example, heart pounding, trouble breathing, sweating)?	0, Not at all | 1, A little bit | 2, Moderately | 3, Quite a bit | 4, Extremely										pcl5_matrix		C0237932, C3714660
pcl5avoidmemoryscl	supptsd_checklist_for_dsm5_pcl		radio	Avoiding memories, thoughts, or feelings related to the stressful experience?	0, Not at all | 1, A little bit | 2, Moderately | 3, Quite a bit | 4, Extremely										pcl5_matrix		C0237932, C3714660
pcl5avoidexternalrmndscl	supptsd_checklist_for_dsm5_pcl		radio	Avoiding external reminders of the stressful experience (for example, people, places, conversations, activities, objects, or situations)?	0, Not at all | 1, A little bit | 2, Moderately | 3, Quite a bit | 4, Extremely										pcl5_matrix		C0237932, C3714660
pcl5trblremembimptscl	supptsd_checklist_for_dsm5_pcl		radio	Trouble remembering important parts of the stressful experience?	0, Not at all | 1, A little bit | 2, Moderately | 3, Quite a bit | 4, Extremely										pcl5_matrix		C0237932, C3714660
pcl5strngnegbeliefscl	supptsd_checklist_for_dsm5_pcl		radio	Having strong negative beliefs about yourself, other people, or the world (for example, having thoughts such as: I am bad, there is something seriously wrong with me, no one can be trusted, the world is completely dangerous)?	0, Not at all | 1, A little bit | 2, Moderately | 3, Quite a bit | 4, Extremely										pcl5_matrix		C0237932, C3714660
pcl5blamingscl	supptsd_checklist_for_dsm5_pcl		radio	Blaming yourself or someone else for the stressful experience or what happened after it?	0, Not at all | 1, A little bit | 2, Moderately | 3, Quite a bit | 4, Extremely										pcl5_matrix		C0237932, C3714660
pcl5strongnegfeelscl	supptsd_checklist_for_dsm5_pcl		radio	Having strong negative feelings such as fear, horror, anger, guilt, or shame?	0, Not at all | 1, A little bit | 2, Moderately | 3, Quite a bit | 4, Extremely										pcl5_matrix		C0237932, C3714660
pcl5lossintrstactivscl	supptsd_checklist_for_dsm5_pcl		radio	Loss of interest in activities that you used to enjoy?	0, Not at all | 1, A little bit | 2, Moderately | 3, Quite a bit | 4, Extremely										pcl5_matrix		C0237932, C3714660
pcl5feeldistantscl	supptsd_checklist_for_dsm5_pcl		radio	Feeling distant or cut off from other people?	0, Not at all | 1, A little bit | 2, Moderately | 3, Quite a bit | 4, Extremely										pcl5_matrix		C0237932, C3714660
pcl5trblexperposscl	supptsd_checklist_for_dsm5_pcl		radio	Trouble experiencing positive feelings (for example, being unable to feel happiness or have loving feelings for people close to you)?	0, Not at all | 1, A little bit | 2, Moderately | 3, Quite a bit | 4, Extremely										pcl5_matrix		C0237932, C3714660
pcl5irritbehavscl	supptsd_checklist_for_dsm5_pcl		radio	Irritable behavior, angry outbursts, or acting aggressively?	0, Not at all | 1, A little bit | 2, Moderately | 3, Quite a bit | 4, Extremely										pcl5_matrix		C0237932, C3714660
pcl5takingriskscl	supptsd_checklist_for_dsm5_pcl		radio	Taking too many risks or doing things that could cause you harm?	0, Not at all | 1, A little bit | 2, Moderately | 3, Quite a bit | 4, Extremely										pcl5_matrix		C0237932, C3714660
pcl5superalertscl	supptsd_checklist_for_dsm5_pcl		radio	Being "superalert" or watchful or on guard?	0, Not at all | 1, A little bit | 2, Moderately | 3, Quite a bit | 4, Extremely										pcl5_matrix		C0237932, C3714660
pcl5feelingjumpyscl	supptsd_checklist_for_dsm5_pcl		radio	Feeling jumpy or easily startled?	0, Not at all | 1, A little bit | 2, Moderately | 3, Quite a bit | 4, Extremely										pcl5_matrix		C0237932, C3714660
pcl5diffconcenscl	supptsd_checklist_for_dsm5_pcl		radio	Having difficulty concentrating?	0, Not at all | 1, A little bit | 2, Moderately | 3, Quite a bit | 4, Extremely										pcl5_matrix		C0237932, C3714660
pcl5sleepdifcltyscl	supptsd_checklist_for_dsm5_pcl		radio	Trouble falling or staying asleep?	0, Not at all | 1, A little bit | 2, Moderately | 3, Quite a bit | 4, Extremely										pcl5_matrix		C0237932, C3714660
pcl5totalscore	supptsd_checklist_for_dsm5_pcl		calc	Total symptom severity score	sum([pcl5rptdisturbmemoryscl], [pcl5rptdisturbdreamsscl], [pcl5suddenhappenagainscl], [pcl5upsetremindscl], [pcl5strngphysreactscl], [pcl5avoidmemoryscl], [pcl5avoidexternalrmndscl], [pcl5trblremembimptscl], [pcl5strngnegbeliefscl], [pcl5blamingscl], [pcl5strongnegfeelscl], [pcl5lossintrstactivscl], [pcl5feeldistantscl], [pcl5trblexperposscl], [pcl5irritbehavscl], [pcl5takingriskscl], [pcl5supera…												@HIDDEN, C0237932, C3714660
pcl5clusterbscore	supptsd_checklist_for_dsm5_pcl		calc	Symptom Cluster B Score	sum([pcl5rptdisturbmemoryscl], [pcl5rptdisturbdreamsscl], [pcl5suddenhappenagainscl], [pcl5upsetremindscl], [pcl5strngphysreactscl])												@HIDDEN, C0237932, C3714660
pcl5clustercscoresymptom_cluster_c_score	supptsd_checklist_for_dsm5_pcl		calc	Symptom Cluster C Score	sum([pcl5avoidmemoryscl], [pcl5avoidexternalrmndscl])												@HIDDEN, C0237932, C3714660
pcl5clusterdscore	supptsd_checklist_for_dsm5_pcl		calc	Symptom Cluster D Score	sum([pcl5trblremembimptscl], [pcl5strngnegbeliefscl], [pcl5blamingscl], [pcl5strongnegfeelscl], [pcl5lossintrstactivscl], [pcl5feeldistantscl], [pcl5trblexperposscl])												@HIDDEN, C0237932, C3714660
pcl5clusterescore	supptsd_checklist_for_dsm5_pcl		calc	Symptom Cluster E Score	sum([pcl5sleepdifcltyscl], [pcl5diffconcenscl], [pcl5feelingjumpyscl], [pcl5superalertscl], [pcl5takingriskscl], [pcl5irritbehavscl])												@HIDDEN, C0237932, C3714660
stigpoorcharacter	supimpowr_stigmadiscrimination	As you see it now, please rate how often you have the thoughts or experiences listed below. Use the scale below to make your choice.	radio	I have the thought that a major reason for my problems with substances is my own poor character.	1, Never or almost never | 2, Rarely | 3, Sometimes | 4, Often | 5, Very often										impwr_stigma		C3825632, C1705534, C0548865
stigshouldashamed	supimpowr_stigmadiscrimination		radio	I have the thought that I should be ashamed of myself.	1, Never or almost never | 2, Rarely | 3, Sometimes | 4, Often | 5, Very often										impwr_stigma		C3825632, C1705534, C0548865
stigdeserve	supimpowr_stigmadiscrimination		radio	I have the thought that I deserve the bad things that have happened to me.	1, Never or almost never | 2, Rarely | 3, Sometimes | 4, Often | 5, Very often										impwr_stigma		C3825632, C1705534, C0548865
stiguntrustworthy	supimpowr_stigmadiscrimination		radio	I have the thought that I can't be trusted.	1, Never or almost never | 2, Rarely | 3, Sometimes | 4, Often | 5, Very often										impwr_stigma		C3825632, C1705534, C0548865
stiginferior	supimpowr_stigmadiscrimination		radio	I feel inferior to people who have never had a problem with substances.	1, Never or almost never | 2, Rarely | 3, Sometimes | 4, Often | 5, Very often										impwr_stigma		C3825632, C1705534, C0548865
stigoutofplace	supimpowr_stigmadiscrimination		radio	I feel out of place in the world because of my problems with substances.	1, Never or almost never | 2, Rarely | 3, Sometimes | 4, Often | 5, Very often										impwr_stigma		C3825632, C1705534, C0548865
stigscreweduplife	supimpowr_stigmadiscrimination		radio	I have the thought that I've permanently screwed up my life by using drugs.	1, Never or almost never | 2, Rarely | 3, Sometimes | 4, Often | 5, Very often										impwr_stigma		C3825632, C1705534, C0548865
stigfeelashamed	supimpowr_stigmadiscrimination		radio	I feel ashamed of myself.	1, Never or almost never | 2, Rarely | 3, Sometimes | 4, Often | 5, Very often										impwr_stigma		C3825632, C1705534, C0548865
suptxrecdyn	suptreatment_satisfaction		yesno	Have you received any substance use treatment in the past 90 days (since last assessment)?													C4018915, C4704785
suptxorganized	suptreatment_satisfaction	Considering the substance use treatment from your most recent substance treatment provider in the past 90 days (since your last assessment), please indicate how much you agree with each of the following statements.	radio	The provider is organized and well-run	1, Strongly agree | 2, Moderately agree | 3, Agree somewhat | 4, Agree a little | 5, Do not agree at all						[suptxrecdyn] = '1'				ts_matrix		C4018915, C4704785
suptxsatisfied	suptreatment_satisfaction		radio	You are satisfied with this provider	1, Strongly agree | 2, Moderately agree | 3, Agree somewhat | 4, Agree a little | 5, Do not agree at all						[suptxrecdyn] = '1'				ts_matrix		C4018915, C4704785
suptxefficient	suptreatment_satisfaction		radio	The staff are efficient at doing their job	1, Strongly agree | 2, Moderately agree | 3, Agree somewhat | 4, Agree a little | 5, Do not agree at all						[suptxrecdyn] = '1'				ts_matrix		C4018915, C4704785
suptxperscounsel	suptreatment_satisfaction		radio	You can get plenty of personal counseling at this provider	1, Strongly agree | 2, Moderately agree | 3, Agree somewhat | 4, Agree a little | 5, Do not agree at all						[suptxrecdyn] = '1'				ts_matrix		C4018915, C4704785
suptxmedoud	suptreatment_satisfaction		radio	You can get plenty of medication assistance for opioid use at this provider	1, Strongly agree | 2, Moderately agree | 3, Agree somewhat | 4, Agree a little | 5, Do not agree at all						[suptxrecdyn] = '1'				ts_matrix		C4018915, C4704785
suptxoverall	suptreatment_satisfaction		calc	Overall score	mean([suptxorganized], [suptxsatisfied], [suptxefficient], [suptxperscounsel], [suptxmedoud])												@HIDDEN, C4018915, C4704785
barc10_1	supbarc10_recovery_capital	Please indicate your levelof agreement with the following statements.	radio	There are more important things to me in life than using substances.	1, Strongly Disagree | 2, Disagree | 3, Somewhat Disagree | 4, Somewhat Agree | 5, Agree | 6, Strongly Agree										barc10_matrix		C1705534, C0006909
barc10_2	supbarc10_recovery_capital		radio	In general I am happy with my life.	1, Strongly Disagree | 2, Disagree | 3, Somewhat Disagree | 4, Somewhat Agree | 5, Agree | 6, Strongly Agree										barc10_matrix		C1705534, C0006909
barc10_3	supbarc10_recovery_capital		radio	I have enough energy to complete the tasks I set myself.	1, Strongly Disagree | 2, Disagree | 3, Somewhat Disagree | 4, Somewhat Agree | 5, Agree | 6, Strongly Agree										barc10_matrix		C1705534, C0006909
barc10_4	supbarc10_recovery_capital		radio	I am proud of the community I live in and feel part of it.	1, Strongly Disagree | 2, Disagree | 3, Somewhat Disagree | 4, Somewhat Agree | 5, Agree | 6, Strongly Agree										barc10_matrix		C1705534, C0006909
barc10_5	supbarc10_recovery_capital		radio	I get lots of support from friends.	1, Strongly Disagree | 2, Disagree | 3, Somewhat Disagree | 4, Somewhat Agree | 5, Agree | 6, Strongly Agree										barc10_matrix		C1705534, C0006909
barc10_6	supbarc10_recovery_capital		radio	I regard my life as challenging and fulfilling without the need for using drugs or alcohol.	1, Strongly Disagree | 2, Disagree | 3, Somewhat Disagree | 4, Somewhat Agree | 5, Agree | 6, Strongly Agree										barc10_matrix		C1705534, C0006909
barc10_7	supbarc10_recovery_capital		radio	My living space has helped to drive my recovery journey.	1, Strongly Disagree | 2, Disagree | 3, Somewhat Disagree | 4, Somewhat Agree | 5, Agree | 6, Strongly Agree										barc10_matrix		C1705534, C0006909
barc10_8	supbarc10_recovery_capital		radio	I take full responsibility for my actions.	1, Strongly Disagree | 2, Disagree | 3, Somewhat Disagree | 4, Somewhat Agree | 5, Agree | 6, Strongly Agree										barc10_matrix		C1705534, C0006909
barc10_9	supbarc10_recovery_capital		radio	I am happy dealing with a range of professional people.	1, Strongly Disagree | 2, Disagree | 3, Somewhat Disagree | 4, Somewhat Agree | 5, Agree | 6, Strongly Agree										barc10_matrix		C1705534, C0006909
barc10_10	supbarc10_recovery_capital		radio	I am making good progress on my recovery journey.	1, Strongly Disagree | 2, Disagree | 3, Somewhat Disagree | 4, Somewhat Agree | 5, Agree | 6, Strongly Agree										barc10_matrix		C1705534, C0006909
barc10_total	supbarc10_recovery_capital		calc	Total score	sum([barc10_1], [barc10_2], [barc10_3], [barc10_4], [barc10_5], [barc10_6],[barc10_7], [barc10_8], [barc10_9], [barc10_10])												@HIDDEN, C1705534, C0006909
bsssacred	supspirituality	Each of the items below may be something you have or have not experienced. Think about how often you have had each experience rather than whether you should or should not have had these experiences. A number of items use the work 'Creator'. If there is another word that calls to mind the divine or holy for you, please use that word instead.	radio	I believe life is sacred	5, Many times a Day | 4, Every Day | 3, Most Days | 2, Some Days | 1, Once in a While | 0, Never or Almost Never										spirituality		C1511536
bssvalue	supspirituality		radio	I value my life and everyone's around me	5, Many times a Day | 4, Every Day | 3, Most Days | 2, Some Days | 1, Once in a While | 0, Never or Almost Never										spirituality		C1511536
bssrelated	supspirituality		radio	All things are related to one another	5, Many times a Day | 4, Every Day | 3, Most Days | 2, Some Days | 1, Once in a While | 0, Never or Almost Never										spirituality		C1511536
bsspray	supspirituality		radio	I pray to Creator/ancestors/higher power	5, Many times a Day | 4, Every Day | 3, Most Days | 2, Some Days | 1, Once in a While | 0, Never or Almost Never										spirituality		C1511536
bssthanks	supspirituality		radio	In the evening, I express thanks	5, Many times a Day | 4, Every Day | 3, Most Days | 2, Some Days | 1, Once in a While | 0, Never or Almost Never										spirituality		C1511536
bssstrength	supspirituality		radio	I find strength in my faith and spirituality	5, Many times a Day | 4, Every Day | 3, Most Days | 2, Some Days | 1, Once in a While | 0, Never or Almost Never										spirituality		C1511536
bssparticipate	supspirituality		radio	I participate in cultural/faith related activities	5, Many times a Day | 4, Every Day | 3, Most Days | 2, Some Days | 1, Once in a While | 0, Never or Almost Never										spirituality		C1511536
bsstouched	supspirituality		radio	I am spiritually touched by participating in my faith	5, Many times a Day | 4, Every Day | 3, Most Days | 2, Some Days | 1, Once in a While | 0, Never or Almost Never										spirituality		C1511536
bssalive	supspirituality		radio	I believe everything is alive with a spirit	5, Many times a Day | 4, Every Day | 3, Most Days | 2, Some Days | 1, Once in a While | 0, Never or Almost Never										spirituality		C1511536
bssunderstanding	supspirituality		radio	I feel thankful for my understanding of my faith and beliefs	5, Many times a Day | 4, Every Day | 3, Most Days | 2, Some Days | 1, Once in a While | 0, Never or Almost Never										spirituality		C1511536
utilpcpvisit	sup_health_service_utilization_economic_analysis	During the past 6 months, how many...	text	...times have you seen a primary care provider (physician, nurse, nurse practitioner, or physician's assistant)?			number										C1511536, C5447469, C0679922
utilphysspecvisit	sup_health_service_utilization_economic_analysis		text	...times have you seen another kind of health professional for your physical health (specialty doctor, physical therapist, acupuncture, massage providers, etc.)?													C1511536, C5447469, C0679922
utilphysspecpain	sup_health_service_utilization_economic_analysis		text	...times have you seen pain specialty doctor?			number										C1511536, C5447469, C0679922, C0150055
utilphysspecmassage	sup_health_service_utilization_economic_analysis		text	...times have you seen massage therapist or acupuncturist?			number										C1511536, C5447469, C0679922, C0394664
utilphysspecpt	sup_health_service_utilization_economic_analysis		text	...times have you seen physical therapist?			number										C1511536, C5447469, C0679922, C0949766
utilphysspecother	sup_health_service_utilization_economic_analysis		text	...times have you seen another type of healthcare professional to manage your pain?													C1511536, C5447469, C0679922, C0150055
utilpcptelehlth	sup_health_service_utilization_economic_analysis		text	How many of the times that you saw a primary care provider (physician, nurse, nurse practitioner, or physician's assistant) did you participate via telehealth (phone, computer or tablet)?							[utilpcpvisit] > 0						C1511536, C5447469, C0679922, C1328956
utilphysspectelehlth	sup_health_service_utilization_economic_analysis		text	How many of the times you saw another kind of health professional for your physical health (specialty doctor, physical therapist, acupuncture, massage providers, etc.) did you participate via telehealth (phone, computer or tablet)?							[utilphysspecvisit] > 0						C1511536, C5447469, C0679922, C1328956
utilopmhsudays	sup_health_service_utilization_economic_analysis	For completing the next survey, please read over the definitions provided below. •Intensive outpatient (IOP): an intensive outpatient program, or IOP, doesn't require living at a facility. However, it demands more time and attention than a regular outpatient program. Think of an IOP as a bridge between inpatient rehab and outpatient therapy. •Outpatient: Outpatient programs tend to be several day…	text	...days did you participate in any outpatient treatment program for mental health and/or substance use?			number										C1511536, C5447469, C0679922
utilopmhsuindiv	sup_health_service_utilization_economic_analysis	How many of these days...	text	...did you participate in individual therapy (not IOP)?			number										C1511536, C5447469, C0679922
utilopmhsugroup	sup_health_service_utilization_economic_analysis		text	...did you participate in group therapy (not IOP)?			number										C1511536, C5447469, C0679922
utilopmhsuiop	sup_health_service_utilization_economic_analysis		text	...did you participate in an intensive outpatient program (IOP)?			number										C1511536, C5447469, C0679922
utilopmhsumed	sup_health_service_utilization_economic_analysis		text	...were for medication management only (e.g., medication adjustment or refills)?			number										C1511536, C5447469, C0679922
utilmutual	sup_health_service_utilization_economic_analysis	During the past 6 months, how many...	text	...times have you attended a mutual-help group meeting (e.g., AA, CA, NA, or Smart Recovery)?			number										C1511536, C5447469, C0679922
utilquitline	sup_health_service_utilization_economic_analysis		text	...times have you called a quitline or a referral service to look for help with a substance use or mental health issue?			number										C1511536, C5447469, C0679922
utiljobreadiness	sup_health_service_utilization_economic_analysis		text	...times have you received job readiness services (e.g., Jobs Readiness Programs (Paths to Empowerment (P2E) Program via MASSHIRE, or specialized occupational training (e.g. Introduction to IT (Computers), Food Service/Culinary Arts, Commercial Cleaning, Office Skills, Construction Services, Customer Service, Personal Fitness Instructor Training, Commercial Truck Driving, HVAC and Refrigeration, …													C1511536, C5447469, C0679922
utileducsuppt	sup_health_service_utilization_economic_analysis		text	...have you received educational support services (e.g. Springfield Adult Learning Center (SALC), free education to earn a High School Equivalency Certificate (HSE) which includes preparing for a GED or a HiSET exam)?			number										C1511536, C5447469, C0679922
utilfood	sup_health_service_utilization_economic_analysis		text	...times have you received food from a food bank (e.g., Worcester County Food Bank, Open Pantry Community Services, Inc., Greater Westfield Emergency Food Pantry, Inc., The Food Bank of Western Massachusetts - the Mobile Food Bank, or others)?			number										C1511536, C5447469, C0679922
utilshelter	sup_health_service_utilization_economic_analysis		text	...nights have you spent in a homeless shelter?			number										C1511536, C5447469, C0679922, C0681146
utildomestic	sup_health_service_utilization_economic_analysis		text	...nights have you spent in a domestic violence or women's shelter?			number										C1511536, C5447469, C0679922, C3178959
utilmedmh	sup_health_service_utilization_economic_analysis		yesno	During the past 6 months, have you been prescribed and taken medication to treat a mental health disorder? [Illicit use should be excluded]													C0025353, C1511536, C5447469, C0679922
mh_meds	sup_health_service_utilization_economic_analysis		checkbox	Medication	1, SSRIs? (e.g., sertraline, citalopram, fluoxetine, paroxetine) | 2, SNRIs? (e.g., venlafaxine, duloxetine) | 3, Mood Stabilizers? (e.g., depakote, lamotrigine, lithium) | 4, Antipsychotics? (e.g., quetiapine, risperidone, aripiprazole, olanzapine) | 5, Benzodiazepines? (e.g., clonazepam, diazepam, lorazepam) | 6, Other												C0360105, C1511536, C5447469, C0679922
utilmedssri	sup_health_service_utilization_economic_analysis		calc	SSRIs	if([mh_meds(1)]=1,1,0)												@HIDDEN, C0360105, C1511536, C5447469, C0679922
utilmedsnri	sup_health_service_utilization_economic_analysis		calc	SNRIs	if([mh_meds(2)]=1,1,0)												@HIDDEN, C0360105, C1511536, C5447469, C0679922
utilmedmood	sup_health_service_utilization_economic_analysis		calc	Mood Stabilizers	if([mh_meds(3)]=1,1,0)												@HIDDEN, C0360105, C1511536, C5447469, C0679922
utilmedantipsych	sup_health_service_utilization_economic_analysis		calc	Antipsychotics	if([mh_meds(4)]=1,1,0)												@HIDDEN, C0360105, C1511536, C5447469, C0679922
utilmedbenzo	sup_health_service_utilization_economic_analysis		calc	Benzodiazepines	if([mh_meds(5)]=1,1,0)												@HIDDEN, C0360105, C1511536, C5447469, C0679922
utilmedother	sup_health_service_utilization_economic_analysis		calc	Other	if([mh_meds(6)]=1,1,0)												@HIDDEN, C0360105, C1511536, C5447469, C0679922
utilmedssridose	sup_health_service_utilization_economic_analysis		text	SSRIs? (e.g., sertraline, citalopram, fluoxetine, paroxetine) dose/day: the dose taken most often ('usual dose')							[mh_meds(1)] = '1'						C0360105, C1511536, C5447469, C0679922
utilmedsnridose	sup_health_service_utilization_economic_analysis		text	SNRIs? (e.g., venlafaxine, duloxetine) dose/day: the dose taken most often ('usual dose')							[mh_meds(2)] = '1'						C1579361, C1511536, C5447469, C0679922
utilmedmooddose	sup_health_service_utilization_economic_analysis		text	Mood Stabilizers? (e.g., depakote, lamotrigine, lithium) dose/day: the dose taken most often ('usual dose')							[mh_meds(3)] = '1'						C4020582, C1511536, C5447469, C0679922
utilmedantipsychdose	sup_health_service_utilization_economic_analysis		text	Antipsychotics? (e.g., quetiapine, risperidone, aripiprazole, olanzapine) dose/day: the dose taken most often ('usual dose')							[mh_meds(4)] = '1'						C0040615, C1511536, C5447469, C0679922
utilmedbenzodose	sup_health_service_utilization_economic_analysis		text	Benzodiazepines? (e.g., clonazepam, diazepam, lorazepam) dose/day: the dose taken most often ('usual dose')							[mh_meds(5)] = '1'						C4048284, C1511536, C5447469, C0679922
utilmedotherspecify	sup_health_service_utilization_economic_analysis		text	Other medicine (specify)							[mh_meds(6)] = '1'						C1511536, C5447469, C0679922
utilmedotherdose	sup_health_service_utilization_economic_analysis		text	Other medicine dose/day : the dose taken most often ('usual dose')							[mh_meds(6)] = '1'						C1511536, C5447469, C0679922
utilpublicassistyn	sup_health_service_utilization_economic_analysis	These questions are about your income. We do not need an exact number. You can give your answer to the nearest hundreds or thousands of dollars if that is easier.	yesno	During the past 6 months, did you receive any public assistance like unemployment, food stamps / TANF, subsidized housing, or supplemental security income?													C1511536, C5447469, C0679922
utilnonemplincomeyn	sup_health_service_utilization_economic_analysis		yesno	During the past 6 months, did you receive any other non-employment income sources like retirement, pension, alimony, child support, or interest?													C1511536, C5447469, C0679922
utilincomeunlawful	sup_health_service_utilization_economic_analysis		radio	During the past 6 months, outside of employment described above, did you receive any other income from activities that might get you into trouble or be against the law, like dealing, gambling, theft or fencing?	1, No | 2, Yes | 3, Prefer not to answer												C1511536, C5447469, C0679922
utilpublicassistamt	sup_health_service_utilization_economic_analysis		text	During the past 6 months, approximately how much money have you received from public assistance sources like unemployment, food stamps (TANF), subsidized housing, supplemental security income?			number				[utilpublicassistyn] = '1'						C1511536, C5447469, C0679922
utilnonemplincomeamt	sup_health_service_utilization_economic_analysis		text	During the past 6 months, approximately how much money have you received from other non-employment sources like retirement, pension, alimony, child support, interest?			number				[utilnonemplincomeyn] = '1'						C1511536, C5447469, C0679922
utilincomeunlawfulamt	sup_health_service_utilization_economic_analysis		text	During the past 6 months, outside of employment described above, how much money did you earn from activities that might get you into trouble or be against the law, like dealing, gambling, theft or fencing?			number				[utilincomeunlawful] = '2'						C1511536, C5447469, C0679922
utilmiles	sup_health_service_utilization_economic_analysis		text	During the past 6 months, how many miles do you usually travel for a health care visit (one-way)?			number										C1511536, C5447469, C0679922
utiltransport	sup_health_service_utilization_economic_analysis		radio	What mode of transportation do you usually use?	1, I drive myself | 2, Someone else drives me | 3, Taxi/Uber/Rideshare/Lyft | 4, Clinic van | 5, Bus | 6, Subway | 7, Walk | 8, Other												C1511536, C5447469, C0679922
utiltransportother	sup_health_service_utilization_economic_analysis		text	Other type of transportation (specify):							[utiltransport] = '8'						C1511536, C5447469, C0679922
utilcaregiverhrs	sup_health_service_utilization_economic_analysis		text	In a typical week during the past 6 months, how many hours have you required the use of a caregiver for your healthcare needs (e.g., babysitter or someone to travel with you to appointments)?			number										C1511536, C5447469, C0679922
utilmoneysubstanceuse	sup_health_service_utilization_economic_analysis		text	In a typical week during the past 6 months, approximately how much money did you spend on alcohol, tobacco, marijuana, and illegal drugs?			number										C1511536, C5447469, C0679922
utildayselecmonitor	sup_health_service_utilization_economic_analysis		text	During the past 6 months, how many days have you been on electronic monitoring?			number										C1511536, C5447469, C0679922
utildayshousearrest	sup_health_service_utilization_economic_analysis		text	During the past 6 months, how many days have you been on house arrest?			number										C1511536, C5447469, C0679922
utildaysjail	sup_health_service_utilization_economic_analysis		text	During the past 6 months, how many days have you been in jail?			number										C1511536, C5447469, C0679922
utildaysprison	sup_health_service_utilization_economic_analysis		text	During the past 6 months, how many days have you been in prison?													C1511536, C5447469, C0679922
utilcommsup	sup_health_service_utilization_economic_analysis		text	During the past 6 months, how many days have you been on any other kind of community supervision?			number										C1511536, C5447469, C0679922
utilparolemet	sup_health_service_utilization_economic_analysis		text	During the past 6 months, how many days have you met with your probation or parole officer?			number										C1511536, C5447469, C0679922
utilparoletrouble	sup_health_service_utilization_economic_analysis		text	During the past 6 months, how many days have you been in trouble with your probation or parole officer?			number										C1511536, C5447469, C0679922
imp_paindx	suppain_conditions_cms		checkbox	We are interested in finding out about pain conditions you have been diagnosed with/personally experienced. Please select all you have ever been diagnosed with or experienced:	1, Low back pain (chronic pain) | 2, Chronic neck pain | 3, Migraine | 4, Osteoarthritis | 5, Fibromyalgia | 6, Sickle cell disease | 7, Complex regional pain syndrome | 8, Cancer pain | 9, Shingles (Herpes Zoster) | 10, IBS (Irritable Bowel Syndrome) | 11, Trigeminal Neuralgia | 12, HIV/AIDS pain | 13, Viral hepatitis pain | 14, Vulvodynia | 15, Post-surgical pain | 16, Interstitial Cystitis (Ur…
copcs_clbp_diagnosis	suppain_conditions_cms		calc	Chronic low back pain	if([imp_paindx(1)] = 1, 1, 0)												@HIDDEN, C0457949
paindx_neck	suppain_conditions_cms		calc	Chronic neck pain	if([imp_paindx(2)] = 1, 1, 0)												@HIDDEN, C0746815
copcs_mitth_migraineflag	suppain_conditions_cms		calc	Migraine	if([imp_paindx(3)] = 1, 1, 0)												@HIDDEN, C0151293
paindx_osteoarthritis	suppain_conditions_cms		calc	Osteoarthritis	if([imp_paindx(4)] = 1, 1, 0)												@HIDDEN, C1384584
copcs_fm_diagnosis	suppain_conditions_cms		calc	Fibromyalgia	if([imp_paindx(5)] = 1, 1, 0)												@HIDDEN, C0016053
paindx_cell	suppain_conditions_cms		calc	Sickle cell disease	if([imp_paindx(6)] = 1, 1, 0)												@HIDDEN, C0002895
paindx_regional	suppain_conditions_cms		calc	CRPS	if([imp_paindx(7)] = 1, 1, 0)												@HIDDEN, C0458219
paindx_cancer	suppain_conditions_cms		calc	Cancer pain	if([imp_paindx(8)] = 1, 1, 0)												@HIDDEN, C0596240
paindx_shingles	suppain_conditions_cms		calc	Shingles (Herpes Zoster)	if([imp_paindx(9)] = 1, 1, 0)												@HIDDEN, C0019360
copcs_ibs_diagnosis	suppain_conditions_cms		calc	IBS (Irritable Bowel Syndrome)	if([imp_paindx(10)] = 1, 1, 0)												@HIDDEN, C0022104
paindx_trigeminal	suppain_conditions_cms		calc	Trigeminal Neuralgia	if([imp_paindx(11)] = 1, 1, 0)												@HIDDEN, C0040997
paindx_hiv	suppain_conditions_cms		calc	HIV/AIDS pain	if([imp_paindx(12)] = 1, 1, 0)												@HIDDEN, C0019682
paindx_hepatitis	suppain_conditions_cms		calc	Viral hepatitis pain	if([imp_paindx(13)] = 1, 1, 0)												@HIDDEN, C0042721
copcs_vvd_currentdiagnosis	suppain_conditions_cms		calc	Vulvodynia	if([imp_paindx(14)] = 1, 1, 0)												@HIDDEN, C0406670
paindx_postsurgical	suppain_conditions_cms		calc	Post-surgical pain	if([imp_paindx(15)] = 1, 1, 0)												@HIDDEN, C2074900
copcs_ucpps_diagnosis	suppain_conditions_cms		calc	Interstitial Cystitis (Urological Chronic Pelvic Pain Syndrome)	if([imp_paindx(16)] = 1, 1, 0)												@HIDDEN, C0282488, C0423703
copcs_mecfs_diagnosis	suppain_conditions_cms		calc	Chronic fatigue syndrome	if([imp_paindx(17)] = 1, 1, 0)												@HIDDEN, C00115674
paindx_pregnancy	suppain_conditions_cms		calc	Pregnancy related back pain	if([imp_paindx(18)] = 1, 1, 0)												@HIDDEN, C3839171
copcs_tmd_diagnosis	suppain_conditions_cms		calc	TMJ (Temporomandibular joint disorder)	if([imp_paindx(19)] = 1, 1, 0)												@HIDDEN, C0039496
copcs_endo_diagnosis	suppain_conditions_cms		calc	Endometriosis	if([imp_paindx(20)] = 1, 1, 0)												@HIDDEN, C0014175
paindx_pelvic	suppain_conditions_cms		calc	Chronic pelvic pain	if([imp_paindx(21)] = 1, 1, 0)												@HIDDEN, C1536168
paindx_dmneuropathy	suppain_conditions_cms		calc	Diabetic peripheral neuropathy	if([imp_paindx(22)] = 1, 1, 0)												@HIDDEN, C0740447
paindx_ra	suppain_conditions_cms		calc	Rheumatoid arthritis	if([imp_paindx(23)] = 1, 1, 0)												@HIDDEN, C0003873
paindx_lupus	suppain_conditions_cms		calc	Lupus arthritis	if([imp_paindx(24)] = 1, 1, 0)												@HIDDEN, C0521513
paindx_otherarth	suppain_conditions_cms		calc	Other inflammatory arthritides	if([imp_paindx(25)] = 1, 1, 0)												@HIDDEN, C0029644
paindx_limb	suppain_conditions_cms		calc	Phantom limb pain	if([imp_paindx(26)] = 1, 1, 0)												@HIDDEN, C4048296
paindx_otherneurop	suppain_conditions_cms		calc	Other neuropathy	if([imp_paindx(27)] = 1, 1, 0)												@HIDDEN, C2053638
paindx_myofascial	suppain_conditions_cms		calc	Myofascial pain	if([imp_paindx(28)] = 1, 1, 0)												@HIDDEN, C0027073
paindx_chrpainsynd	suppain_conditions_cms		calc	Chronic pain syndrome	if([imp_paindx(29)] = 1, 1, 0)												@HIDDEN, C1298685
paindx_widespread	suppain_conditions_cms		calc	Chronic widespread pain	if([imp_paindx(30)] = 1, 1, 0)												@HIDDEN, C3178789
paindx_dental	suppain_conditions_cms		calc	Orofacial (dental) pain, dental abscess, or chronic tooth pain	if([imp_paindx(31)] = 1, 1, 0)												@HIDDEN, C4546211
copcs_mitth_tensionheadach	suppain_conditions_cms		calc	Tension headache	if([imp_paindx(32)] = 1, 1, 0)												@HIDDEN, C0033893
oa_joint	suppain_conditions_cms		checkbox	Where is your osteoarthritis pain located?	1, shoulder | 2, knee | 3, hip | 4, ankle/foot | 5, elbow | 6, wrist	Select all that apply					[imp_paindx(4)] = '1'
paindx_osteo_shoulder	suppain_conditions_cms		calc	shoulder	if([oa_joint(1)] = 1, 1, 0)												@HIDDEN, C2893968
paindx_osteo_knee	suppain_conditions_cms		calc	knee	if([oa_joint(2)] = 1, 1, 0)												@HIDDEN, C2893931
paindx_osteo_hip	suppain_conditions_cms		calc	hip	if([oa_joint(3)] = 1, 1, 0)												@HIDDEN, C2893909
paindx_osteo_ankle	suppain_conditions_cms		calc	ankle/foot	if([oa_joint(4)] = 1, 1, 0)												@HIDDEN, C2893979
paindx_osteo_elbow	suppain_conditions_cms		calc	elbow	if([oa_joint(5)] = 1, 1, 0)												@HIDDEN, C2893971
paindx_osteo_wrist	suppain_conditions_cms		calc	wrist	if([oa_joint(6)] = 1, 1, 0)												@HIDDEN, C2893972
imp_staff_enroll_date	impowr_staff_survey		text	Date of enrollment			date_mdy
impd_staff_ethnic	impowr_staff_survey		radio	Are you of Hispanic, Latino, or Spanish origin?	0, Not Hispanic or Latino | 1, Yes Hispanic or Latino | 2, Unknown | 3, Decline to answer												C0011292, C5441846
impd_staff_race	impowr_staff_survey		checkbox	What is your race?	1, White | 2, Black/African American | 3, American Indian or Alaska Native | 4, Asian | 5, Native Hawaiian or Other Pacific Islander | 6, Some other race | 7, Unknown | 8, Prefer not to answer	Select all that apply											C0011292
impdrace_staff_white	impowr_staff_survey		calc	White	if([impd_staff_race(1)] = 1, 1, 0)												@HIDDEN, C0011292, C0007457
impdrace_staff_bl_aa	impowr_staff_survey		calc	Black/African American	if([impd_staff_race(2)] = 1, 1, 0)												C0011292, C5441680, @HIDDEN
impdrace_staff_ai_an	impowr_staff_survey		calc	American Indian or Alaska Native	if([impd_staff_race(3)] = 1, 1, 0)												C0011292, C1515945, @HIDDEN
impdrace_staff_asian	impowr_staff_survey		calc	Asian	if([impd_staff_race(4)] = 1, 1, 0)												@HIDDEN, C0011292, C0078988
impdrace_staff_nh_pi	impowr_staff_survey		calc	Native Hawaiian or Other Pacific Islander	if([impd_staff_race(5)] = 1, 1, 0)												@HIDDEN, C0011292, C1513907
impdrace_staff_other	impowr_staff_survey		calc	Some other race	if([impd_staff_race(6)] = 1, 1, 0)												@HIDDEN, C0011292
impdrace_staff_unkn	impowr_staff_survey		calc	Unknown	if([impd_staff_race(7)] = 1, 1, 0)												@HIDDEN, C0011292
impdrace_staff_not_rep	impowr_staff_survey		calc	Prefer not to answer	if([impd_staff_race(8)] = 1, 1, 0)												@HIDDEN,C0011292
impdrace_staff_othertxt	impowr_staff_survey		text	Some other race (SPECIFY)							[impdrace_staff_other] = '1'
impdgenid_staff	impowr_staff_survey		checkbox	Gender Identity - Do you think of yourself as . . .	1, Male | 2, Female | 3, Transgender man/trans man/female-to-male (FTM) | 4, Transgender woman/trans woman/male-to-female (MTF) | 5, Genderqueer | 6, Nonbinary | 7, Agender | 8, Gender Fluid | 9, Some other gender | 10, Prefer not to answer	Select all that apply											C0011292
impdgenid_staff_male	impowr_staff_survey		calc	Male	if([impdgenid_staff(1)] = 1, 1, 0)												@HIDDEN, C0011292, C0086582
impdgenid_staff_female	impowr_staff_survey		calc	Female	if([impdgenid_staff(2)] = 1, 1, 0)												@HIDDEN, C0011292, C0086287
impdgenid_staff_transman	impowr_staff_survey		calc	Transgender man/trans man/female-to-male (FTM)	if([impdgenid_staff(3)] = 1, 1, 0)												@HIDDEN, C0011292, C1319928
impdgenid_staff_transwoman	impowr_staff_survey		calc	Transgender woman/trans woman/male-to-female (MTF)	if([impdgenid_staff(4)] = 1, 1, 0)												@HIDDEN, C0011292, C1319927
impdgenid_staff_genqueer	impowr_staff_survey		calc	Genderqueer	if([impdgenid_staff(5)] = 1, 1, 0)												@HIDDEN, C0011292, C3887376
impdgenid_staff_nonbinary	impowr_staff_survey		calc	Nonbinary	if([impdgenid_staff(6)] = 1, 1, 0)												@HIDDEN, C0011292, C0563024
impdgenid_staff_agender	impowr_staff_survey		calc	Agender	if([impdgenid_staff(7)] = 1, 1, 0)												@HIDDEN, C0011292, C0563024
impdgenid_staff_genfluid	impowr_staff_survey		calc	Gender Fluid	if([impdgenid_staff(8)] = 1, 1, 0)												@HIDDEN, C0011292, C0563024
impdgenid_staff_other	impowr_staff_survey		calc	Some other gender	if([impdgenid_staff(9)] = 1, 1, 0)												@HIDDEN, C0011292, C0563024
impdgenid_staff_not_rep	impowr_staff_survey		calc	Prefer not to answer	if([impdgenid_staff(10)] = 1, 1, 0)												@HIDDEN, C0011292
impdgenid_staff_othertxt	impowr_staff_survey		text	Please specify for gender category							[impdgenid_staff(9)] = '1'						C0563024, C0011292
imp_staff_job	impowr_staff_survey		radio	Which of the following best describes your job?	1, Behavioral treatment provider | 2, Administrative staff | 3, Nurse staff | 4, Nurse Practitioner or Physician Assistant | 5, Physician | 6, Clinical/Program Administrator | 7, Peer support staff | 8, Pharmacist | 9, Social Worker | 10, Medical Assistant | 11, Case Manager | 12, Other
imp_staff_othertxt	impowr_staff_survey		text	Please describe:							[imp_staff_job(12)] = '1'
imp_staff_physspec	impowr_staff_survey		checkbox	What is your physician specialty?	1, Primary care/Internal Medicine/Family Medicine | 2, Addiction Medicine | 3, Pain Management | 4, Psychiatry or Addiction Psychiatry | 5, Other (please specify)						[imp_staff_job(5)] = '1'
imp_staff_physspec_other	impowr_staff_survey		text	Please describe:							[imp_staff_physspec(5)] = '1'
imp_staff_cert_addx	impowr_staff_survey		radio	What is your current certification status in the addiction treatment?	1, Not certified or licensed | 2, Currently certified or licensed | 3, Previously certified or licensed, not now | 4, Intern/Trainee						[imp_staff_job] = '1' and [imp_staff_job] = '4' and [imp_staff_job] = '5' and [imp_staff_job] = '12'
imp_staff_cert_pain	impowr_staff_survey		radio	What is your current certification status in the pain treatment?	1, Not certified or licensed | 2, Currently certified or licensed | 3, Previously certified or licensed, not now | 4, Intern/Trainee						[imp_staff_job] = '1' and [imp_staff_job] = '5' and [imp_staff_job] = '4' and [imp_staff_job] = '12'
imp_staff_addx_exp	impowr_staff_survey		radio	How much experience do you have treating addiction?	1, 0-6 months | 2, 6-11 months | 3, 1 to 3 years | 4, 3 to 5 years | 5, over 5 years						[imp_staff_job] = '1' and [imp_staff_job] = '3' and [imp_staff_job] = '4' and [imp_staff_job] = '5' and [imp_staff_job] = '7' and [imp_staff_job] = '10' and [imp_staff_job] = '12'
imp_staff_pain_exp	impowr_staff_survey		radio	How much experience do you have treating pain?	1, 0-6 months | 2, 6-11 months | 3, 1 to 3 years | 4, 3 to 5 years | 5, over 5 years						[imp_staff_job] = '1' and [imp_staff_job] = '3' and [imp_staff_job] = '4' and [imp_staff_job] = '5' and [imp_staff_job] = '7' and [imp_staff_job] = '10' and [imp_staff_job] = '12'
imp_staff_emplength	impowr_staff_survey		radio	How long have you been in your current employment position?	1, 0-6 months | 2, 6-11 months | 3, 1 to 3 years | 4, 3 to 5 years | 5, over 5 years
imp_staff_clientload	impowr_staff_survey		radio	If you see clients, how many clients are on your treatment caseload?	1, 1-10 | 2, 11-20 | 3, 21-30 | 4, 31-40 | 5, more than 40 | 6, Not applicable
imp_staff_panel_addx	impowr_staff_survey		text	If you have a patient panel, what percentage of your patients have addiction?			number	0	100		[imp_staff_job] = '1' and [imp_staff_job] = '4' and [imp_staff_job] = '5' and [imp_staff_job] = '7' and [imp_staff_job] = '8' and [imp_staff_job] = '11'
imp_staff_panel_pain	impowr_staff_survey		text	if you have a patient panel, what percentage of your patients have chronic pain?			number	0	100		[imp_staff_job] = '12' and [imp_staff_job] = '8' and [imp_staff_job] = '5' and [imp_staff_job] = '7' and [imp_staff_job] = '4' and [imp_staff_job] = '1'

## Sheet: Sheet1
GED or equivalent	Meas Value	LOINC	LA15619-2	45881673
