# Supplementary material for: Breaking Digital Health Barriers Through a Large Language Model–Based Tool for Automated Observational Medical Outcomes Partnership Mapping: Development and Validation Study
Source: J Med Internet Res. 2025 May 15;27:e69004. doi: 10.2196/69004 (PMC12123247; doi:10.2196/69004)
Supplement: Multimedia Appendix 2 [file jmir_v27i1e69004_app2.zip › IMPOWR-R24-REDCap-to-OMOP-main/backend/work/input/ScanReport.xlsx]

## Sheet: Field Overview
Table

## Sheet: Table Overview
Table

## Sheet: 0_IMPOWRREDCapLibrary_DataDicti
Variable / Field Name

## Sheet: _
Key
