# Supplementary material for: Breaking Digital Health Barriers Through a Large Language Model–Based Tool for Automated Observational Medical Outcomes Partnership Mapping: Development and Validation Study
Source: J Med Internet Res. 2025 May 15;27:e69004. doi: 10.2196/69004 (PMC12123247; doi:10.2196/69004)
Supplement: Multimedia Appendix 2 [file jmir_v27i1e69004_app2.zip › IMPOWR-R24-REDCap-to-OMOP-main/backend/work/input/test.csv]

Variable / Field Name	Form Name	Section Header	Field Type	Field Label	Choices, Calculations, OR Slider Labels	Field Note	Text Validation Type OR Show Slider Number	Text Validation Min	Text Validation Max	Identifier?	Branching Logic (Show field only if...)	Required Field?	Custom Alignment	Question Number (surveys only)	Matrix Group Name	Matrix Ranking?	Field Annotation	OMOP concept_name	domain_id	vocabulary_id	standard_concept	concept_code	concept_id
imp_enroll_date	impowr_demographics		text	Date of enrollment			date_mdy
impd_brthdtc	impowr_demographics		text	What is your birth date?			date_mdy			y							C0421451, C0011292, @HIDEBUTTON
impd_ethnic	impowr_demographics		radio	Are you of Hispanic, Latino, or Spanish origin?	0, Not Hispanic or Latino | 1, Yes Hispanic or Latino | 2, Unknown | 3, Decline to answer												C0011292, C5441846	Hispanic or Latino Not Hispanic or Latino Unknown Decline to answer	Ethnicity Ethnicity Meas Value Meas Value	Ethnicity Ethnicity Meas Value Meas Value	S S S S	Hispanic Not Hispanic LA4489-6 LA27922-6	38003563 38003564 45877986 36210418
impdrace_bl_aa	impowr_demographics		calc	Black/African American	if([impd_race(2)] = 1, 1, 0)												C0011292, C5441680, @HIDDEN	Black or African American	Race	Race	S	3	8516
impd_brthdtc	impowr_demographics		text	What is your birth date?			date_mdy			y							C0421451, C0011292, @HIDEBUTTON
imp_age	impowr_demographics		calc	Age (yrs)	datediff([impd_brthdtc], [imp_enroll_date], "y", "mdy")												@HIDDEN
impd_ethnic	impowr_demographics		radio	Are you of Hispanic, Latino, or Spanish origin?	0, Not Hispanic or Latino | 1, Yes Hispanic or Latino | 2, Unknown | 3, Decline to answer												C0011292, C5441846	Hispanic or Latino Not Hispanic or Latino Unknown Decline to answer	Ethnicity Ethnicity Meas Value Meas Value	Ethnicity Ethnicity Meas Value Meas Value	S S S S	Hispanic Not Hispanic LA4489-6 LA27922-6	38003563 38003564 45877986 36210418
pegpainpastwkgenrlactscl	peg_pain_screening_tool	Select the one number that describes your pain interfering with your general activity. Use the scale of 0 = Does not interfere and 10 = Completely interferes.	radio	What number best describes how, during the past week, pain has interfered with your general activity?	0, 0 | 1, 1 | 2, 2 | 3, 3 | 4, 4 | 5, 5 | 6, 6 | 7, 7 | 8, 8 | 9, 9 | 10, 10												C0150055, C4740017, C4740014
pegoverallscore	peg_pain_screening_tool		calc	PEG - overall score	mean([pegavgpainpastweekscl], [pegpainpastwkenjoylifescl], [pegpainpastwkgenrlactscl])												C4740016, C0150055, C0150055, @HIDDEN
mbodycp	michigan_body_map_image_chronic_pain		checkbox	@IMAGEMAP=MBODY	0, MFace | 1, MRJaw | 2, MLJaw | 3, MRChest | 4, MLChest | 5, MRUpArm | 6, MLUpArM | 7, MRElbw | 8, MLElbw | 9, MRLowArm | 10, MLLowArm | 11, MRHand | 12, MLHand | 13, MAbdomen | 14, MPelvis | 15, MRGroin | 16, MLGroin | 17, MRUpLeg | 18, MLUpLeg | 19, MRKnee | 20, MLKnee | 21, MRLowLeg | 22, MLLowLeg | 23, MRFoot | 24, MLFoot | 25, MHead | 26, MNeck | 27, MLShldr | 28, MRShldr | 29, MUpBack | 30…												@IMAGEMAP=MBODY
