# Supplementary material for: Breaking Digital Health Barriers Through a Large Language Model–Based Tool for Automated Observational Medical Outcomes Partnership Mapping: Development and Validation Study
Source: J Med Internet Res. 2025 May 15;27:e69004. doi: 10.2196/69004 (PMC12123247; doi:10.2196/69004)
Supplement: Multimedia Appendix 2 [file jmir_v27i1e69004_app2.zip › IMPOWR-R24-REDCap-to-OMOP-main/docs/ccc19.rake]

namespace :redcap2omop do
  namespace :setup do
    namespace :ccc19 do
      desc 'setup CCC19 project'
      task project: :environment do  |t, args|
        redcap_project = Redcap2omop::RedcapProject.where(project_id: 0 , name: 'CCC19', api_import: false).first_or_create
        file_name = 'CCC19_DataDictionary.csv'
        # file_location = "#{Rails.root}/lib/setup/data/data_dictionaries/"
        file_location = "#{Redcap2omop::Engine.root}/lib/setup/data/data_dictionaries/"
        data_dictionary = File.read("#{file_location}#{file_name}")
        data_dictionary[0]=''
        File.write("#{file_location}CCC19_DataDictionary_clean.csv", data_dictionary)
      end

      desc "setup mappings for CCC19"
      task maps: :environment do  |t, args|
        redcap_project          = Redcap2omop::RedcapProject.where(name: 'CCC19').first
        redcap_data_dictionary  = Redcap2omop::RedcapDataDictionary.find(redcap_project.redcap_data_dictionaries.maximum(:id))

        Redcap2omop::RedcapVariableMap.joins(:redcap_variable).where('redcap2omop_redcap_variables.redcap_data_dictionary_id = ?', redcap_data_dictionary.id).destroy_all
        Redcap2omop::RedcapVariableChoiceMap.joins(redcap_variable_choice: :redcap_variable).where('redcap2omop_redcap_variables.redcap_data_dictionary_id = ?', redcap_data_dictionary.id).destroy_all
        Redcap2omop::RedcapVariableChildMap.joins(:redcap_variable).where('redcap2omop_redcap_variables.redcap_data_dictionary_id = ?', redcap_data_dictionary.id).destroy_all
        Redcap2omop::RedcapDerivedDate.joins(:base_date_redcap_variable).where('redcap2omop_redcap_variables.redcap_data_dictionary_id = ?', redcap_data_dictionary.id).destroy_all

        #redcap_variable
        redcap_variable = Redcap2omop::RedcapVariable.where(name: 'record_id', redcap_data_dictionary_id: redcap_data_dictionary.id).first
        omop_column = Redcap2omop::OmopColumn.joins(:omop_table).where("redcap2omop_omop_tables.name = 'person' AND redcap2omop_omop_columns.name = 'person_source_value'").first
        redcap_variable.build_redcap_variable_map(omop_column_id: omop_column.id, map_type: Redcap2omop::RedcapVariableMap::REDCAP_VARIABLE_MAP_MAP_TYPE_OMOP_COLUMN)
        redcap_variable.curation_status = Redcap2omop::RedcapVariable::REDCAP_VARIABLE_CURATION_STATUS_MAPPED
        redcap_variable.save!

        #redcap_derived_date
        base_date_redcap_variable = Redcap2omop::RedcapVariable.where(name: 'ts_0', redcap_data_dictionary_id: redcap_data_dictionary.id).first
        base_date_redcap_variable.curation_status = Redcap2omop::RedcapVariable::REDCAP_VARIABLE_CURATION_STATUS_SKIPPED
        base_date_redcap_variable.save!

        offset_redcap_variable = Redcap2omop::RedcapVariable.where(name: 'covid_19_dx_interval', redcap_data_dictionary_id: redcap_data_dictionary.id).first
        offset_redcap_variable.curation_status = Redcap2omop::RedcapVariable::REDCAP_VARIABLE_CURATION_STATUS_SKIPPED
        offset_redcap_variable.save!

        redcap_variable_choices = {}
        redcap_variable_choices['Within the past week'] = 4
        redcap_variable_choices['Within the past 1 to 2 weeks'] = 11
        redcap_variable_choices['Within the past 2 to 4 weeks'] = 21
        redcap_variable_choices['Within the past 4 to 8 weeks'] = 42
        redcap_variable_choices['Within the past 8 to 12 weeks'] = 70
        redcap_variable_choices['Within the past 3 to 6 months'] = 135
        redcap_variable_choices['More than 6 months ago'] = 270
        redcap_variable_choices['Within the past 6 to 9 months'] = 225
        redcap_variable_choices['Within the past 9 to 12 months'] = 315
        redcap_variable_choices['More than 12 months ago'] = 450

        # name: 'COVID-19 Diagnosis'
        redcap_derived_date_diagnosis_covid19 = Redcap2omop::RedcapDerivedDate.where(redcap_data_dictionary_id: redcap_data_dictionary.id, name: 'COVID-19 Diagnosis', base_date_redcap_variable: base_date_redcap_variable, offset_redcap_variable: offset_redcap_variable).first_or_create

        redcap_variable_choices.each do |k,v|
          redcap_variable_choice = Redcap2omop::RedcapVariableChoice.where(redcap_variable_id: offset_redcap_variable.id, choice_description: k).first
          redcap_derived_date_diagnosis_covid19.redcap_derived_date_choice_offset_mappings.build(redcap_variable_choice: redcap_variable_choice,  offset_days: v)
        end
        redcap_derived_date_diagnosis_covid19.save!

        #redcap_variable
        redcap_variable = Redcap2omop::RedcapVariable.where(name: 'inclusion_yn', redcap_data_dictionary_id: redcap_data_dictionary.id).first
        redcap_variable.curation_status = Redcap2omop::RedcapVariable::REDCAP_VARIABLE_CURATION_STATUS_SKIPPED
        redcap_variable.save!

        #redcap_variable
        redcap_variable = Redcap2omop::RedcapVariable.where(name: 'exclude', redcap_data_dictionary_id: redcap_data_dictionary.id).first
        redcap_variable.curation_status = Redcap2omop::RedcapVariable::REDCAP_VARIABLE_CURATION_STATUS_SKIPPED
        redcap_variable.save!

        #redcap_variable
        redcap_variable = Redcap2omop::RedcapVariable.where(name: 'previous_report', redcap_data_dictionary_id: redcap_data_dictionary.id).first
        redcap_variable.curation_status = Redcap2omop::RedcapVariable::REDCAP_VARIABLE_CURATION_STATUS_SKIPPED
        redcap_variable.save!

        #redcap_variable
        redcap_variable = Redcap2omop::RedcapVariable.where(name: 'this_registry', redcap_data_dictionary_id: redcap_data_dictionary.id).first
        redcap_variable.curation_status = Redcap2omop::RedcapVariable::REDCAP_VARIABLE_CURATION_STATUS_SKIPPED
        redcap_variable.save!

        #redcap_variable
        redcap_variable = Redcap2omop::RedcapVariable.where(name: 'registry_other', redcap_data_dictionary_id: redcap_data_dictionary.id).first
        redcap_variable.curation_status = Redcap2omop::RedcapVariable::REDCAP_VARIABLE_CURATION_STATUS_SKIPPED
        redcap_variable.save!

        #redcap_variable
        redcap_variable = Redcap2omop::RedcapVariable.where(name: 'ccc19', redcap_data_dictionary_id: redcap_data_dictionary.id).first
        redcap_variable.curation_status = Redcap2omop::RedcapVariable::REDCAP_VARIABLE_CURATION_STATUS_SKIPPED
        redcap_variable.save!

        #redcap_variable
        redcap_variable = Redcap2omop::RedcapVariable.where(name: 'ccc19_exclude', redcap_data_dictionary_id: redcap_data_dictionary.id).first
        redcap_variable.curation_status = Redcap2omop::RedcapVariable::REDCAP_VARIABLE_CURATION_STATUS_SKIPPED
        redcap_variable.save!

        #redcap_variable
        redcap_variable = Redcap2omop::RedcapVariable.where(name: 'ccc19_exclude_2', redcap_data_dictionary_id: redcap_data_dictionary.id).first
        redcap_variable.curation_status = Redcap2omop::RedcapVariable::REDCAP_VARIABLE_CURATION_STATUS_SKIPPED
        redcap_variable.save!

        #redcap_variable
        redcap_variable = Redcap2omop::RedcapVariable.where(name: 'ccc19_institution', redcap_data_dictionary_id: redcap_data_dictionary.id).first
        redcap_variable.curation_status = Redcap2omop::RedcapVariable::REDCAP_VARIABLE_CURATION_STATUS_SKIPPED
        redcap_variable.save!

        #redcap_variable
        redcap_variable = Redcap2omop::RedcapVariable.where(name: 'timing_of_report', redcap_data_dictionary_id: redcap_data_dictionary.id).first
        redcap_variable.curation_status = Redcap2omop::RedcapVariable::REDCAP_VARIABLE_CURATION_STATUS_SKIPPED
        redcap_variable.save!

        #redcap_variable
        #NCD latest phenotype
        #https://urldefense.com/v3/__https://github.com/National-COVID-Cohort-Collaborative/Phenotype_Data_Acquisition/wiki/Latest-Phenotype__;!!GA8Xfdg!07Qms8_YQAkDhCfuRgGCbrQn046T7en8mVlOrpGJwt75ry8I3U7eiIRlmoId5bUKz12k-nGL6go5swNr2k7b6MCONsEXN74z0A$ 
        redcap_variable = Redcap2omop::RedcapVariable.where(name: 'dx_year', redcap_data_dictionary_id: redcap_data_dictionary.id).first
        redcap_variable.build_redcap_variable_map(concept_id: Redcap2omop::Concept.where(domain_id: 'Condition', vocabulary_id: 'SNOMED', concept_code: '840539006').first.concept_id, map_type: Redcap2omop::RedcapVariableMap::REDCAP_VARIABLE_MAP_MAP_TYPE_OMOP_CONCEPT)
        redcap_variable.curation_status = Redcap2omop::RedcapVariable::REDCAP_VARIABLE_CURATION_STATUS_MAPPED
        omop_column = Redcap2omop::OmopColumn.joins(:omop_table).where("redcap2omop_omop_tables.name = 'condition_occurrence' AND redcap2omop_omop_columns.name = 'condition_start_date'").first
        redcap_variable.redcap_variable_child_maps.build(redcap_derived_date: redcap_derived_date_diagnosis_covid19, omop_column: omop_column, map_type: Redcap2omop::RedcapVariableChildMap::REDCAP_VARIABLE_CHILD_MAP_MAP_TYPE_REDCAP_DERIVED_DATE)
        redcap_variable.save!

        #redcap_variable
        redcap_variable = Redcap2omop::RedcapVariable.where(name: 'hcw_screen', redcap_data_dictionary_id: redcap_data_dictionary.id).first
        redcap_variable.curation_status = Redcap2omop::RedcapVariable::REDCAP_VARIABLE_CURATION_STATUS_SKIPPED
        redcap_variable.save!

        #redcap_variable
        redcap_variable = Redcap2omop::RedcapVariable.where(name: 'hcw_exclude', redcap_data_dictionary_id: redcap_data_dictionary.id).first
        redcap_variable.curation_status = Redcap2omop::RedcapVariable::REDCAP_VARIABLE_CURATION_STATUS_SKIPPED
        redcap_variable.save!

        #redcap_variable
        redcap_variable = Redcap2omop::RedcapVariable.where(name: 'location', redcap_data_dictionary_id: redcap_data_dictionary.id).first
        redcap_variable.curation_status = Redcap2omop::RedcapVariable::REDCAP_VARIABLE_CURATION_STATUS_SKIPPED
        redcap_variable.save!

        #redcap_variable
        redcap_variable = Redcap2omop::RedcapVariable.where(name: 'intl_stop', redcap_data_dictionary_id: redcap_data_dictionary.id).first
        redcap_variable.curation_status = Redcap2omop::RedcapVariable::REDCAP_VARIABLE_CURATION_STATUS_SKIPPED
        redcap_variable.save!

        # form "patient_demographics"
        #redcap_variable
        redcap_variable = Redcap2omop::RedcapVariable.where(name: 'ts_1', redcap_data_dictionary_id: redcap_data_dictionary.id).first
        redcap_variable.curation_status = Redcap2omop::RedcapVariable::REDCAP_VARIABLE_CURATION_STATUS_SKIPPED
        redcap_variable.save!

        #redcap_variable
        redcap_variable = Redcap2omop::RedcapVariable.where(name: 'local_id', redcap_data_dictionary_id: redcap_data_dictionary.id).first
        redcap_variable.curation_status = Redcap2omop::RedcapVariable::REDCAP_VARIABLE_CURATION_STATUS_SKIPPED
        redcap_variable.save!

        #redcap_variable
        redcap_variable = Redcap2omop::RedcapVariable.where(name: 'patient_id', redcap_data_dictionary_id: redcap_data_dictionary.id).first
        redcap_variable.curation_status = Redcap2omop::RedcapVariable::REDCAP_VARIABLE_CURATION_STATUS_SKIPPED
        redcap_variable.save!

        #redcap_variable
        # come back
        # add support for derived numbers
        redcap_variable = Redcap2omop::RedcapVariable.where(name: 'age', redcap_data_dictionary_id: redcap_data_dictionary.id).first
        redcap_variable.curation_status = Redcap2omop::RedcapVariable::REDCAP_VARIABLE_CURATION_STATUS_SKIPPED
        redcap_variable.save!

        #redcap_variable
        redcap_variable = Redcap2omop::RedcapVariable.where(name: 'peds_contact', redcap_data_dictionary_id: redcap_data_dictionary.id).first
        redcap_variable.curation_status = Redcap2omop::RedcapVariable::REDCAP_VARIABLE_CURATION_STATUS_SKIPPED
        redcap_variable.save!

        #redcap_variable
        # come back
        # add support for derived numbers
        redcap_variable = Redcap2omop::RedcapVariable.where(name: 'age_exact', redcap_data_dictionary_id: redcap_data_dictionary.id).first
        redcap_variable.curation_status = Redcap2omop::RedcapVariable::REDCAP_VARIABLE_CURATION_STATUS_SKIPPED
        redcap_variable.save!

        #redcap_variable
        redcap_variable = Redcap2omop::RedcapVariable.where(name: 'gender', redcap_data_dictionary_id: redcap_data_dictionary.id).first
        omop_column = Redcap2omop::OmopColumn.joins(:omop_table).where("redcap2omop_omop_tables.name = 'person' AND redcap2omop_omop_columns.name = 'gender_concept_id'").first
        redcap_variable.build_redcap_variable_map(omop_column_id: omop_column.id, map_type: Redcap2omop::RedcapVariableMap::REDCAP_VARIABLE_MAP_MAP_TYPE_OMOP_COLUMN)
        redcap_variable.curation_status = Redcap2omop::RedcapVariable::REDCAP_VARIABLE_CURATION_STATUS_SKIPPED
        redcap_variable.save!

        redcap_variable_choice = redcap_variable.redcap_variable_choices.where(choice_description: 'Female').first
        redcap_variable_choice.build_redcap_variable_choice_map(concept_id: Redcap2omop::Concept.where(domain_id: 'Gender', concept_code: 'F').first.concept_id, map_type: Redcap2omop::RedcapVariableChoiceMap::REDCAP_VARIABLE_CHOICE_MAP_MAP_TYPE_OMOP_CONCEPT)
        redcap_variable_choice.curation_status = Redcap2omop::RedcapVariableChoice::REDCAP_VARIABLE_CHOICE_CURATION_STATUS_MAPPED
        redcap_variable_choice.save!

        redcap_variable_choice = redcap_variable.redcap_variable_choices.where(choice_description: 'Male').first
        redcap_variable_choice.build_redcap_variable_choice_map(concept_id: Redcap2omop::Concept.where(domain_id: 'Gender', concept_code: 'M').first.concept_id, map_type: Redcap2omop::RedcapVariableChoiceMap::REDCAP_VARIABLE_CHOICE_MAP_MAP_TYPE_OMOP_CONCEPT)
        redcap_variable_choice.curation_status = Redcap2omop::RedcapVariableChoice::REDCAP_VARIABLE_CHOICE_CURATION_STATUS_MAPPED
        redcap_variable_choice.save!

        redcap_variable_choice = redcap_variable.redcap_variable_choices.where(choice_description: 'Prefer not to say').first
        redcap_variable_choice.build_redcap_variable_choice_map(concept_id: 0, map_type: Redcap2omop::RedcapVariableChoiceMap::REDCAP_VARIABLE_CHOICE_MAP_MAP_TYPE_OMOP_CONCEPT)
        redcap_variable_choice.curation_status = Redcap2omop::RedcapVariableChoice::REDCAP_VARIABLE_CHOICE_CURATION_STATUS_MAPPED
        redcap_variable_choice.save!

        redcap_variable_choice = redcap_variable.redcap_variable_choices.where(choice_description: 'Other').first
        redcap_variable_choice.build_redcap_variable_choice_map(concept_id: 0, map_type: Redcap2omop::RedcapVariableChoiceMap::REDCAP_VARIABLE_CHOICE_MAP_MAP_TYPE_OMOP_CONCEPT)
        redcap_variable_choice.curation_status = Redcap2omop::RedcapVariableChoice::REDCAP_VARIABLE_CHOICE_CURATION_STATUS_MAPPED
        redcap_variable_choice.save!

        #redcap_variable
        # come back
        # figure out how to support tracking countries
        redcap_variable = Redcap2omop::RedcapVariable.where(name: 'country_of_patient_residen', redcap_data_dictionary_id: redcap_data_dictionary.id).first
        redcap_variable.curation_status = Redcap2omop::RedcapVariable::REDCAP_VARIABLE_CURATION_STATUS_SKIPPED
        redcap_variable.save!

        #redcap_variable
        # come back
        # figure out how to support tracking states
        redcap_variable = Redcap2omop::RedcapVariable.where(name: 'state_of_patient_residence', redcap_data_dictionary_id: redcap_data_dictionary.id).first
        redcap_variable.curation_status = Redcap2omop::RedcapVariable::REDCAP_VARIABLE_CURATION_STATUS_SKIPPED
        redcap_variable.save!

        #redcap_variable
        # come back
        # figure out how to support tracking cities
        redcap_variable = Redcap2omop::RedcapVariable.where(name: 'city', redcap_data_dictionary_id: redcap_data_dictionary.id).first
        redcap_variable.curation_status = Redcap2omop::RedcapVariable::REDCAP_VARIABLE_CURATION_STATUS_SKIPPED
        redcap_variable.save!

        #redcap_variable
        redcap_variable = Redcap2omop::RedcapVariable.where(name: 'facility', redcap_data_dictionary_id: redcap_data_dictionary.id).first
        redcap_variable.curation_status = Redcap2omop::RedcapVariable::REDCAP_VARIABLE_CURATION_STATUS_SKIPPED
        redcap_variable.save!

        #redcap_variable
        redcap_variable = Redcap2omop::RedcapVariable.where(name: 'more_demographics', redcap_data_dictionary_id: redcap_data_dictionary.id).first
        redcap_variable.curation_status = Redcap2omop::RedcapVariable::REDCAP_VARIABLE_CURATION_STATUS_SKIPPED
        redcap_variable.save!

        #redcap_variable
        redcap_variable = Redcap2omop::RedcapVariable.where(name: 'race', redcap_data_dictionary_id: redcap_data_dictionary.id).first
        omop_column = Redcap2omop::OmopColumn.joins(:omop_table).where("redcap2omop_omop_tables.name = 'person' AND redcap2omop_omop_columns.name = 'race_concept_id'").first
        redcap_variable.build_redcap_variable_map(omop_column_id: omop_column.id, map_type: Redcap2omop::RedcapVariableMap::REDCAP_VARIABLE_MAP_MAP_TYPE_OMOP_COLUMN)
        redcap_variable.curation_status = Redcap2omop::RedcapVariable::REDCAP_VARIABLE_CURATION_STATUS_SKIPPED
        redcap_variable.save!

        redcap_variable_choice = redcap_variable.redcap_variable_choices.where(choice_description: 'American Indian/Alaska Native').first
        redcap_variable_choice.build_redcap_variable_choice_map(concept_id: Redcap2omop::Concept.where(domain_id: 'Race', concept_code: '1').first.concept_id, map_type: Redcap2omop::RedcapVariableChoiceMap::REDCAP_VARIABLE_CHOICE_MAP_MAP_TYPE_OMOP_CONCEPT)
        redcap_variable_choice.curation_status = Redcap2omop::RedcapVariableChoice::REDCAP_VARIABLE_CHOICE_CURATION_STATUS_MAPPED
        redcap_variable_choice.save!

        redcap_variable_choice = redcap_variable.redcap_variable_choices.where(choice_description: 'Asian').first
        redcap_variable_choice.build_redcap_variable_choice_map(concept_id: Redcap2omop::Concept.where(domain_id: 'Race', concept_code: '2').first.concept_id, map_type: Redcap2omop::RedcapVariableChoiceMap::REDCAP_VARIABLE_CHOICE_MAP_MAP_TYPE_OMOP_CONCEPT)
        redcap_variable_choice.curation_status = Redcap2omop::RedcapVariableChoice::REDCAP_VARIABLE_CHOICE_CURATION_STATUS_MAPPED
        redcap_variable_choice.save!

        redcap_variable_choice = redcap_variable.redcap_variable_choices.where(choice_description: 'Native Hawaiian or Other Pacific Islander').first
        redcap_variable_choice.build_redcap_variable_choice_map(concept_id: Redcap2omop::Concept.where(domain_id: 'Race', concept_code: '4').first.concept_id, map_type: Redcap2omop::RedcapVariableChoiceMap::REDCAP_VARIABLE_CHOICE_MAP_MAP_TYPE_OMOP_CONCEPT)
        redcap_variable_choice.curation_status = Redcap2omop::RedcapVariableChoice::REDCAP_VARIABLE_CHOICE_CURATION_STATUS_MAPPED
        redcap_variable_choice.save!

        redcap_variable_choice = redcap_variable.redcap_variable_choices.where(choice_description: 'Black or African American').first
        redcap_variable_choice.build_redcap_variable_choice_map(concept_id: Redcap2omop::Concept.where(domain_id: 'Race', concept_code: '3').first.concept_id, map_type: Redcap2omop::RedcapVariableChoiceMap::REDCAP_VARIABLE_CHOICE_MAP_MAP_TYPE_OMOP_CONCEPT)
        redcap_variable_choice.curation_status = Redcap2omop::RedcapVariableChoice::REDCAP_VARIABLE_CHOICE_CURATION_STATUS_MAPPED
        redcap_variable_choice.save!

        redcap_variable_choice = redcap_variable.redcap_variable_choices.where(choice_description: 'White').first
        redcap_variable_choice.build_redcap_variable_choice_map(concept_id: Redcap2omop::Concept.where(domain_id: 'Race', concept_code: '5').first.concept_id, map_type: Redcap2omop::RedcapVariableChoiceMap::REDCAP_VARIABLE_CHOICE_MAP_MAP_TYPE_OMOP_CONCEPT)
        redcap_variable_choice.curation_status = Redcap2omop::RedcapVariableChoice::REDCAP_VARIABLE_CHOICE_CURATION_STATUS_MAPPED
        redcap_variable_choice.save!

        redcap_variable_choice = redcap_variable.redcap_variable_choices.where(choice_description: 'Other').first
        redcap_variable_choice.build_redcap_variable_choice_map(concept_id: 0, map_type: Redcap2omop::RedcapVariableChoiceMap::REDCAP_VARIABLE_CHOICE_MAP_MAP_TYPE_OMOP_CONCEPT)
        redcap_variable_choice.curation_status = Redcap2omop::RedcapVariableChoice::REDCAP_VARIABLE_CHOICE_CURATION_STATUS_MAPPED
        redcap_variable_choice.save!

        redcap_variable_choice = redcap_variable.redcap_variable_choices.where(choice_description: 'Unknown / Not Reported').first
        redcap_variable_choice.build_redcap_variable_choice_map(concept_id: 0, map_type: Redcap2omop::RedcapVariableChoiceMap::REDCAP_VARIABLE_CHOICE_MAP_MAP_TYPE_OMOP_CONCEPT)
        redcap_variable_choice.curation_status = Redcap2omop::RedcapVariableChoice::REDCAP_VARIABLE_CHOICE_CURATION_STATUS_MAPPED
        redcap_variable_choice.save!

        #redcap_variable
        redcap_variable = Redcap2omop::RedcapVariable.where(name: 'ethnicity', redcap_data_dictionary_id: redcap_data_dictionary.id).first
        omop_column = Redcap2omop::OmopColumn.joins(:omop_table).where("redcap2omop_omop_tables.name = 'person' AND redcap2omop_omop_columns.name = 'ethnicity_concept_id'").first
        redcap_variable.build_redcap_variable_map(omop_column_id: omop_column.id, map_type: Redcap2omop::RedcapVariableMap::REDCAP_VARIABLE_MAP_MAP_TYPE_OMOP_COLUMN)
        redcap_variable.curation_status = Redcap2omop::RedcapVariable::REDCAP_VARIABLE_CURATION_STATUS_MAPPED
        redcap_variable.save!

        redcap_variable_choice = redcap_variable.redcap_variable_choices.where(choice_description: 'Hispanic or Latino').first
        redcap_variable_choice.build_redcap_variable_choice_map(concept_id: Redcap2omop::Concept.where(domain_id: 'Ethnicity', concept_code: 'Hispanic').first.concept_id, map_type: Redcap2omop::RedcapVariableChoiceMap::REDCAP_VARIABLE_CHOICE_MAP_MAP_TYPE_OMOP_CONCEPT)
        redcap_variable_choice.curation_status = Redcap2omop::RedcapVariableChoice::REDCAP_VARIABLE_CHOICE_CURATION_STATUS_MAPPED
        redcap_variable_choice.save!

        redcap_variable_choice = redcap_variable.redcap_variable_choices.where(choice_description: 'NOT Hispanic or Latino').first
        redcap_variable_choice.build_redcap_variable_choice_map(concept_id: Redcap2omop::Concept.where(domain_id: 'Ethnicity', concept_code: 'Not Hispanic').first.concept_id, map_type: Redcap2omop::RedcapVariableChoiceMap::REDCAP_VARIABLE_CHOICE_MAP_MAP_TYPE_OMOP_CONCEPT)
        redcap_variable_choice.curation_status = Redcap2omop::RedcapVariableChoice::REDCAP_VARIABLE_CHOICE_CURATION_STATUS_MAPPED
        redcap_variable_choice.save!

        redcap_variable_choice = redcap_variable.redcap_variable_choices.where(choice_description: 'Unknown / Not Reported').first
        redcap_variable_choice.build_redcap_variable_choice_map(concept_id: 0, map_type: Redcap2omop::RedcapVariableChoiceMap::REDCAP_VARIABLE_CHOICE_MAP_MAP_TYPE_OMOP_CONCEPT)
        redcap_variable_choice.curation_status = Redcap2omop::RedcapVariableChoice::REDCAP_VARIABLE_CHOICE_CURATION_STATUS_MAPPED
        redcap_variable_choice.save!

        #redcap_variable
        redcap_variable = Redcap2omop::RedcapVariable.where(name: 'urban_rural', redcap_data_dictionary_id: redcap_data_dictionary.id).first
        other_redcap_variable = Redcap2omop::RedcapVariable.where(name: 'ts_1', redcap_data_dictionary_id: redcap_data_dictionary.id).first
        omop_column = Redcap2omop::OmopColumn.joins(:omop_table).where("redcap2omop_omop_tables.name = 'observation' AND redcap2omop_omop_columns.name = 'observation_date'").first
        redcap_variable.build_redcap_variable_map(map_type: Redcap2omop::RedcapVariableMap::REDCAP_VARIABLE_MAP_MAP_TYPE_OMOP_CONCEPT_CHOICE)
        redcap_variable.curation_status = Redcap2omop::RedcapVariable::REDCAP_VARIABLE_CURATION_STATUS_MAPPED
        redcap_variable.save!

        redcap_variable_choice = redcap_variable.redcap_variable_choices.where(choice_description: 'Urban (city)').first
        redcap_variable_choice.build_redcap_variable_choice_map(concept_id: Redcap2omop::Concept.where(domain_id: 'Observation', vocabulary_id: 'SNOMED', concept_code: '78153003').first.concept_id, map_type: Redcap2omop::RedcapVariableChoiceMap::REDCAP_VARIABLE_CHOICE_MAP_MAP_TYPE_OMOP_CONCEPT)
        redcap_variable_choice.redcap_variable_child_maps.build(redcap_variable: other_redcap_variable, omop_column: omop_column, map_type: Redcap2omop::RedcapVariableChildMap::REDCAP_VARIABLE_CHILD_MAP_MAP_TYPE_REDCAP_VARIABLE)
        redcap_variable_choice.curation_status = Redcap2omop::RedcapVariableChoice::REDCAP_VARIABLE_CHOICE_CURATION_STATUS_MAPPED
        redcap_variable_choice.save!

        redcap_variable_choice = redcap_variable.redcap_variable_choices.where(choice_description: 'Suburban (town, suburbs)').first
        redcap_variable_choice.build_redcap_variable_choice_map(concept_id: Redcap2omop::Concept.where(domain_id: 'Observation', vocabulary_id: 'SNOMED', concept_code: '62709005').first.concept_id, map_type: Redcap2omop::RedcapVariableChoiceMap::REDCAP_VARIABLE_CHOICE_MAP_MAP_TYPE_OMOP_CONCEPT)
        redcap_variable_choice.redcap_variable_child_maps.build(redcap_variable: other_redcap_variable, omop_column: omop_column, map_type: Redcap2omop::RedcapVariableChildMap::REDCAP_VARIABLE_CHILD_MAP_MAP_TYPE_REDCAP_VARIABLE)
        redcap_variable_choice.curation_status = Redcap2omop::RedcapVariableChoice::REDCAP_VARIABLE_CHOICE_CURATION_STATUS_MAPPED
        redcap_variable_choice.save!

        redcap_variable_choice = redcap_variable.redcap_variable_choices.where(choice_description: 'Rural (country)').first
        redcap_variable_choice.build_redcap_variable_choice_map(concept_id: Redcap2omop::Concept.where(domain_id: 'Observation', vocabulary_id: 'SNOMED', concept_code: '5794003').first.concept_id, map_type: Redcap2omop::RedcapVariableChoiceMap::REDCAP_VARIABLE_CHOICE_MAP_MAP_TYPE_OMOP_CONCEPT)
        redcap_variable_choice.redcap_variable_child_maps.build(redcap_variable: other_redcap_variable, omop_column: omop_column, map_type: Redcap2omop::RedcapVariableChildMap::REDCAP_VARIABLE_CHILD_MAP_MAP_TYPE_REDCAP_VARIABLE)
        redcap_variable_choice.curation_status = Redcap2omop::RedcapVariableChoice::REDCAP_VARIABLE_CHOICE_CURATION_STATUS_MAPPED
        redcap_variable_choice.save!

        redcap_variable_choice = redcap_variable.redcap_variable_choices.where(choice_description: 'Other').first
        redcap_variable_choice.build_redcap_variable_choice_map(concept_id: 0, map_type: Redcap2omop::RedcapVariableChoiceMap::REDCAP_VARIABLE_CHOICE_MAP_MAP_TYPE_OMOP_CONCEPT)
        redcap_variable_choice.curation_status = Redcap2omop::RedcapVariableChoice::REDCAP_VARIABLE_CHOICE_CURATION_STATUS_MAPPED
        redcap_variable_choice.save!

        redcap_variable_choice = redcap_variable.redcap_variable_choices.where(choice_description: 'Unknown').first
        redcap_variable_choice.build_redcap_variable_choice_map(concept_id: 0, map_type: Redcap2omop::RedcapVariableChoiceMap::REDCAP_VARIABLE_CHOICE_MAP_MAP_TYPE_OMOP_CONCEPT)
        redcap_variable_choice.curation_status = Redcap2omop::RedcapVariableChoice::REDCAP_VARIABLE_CHOICE_CURATION_STATUS_MAPPED
        redcap_variable_choice.save!

        #redcap_variable
        redcap_variable = Redcap2omop::RedcapVariable.where(name: 'insurance', redcap_data_dictionary_id: redcap_data_dictionary.id).first
        other_redcap_variable = Redcap2omop::RedcapVariable.where(name: 'ts_1', redcap_data_dictionary_id: redcap_data_dictionary.id).first
        omop_column = Redcap2omop::OmopColumn.joins(:omop_table).where("redcap2omop_omop_tables.name = 'observation' AND redcap2omop_omop_columns.name = 'observation_date'").first
        redcap_variable.build_redcap_variable_map(map_type: Redcap2omop::RedcapVariableMap::REDCAP_VARIABLE_MAP_MAP_TYPE_OMOP_CONCEPT_CHOICE)
        redcap_variable.curation_status = Redcap2omop::RedcapVariable::REDCAP_VARIABLE_CURATION_STATUS_MAPPED
        redcap_variable_choice.curation_status = Redcap2omop::RedcapVariableChoice::REDCAP_VARIABLE_CHOICE_CURATION_STATUS_MAPPED
        redcap_variable.save!

        redcap_variable_choice = redcap_variable.redcap_variable_choices.where(choice_description: 'Private insurance/managed care').first
        redcap_variable_choice.build_redcap_variable_choice_map(concept_id: Redcap2omop::Concept.where(domain_id: 'Observation', vocabulary_id: 'SNOMED', concept_code: '314847007').first.concept_id, map_type: Redcap2omop::RedcapVariableChoiceMap::REDCAP_VARIABLE_CHOICE_MAP_MAP_TYPE_OMOP_CONCEPT)
        redcap_variable_choice.redcap_variable_child_maps.build(redcap_variable: other_redcap_variable, omop_column: omop_column, map_type: Redcap2omop::RedcapVariableChildMap::REDCAP_VARIABLE_CHILD_MAP_MAP_TYPE_REDCAP_VARIABLE)
        redcap_variable_choice.curation_status = Redcap2omop::RedcapVariableChoice::REDCAP_VARIABLE_CHOICE_CURATION_STATUS_MAPPED
        redcap_variable_choice.save!

        redcap_variable_choice = redcap_variable.redcap_variable_choices.where(choice_description: 'Medicare').first
        redcap_variable_choice.build_redcap_variable_choice_map(concept_id: Redcap2omop::Concept.where(domain_id: 'Observation', vocabulary_id: 'SNOMED', concept_code: '433661000124107').first.concept_id, map_type: Redcap2omop::RedcapVariableChoiceMap::REDCAP_VARIABLE_CHOICE_MAP_MAP_TYPE_OMOP_CONCEPT)
        redcap_variable_choice.redcap_variable_child_maps.build(redcap_variable: other_redcap_variable, omop_column: omop_column, map_type: Redcap2omop::RedcapVariableChildMap::REDCAP_VARIABLE_CHILD_MAP_MAP_TYPE_REDCAP_VARIABLE)
        redcap_variable_choice.curation_status = Redcap2omop::RedcapVariableChoice::REDCAP_VARIABLE_CHOICE_CURATION_STATUS_MAPPED
        redcap_variable_choice.save!

        redcap_variable_choice = redcap_variable.redcap_variable_choices.where(choice_description: 'Medicaid').first
        redcap_variable_choice.build_redcap_variable_choice_map(concept_id: Redcap2omop::Concept.where(domain_id: 'Observation', vocabulary_id: 'SNOMED', concept_code: '433641000124108').first.concept_id, map_type: Redcap2omop::RedcapVariableChoiceMap::REDCAP_VARIABLE_CHOICE_MAP_MAP_TYPE_OMOP_CONCEPT)
        redcap_variable_choice.redcap_variable_child_maps.build(redcap_variable: other_redcap_variable, omop_column: omop_column, map_type: Redcap2omop::RedcapVariableChildMap::REDCAP_VARIABLE_CHILD_MAP_MAP_TYPE_REDCAP_VARIABLE)
        redcap_variable_choice.curation_status = Redcap2omop::RedcapVariableChoice::REDCAP_VARIABLE_CHOICE_CURATION_STATUS_MAPPED
        redcap_variable_choice.save!

        redcap_variable_choice = redcap_variable.redcap_variable_choices.where(choice_description: 'Not insured').first
        redcap_variable_choice.build_redcap_variable_choice_map(concept_id: Redcap2omop::Concept.where(domain_id: 'Observation', vocabulary_id: 'SNOMED', concept_code: '424553001').first.concept_id, map_type: Redcap2omop::RedcapVariableChoiceMap::REDCAP_VARIABLE_CHOICE_MAP_MAP_TYPE_OMOP_CONCEPT)
        redcap_variable_choice.redcap_variable_child_maps.build(redcap_variable: other_redcap_variable, omop_column: omop_column, map_type: Redcap2omop::RedcapVariableChildMap::REDCAP_VARIABLE_CHILD_MAP_MAP_TYPE_REDCAP_VARIABLE)
        redcap_variable_choice.curation_status = Redcap2omop::RedcapVariableChoice::REDCAP_VARIABLE_CHOICE_CURATION_STATUS_MAPPED
        redcap_variable_choice.save!

        redcap_variable_choice = redcap_variable.redcap_variable_choices.where(choice_description: 'Other government').first
        redcap_variable_choice.build_redcap_variable_choice_map(concept_id: 0, map_type: Redcap2omop::RedcapVariableChoiceMap::REDCAP_VARIABLE_CHOICE_MAP_MAP_TYPE_OMOP_CONCEPT)
        redcap_variable_choice.curation_status = Redcap2omop::RedcapVariableChoice::REDCAP_VARIABLE_CHOICE_CURATION_STATUS_MAPPED
        redcap_variable_choice.save!

        redcap_variable_choice = redcap_variable.redcap_variable_choices.where(choice_description: 'Unknown').first
        redcap_variable_choice.build_redcap_variable_choice_map(concept_id: 0, map_type: Redcap2omop::RedcapVariableChoiceMap::REDCAP_VARIABLE_CHOICE_MAP_MAP_TYPE_OMOP_CONCEPT)
        redcap_variable_choice.curation_status = Redcap2omop::RedcapVariableChoice::REDCAP_VARIABLE_CHOICE_CURATION_STATUS_MAPPED
        redcap_variable_choice.save!

        #redcap_variable
        #https://urldefense.com/v3/__https://github.com/OHDSI/Covid-19/wiki/Release__;!!GA8Xfdg!07Qms8_YQAkDhCfuRgGCbrQn046T7en8mVlOrpGJwt75ry8I3U7eiIRlmoId5bUKz12k-nGL6go5swNr2k7b6MCONsGUzcvmtA$ 
        redcap_variable = Redcap2omop::RedcapVariable.where(name: 'hcw', redcap_data_dictionary_id: redcap_data_dictionary.id).first
        other_redcap_variable = Redcap2omop::RedcapVariable.where(name: 'ts_1', redcap_data_dictionary_id: redcap_data_dictionary.id).first
        omop_column = Redcap2omop::OmopColumn.joins(:omop_table).where("redcap2omop_omop_tables.name = 'observation' AND redcap2omop_omop_columns.name = 'observation_date'").first
        redcap_variable.build_redcap_variable_map(map_type: Redcap2omop::RedcapVariableMap::REDCAP_VARIABLE_MAP_MAP_TYPE_OMOP_CONCEPT_CHOICE)
        redcap_variable.curation_status = Redcap2omop::RedcapVariable::REDCAP_VARIABLE_CURATION_STATUS_MAPPED
        redcap_variable.save!

        redcap_variable_choice = redcap_variable.redcap_variable_choices.where(choice_description: 'Yes').first
        redcap_variable_choice.build_redcap_variable_choice_map(concept_id: Redcap2omop::Concept.where(domain_id: 'Observation', vocabulary_id: 'OMOP Extension', concept_code: 'OMOP4873944').first.concept_id, map_type: Redcap2omop::RedcapVariableChoiceMap::REDCAP_VARIABLE_CHOICE_MAP_MAP_TYPE_OMOP_CONCEPT)
        redcap_variable_choice.redcap_variable_child_maps.build(redcap_variable: other_redcap_variable, omop_column: omop_column, map_type: Redcap2omop::RedcapVariableChildMap::REDCAP_VARIABLE_CHILD_MAP_MAP_TYPE_REDCAP_VARIABLE)
        redcap_variable_choice.curation_status = Redcap2omop::RedcapVariableChoice::REDCAP_VARIABLE_CHOICE_CURATION_STATUS_MAPPED
        redcap_variable_choice.save!

        redcap_variable_choice = redcap_variable.redcap_variable_choices.where(choice_description: 'No').first
        redcap_variable_choice.build_redcap_variable_choice_map(concept_id: 0, map_type: Redcap2omop::RedcapVariableChoiceMap::REDCAP_VARIABLE_CHOICE_MAP_MAP_TYPE_OMOP_CONCEPT)
        redcap_variable_choice.curation_status = Redcap2omop::RedcapVariableChoice::REDCAP_VARIABLE_CHOICE_CURATION_STATUS_MAPPED
        redcap_variable_choice.save!

        redcap_variable_choice = redcap_variable.redcap_variable_choices.where(choice_description: 'Unknown').first
        redcap_variable_choice.build_redcap_variable_choice_map(concept_id: 0, map_type: Redcap2omop::RedcapVariableChoiceMap::REDCAP_VARIABLE_CHOICE_MAP_MAP_TYPE_OMOP_CONCEPT)
        redcap_variable_choice.curation_status = Redcap2omop::RedcapVariableChoice::REDCAP_VARIABLE_CHOICE_CURATION_STATUS_MAPPED
        redcap_variable_choice.save!

        #redcap_variable
        redcap_variable = Redcap2omop::RedcapVariable.where(name: 'hcw_info', redcap_data_dictionary_id: redcap_data_dictionary.id).first
        redcap_variable.curation_status = Redcap2omop::RedcapVariable::REDCAP_VARIABLE_CURATION_STATUS_SKIPPED
        redcap_variable.save!

        #redcap_variable
        redcap_variable = Redcap2omop::RedcapVariable.where(name: 'ecog_status', redcap_data_dictionary_id: redcap_data_dictionary.id).first
        other_redcap_variable = Redcap2omop::RedcapVariable.where(name: 'ts_1', redcap_data_dictionary_id: redcap_data_dictionary.id).first
        omop_column = Redcap2omop::OmopColumn.joins(:omop_table).where("redcap2omop_omop_tables.name = 'observation' AND redcap2omop_omop_columns.name = 'observation_date'").first
        redcap_variable.build_redcap_variable_map(map_type: Redcap2omop::RedcapVariableMap::REDCAP_VARIABLE_MAP_MAP_TYPE_OMOP_CONCEPT_CHOICE)
        redcap_variable.curation_status = Redcap2omop::RedcapVariable::REDCAP_VARIABLE_CURATION_STATUS_MAPPED
        redcap_variable.save!

        redcap_variable_choice = redcap_variable.redcap_variable_choices.where(choice_description: '0: Fully active, able to continue with all pre-disease activities without restriction').first
        redcap_variable_choice.build_redcap_variable_choice_map(concept_id: Redcap2omop::Concept.where(domain_id: 'Observation', vocabulary_id: 'SNOMED', concept_code: '425389002').first.concept_id, map_type: Redcap2omop::RedcapVariableChoiceMap::REDCAP_VARIABLE_CHOICE_MAP_MAP_TYPE_OMOP_CONCEPT)
        redcap_variable_choice.redcap_variable_child_maps.build(redcap_variable: other_redcap_variable, omop_column: omop_column, map_type: Redcap2omop::RedcapVariableChildMap::REDCAP_VARIABLE_CHILD_MAP_MAP_TYPE_REDCAP_VARIABLE)
        redcap_variable_choice.curation_status = Redcap2omop::RedcapVariableChoice::REDCAP_VARIABLE_CHOICE_CURATION_STATUS_MAPPED
        redcap_variable_choice.save!

        redcap_variable_choice = redcap_variable.redcap_variable_choices.where(choice_description: '1: Restricted in physically strenuous activity but ambulatory and able to carry out work of a light or sedentary nature, e.g., light house work, office work').first
        redcap_variable_choice.build_redcap_variable_choice_map(concept_id: Redcap2omop::Concept.where(domain_id: 'Observation', vocabulary_id: 'SNOMED', concept_code: '422512005').first.concept_id, map_type: Redcap2omop::RedcapVariableChoiceMap::REDCAP_VARIABLE_CHOICE_MAP_MAP_TYPE_OMOP_CONCEPT)
        redcap_variable_choice.redcap_variable_child_maps.build(redcap_variable: other_redcap_variable, omop_column: omop_column, map_type: Redcap2omop::RedcapVariableChildMap::REDCAP_VARIABLE_CHILD_MAP_MAP_TYPE_REDCAP_VARIABLE)
        redcap_variable_choice.curation_status = Redcap2omop::RedcapVariableChoice::REDCAP_VARIABLE_CHOICE_CURATION_STATUS_MAPPED
        redcap_variable_choice.save!

        redcap_variable_choice = redcap_variable.redcap_variable_choices.where(choice_description: '2: Ambulatory and capable of all self-care but unable to carry out any work activities. Up and about more than 50% of waking hours').first
        redcap_variable_choice.build_redcap_variable_choice_map(concept_id: Redcap2omop::Concept.where(domain_id: 'Observation', vocabulary_id: 'SNOMED', concept_code: '422894000').first.concept_id, map_type: Redcap2omop::RedcapVariableChoiceMap::REDCAP_VARIABLE_CHOICE_MAP_MAP_TYPE_OMOP_CONCEPT)
        redcap_variable_choice.redcap_variable_child_maps.build(redcap_variable: other_redcap_variable, omop_column: omop_column, map_type: Redcap2omop::RedcapVariableChildMap::REDCAP_VARIABLE_CHILD_MAP_MAP_TYPE_REDCAP_VARIABLE)
        redcap_variable_choice.curation_status = Redcap2omop::RedcapVariableChoice::REDCAP_VARIABLE_CHOICE_CURATION_STATUS_MAPPED
        redcap_variable_choice.save!

        redcap_variable_choice = redcap_variable.redcap_variable_choices.where(choice_description: '3: Capable of only limited self-care. Confined to bed or chair more than 50% of waking hours').first
        redcap_variable_choice.build_redcap_variable_choice_map(concept_id: Redcap2omop::Concept.where(domain_id: 'Observation', vocabulary_id: 'SNOMED', concept_code: '423053003').first.concept_id, map_type: Redcap2omop::RedcapVariableChoiceMap::REDCAP_VARIABLE_CHOICE_MAP_MAP_TYPE_OMOP_CONCEPT)
        redcap_variable_choice.redcap_variable_child_maps.build(redcap_variable: other_redcap_variable, omop_column: omop_column, map_type: Redcap2omop::RedcapVariableChildMap::REDCAP_VARIABLE_CHILD_MAP_MAP_TYPE_REDCAP_VARIABLE)
        redcap_variable_choice.curation_status = Redcap2omop::RedcapVariableChoice::REDCAP_VARIABLE_CHOICE_CURATION_STATUS_MAPPED
        redcap_variable_choice.save!

        redcap_variable_choice = redcap_variable.redcap_variable_choices.where(choice_description: '4: Completely disabled. Cannot carry on any self-care. Totally confined to bed or chair').first
        redcap_variable_choice.build_redcap_variable_choice_map(concept_id: Redcap2omop::Concept.where(domain_id: 'Observation', vocabulary_id: 'SNOMED', concept_code: '423237006').first.concept_id, map_type: Redcap2omop::RedcapVariableChoiceMap::REDCAP_VARIABLE_CHOICE_MAP_MAP_TYPE_OMOP_CONCEPT)
        redcap_variable_choice.redcap_variable_child_maps.build(redcap_variable: other_redcap_variable, omop_column: omop_column, map_type: Redcap2omop::RedcapVariableChildMap::REDCAP_VARIABLE_CHILD_MAP_MAP_TYPE_REDCAP_VARIABLE)
        redcap_variable_choice.curation_status = Redcap2omop::RedcapVariableChoice::REDCAP_VARIABLE_CHOICE_CURATION_STATUS_MAPPED
        redcap_variable_choice.save!

        redcap_variable_choice = redcap_variable.redcap_variable_choices.where(choice_description: 'No ECOG PS recorded within the 3 months prior to COVID-19 diagnosis').first
        redcap_variable_choice.build_redcap_variable_choice_map(concept_id: 0, map_type: Redcap2omop::RedcapVariableChoiceMap::REDCAP_VARIABLE_CHOICE_MAP_MAP_TYPE_OMOP_CONCEPT)
        redcap_variable_choice.curation_status = Redcap2omop::RedcapVariableChoice::REDCAP_VARIABLE_CHOICE_CURATION_STATUS_MAPPED
        redcap_variable_choice.save!

        redcap_variable_choice = redcap_variable.redcap_variable_choices.where(choice_description: 'Unknown').first
        redcap_variable_choice.build_redcap_variable_choice_map(concept_id: 0, map_type: Redcap2omop::RedcapVariableChoiceMap::REDCAP_VARIABLE_CHOICE_MAP_MAP_TYPE_OMOP_CONCEPT)
        redcap_variable_choice.curation_status = Redcap2omop::RedcapVariableChoice::REDCAP_VARIABLE_CHOICE_CURATION_STATUS_MAPPED
        redcap_variable_choice.save!

        #redcap_variable
        redcap_variable = Redcap2omop::RedcapVariable.where(name: 'smoking_status', redcap_data_dictionary_id: redcap_data_dictionary.id).first
        redcap_variable.build_redcap_variable_map(map_type: Redcap2omop::RedcapVariableMap::REDCAP_VARIABLE_MAP_MAP_TYPE_OMOP_CONCEPT_CHOICE)
        redcap_variable.curation_status = Redcap2omop::RedcapVariable::REDCAP_VARIABLE_CURATION_STATUS_MAPPED
        redcap_variable.save!

        other_redcap_variable = Redcap2omop::RedcapVariable.where(name: 'ts_1', redcap_data_dictionary_id: redcap_data_dictionary.id).first
        omop_column = Redcap2omop::OmopColumn.joins(:omop_table).where("redcap2omop_omop_tables.name = 'observation' AND redcap2omop_omop_columns.name = 'observation_date'").first

        redcap_variable_choice = redcap_variable.redcap_variable_choices.where(choice_description: 'Current smoker').first
        redcap_variable_choice.build_redcap_variable_choice_map(concept_id: Redcap2omop::Concept.where(domain_id: 'Observation', vocabulary_id: 'SNOMED', concept_code: '65568007').first.concept_id, map_type: Redcap2omop::RedcapVariableChoiceMap::REDCAP_VARIABLE_CHOICE_MAP_MAP_TYPE_OMOP_CONCEPT)
        redcap_variable_choice.redcap_variable_child_maps.build(redcap_variable: other_redcap_variable, omop_column: omop_column, map_type: Redcap2omop::RedcapVariableChildMap::REDCAP_VARIABLE_CHILD_MAP_MAP_TYPE_REDCAP_VARIABLE)
        redcap_variable_choice.curation_status = Redcap2omop::RedcapVariableChoice::REDCAP_VARIABLE_CHOICE_CURATION_STATUS_MAPPED
        redcap_variable_choice.save!

        redcap_variable_choice = redcap_variable.redcap_variable_choices.where(choice_description: 'Former smoker, NOS').first
        redcap_variable_choice.build_redcap_variable_choice_map(concept_id: Redcap2omop::Concept.where(domain_id: 'Observation', vocabulary_id: 'SNOMED', concept_code: '160618006').first.concept_id, map_type: Redcap2omop::RedcapVariableChoiceMap::REDCAP_VARIABLE_CHOICE_MAP_MAP_TYPE_OMOP_CONCEPT)
        redcap_variable_choice.redcap_variable_child_maps.build(redcap_variable: other_redcap_variable, omop_column: omop_column, map_type: Redcap2omop::RedcapVariableChildMap::REDCAP_VARIABLE_CHILD_MAP_MAP_TYPE_REDCAP_VARIABLE)
        redcap_variable_choice.curation_status = Redcap2omop::RedcapVariableChoice::REDCAP_VARIABLE_CHOICE_CURATION_STATUS_MAPPED
        redcap_variable_choice.save!

        redcap_variable_choice = redcap_variable.redcap_variable_choices.where(choice_description: 'Former smoker, quit less than 1 year ago').first
        redcap_variable_choice.build_redcap_variable_choice_map(concept_id: Redcap2omop::Concept.where(domain_id: 'Observation', vocabulary_id: 'SNOMED', concept_code: '160618006').first.concept_id, map_type: Redcap2omop::RedcapVariableChoiceMap::REDCAP_VARIABLE_CHOICE_MAP_MAP_TYPE_OMOP_CONCEPT)
        redcap_variable_choice.redcap_variable_child_maps.build(redcap_variable: other_redcap_variable, omop_column: omop_column, map_type: Redcap2omop::RedcapVariableChildMap::REDCAP_VARIABLE_CHILD_MAP_MAP_TYPE_REDCAP_VARIABLE)
        redcap_variable_choice.curation_status = Redcap2omop::RedcapVariableChoice::REDCAP_VARIABLE_CHOICE_CURATION_STATUS_MAPPED
        redcap_variable_choice.save!

        redcap_variable_choice = redcap_variable.redcap_variable_choices.where(choice_description: 'Former smoker, quit between 1 and 5 years ago').first
        redcap_variable_choice.build_redcap_variable_choice_map(concept_id: Redcap2omop::Concept.where(domain_id: 'Observation', vocabulary_id: 'SNOMED', concept_code: '160618006').first.concept_id, map_type: Redcap2omop::RedcapVariableChoiceMap::REDCAP_VARIABLE_CHOICE_MAP_MAP_TYPE_OMOP_CONCEPT)
        redcap_variable_choice.redcap_variable_child_maps.build(redcap_variable: other_redcap_variable, omop_column: omop_column, map_type: Redcap2omop::RedcapVariableChildMap::REDCAP_VARIABLE_CHILD_MAP_MAP_TYPE_REDCAP_VARIABLE)
        redcap_variable_choice.curation_status = Redcap2omop::RedcapVariableChoice::REDCAP_VARIABLE_CHOICE_CURATION_STATUS_MAPPED
        redcap_variable_choice.save!

        redcap_variable_choice = redcap_variable.redcap_variable_choices.where(choice_description: 'Former smoker, quit between 6 and 10 years ago').first
        redcap_variable_choice.build_redcap_variable_choice_map(concept_id: Redcap2omop::Concept.where(domain_id: 'Observation', vocabulary_id: 'SNOMED', concept_code: '160618006').first.concept_id, map_type: Redcap2omop::RedcapVariableChoiceMap::REDCAP_VARIABLE_CHOICE_MAP_MAP_TYPE_OMOP_CONCEPT)
        redcap_variable_choice.redcap_variable_child_maps.build(redcap_variable: other_redcap_variable, omop_column: omop_column, map_type: Redcap2omop::RedcapVariableChildMap::REDCAP_VARIABLE_CHILD_MAP_MAP_TYPE_REDCAP_VARIABLE)
        redcap_variable_choice.curation_status = Redcap2omop::RedcapVariableChoice::REDCAP_VARIABLE_CHOICE_CURATION_STATUS_MAPPED
        redcap_variable_choice.save!

        redcap_variable_choice = redcap_variable.redcap_variable_choices.where(choice_description: 'Former smoker, quit more than 10 years ago').first
        redcap_variable_choice.build_redcap_variable_choice_map(concept_id: Redcap2omop::Concept.where(domain_id: 'Observation', vocabulary_id: 'SNOMED', concept_code: '160618006').first.concept_id, map_type: Redcap2omop::RedcapVariableChoiceMap::REDCAP_VARIABLE_CHOICE_MAP_MAP_TYPE_OMOP_CONCEPT)
        redcap_variable_choice.redcap_variable_child_maps.build(redcap_variable: other_redcap_variable, omop_column: omop_column, map_type: Redcap2omop::RedcapVariableChildMap::REDCAP_VARIABLE_CHILD_MAP_MAP_TYPE_REDCAP_VARIABLE)
        redcap_variable_choice.curation_status = Redcap2omop::RedcapVariableChoice::REDCAP_VARIABLE_CHOICE_CURATION_STATUS_MAPPED
        redcap_variable_choice.save!

        redcap_variable_choice = redcap_variable.redcap_variable_choices.where(choice_description: 'Never smoker').first
        redcap_variable_choice.build_redcap_variable_choice_map(concept_id: Redcap2omop::Concept.where(domain_id: 'Observation', vocabulary_id: 'SNOMED', concept_code: '8392000').first.concept_id, map_type: Redcap2omop::RedcapVariableChoiceMap::REDCAP_VARIABLE_CHOICE_MAP_MAP_TYPE_OMOP_CONCEPT)
        redcap_variable_choice.redcap_variable_child_maps.build(redcap_variable: other_redcap_variable, omop_column: omop_column, map_type: Redcap2omop::RedcapVariableChildMap::REDCAP_VARIABLE_CHILD_MAP_MAP_TYPE_REDCAP_VARIABLE)
        redcap_variable_choice.curation_status = Redcap2omop::RedcapVariableChoice::REDCAP_VARIABLE_CHOICE_CURATION_STATUS_MAPPED
        redcap_variable_choice.save!

        redcap_variable_choice = redcap_variable.redcap_variable_choices.where(choice_description: 'Unknown').first
        redcap_variable_choice.build_redcap_variable_choice_map(concept_id: 0, map_type: Redcap2omop::RedcapVariableChoiceMap::REDCAP_VARIABLE_CHOICE_MAP_MAP_TYPE_OMOP_CONCEPT)
        redcap_variable_choice.curation_status = Redcap2omop::RedcapVariableChoice::REDCAP_VARIABLE_CHOICE_CURATION_STATUS_MAPPED
        redcap_variable_choice.save!

        #redcap variable
        redcap_variable = Redcap2omop::RedcapVariable.where(name: 'smoking_product', redcap_data_dictionary_id: redcap_data_dictionary.id).first
        redcap_variable.build_redcap_variable_map(map_type: Redcap2omop::RedcapVariableMap::REDCAP_VARIABLE_MAP_MAP_TYPE_OMOP_CONCEPT_CHOICE)
        redcap_variable.curation_status = Redcap2omop::RedcapVariable::REDCAP_VARIABLE_CURATION_STATUS_MAPPED
        redcap_variable.save!

        other_redcap_variable = Redcap2omop::RedcapVariable.where(name: 'ts_1', redcap_data_dictionary_id: redcap_data_dictionary.id).first
        omop_column = Redcap2omop::OmopColumn.joins(:omop_table).where("redcap2omop_omop_tables.name = 'device_exposure' AND redcap2omop_omop_columns.name = 'device_exposure_start_date'").first

        redcap_variable_choice = redcap_variable.redcap_variable_choices.where(choice_description: 'Cigarettes').first
        redcap_variable_choice.build_redcap_variable_choice_map(concept_id: Redcap2omop::Concept.where(domain_id: 'Device', vocabulary_id: 'SNOMED', concept_code: '722496004').first.concept_id, map_type: Redcap2omop::RedcapVariableChoiceMap::REDCAP_VARIABLE_CHOICE_MAP_MAP_TYPE_OMOP_CONCEPT)
        redcap_variable_choice.redcap_variable_child_maps.build(redcap_variable: other_redcap_variable, omop_column: omop_column, map_type: Redcap2omop::RedcapVariableChildMap::REDCAP_VARIABLE_CHILD_MAP_MAP_TYPE_REDCAP_VARIABLE)
        redcap_variable_choice.curation_status = Redcap2omop::RedcapVariableChoice::REDCAP_VARIABLE_CHOICE_CURATION_STATUS_MAPPED
        redcap_variable_choice.save!

        redcap_variable_choice = redcap_variable.redcap_variable_choices.where(choice_description: 'Cigars').first
        redcap_variable_choice.build_redcap_variable_choice_map(concept_id: Redcap2omop::Concept.where(domain_id: 'Device', vocabulary_id: 'SNOMED', concept_code: '722497008').first.concept_id, map_type: Redcap2omop::RedcapVariableChoiceMap::REDCAP_VARIABLE_CHOICE_MAP_MAP_TYPE_OMOP_CONCEPT)
        redcap_variable_choice.redcap_variable_child_maps.build(redcap_variable: other_redcap_variable, omop_column: omop_column, map_type: Redcap2omop::RedcapVariableChildMap::REDCAP_VARIABLE_CHILD_MAP_MAP_TYPE_REDCAP_VARIABLE)
        redcap_variable_choice.curation_status = Redcap2omop::RedcapVariableChoice::REDCAP_VARIABLE_CHOICE_CURATION_STATUS_MAPPED
        redcap_variable_choice.save!

        redcap_variable_choice = redcap_variable.redcap_variable_choices.where(choice_description: 'e-Cigarettes').first
        redcap_variable_choice.build_redcap_variable_choice_map(concept_id: Redcap2omop::Concept.where(domain_id: 'Device', vocabulary_id: 'SNOMED', concept_code: '722498003').first.concept_id, map_type: Redcap2omop::RedcapVariableChoiceMap::REDCAP_VARIABLE_CHOICE_MAP_MAP_TYPE_OMOP_CONCEPT)
        redcap_variable_choice.redcap_variable_child_maps.build(redcap_variable: other_redcap_variable, omop_column: omop_column, map_type: Redcap2omop::RedcapVariableChildMap::REDCAP_VARIABLE_CHILD_MAP_MAP_TYPE_REDCAP_VARIABLE)
        redcap_variable_choice.curation_status = Redcap2omop::RedcapVariableChoice::REDCAP_VARIABLE_CHOICE_CURATION_STATUS_MAPPED
        redcap_variable_choice.save!

        redcap_variable_choice = redcap_variable.redcap_variable_choices.where(choice_description: 'Hookah pipe').first
        redcap_variable_choice.build_redcap_variable_choice_map(concept_id: Redcap2omop::Concept.where(domain_id: 'Device', vocabulary_id: 'SNOMED', concept_code: '722495000').first.concept_id, map_type: Redcap2omop::RedcapVariableChoiceMap::REDCAP_VARIABLE_CHOICE_MAP_MAP_TYPE_OMOP_CONCEPT)
        redcap_variable_choice.redcap_variable_child_maps.build(redcap_variable: other_redcap_variable, omop_column: omop_column, map_type: Redcap2omop::RedcapVariableChildMap::REDCAP_VARIABLE_CHILD_MAP_MAP_TYPE_REDCAP_VARIABLE)
        redcap_variable_choice.curation_status = Redcap2omop::RedcapVariableChoice::REDCAP_VARIABLE_CHOICE_CURATION_STATUS_MAPPED
        redcap_variable_choice.save!

        redcap_variable_choice = redcap_variable.redcap_variable_choices.where(choice_description: 'Other').first
        redcap_variable_choice.build_redcap_variable_choice_map(concept_id: 0, map_type: Redcap2omop::RedcapVariableChoiceMap::REDCAP_VARIABLE_CHOICE_MAP_MAP_TYPE_OMOP_CONCEPT)
        redcap_variable_choice.curation_status = Redcap2omop::RedcapVariableChoice::REDCAP_VARIABLE_CHOICE_CURATION_STATUS_MAPPED
        redcap_variable_choice.save!

        redcap_variable_choice = redcap_variable.redcap_variable_choices.where(choice_description: 'Unknown').first
        redcap_variable_choice.build_redcap_variable_choice_map(concept_id: 0, map_type: Redcap2omop::RedcapVariableChoiceMap::REDCAP_VARIABLE_CHOICE_MAP_MAP_TYPE_OMOP_CONCEPT)
        redcap_variable_choice.curation_status = Redcap2omop::RedcapVariableChoice::REDCAP_VARIABLE_CHOICE_CURATION_STATUS_MAPPED
        redcap_variable_choice.save!

        #redcap_variable
        redcap_variable = Redcap2omop::RedcapVariable.where(name: 'smoking_product_oth_specify', redcap_data_dictionary_id: redcap_data_dictionary.id).first
        redcap_variable.curation_status = Redcap2omop::RedcapVariable::REDCAP_VARIABLE_CURATION_STATUS_SKIPPED
        redcap_variable.save!

        #redcap_variable
        # bad question
        # needs NLP

        redcap_variable = Redcap2omop::RedcapVariable.where(name: 'height', redcap_data_dictionary_id: redcap_data_dictionary.id).first
        redcap_variable.curation_status = Redcap2omop::RedcapVariable::REDCAP_VARIABLE_CURATION_STATUS_SKIPPED
        redcap_variable.save!

        #redcap_variable
        # bad question
        # needs NLP
        redcap_variable = Redcap2omop::RedcapVariable.where(name: 'weight', redcap_data_dictionary_id: redcap_data_dictionary.id).first
        redcap_variable.curation_status = Redcap2omop::RedcapVariable::REDCAP_VARIABLE_CURATION_STATUS_SKIPPED
        redcap_variable.save!

        #redcap_variable
        redcap_variable = Redcap2omop::RedcapVariable.where(name: 'bmi', redcap_data_dictionary_id: redcap_data_dictionary.id).first
        redcap_variable.build_redcap_variable_map(concept_id: Redcap2omop::Concept.where(domain_id: 'Measurement', vocabulary_id: 'LOINC', concept_code: '39156-5').first.concept_id, map_type: Redcap2omop::RedcapVariableMap::REDCAP_VARIABLE_MAP_MAP_TYPE_OMOP_CONCEPT)
        redcap_variable.curation_status = Redcap2omop::RedcapVariable::REDCAP_VARIABLE_CURATION_STATUS_MAPPED
        other_redcap_variable = Redcap2omop::RedcapVariable.where(name: 'ts_1', redcap_data_dictionary_id: redcap_data_dictionary.id).first
        omop_column = Redcap2omop::OmopColumn.joins(:omop_table).where("redcap2omop_omop_tables.name = 'measurement' AND redcap2omop_omop_columns.name = 'measurement_date'").first
        redcap_variable.redcap_variable_child_maps.build(redcap_variable: other_redcap_variable, omop_column: omop_column, map_type: Redcap2omop::RedcapVariableChildMap::REDCAP_VARIABLE_CHILD_MAP_MAP_TYPE_REDCAP_VARIABLE)
        redcap_variable.save!

        #redcap_variable
        redcap_variable = Redcap2omop::RedcapVariable.where(name: 'surg_med_hx_header', redcap_data_dictionary_id: redcap_data_dictionary.id).first
        redcap_variable.curation_status = Redcap2omop::RedcapVariable::REDCAP_VARIABLE_CURATION_STATUS_SKIPPED
        redcap_variable.save!

        #redcap_variable
        # come back
        # need to setup a derived date
        redcap_variable = Redcap2omop::RedcapVariable.where(name: 'recent_surgery', redcap_data_dictionary_id: redcap_data_dictionary.id).first
        redcap_variable.curation_status = Redcap2omop::RedcapVariable::REDCAP_VARIABLE_CURATION_STATUS_SKIPPED
        redcap_variable.save!

        #redcap_variable
        redcap_variable = Redcap2omop::RedcapVariable.where(name: 'surgery_timing', redcap_data_dictionary_id: redcap_data_dictionary.id).first
        redcap_variable.curation_status = Redcap2omop::RedcapVariable::REDCAP_VARIABLE_CURATION_STATUS_SKIPPED
        redcap_variable.save!

        #redcap_variable
        redcap_variable = Redcap2omop::RedcapVariable.where(name: 'details_surgery', redcap_data_dictionary_id: redcap_data_dictionary.id).first
        redcap_variable.curation_status = Redcap2omop::RedcapVariable::REDCAP_VARIABLE_CURATION_STATUS_SKIPPED
        redcap_variable.save!

        #redcap_variable
        redcap_variable = Redcap2omop::RedcapVariable.where(name: 'concomitant_meds', redcap_data_dictionary_id: redcap_data_dictionary.id).first
        redcap_variable.build_redcap_variable_map(map_type: Redcap2omop::RedcapVariableMap::REDCAP_VARIABLE_MAP_MAP_TYPE_OMOP_CONCEPT_CHOICE)
        redcap_variable.curation_status = Redcap2omop::RedcapVariable::REDCAP_VARIABLE_CURATION_STATUS_MAPPED
        redcap_variable.save!

        omop_column_1 = Redcap2omop::OmopColumn.joins(:omop_table).where("redcap2omop_omop_tables.name = 'drug_exposure' AND redcap2omop_omop_columns.name = 'drug_exposure_start_date'").first
        omop_column_2 = Redcap2omop::OmopColumn.joins(:omop_table).where("redcap2omop_omop_tables.name = 'drug_exposure' AND redcap2omop_omop_columns.name = 'drug_exposure_end_date'").first

        redcap_variable_choice = redcap_variable.redcap_variable_choices.where(choice_description: 'ACE inhibitors').first
        redcap_variable_choice.build_redcap_variable_choice_map(concept_id: Redcap2omop::Concept.where(domain_id: 'Drug', vocabulary_id: 'ATC', concept_code: 'C09A').first.concept_id, map_type: Redcap2omop::RedcapVariableChoiceMap::REDCAP_VARIABLE_CHOICE_MAP_MAP_TYPE_OMOP_CONCEPT)
        redcap_variable_choice.redcap_variable_child_maps.build(redcap_derived_date: redcap_derived_date_diagnosis_covid19, omop_column: omop_column_1, map_type: Redcap2omop::RedcapVariableChildMap::REDCAP_VARIABLE_CHILD_MAP_MAP_TYPE_REDCAP_DERIVED_DATE)
        redcap_variable_choice.redcap_variable_child_maps.build(redcap_derived_date: redcap_derived_date_diagnosis_covid19, omop_column: omop_column_2, map_type: Redcap2omop::RedcapVariableChildMap::REDCAP_VARIABLE_CHILD_MAP_MAP_TYPE_REDCAP_DERIVED_DATE)
        redcap_variable_choice.curation_status = Redcap2omop::RedcapVariableChoice::REDCAP_VARIABLE_CHOICE_CURATION_STATUS_MAPPED
        redcap_variable_choice.save!

        redcap_variable_choice = redcap_variable.redcap_variable_choices.where(choice_description: 'Angiotensin receptor blockers (ARBs)').first
        redcap_variable_choice.build_redcap_variable_choice_map(concept_id: Redcap2omop::Concept.where(domain_id: 'Drug', vocabulary_id: 'ATC', concept_code: 'C09C').first.concept_id, map_type: Redcap2omop::RedcapVariableChoiceMap::REDCAP_VARIABLE_CHOICE_MAP_MAP_TYPE_OMOP_CONCEPT)
        redcap_variable_choice.redcap_variable_child_maps.build(redcap_derived_date: redcap_derived_date_diagnosis_covid19, omop_column: omop_column_1, map_type: Redcap2omop::RedcapVariableChildMap::REDCAP_VARIABLE_CHILD_MAP_MAP_TYPE_REDCAP_DERIVED_DATE)
        redcap_variable_choice.redcap_variable_child_maps.build(redcap_derived_date: redcap_derived_date_diagnosis_covid19, omop_column: omop_column_2, map_type: Redcap2omop::RedcapVariableChildMap::REDCAP_VARIABLE_CHILD_MAP_MAP_TYPE_REDCAP_DERIVED_DATE)
        redcap_variable_choice.curation_status = Redcap2omop::RedcapVariableChoice::REDCAP_VARIABLE_CHOICE_CURATION_STATUS_MAPPED
        redcap_variable_choice.save!

        redcap_variable_choice = redcap_variable.redcap_variable_choices.where(choice_description: 'Anti-virals').first
        redcap_variable_choice.build_redcap_variable_choice_map(concept_id: Redcap2omop::Concept.where(domain_id: 'Drug', vocabulary_id: 'HemOnc', concept_code: '44995').first.concept_id, map_type: Redcap2omop::RedcapVariableChoiceMap::REDCAP_VARIABLE_CHOICE_MAP_MAP_TYPE_OMOP_CONCEPT)
        redcap_variable_choice.redcap_variable_child_maps.build(redcap_derived_date: redcap_derived_date_diagnosis_covid19, omop_column: omop_column_1, map_type: Redcap2omop::RedcapVariableChildMap::REDCAP_VARIABLE_CHILD_MAP_MAP_TYPE_REDCAP_DERIVED_DATE)
        redcap_variable_choice.redcap_variable_child_maps.build(redcap_derived_date: redcap_derived_date_diagnosis_covid19, omop_column: omop_column_2, map_type: Redcap2omop::RedcapVariableChildMap::REDCAP_VARIABLE_CHILD_MAP_MAP_TYPE_REDCAP_DERIVED_DATE)
        redcap_variable_choice.curation_status = Redcap2omop::RedcapVariableChoice::REDCAP_VARIABLE_CHOICE_CURATION_STATUS_MAPPED
        redcap_variable_choice.save!

        redcap_variable_choice = redcap_variable.redcap_variable_choices.where(choice_description: 'Antibiotics').first
        redcap_variable_choice.build_redcap_variable_choice_map(concept_id: Redcap2omop::Concept.where(domain_id: 'Drug', vocabulary_id: 'ATC', concept_code: 'J01').first.concept_id, map_type: Redcap2omop::RedcapVariableChoiceMap::REDCAP_VARIABLE_CHOICE_MAP_MAP_TYPE_OMOP_CONCEPT)
        redcap_variable_choice.redcap_variable_child_maps.build(redcap_derived_date: redcap_derived_date_diagnosis_covid19, omop_column: omop_column_1, map_type: Redcap2omop::RedcapVariableChildMap::REDCAP_VARIABLE_CHILD_MAP_MAP_TYPE_REDCAP_DERIVED_DATE)
        redcap_variable_choice.redcap_variable_child_maps.build(redcap_derived_date: redcap_derived_date_diagnosis_covid19, omop_column: omop_column_2, map_type: Redcap2omop::RedcapVariableChildMap::REDCAP_VARIABLE_CHILD_MAP_MAP_TYPE_REDCAP_DERIVED_DATE)
        redcap_variable_choice.curation_status = Redcap2omop::RedcapVariableChoice::REDCAP_VARIABLE_CHOICE_CURATION_STATUS_MAPPED
        redcap_variable_choice.save!

        redcap_variable_choice = redcap_variable.redcap_variable_choices.where(choice_description: 'Anticoagulation').first
        redcap_variable_choice.build_redcap_variable_choice_map(concept_id: Redcap2omop::Concept.where(domain_id: 'Drug', vocabulary_id: 'ATC', concept_code: 'B01A').first.concept_id, map_type: Redcap2omop::RedcapVariableChoiceMap::REDCAP_VARIABLE_CHOICE_MAP_MAP_TYPE_OMOP_CONCEPT)
        redcap_variable_choice.redcap_variable_child_maps.build(redcap_derived_date: redcap_derived_date_diagnosis_covid19, omop_column: omop_column_1, map_type: Redcap2omop::RedcapVariableChildMap::REDCAP_VARIABLE_CHILD_MAP_MAP_TYPE_REDCAP_DERIVED_DATE)
        redcap_variable_choice.redcap_variable_child_maps.build(redcap_derived_date: redcap_derived_date_diagnosis_covid19, omop_column: omop_column_2, map_type: Redcap2omop::RedcapVariableChildMap::REDCAP_VARIABLE_CHILD_MAP_MAP_TYPE_REDCAP_DERIVED_DATE)
        redcap_variable_choice.curation_status = Redcap2omop::RedcapVariableChoice::REDCAP_VARIABLE_CHOICE_CURATION_STATUS_MAPPED
        redcap_variable_choice.save!

        redcap_variable_choice = redcap_variable.redcap_variable_choices.where(choice_description: 'Antiplatelet agents other than aspirin').first
        redcap_variable_choice.build_redcap_variable_choice_map(concept_id: Redcap2omop::Concept.where(domain_id: 'Drug', vocabulary_id: 'ATC', concept_code: 'B01AC').first.concept_id, map_type: Redcap2omop::RedcapVariableChoiceMap::REDCAP_VARIABLE_CHOICE_MAP_MAP_TYPE_OMOP_CONCEPT)
        redcap_variable_choice.redcap_variable_child_maps.build(redcap_derived_date: redcap_derived_date_diagnosis_covid19, omop_column: omop_column_1, map_type: Redcap2omop::RedcapVariableChildMap::REDCAP_VARIABLE_CHILD_MAP_MAP_TYPE_REDCAP_DERIVED_DATE)
        redcap_variable_choice.redcap_variable_child_maps.build(redcap_derived_date: redcap_derived_date_diagnosis_covid19, omop_column: omop_column_2, map_type: Redcap2omop::RedcapVariableChildMap::REDCAP_VARIABLE_CHILD_MAP_MAP_TYPE_REDCAP_DERIVED_DATE)
        redcap_variable_choice.curation_status = Redcap2omop::RedcapVariableChoice::REDCAP_VARIABLE_CHOICE_CURATION_STATUS_MAPPED
        redcap_variable_choice.save!

        redcap_variable_choice = redcap_variable.redcap_variable_choices.where(choice_description: 'Aspirin').first
        redcap_variable_choice.build_redcap_variable_choice_map(concept_id: Redcap2omop::Concept.where(domain_id: 'Drug', vocabulary_id: 'RxNorm', concept_code: '1191').first.concept_id, map_type: Redcap2omop::RedcapVariableChoiceMap::REDCAP_VARIABLE_CHOICE_MAP_MAP_TYPE_OMOP_CONCEPT)
        redcap_variable_choice.redcap_variable_child_maps.build(redcap_derived_date: redcap_derived_date_diagnosis_covid19, omop_column: omop_column_1, map_type: Redcap2omop::RedcapVariableChildMap::REDCAP_VARIABLE_CHILD_MAP_MAP_TYPE_REDCAP_DERIVED_DATE)
        redcap_variable_choice.redcap_variable_child_maps.build(redcap_derived_date: redcap_derived_date_diagnosis_covid19, omop_column: omop_column_2, map_type: Redcap2omop::RedcapVariableChildMap::REDCAP_VARIABLE_CHILD_MAP_MAP_TYPE_REDCAP_DERIVED_DATE)
        redcap_variable_choice.curation_status = Redcap2omop::RedcapVariableChoice::REDCAP_VARIABLE_CHOICE_CURATION_STATUS_MAPPED
        redcap_variable_choice.save!

        redcap_variable_choice = redcap_variable.redcap_variable_choices.where(choice_description: 'Azithromycin (Zithromax/Z-Pak)').first
        redcap_variable_choice.build_redcap_variable_choice_map(concept_id: Redcap2omop::Concept.where(domain_id: 'Drug', vocabulary_id: 'RxNorm', concept_code: '18631').first.concept_id, map_type: Redcap2omop::RedcapVariableChoiceMap::REDCAP_VARIABLE_CHOICE_MAP_MAP_TYPE_OMOP_CONCEPT)
        redcap_variable_choice.redcap_variable_child_maps.build(redcap_derived_date: redcap_derived_date_diagnosis_covid19, omop_column: omop_column_1, map_type: Redcap2omop::RedcapVariableChildMap::REDCAP_VARIABLE_CHILD_MAP_MAP_TYPE_REDCAP_DERIVED_DATE)
        redcap_variable_choice.redcap_variable_child_maps.build(redcap_derived_date: redcap_derived_date_diagnosis_covid19, omop_column: omop_column_2, map_type: Redcap2omop::RedcapVariableChildMap::REDCAP_VARIABLE_CHILD_MAP_MAP_TYPE_REDCAP_DERIVED_DATE)
        redcap_variable_choice.curation_status = Redcap2omop::RedcapVariableChoice::REDCAP_VARIABLE_CHOICE_CURATION_STATUS_MAPPED
        redcap_variable_choice.save!

        redcap_variable_choice = redcap_variable.redcap_variable_choices.where(choice_description: 'Chloroquine').first
        redcap_variable_choice.build_redcap_variable_choice_map(concept_id: Redcap2omop::Concept.where(domain_id: 'Drug', vocabulary_id: 'RxNorm', concept_code: '2393').first.concept_id, map_type: Redcap2omop::RedcapVariableChoiceMap::REDCAP_VARIABLE_CHOICE_MAP_MAP_TYPE_OMOP_CONCEPT)
        redcap_variable_choice.redcap_variable_child_maps.build(redcap_derived_date: redcap_derived_date_diagnosis_covid19, omop_column: omop_column_1, map_type: Redcap2omop::RedcapVariableChildMap::REDCAP_VARIABLE_CHILD_MAP_MAP_TYPE_REDCAP_DERIVED_DATE)
        redcap_variable_choice.redcap_variable_child_maps.build(redcap_derived_date: redcap_derived_date_diagnosis_covid19, omop_column: omop_column_2, map_type: Redcap2omop::RedcapVariableChildMap::REDCAP_VARIABLE_CHILD_MAP_MAP_TYPE_REDCAP_DERIVED_DATE)
        redcap_variable_choice.curation_status = Redcap2omop::RedcapVariableChoice::REDCAP_VARIABLE_CHOICE_CURATION_STATUS_MAPPED
        redcap_variable_choice.save!

        redcap_variable_choice = redcap_variable.redcap_variable_choices.where(choice_description: 'Hydroxychloroquine (Plaquenil)').first
        redcap_variable_choice.build_redcap_variable_choice_map(concept_id: Redcap2omop::Concept.where(domain_id: 'Drug', vocabulary_id: 'RxNorm', concept_code: '5521').first.concept_id, map_type: Redcap2omop::RedcapVariableChoiceMap::REDCAP_VARIABLE_CHOICE_MAP_MAP_TYPE_OMOP_CONCEPT)
        redcap_variable_choice.redcap_variable_child_maps.build(redcap_derived_date: redcap_derived_date_diagnosis_covid19, omop_column: omop_column_1, map_type: Redcap2omop::RedcapVariableChildMap::REDCAP_VARIABLE_CHILD_MAP_MAP_TYPE_REDCAP_DERIVED_DATE)
        redcap_variable_choice.redcap_variable_child_maps.build(redcap_derived_date: redcap_derived_date_diagnosis_covid19, omop_column: omop_column_2, map_type: Redcap2omop::RedcapVariableChildMap::REDCAP_VARIABLE_CHILD_MAP_MAP_TYPE_REDCAP_DERIVED_DATE)
        redcap_variable_choice.curation_status = Redcap2omop::RedcapVariableChoice::REDCAP_VARIABLE_CHOICE_CURATION_STATUS_MAPPED
        redcap_variable_choice.save!

        redcap_variable_choice = redcap_variable.redcap_variable_choices.where(choice_description: 'Ibuprofen, naproxen, or other NSAIDs').first
        redcap_variable_choice.build_redcap_variable_choice_map(concept_id: Redcap2omop::Concept.where(domain_id: 'Drug', vocabulary_id: 'ATC', concept_code: 'M01A').first.concept_id, map_type: Redcap2omop::RedcapVariableChoiceMap::REDCAP_VARIABLE_CHOICE_MAP_MAP_TYPE_OMOP_CONCEPT)
        redcap_variable_choice.redcap_variable_child_maps.build(redcap_derived_date: redcap_derived_date_diagnosis_covid19, omop_column: omop_column_1, map_type: Redcap2omop::RedcapVariableChildMap::REDCAP_VARIABLE_CHILD_MAP_MAP_TYPE_REDCAP_DERIVED_DATE)
        redcap_variable_choice.redcap_variable_child_maps.build(redcap_derived_date: redcap_derived_date_diagnosis_covid19, omop_column: omop_column_2, map_type: Redcap2omop::RedcapVariableChildMap::REDCAP_VARIABLE_CHILD_MAP_MAP_TYPE_REDCAP_DERIVED_DATE)
        redcap_variable_choice.curation_status = Redcap2omop::RedcapVariableChoice::REDCAP_VARIABLE_CHOICE_CURATION_STATUS_MAPPED
        redcap_variable_choice.save!

        redcap_variable_choice = redcap_variable.redcap_variable_choices.where(choice_description: 'Immunosuppressants').first
        redcap_variable_choice.build_redcap_variable_choice_map(concept_id: Redcap2omop::Concept.where(domain_id: 'Drug', vocabulary_id: 'ATC', concept_code: 'L04A').first.concept_id, map_type: Redcap2omop::RedcapVariableChoiceMap::REDCAP_VARIABLE_CHOICE_MAP_MAP_TYPE_OMOP_CONCEPT)
        redcap_variable_choice.redcap_variable_child_maps.build(redcap_derived_date: redcap_derived_date_diagnosis_covid19, omop_column: omop_column_1, map_type: Redcap2omop::RedcapVariableChildMap::REDCAP_VARIABLE_CHILD_MAP_MAP_TYPE_REDCAP_DERIVED_DATE)
        redcap_variable_choice.redcap_variable_child_maps.build(redcap_derived_date: redcap_derived_date_diagnosis_covid19, omop_column: omop_column_2, map_type: Redcap2omop::RedcapVariableChildMap::REDCAP_VARIABLE_CHILD_MAP_MAP_TYPE_REDCAP_DERIVED_DATE)
        redcap_variable_choice.curation_status = Redcap2omop::RedcapVariableChoice::REDCAP_VARIABLE_CHOICE_CURATION_STATUS_MAPPED
        redcap_variable_choice.save!

        redcap_variable_choice = redcap_variable.redcap_variable_choices.where(choice_description: 'Lopinavir/Ritonavir').first
        redcap_variable_choice.build_redcap_variable_choice_map(concept_id: Redcap2omop::Concept.where(domain_id: 'Drug', vocabulary_id: 'ATC', concept_code: 'J05AR10').first.concept_id, map_type: Redcap2omop::RedcapVariableChoiceMap::REDCAP_VARIABLE_CHOICE_MAP_MAP_TYPE_OMOP_CONCEPT)
        redcap_variable_choice.redcap_variable_child_maps.build(redcap_derived_date: redcap_derived_date_diagnosis_covid19, omop_column: omop_column_1, map_type: Redcap2omop::RedcapVariableChildMap::REDCAP_VARIABLE_CHILD_MAP_MAP_TYPE_REDCAP_DERIVED_DATE)
        redcap_variable_choice.redcap_variable_child_maps.build(redcap_derived_date: redcap_derived_date_diagnosis_covid19, omop_column: omop_column_2, map_type: Redcap2omop::RedcapVariableChildMap::REDCAP_VARIABLE_CHILD_MAP_MAP_TYPE_REDCAP_DERIVED_DATE)
        redcap_variable_choice.curation_status = Redcap2omop::RedcapVariableChoice::REDCAP_VARIABLE_CHOICE_CURATION_STATUS_MAPPED
        redcap_variable_choice.save!

        redcap_variable_choice = redcap_variable.redcap_variable_choices.where(choice_description: 'Metformin').first
        redcap_variable_choice.build_redcap_variable_choice_map(concept_id: Redcap2omop::Concept.where(domain_id: 'Drug', vocabulary_id: 'RxNorm', concept_code: '6809').first.concept_id, map_type: Redcap2omop::RedcapVariableChoiceMap::REDCAP_VARIABLE_CHOICE_MAP_MAP_TYPE_OMOP_CONCEPT)
        redcap_variable_choice.redcap_variable_child_maps.build(redcap_derived_date: redcap_derived_date_diagnosis_covid19, omop_column: omop_column_1, map_type: Redcap2omop::RedcapVariableChildMap::REDCAP_VARIABLE_CHILD_MAP_MAP_TYPE_REDCAP_DERIVED_DATE)
        redcap_variable_choice.redcap_variable_child_maps.build(redcap_derived_date: redcap_derived_date_diagnosis_covid19, omop_column: omop_column_2, map_type: Redcap2omop::RedcapVariableChildMap::REDCAP_VARIABLE_CHILD_MAP_MAP_TYPE_REDCAP_DERIVED_DATE)
        redcap_variable_choice.curation_status = Redcap2omop::RedcapVariableChoice::REDCAP_VARIABLE_CHOICE_CURATION_STATUS_MAPPED
        redcap_variable_choice.save!

        redcap_variable_choice = redcap_variable.redcap_variable_choices.where(choice_description: 'Oseltamivir (Tamiflu)').first
        redcap_variable_choice.build_redcap_variable_choice_map(concept_id: Redcap2omop::Concept.where(domain_id: 'Drug', vocabulary_id: 'RxNorm', concept_code: '260101').first.concept_id, map_type: Redcap2omop::RedcapVariableChoiceMap::REDCAP_VARIABLE_CHOICE_MAP_MAP_TYPE_OMOP_CONCEPT)
        redcap_variable_choice.redcap_variable_child_maps.build(redcap_derived_date: redcap_derived_date_diagnosis_covid19, omop_column: omop_column_1, map_type: Redcap2omop::RedcapVariableChildMap::REDCAP_VARIABLE_CHILD_MAP_MAP_TYPE_REDCAP_DERIVED_DATE)
        redcap_variable_choice.redcap_variable_child_maps.build(redcap_derived_date: redcap_derived_date_diagnosis_covid19, omop_column: omop_column_2, map_type: Redcap2omop::RedcapVariableChildMap::REDCAP_VARIABLE_CHILD_MAP_MAP_TYPE_REDCAP_DERIVED_DATE)
        redcap_variable_choice.curation_status = Redcap2omop::RedcapVariableChoice::REDCAP_VARIABLE_CHOICE_CURATION_STATUS_MAPPED
        redcap_variable_choice.save!

        redcap_variable_choice = redcap_variable.redcap_variable_choices.where(choice_description: 'Statins').first
        redcap_variable_choice.build_redcap_variable_choice_map(concept_id: Redcap2omop::Concept.where(domain_id: 'Drug', vocabulary_id: 'ATC', concept_code: 'C10AA').first.concept_id, map_type: Redcap2omop::RedcapVariableChoiceMap::REDCAP_VARIABLE_CHOICE_MAP_MAP_TYPE_OMOP_CONCEPT)
        redcap_variable_choice.redcap_variable_child_maps.build(redcap_derived_date: redcap_derived_date_diagnosis_covid19, omop_column: omop_column_1, map_type: Redcap2omop::RedcapVariableChildMap::REDCAP_VARIABLE_CHILD_MAP_MAP_TYPE_REDCAP_DERIVED_DATE)
        redcap_variable_choice.redcap_variable_child_maps.build(redcap_derived_date: redcap_derived_date_diagnosis_covid19, omop_column: omop_column_2, map_type: Redcap2omop::RedcapVariableChildMap::REDCAP_VARIABLE_CHILD_MAP_MAP_TYPE_REDCAP_DERIVED_DATE)
        redcap_variable_choice.curation_status = Redcap2omop::RedcapVariableChoice::REDCAP_VARIABLE_CHOICE_CURATION_STATUS_MAPPED
        redcap_variable_choice.save!

        # come back
        redcap_variable_choice = redcap_variable.redcap_variable_choices.where(choice_description: 'Systemic corticosteroids').first
        redcap_variable_choice.build_redcap_variable_choice_map(concept_id: Redcap2omop::Concept.where(domain_id: 'Drug', vocabulary_id: 'ATC', concept_code: 'H02').first.concept_id, map_type: Redcap2omop::RedcapVariableChoiceMap::REDCAP_VARIABLE_CHOICE_MAP_MAP_TYPE_OMOP_CONCEPT)
        redcap_variable_choice.redcap_variable_child_maps.build(redcap_derived_date: redcap_derived_date_diagnosis_covid19, omop_column: omop_column_1, map_type: Redcap2omop::RedcapVariableChildMap::REDCAP_VARIABLE_CHILD_MAP_MAP_TYPE_REDCAP_DERIVED_DATE)
        redcap_variable_choice.redcap_variable_child_maps.build(redcap_derived_date: redcap_derived_date_diagnosis_covid19, omop_column: omop_column_2, map_type: Redcap2omop::RedcapVariableChildMap::REDCAP_VARIABLE_CHILD_MAP_MAP_TYPE_REDCAP_DERIVED_DATE)
        redcap_variable_choice.curation_status = Redcap2omop::RedcapVariableChoice::REDCAP_VARIABLE_CHOICE_CURATION_STATUS_MAPPED
        redcap_variable_choice.save!

        redcap_variable_choice = redcap_variable.redcap_variable_choices.where(choice_description: 'Tocilizumab').first
        redcap_variable_choice.build_redcap_variable_choice_map(concept_id: Redcap2omop::Concept.where(domain_id: 'Drug', vocabulary_id: 'RxNorm', concept_code: '612865').first.concept_id, map_type: Redcap2omop::RedcapVariableChoiceMap::REDCAP_VARIABLE_CHOICE_MAP_MAP_TYPE_OMOP_CONCEPT)
        redcap_variable_choice.redcap_variable_child_maps.build(redcap_derived_date: redcap_derived_date_diagnosis_covid19, omop_column: omop_column_1, map_type: Redcap2omop::RedcapVariableChildMap::REDCAP_VARIABLE_CHILD_MAP_MAP_TYPE_REDCAP_DERIVED_DATE)
        redcap_variable_choice.redcap_variable_child_maps.build(redcap_derived_date: redcap_derived_date_diagnosis_covid19, omop_column: omop_column_2, map_type: Redcap2omop::RedcapVariableChildMap::REDCAP_VARIABLE_CHILD_MAP_MAP_TYPE_REDCAP_DERIVED_DATE)
        redcap_variable_choice.curation_status = Redcap2omop::RedcapVariableChoice::REDCAP_VARIABLE_CHOICE_CURATION_STATUS_MAPPED
        redcap_variable_choice.save!

        redcap_variable_choice = redcap_variable.redcap_variable_choices.where(choice_description: 'Tylenol (paracetamol/acetaminophen)').first
        redcap_variable_choice.build_redcap_variable_choice_map(concept_id: Redcap2omop::Concept.where(domain_id: 'Drug', vocabulary_id: 'RxNorm', concept_code: '161').first.concept_id, map_type: Redcap2omop::RedcapVariableChoiceMap::REDCAP_VARIABLE_CHOICE_MAP_MAP_TYPE_OMOP_CONCEPT)
        redcap_variable_choice.redcap_variable_child_maps.build(redcap_derived_date: redcap_derived_date_diagnosis_covid19, omop_column: omop_column_1, map_type: Redcap2omop::RedcapVariableChildMap::REDCAP_VARIABLE_CHILD_MAP_MAP_TYPE_REDCAP_DERIVED_DATE)
        redcap_variable_choice.redcap_variable_child_maps.build(redcap_derived_date: redcap_derived_date_diagnosis_covid19, omop_column: omop_column_2, map_type: Redcap2omop::RedcapVariableChildMap::REDCAP_VARIABLE_CHILD_MAP_MAP_TYPE_REDCAP_DERIVED_DATE)
        redcap_variable_choice.curation_status = Redcap2omop::RedcapVariableChoice::REDCAP_VARIABLE_CHOICE_CURATION_STATUS_MAPPED
        redcap_variable_choice.save!

        redcap_variable_choice = redcap_variable.redcap_variable_choices.where(choice_description: 'Vitamin D').first
        redcap_variable_choice.build_redcap_variable_choice_map(concept_id: Redcap2omop::Concept.where(domain_id: 'Drug', vocabulary_id: 'RxNorm', concept_code: '11253').first.concept_id, map_type: Redcap2omop::RedcapVariableChoiceMap::REDCAP_VARIABLE_CHOICE_MAP_MAP_TYPE_OMOP_CONCEPT)
        redcap_variable_choice.redcap_variable_child_maps.build(redcap_derived_date: redcap_derived_date_diagnosis_covid19, omop_column: omop_column_1, map_type: Redcap2omop::RedcapVariableChildMap::REDCAP_VARIABLE_CHILD_MAP_MAP_TYPE_REDCAP_DERIVED_DATE)
        redcap_variable_choice.redcap_variable_child_maps.build(redcap_derived_date: redcap_derived_date_diagnosis_covid19, omop_column: omop_column_2, map_type: Redcap2omop::RedcapVariableChildMap::REDCAP_VARIABLE_CHILD_MAP_MAP_TYPE_REDCAP_DERIVED_DATE)
        redcap_variable_choice.curation_status = Redcap2omop::RedcapVariableChoice::REDCAP_VARIABLE_CHOICE_CURATION_STATUS_MAPPED
        redcap_variable_choice.save!

        redcap_variable_choice = redcap_variable.redcap_variable_choices.where(choice_description: 'Other').first
        redcap_variable_choice.build_redcap_variable_choice_map(concept_id: 0, map_type: Redcap2omop::RedcapVariableChoiceMap::REDCAP_VARIABLE_CHOICE_MAP_MAP_TYPE_OMOP_CONCEPT)
        redcap_variable_choice.curation_status = Redcap2omop::RedcapVariableChoice::REDCAP_VARIABLE_CHOICE_CURATION_STATUS_MAPPED
        redcap_variable_choice.save!

        redcap_variable_choice = redcap_variable.redcap_variable_choices.where(choice_description: 'None').first
        redcap_variable_choice.build_redcap_variable_choice_map(concept_id: 0, map_type: Redcap2omop::RedcapVariableChoiceMap::REDCAP_VARIABLE_CHOICE_MAP_MAP_TYPE_OMOP_CONCEPT)
        redcap_variable_choice.curation_status = Redcap2omop::RedcapVariableChoice::REDCAP_VARIABLE_CHOICE_CURATION_STATUS_MAPPED
        redcap_variable_choice.save!

        redcap_variable_choice = redcap_variable.redcap_variable_choices.where(choice_description: 'Unknown').first
        redcap_variable_choice.build_redcap_variable_choice_map(concept_id: 0, map_type: Redcap2omop::RedcapVariableChoiceMap::REDCAP_VARIABLE_CHOICE_MAP_MAP_TYPE_OMOP_CONCEPT)
        redcap_variable_choice.curation_status = Redcap2omop::RedcapVariableChoice::REDCAP_VARIABLE_CHOICE_CURATION_STATUS_MAPPED
        redcap_variable_choice.save!

        #redcap_variable
        # come back
        redcap_variable = Redcap2omop::RedcapVariable.where(name: 'steroid_specific_2', redcap_data_dictionary_id: redcap_data_dictionary.id).first
        redcap_variable.curation_status = Redcap2omop::RedcapVariable::REDCAP_VARIABLE_CURATION_STATUS_SKIPPED
        redcap_variable.save!

        #redcap_variable
        # come back
        # dependent variable
        redcap_variable = Redcap2omop::RedcapVariable.where(name: 'immuno_type', redcap_data_dictionary_id: redcap_data_dictionary.id).first
        redcap_variable.build_redcap_variable_map(map_type: Redcap2omop::RedcapVariableMap::REDCAP_VARIABLE_MAP_MAP_TYPE_OMOP_CONCEPT_CHOICE)
        redcap_variable.curation_status = Redcap2omop::RedcapVariable::REDCAP_VARIABLE_CURATION_STATUS_MAPPED
        redcap_variable.save!

        omop_column_1 = Redcap2omop::OmopColumn.joins(:omop_table).where("redcap2omop_omop_tables.name = 'drug_exposure' AND redcap2omop_omop_columns.name = 'drug_exposure_start_date'").first
        omop_column_2 = Redcap2omop::OmopColumn.joins(:omop_table).where("redcap2omop_omop_tables.name = 'drug_exposure' AND redcap2omop_omop_columns.name = 'drug_exposure_end_date'").first

        redcap_variable_choice = redcap_variable.redcap_variable_choices.where(choice_description: 'Adalimumab').first
        redcap_variable_choice.build_redcap_variable_choice_map(concept_id: Redcap2omop::Concept.where(domain_id: 'Drug', vocabulary_id: 'RxNorm', concept_code: '327361').first.concept_id, map_type: Redcap2omop::RedcapVariableChoiceMap::REDCAP_VARIABLE_CHOICE_MAP_MAP_TYPE_OMOP_CONCEPT)
        redcap_variable_choice.redcap_variable_child_maps.build(redcap_derived_date: redcap_derived_date_diagnosis_covid19, omop_column: omop_column_1, map_type: Redcap2omop::RedcapVariableChildMap::REDCAP_VARIABLE_CHILD_MAP_MAP_TYPE_REDCAP_DERIVED_DATE)
        redcap_variable_choice.redcap_variable_child_maps.build(redcap_derived_date: redcap_derived_date_diagnosis_covid19, omop_column: omop_column_2, map_type: Redcap2omop::RedcapVariableChildMap::REDCAP_VARIABLE_CHILD_MAP_MAP_TYPE_REDCAP_DERIVED_DATE)
        redcap_variable_choice.curation_status = Redcap2omop::RedcapVariableChoice::REDCAP_VARIABLE_CHOICE_CURATION_STATUS_MAPPED
        redcap_variable_choice.save!

        redcap_variable_choice = redcap_variable.redcap_variable_choices.where(choice_description: 'Azathioprine (Imuran)').first
        redcap_variable_choice.build_redcap_variable_choice_map(concept_id: Redcap2omop::Concept.where(domain_id: 'Drug', vocabulary_id: 'RxNorm', concept_code: '1256').first.concept_id, map_type: Redcap2omop::RedcapVariableChoiceMap::REDCAP_VARIABLE_CHOICE_MAP_MAP_TYPE_OMOP_CONCEPT)
        redcap_variable_choice.redcap_variable_child_maps.build(redcap_derived_date: redcap_derived_date_diagnosis_covid19, omop_column: omop_column_1, map_type: Redcap2omop::RedcapVariableChildMap::REDCAP_VARIABLE_CHILD_MAP_MAP_TYPE_REDCAP_DERIVED_DATE)
        redcap_variable_choice.redcap_variable_child_maps.build(redcap_derived_date: redcap_derived_date_diagnosis_covid19, omop_column: omop_column_2, map_type: Redcap2omop::RedcapVariableChildMap::REDCAP_VARIABLE_CHILD_MAP_MAP_TYPE_REDCAP_DERIVED_DATE)
        redcap_variable_choice.curation_status = Redcap2omop::RedcapVariableChoice::REDCAP_VARIABLE_CHOICE_CURATION_STATUS_MAPPED
        redcap_variable_choice.save!

        redcap_variable_choice = redcap_variable.redcap_variable_choices.where(choice_description: 'Cyclophosphamide').first
        redcap_variable_choice.build_redcap_variable_choice_map(concept_id: Redcap2omop::Concept.where(domain_id: 'Drug', vocabulary_id: 'RxNorm', concept_code: '3002').first.concept_id, map_type: Redcap2omop::RedcapVariableChoiceMap::REDCAP_VARIABLE_CHOICE_MAP_MAP_TYPE_OMOP_CONCEPT)
        redcap_variable_choice.redcap_variable_child_maps.build(redcap_derived_date: redcap_derived_date_diagnosis_covid19, omop_column: omop_column_1, map_type: Redcap2omop::RedcapVariableChildMap::REDCAP_VARIABLE_CHILD_MAP_MAP_TYPE_REDCAP_DERIVED_DATE)
        redcap_variable_choice.redcap_variable_child_maps.build(redcap_derived_date: redcap_derived_date_diagnosis_covid19, omop_column: omop_column_2, map_type: Redcap2omop::RedcapVariableChildMap::REDCAP_VARIABLE_CHILD_MAP_MAP_TYPE_REDCAP_DERIVED_DATE)
        redcap_variable_choice.curation_status = Redcap2omop::RedcapVariableChoice::REDCAP_VARIABLE_CHOICE_CURATION_STATUS_MAPPED
        redcap_variable_choice.save!

        redcap_variable_choice = redcap_variable.redcap_variable_choices.where(choice_description: 'Cyclosporine').first
        redcap_variable_choice.build_redcap_variable_choice_map(concept_id: Redcap2omop::Concept.where(domain_id: 'Drug', vocabulary_id: 'RxNorm', concept_code: '3008').first.concept_id, map_type: Redcap2omop::RedcapVariableChoiceMap::REDCAP_VARIABLE_CHOICE_MAP_MAP_TYPE_OMOP_CONCEPT)
        redcap_variable_choice.redcap_variable_child_maps.build(redcap_derived_date: redcap_derived_date_diagnosis_covid19, omop_column: omop_column_1, map_type: Redcap2omop::RedcapVariableChildMap::REDCAP_VARIABLE_CHILD_MAP_MAP_TYPE_REDCAP_DERIVED_DATE)
        redcap_variable_choice.redcap_variable_child_maps.build(redcap_derived_date: redcap_derived_date_diagnosis_covid19, omop_column: omop_column_2, map_type: Redcap2omop::RedcapVariableChildMap::REDCAP_VARIABLE_CHILD_MAP_MAP_TYPE_REDCAP_DERIVED_DATE)
        redcap_variable_choice.curation_status = Redcap2omop::RedcapVariableChoice::REDCAP_VARIABLE_CHOICE_CURATION_STATUS_MAPPED
        redcap_variable_choice.save!

        redcap_variable_choice = redcap_variable.redcap_variable_choices.where(choice_description: 'Everolimus').first
        redcap_variable_choice.build_redcap_variable_choice_map(concept_id: Redcap2omop::Concept.where(domain_id: 'Drug', vocabulary_id: 'RxNorm', concept_code: '141704').first.concept_id, map_type: Redcap2omop::RedcapVariableChoiceMap::REDCAP_VARIABLE_CHOICE_MAP_MAP_TYPE_OMOP_CONCEPT)
        redcap_variable_choice.redcap_variable_child_maps.build(redcap_derived_date: redcap_derived_date_diagnosis_covid19, omop_column: omop_column_1, map_type: Redcap2omop::RedcapVariableChildMap::REDCAP_VARIABLE_CHILD_MAP_MAP_TYPE_REDCAP_DERIVED_DATE)
        redcap_variable_choice.redcap_variable_child_maps.build(redcap_derived_date: redcap_derived_date_diagnosis_covid19, omop_column: omop_column_2, map_type: Redcap2omop::RedcapVariableChildMap::REDCAP_VARIABLE_CHILD_MAP_MAP_TYPE_REDCAP_DERIVED_DATE)
        redcap_variable_choice.curation_status = Redcap2omop::RedcapVariableChoice::REDCAP_VARIABLE_CHOICE_CURATION_STATUS_MAPPED
        redcap_variable_choice.save!

        redcap_variable_choice = redcap_variable.redcap_variable_choices.where(choice_description: 'Fedratinib (Inrebic)').first
        redcap_variable_choice.build_redcap_variable_choice_map(concept_id: Redcap2omop::Concept.where(domain_id: 'Drug', vocabulary_id: 'RxNorm', concept_code: '2197490').first.concept_id, map_type: Redcap2omop::RedcapVariableChoiceMap::REDCAP_VARIABLE_CHOICE_MAP_MAP_TYPE_OMOP_CONCEPT)
        redcap_variable_choice.redcap_variable_child_maps.build(redcap_derived_date: redcap_derived_date_diagnosis_covid19, omop_column: omop_column_1, map_type: Redcap2omop::RedcapVariableChildMap::REDCAP_VARIABLE_CHILD_MAP_MAP_TYPE_REDCAP_DERIVED_DATE)
        redcap_variable_choice.redcap_variable_child_maps.build(redcap_derived_date: redcap_derived_date_diagnosis_covid19, omop_column: omop_column_2, map_type: Redcap2omop::RedcapVariableChildMap::REDCAP_VARIABLE_CHILD_MAP_MAP_TYPE_REDCAP_DERIVED_DATE)
        redcap_variable_choice.curation_status = Redcap2omop::RedcapVariableChoice::REDCAP_VARIABLE_CHOICE_CURATION_STATUS_MAPPED
        redcap_variable_choice.save!

        redcap_variable_choice = redcap_variable.redcap_variable_choices.where(choice_description: 'Mercaptopurine (6-MP)').first
        redcap_variable_choice.build_redcap_variable_choice_map(concept_id: Redcap2omop::Concept.where(domain_id: 'Drug', vocabulary_id: 'RxNorm', concept_code: '103').first.concept_id, map_type: Redcap2omop::RedcapVariableChoiceMap::REDCAP_VARIABLE_CHOICE_MAP_MAP_TYPE_OMOP_CONCEPT)
        redcap_variable_choice.redcap_variable_child_maps.build(redcap_derived_date: redcap_derived_date_diagnosis_covid19, omop_column: omop_column_1, map_type: Redcap2omop::RedcapVariableChildMap::REDCAP_VARIABLE_CHILD_MAP_MAP_TYPE_REDCAP_DERIVED_DATE)
        redcap_variable_choice.redcap_variable_child_maps.build(redcap_derived_date: redcap_derived_date_diagnosis_covid19, omop_column: omop_column_2, map_type: Redcap2omop::RedcapVariableChildMap::REDCAP_VARIABLE_CHILD_MAP_MAP_TYPE_REDCAP_DERIVED_DATE)
        redcap_variable_choice.curation_status = Redcap2omop::RedcapVariableChoice::REDCAP_VARIABLE_CHOICE_CURATION_STATUS_MAPPED
        redcap_variable_choice.save!

        redcap_variable_choice = redcap_variable.redcap_variable_choices.where(choice_description: 'Methotrexate').first
        redcap_variable_choice.build_redcap_variable_choice_map(concept_id: Redcap2omop::Concept.where(domain_id: 'Drug', vocabulary_id: 'RxNorm', concept_code: '6851').first.concept_id, map_type: Redcap2omop::RedcapVariableChoiceMap::REDCAP_VARIABLE_CHOICE_MAP_MAP_TYPE_OMOP_CONCEPT)
        redcap_variable_choice.redcap_variable_child_maps.build(redcap_derived_date: redcap_derived_date_diagnosis_covid19, omop_column: omop_column_1, map_type: Redcap2omop::RedcapVariableChildMap::REDCAP_VARIABLE_CHILD_MAP_MAP_TYPE_REDCAP_DERIVED_DATE)
        redcap_variable_choice.redcap_variable_child_maps.build(redcap_derived_date: redcap_derived_date_diagnosis_covid19, omop_column: omop_column_2, map_type: Redcap2omop::RedcapVariableChildMap::REDCAP_VARIABLE_CHILD_MAP_MAP_TYPE_REDCAP_DERIVED_DATE)
        redcap_variable_choice.curation_status = Redcap2omop::RedcapVariableChoice::REDCAP_VARIABLE_CHOICE_CURATION_STATUS_MAPPED
        redcap_variable_choice.save!

        redcap_variable_choice = redcap_variable.redcap_variable_choices.where(choice_description: 'Mycophenolate mofetil (CellCept)').first
        redcap_variable_choice.build_redcap_variable_choice_map(concept_id: Redcap2omop::Concept.where(domain_id: 'Drug', vocabulary_id: 'RxNorm', concept_code: '265323').first.concept_id, map_type: Redcap2omop::RedcapVariableChoiceMap::REDCAP_VARIABLE_CHOICE_MAP_MAP_TYPE_OMOP_CONCEPT)
        redcap_variable_choice.redcap_variable_child_maps.build(redcap_derived_date: redcap_derived_date_diagnosis_covid19, omop_column: omop_column_1, map_type: Redcap2omop::RedcapVariableChildMap::REDCAP_VARIABLE_CHILD_MAP_MAP_TYPE_REDCAP_DERIVED_DATE)
        redcap_variable_choice.redcap_variable_child_maps.build(redcap_derived_date: redcap_derived_date_diagnosis_covid19, omop_column: omop_column_2, map_type: Redcap2omop::RedcapVariableChildMap::REDCAP_VARIABLE_CHILD_MAP_MAP_TYPE_REDCAP_DERIVED_DATE)
        redcap_variable_choice.curation_status = Redcap2omop::RedcapVariableChoice::REDCAP_VARIABLE_CHOICE_CURATION_STATUS_MAPPED
        redcap_variable_choice.save!

        redcap_variable_choice = redcap_variable.redcap_variable_choices.where(choice_description: 'Ruxolitinib (Jakafi)').first
        redcap_variable_choice.build_redcap_variable_choice_map(concept_id: Redcap2omop::Concept.where(domain_id: 'Drug', vocabulary_id: 'RxNorm', concept_code: '1193326').first.concept_id, map_type: Redcap2omop::RedcapVariableChoiceMap::REDCAP_VARIABLE_CHOICE_MAP_MAP_TYPE_OMOP_CONCEPT)
        redcap_variable_choice.redcap_variable_child_maps.build(redcap_derived_date: redcap_derived_date_diagnosis_covid19, omop_column: omop_column_1, map_type: Redcap2omop::RedcapVariableChildMap::REDCAP_VARIABLE_CHILD_MAP_MAP_TYPE_REDCAP_DERIVED_DATE)
        redcap_variable_choice.redcap_variable_child_maps.build(redcap_derived_date: redcap_derived_date_diagnosis_covid19, omop_column: omop_column_2, map_type: Redcap2omop::RedcapVariableChildMap::REDCAP_VARIABLE_CHILD_MAP_MAP_TYPE_REDCAP_DERIVED_DATE)
        redcap_variable_choice.curation_status = Redcap2omop::RedcapVariableChoice::REDCAP_VARIABLE_CHOICE_CURATION_STATUS_MAPPED
        redcap_variable_choice.save!

        redcap_variable_choice = redcap_variable.redcap_variable_choices.where(choice_description: 'Sirolimus').first
        redcap_variable_choice.build_redcap_variable_choice_map(concept_id: Redcap2omop::Concept.where(domain_id: 'Drug', vocabulary_id: 'RxNorm', concept_code: '35302').first.concept_id, map_type: Redcap2omop::RedcapVariableChoiceMap::REDCAP_VARIABLE_CHOICE_MAP_MAP_TYPE_OMOP_CONCEPT)
        redcap_variable_choice.redcap_variable_child_maps.build(redcap_derived_date: redcap_derived_date_diagnosis_covid19, omop_column: omop_column_1, map_type: Redcap2omop::RedcapVariableChildMap::REDCAP_VARIABLE_CHILD_MAP_MAP_TYPE_REDCAP_DERIVED_DATE)
        redcap_variable_choice.redcap_variable_child_maps.build(redcap_derived_date: redcap_derived_date_diagnosis_covid19, omop_column: omop_column_2, map_type: Redcap2omop::RedcapVariableChildMap::REDCAP_VARIABLE_CHILD_MAP_MAP_TYPE_REDCAP_DERIVED_DATE)
        redcap_variable_choice.curation_status = Redcap2omop::RedcapVariableChoice::REDCAP_VARIABLE_CHOICE_CURATION_STATUS_MAPPED
        redcap_variable_choice.save!

        redcap_variable_choice = redcap_variable.redcap_variable_choices.where(choice_description: 'Tacrolimus (Prograf)').first
        redcap_variable_choice.build_redcap_variable_choice_map(concept_id: Redcap2omop::Concept.where(domain_id: 'Drug', vocabulary_id: 'RxNorm', concept_code: '42316').first.concept_id, map_type: Redcap2omop::RedcapVariableChoiceMap::REDCAP_VARIABLE_CHOICE_MAP_MAP_TYPE_OMOP_CONCEPT)
        redcap_variable_choice.redcap_variable_child_maps.build(redcap_derived_date: redcap_derived_date_diagnosis_covid19, omop_column: omop_column_1, map_type: Redcap2omop::RedcapVariableChildMap::REDCAP_VARIABLE_CHILD_MAP_MAP_TYPE_REDCAP_DERIVED_DATE)
        redcap_variable_choice.redcap_variable_child_maps.build(redcap_derived_date: redcap_derived_date_diagnosis_covid19, omop_column: omop_column_2, map_type: Redcap2omop::RedcapVariableChildMap::REDCAP_VARIABLE_CHILD_MAP_MAP_TYPE_REDCAP_DERIVED_DATE)
        redcap_variable_choice.curation_status = Redcap2omop::RedcapVariableChoice::REDCAP_VARIABLE_CHOICE_CURATION_STATUS_MAPPED
        redcap_variable_choice.save!

        redcap_variable_choice = redcap_variable.redcap_variable_choices.where(choice_description: 'Vedolizumab').first
        redcap_variable_choice.build_redcap_variable_choice_map(concept_id: Redcap2omop::Concept.where(domain_id: 'Drug', vocabulary_id: 'RxNorm', concept_code: '1538097').first.concept_id, map_type: Redcap2omop::RedcapVariableChoiceMap::REDCAP_VARIABLE_CHOICE_MAP_MAP_TYPE_OMOP_CONCEPT)
        redcap_variable_choice.redcap_variable_child_maps.build(redcap_derived_date: redcap_derived_date_diagnosis_covid19, omop_column: omop_column_1, map_type: Redcap2omop::RedcapVariableChildMap::REDCAP_VARIABLE_CHILD_MAP_MAP_TYPE_REDCAP_DERIVED_DATE)
        redcap_variable_choice.redcap_variable_child_maps.build(redcap_derived_date: redcap_derived_date_diagnosis_covid19, omop_column: omop_column_2, map_type: Redcap2omop::RedcapVariableChildMap::REDCAP_VARIABLE_CHILD_MAP_MAP_TYPE_REDCAP_DERIVED_DATE)
        redcap_variable_choice.curation_status = Redcap2omop::RedcapVariableChoice::REDCAP_VARIABLE_CHOICE_CURATION_STATUS_MAPPED
        redcap_variable_choice.save!

        redcap_variable_choice = redcap_variable.redcap_variable_choices.where(choice_description: 'Other').first
        redcap_variable_choice.build_redcap_variable_choice_map(concept_id: 0, map_type: Redcap2omop::RedcapVariableChoiceMap::REDCAP_VARIABLE_CHOICE_MAP_MAP_TYPE_OMOP_CONCEPT)
        redcap_variable_choice.curation_status = Redcap2omop::RedcapVariableChoice::REDCAP_VARIABLE_CHOICE_CURATION_STATUS_MAPPED
        redcap_variable_choice.save!

        redcap_variable_choice = redcap_variable.redcap_variable_choices.where(choice_description: 'Unknown').first
        redcap_variable_choice.build_redcap_variable_choice_map(concept_id: 0, map_type: Redcap2omop::RedcapVariableChoiceMap::REDCAP_VARIABLE_CHOICE_MAP_MAP_TYPE_OMOP_CONCEPT)
        redcap_variable_choice.curation_status = Redcap2omop::RedcapVariableChoice::REDCAP_VARIABLE_CHOICE_CURATION_STATUS_MAPPED
        redcap_variable_choice.save!

        #redcap_variable
        redcap_variable = Redcap2omop::RedcapVariable.where(name: 'immuno_oth_more', redcap_data_dictionary_id: redcap_data_dictionary.id).first
        redcap_variable.curation_status = Redcap2omop::RedcapVariable::REDCAP_VARIABLE_CURATION_STATUS_SKIPPED
        redcap_variable.save!

        #redcap_variable
        redcap_variable = Redcap2omop::RedcapVariable.where(name: 'aspirin_dose', redcap_data_dictionary_id: redcap_data_dictionary.id).first
        redcap_variable.curation_status = Redcap2omop::RedcapVariable::REDCAP_VARIABLE_CURATION_STATUS_SKIPPED
        redcap_variable.save!

        #redcap_variable
        # come back
        # dependent variable
        redcap_variable = Redcap2omop::RedcapVariable.where(name: 'bl_anticoag_type', redcap_data_dictionary_id: redcap_data_dictionary.id).first
        redcap_variable.build_redcap_variable_map(map_type: Redcap2omop::RedcapVariableMap::REDCAP_VARIABLE_MAP_MAP_TYPE_OMOP_CONCEPT_CHOICE)
        redcap_variable.curation_status = Redcap2omop::RedcapVariable::REDCAP_VARIABLE_CURATION_STATUS_MAPPED
        redcap_variable.save!

        omop_column_1 = Redcap2omop::OmopColumn.joins(:omop_table).where("redcap2omop_omop_tables.name = 'drug_exposure' AND redcap2omop_omop_columns.name = 'drug_exposure_start_date'").first
        omop_column_2 = Redcap2omop::OmopColumn.joins(:omop_table).where("redcap2omop_omop_tables.name = 'drug_exposure' AND redcap2omop_omop_columns.name = 'drug_exposure_end_date'").first

        redcap_variable_choice = redcap_variable.redcap_variable_choices.where(choice_description: 'Direct factor Xa inhibitors (e.g., apixaban [Eliquis], rivaroxaban [Xarelto])').first
        redcap_variable_choice.build_redcap_variable_choice_map(concept_id: Redcap2omop::Concept.where(domain_id: 'Drug', vocabulary_id: 'ATC', concept_code: 'B01AF').first.concept_id, map_type: Redcap2omop::RedcapVariableChoiceMap::REDCAP_VARIABLE_CHOICE_MAP_MAP_TYPE_OMOP_CONCEPT)
        redcap_variable_choice.redcap_variable_child_maps.build(redcap_derived_date: redcap_derived_date_diagnosis_covid19, omop_column: omop_column_1, map_type: Redcap2omop::RedcapVariableChildMap::REDCAP_VARIABLE_CHILD_MAP_MAP_TYPE_REDCAP_DERIVED_DATE)
        redcap_variable_choice.redcap_variable_child_maps.build(redcap_derived_date: redcap_derived_date_diagnosis_covid19, omop_column: omop_column_2, map_type: Redcap2omop::RedcapVariableChildMap::REDCAP_VARIABLE_CHILD_MAP_MAP_TYPE_REDCAP_DERIVED_DATE)
        redcap_variable_choice.curation_status = Redcap2omop::RedcapVariableChoice::REDCAP_VARIABLE_CHOICE_CURATION_STATUS_MAPPED
        redcap_variable_choice.save!

        redcap_variable_choice = redcap_variable.redcap_variable_choices.where(choice_description: 'Direct thrombin inhibitors (e.g., argatroban, dabigatran [Pradaxa])').first
        redcap_variable_choice.build_redcap_variable_choice_map(concept_id: Redcap2omop::Concept.where(domain_id: 'Drug', vocabulary_id: 'ATC', concept_code: 'B01AE').first.concept_id, map_type: Redcap2omop::RedcapVariableChoiceMap::REDCAP_VARIABLE_CHOICE_MAP_MAP_TYPE_OMOP_CONCEPT)
        redcap_variable_choice.redcap_variable_child_maps.build(redcap_derived_date: redcap_derived_date_diagnosis_covid19, omop_column: omop_column_1, map_type: Redcap2omop::RedcapVariableChildMap::REDCAP_VARIABLE_CHILD_MAP_MAP_TYPE_REDCAP_DERIVED_DATE)
        redcap_variable_choice.redcap_variable_child_maps.build(redcap_derived_date: redcap_derived_date_diagnosis_covid19, omop_column: omop_column_2, map_type: Redcap2omop::RedcapVariableChildMap::REDCAP_VARIABLE_CHILD_MAP_MAP_TYPE_REDCAP_DERIVED_DATE)
        redcap_variable_choice.curation_status = Redcap2omop::RedcapVariableChoice::REDCAP_VARIABLE_CHOICE_CURATION_STATUS_MAPPED
        redcap_variable_choice.save!

        redcap_variable_choice = redcap_variable.redcap_variable_choices.where(choice_description: 'Fondaparinux').first
        redcap_variable_choice.build_redcap_variable_choice_map(concept_id: Redcap2omop::Concept.where(domain_id: 'Drug', vocabulary_id: 'RxNorm', concept_code: '321208').first.concept_id, map_type: Redcap2omop::RedcapVariableChoiceMap::REDCAP_VARIABLE_CHOICE_MAP_MAP_TYPE_OMOP_CONCEPT)
        redcap_variable_choice.redcap_variable_child_maps.build(redcap_derived_date: redcap_derived_date_diagnosis_covid19, omop_column: omop_column_1, map_type: Redcap2omop::RedcapVariableChildMap::REDCAP_VARIABLE_CHILD_MAP_MAP_TYPE_REDCAP_DERIVED_DATE)
        redcap_variable_choice.redcap_variable_child_maps.build(redcap_derived_date: redcap_derived_date_diagnosis_covid19, omop_column: omop_column_2, map_type: Redcap2omop::RedcapVariableChildMap::REDCAP_VARIABLE_CHILD_MAP_MAP_TYPE_REDCAP_DERIVED_DATE)
        redcap_variable_choice.curation_status = Redcap2omop::RedcapVariableChoice::REDCAP_VARIABLE_CHOICE_CURATION_STATUS_MAPPED
        redcap_variable_choice.save!

        redcap_variable_choice = redcap_variable.redcap_variable_choices.where(choice_description: 'Low-molecular weight heparin (e.g., enoxaparin [Lovenox])').first
        redcap_variable_choice.build_redcap_variable_choice_map(concept_id: Redcap2omop::Concept.where(domain_id: 'Drug', vocabulary_id: 'ATC', concept_code: 'B01AB').first.concept_id, map_type: Redcap2omop::RedcapVariableChoiceMap::REDCAP_VARIABLE_CHOICE_MAP_MAP_TYPE_OMOP_CONCEPT)
        redcap_variable_choice.redcap_variable_child_maps.build(redcap_derived_date: redcap_derived_date_diagnosis_covid19, omop_column: omop_column_1, map_type: Redcap2omop::RedcapVariableChildMap::REDCAP_VARIABLE_CHILD_MAP_MAP_TYPE_REDCAP_DERIVED_DATE)
        redcap_variable_choice.redcap_variable_child_maps.build(redcap_derived_date: redcap_derived_date_diagnosis_covid19, omop_column: omop_column_2, map_type: Redcap2omop::RedcapVariableChildMap::REDCAP_VARIABLE_CHILD_MAP_MAP_TYPE_REDCAP_DERIVED_DATE)
        redcap_variable_choice.curation_status = Redcap2omop::RedcapVariableChoice::REDCAP_VARIABLE_CHOICE_CURATION_STATUS_MAPPED
        redcap_variable_choice.save!

        redcap_variable_choice = redcap_variable.redcap_variable_choices.where(choice_description: 'Unfractionated heparin').first
        redcap_variable_choice.build_redcap_variable_choice_map(concept_id: Redcap2omop::Concept.where(domain_id: 'Drug', vocabulary_id: 'RxNorm', concept_code: '5224').first.concept_id, map_type: Redcap2omop::RedcapVariableChoiceMap::REDCAP_VARIABLE_CHOICE_MAP_MAP_TYPE_OMOP_CONCEPT)
        redcap_variable_choice.redcap_variable_child_maps.build(redcap_derived_date: redcap_derived_date_diagnosis_covid19, omop_column: omop_column_1, map_type: Redcap2omop::RedcapVariableChildMap::REDCAP_VARIABLE_CHILD_MAP_MAP_TYPE_REDCAP_DERIVED_DATE)
        redcap_variable_choice.redcap_variable_child_maps.build(redcap_derived_date: redcap_derived_date_diagnosis_covid19, omop_column: omop_column_2, map_type: Redcap2omop::RedcapVariableChildMap::REDCAP_VARIABLE_CHILD_MAP_MAP_TYPE_REDCAP_DERIVED_DATE)
        redcap_variable_choice.curation_status = Redcap2omop::RedcapVariableChoice::REDCAP_VARIABLE_CHOICE_CURATION_STATUS_MAPPED
        redcap_variable_choice.save!

        redcap_variable_choice = redcap_variable.redcap_variable_choices.where(choice_description: 'Vitamin K antagonists (e.g., warfarin)').first
        redcap_variable_choice.build_redcap_variable_choice_map(concept_id: Redcap2omop::Concept.where(domain_id: 'Drug', vocabulary_id: 'ATC', concept_code: 'B01AA').first.concept_id, map_type: Redcap2omop::RedcapVariableChoiceMap::REDCAP_VARIABLE_CHOICE_MAP_MAP_TYPE_OMOP_CONCEPT)
        redcap_variable_choice.redcap_variable_child_maps.build(redcap_derived_date: redcap_derived_date_diagnosis_covid19, omop_column: omop_column_1, map_type: Redcap2omop::RedcapVariableChildMap::REDCAP_VARIABLE_CHILD_MAP_MAP_TYPE_REDCAP_DERIVED_DATE)
        redcap_variable_choice.redcap_variable_child_maps.build(redcap_derived_date: redcap_derived_date_diagnosis_covid19, omop_column: omop_column_2, map_type: Redcap2omop::RedcapVariableChildMap::REDCAP_VARIABLE_CHILD_MAP_MAP_TYPE_REDCAP_DERIVED_DATE)
        redcap_variable_choice.curation_status = Redcap2omop::RedcapVariableChoice::REDCAP_VARIABLE_CHOICE_CURATION_STATUS_MAPPED
        redcap_variable_choice.save!

        redcap_variable_choice = redcap_variable.redcap_variable_choices.where(choice_description: 'Other').first
        redcap_variable_choice.build_redcap_variable_choice_map(concept_id: 0, map_type: Redcap2omop::RedcapVariableChoiceMap::REDCAP_VARIABLE_CHOICE_MAP_MAP_TYPE_OMOP_CONCEPT)
        redcap_variable_choice.curation_status = Redcap2omop::RedcapVariableChoice::REDCAP_VARIABLE_CHOICE_CURATION_STATUS_MAPPED
        redcap_variable_choice.save!

        redcap_variable_choice = redcap_variable.redcap_variable_choices.where(choice_description: 'Unknown').first
        redcap_variable_choice.build_redcap_variable_choice_map(concept_id: 0, map_type: Redcap2omop::RedcapVariableChoiceMap::REDCAP_VARIABLE_CHOICE_MAP_MAP_TYPE_OMOP_CONCEPT)
        redcap_variable_choice.curation_status = Redcap2omop::RedcapVariableChoice::REDCAP_VARIABLE_CHOICE_CURATION_STATUS_MAPPED
        redcap_variable_choice.save!

        #redcap_variable
        redcap_variable = Redcap2omop::RedcapVariable.where(name: 'bl_anticoag_reason', redcap_data_dictionary_id: redcap_data_dictionary.id).first
        redcap_variable.curation_status = Redcap2omop::RedcapVariable::REDCAP_VARIABLE_CURATION_STATUS_SKIPPED
        redcap_variable.save!

        #redcap_variable
        redcap_variable = Redcap2omop::RedcapVariable.where(name: 'bl_anticoag_type_oth_specify', redcap_data_dictionary_id: redcap_data_dictionary.id).first
        redcap_variable.curation_status = Redcap2omop::RedcapVariable::REDCAP_VARIABLE_CURATION_STATUS_SKIPPED
        redcap_variable.save!

        #redcap_variable
        redcap_variable = Redcap2omop::RedcapVariable.where(name: 'bl_anticoag_type_oth_specify', redcap_data_dictionary_id: redcap_data_dictionary.id).first
        redcap_variable.curation_status = Redcap2omop::RedcapVariable::REDCAP_VARIABLE_CURATION_STATUS_SKIPPED
        redcap_variable.save!

        #redcap_variable
        redcap_variable = Redcap2omop::RedcapVariable.where(name: 'meds_other', redcap_data_dictionary_id: redcap_data_dictionary.id).first
        redcap_variable.curation_status = Redcap2omop::RedcapVariable::REDCAP_VARIABLE_CURATION_STATUS_SKIPPED
        redcap_variable.save!

        #redcap_variable
        # come back
        # dependent variable
        redcap_variable = Redcap2omop::RedcapVariable.where(name: 'gcsf', redcap_data_dictionary_id: redcap_data_dictionary.id).first
        redcap_variable.build_redcap_variable_map(map_type: Redcap2omop::RedcapVariableMap::REDCAP_VARIABLE_MAP_MAP_TYPE_OMOP_CONCEPT_CHOICE)
        redcap_variable.curation_status = Redcap2omop::RedcapVariable::REDCAP_VARIABLE_CURATION_STATUS_MAPPED
        redcap_variable.save!

        omop_column_1 = Redcap2omop::OmopColumn.joins(:omop_table).where("redcap2omop_omop_tables.name = 'drug_exposure' AND redcap2omop_omop_columns.name = 'drug_exposure_start_date'").first
        omop_column_2 = Redcap2omop::OmopColumn.joins(:omop_table).where("redcap2omop_omop_tables.name = 'drug_exposure' AND redcap2omop_omop_columns.name = 'drug_exposure_end_date'").first

        redcap_variable_choice = redcap_variable.redcap_variable_choices.where(choice_description: 'Yes, Prophylactic G-CSF use (within 1-3 days of completion of chemo)').first
        redcap_variable_choice.build_redcap_variable_choice_map(concept_id: Redcap2omop::Concept.where(domain_id: 'Drug', vocabulary_id: 'RxNorm', concept_code: '68442').first.concept_id, map_type: Redcap2omop::RedcapVariableChoiceMap::REDCAP_VARIABLE_CHOICE_MAP_MAP_TYPE_OMOP_CONCEPT)
        redcap_variable_choice.redcap_variable_child_maps.build(redcap_derived_date: redcap_derived_date_diagnosis_covid19, omop_column: omop_column_1, map_type: Redcap2omop::RedcapVariableChildMap::REDCAP_VARIABLE_CHILD_MAP_MAP_TYPE_REDCAP_DERIVED_DATE)
        redcap_variable_choice.redcap_variable_child_maps.build(redcap_derived_date: redcap_derived_date_diagnosis_covid19, omop_column: omop_column_2, map_type: Redcap2omop::RedcapVariableChildMap::REDCAP_VARIABLE_CHILD_MAP_MAP_TYPE_REDCAP_DERIVED_DATE)
        redcap_variable_choice.curation_status = Redcap2omop::RedcapVariableChoice::REDCAP_VARIABLE_CHOICE_CURATION_STATUS_MAPPED
        redcap_variable_choice.save!

        redcap_variable_choice = redcap_variable.redcap_variable_choices.where(choice_description: 'Yes, Therapeutic G-CSF use (later than 1-3 days after chemo or during a neutropenic hospitalization)').first
        redcap_variable_choice.build_redcap_variable_choice_map(concept_id: Redcap2omop::Concept.where(domain_id: 'Drug', vocabulary_id: 'RxNorm', concept_code: '68442').first.concept_id, map_type: Redcap2omop::RedcapVariableChoiceMap::REDCAP_VARIABLE_CHOICE_MAP_MAP_TYPE_OMOP_CONCEPT)
        redcap_variable_choice.redcap_variable_child_maps.build(redcap_derived_date: redcap_derived_date_diagnosis_covid19, omop_column: omop_column_1, map_type: Redcap2omop::RedcapVariableChildMap::REDCAP_VARIABLE_CHILD_MAP_MAP_TYPE_REDCAP_DERIVED_DATE)
        redcap_variable_choice.redcap_variable_child_maps.build(redcap_derived_date: redcap_derived_date_diagnosis_covid19, omop_column: omop_column_2, map_type: Redcap2omop::RedcapVariableChildMap::REDCAP_VARIABLE_CHILD_MAP_MAP_TYPE_REDCAP_DERIVED_DATE)
        redcap_variable_choice.curation_status = Redcap2omop::RedcapVariableChoice::REDCAP_VARIABLE_CHOICE_CURATION_STATUS_MAPPED
        redcap_variable_choice.save!

        redcap_variable_choice = redcap_variable.redcap_variable_choices.where(choice_description: 'No').first
        redcap_variable_choice.build_redcap_variable_choice_map(concept_id: 0, map_type: Redcap2omop::RedcapVariableChoiceMap::REDCAP_VARIABLE_CHOICE_MAP_MAP_TYPE_OMOP_CONCEPT)
        redcap_variable_choice.curation_status = Redcap2omop::RedcapVariableChoice::REDCAP_VARIABLE_CHOICE_CURATION_STATUS_MAPPED
        redcap_variable_choice.save!

        redcap_variable_choice = redcap_variable.redcap_variable_choices.where(choice_description: 'Other').first
        redcap_variable_choice.build_redcap_variable_choice_map(concept_id: 0, map_type: Redcap2omop::RedcapVariableChoiceMap::REDCAP_VARIABLE_CHOICE_MAP_MAP_TYPE_OMOP_CONCEPT)
        redcap_variable_choice.curation_status = Redcap2omop::RedcapVariableChoice::REDCAP_VARIABLE_CHOICE_CURATION_STATUS_MAPPED
        redcap_variable_choice.save!

        redcap_variable_choice = redcap_variable.redcap_variable_choices.where(choice_description: 'Unknown').first
        redcap_variable_choice.build_redcap_variable_choice_map(concept_id: 0, map_type: Redcap2omop::RedcapVariableChoiceMap::REDCAP_VARIABLE_CHOICE_MAP_MAP_TYPE_OMOP_CONCEPT)
        redcap_variable_choice.curation_status = Redcap2omop::RedcapVariableChoice::REDCAP_VARIABLE_CHOICE_CURATION_STATUS_MAPPED
        redcap_variable_choice.save!

        #redcap_variable
        redcap_variable = Redcap2omop::RedcapVariable.where(name: 'gcsf_oth_specify', redcap_data_dictionary_id: redcap_data_dictionary.id).first
        redcap_variable.curation_status = Redcap2omop::RedcapVariable::REDCAP_VARIABLE_CURATION_STATUS_SKIPPED
        redcap_variable.save!

        #redcap_variable
        redcap_variable = Redcap2omop::RedcapVariable.where(name: 'additional_meds', redcap_data_dictionary_id: redcap_data_dictionary.id).first
        redcap_variable.curation_status = Redcap2omop::RedcapVariable::REDCAP_VARIABLE_CURATION_STATUS_SKIPPED
        redcap_variable.save!

        #redcap_variable
        # come back
        # dependent variable
        # favor more specific
        redcap_variable = Redcap2omop::RedcapVariable.where(name: 'sars_vax', redcap_data_dictionary_id: redcap_data_dictionary.id).first
        redcap_variable.curation_status = Redcap2omop::RedcapVariable::REDCAP_VARIABLE_CURATION_STATUS_SKIPPED
        redcap_variable.save!

        #redcap_variable
        # dependent variable
        redcap_variable = Redcap2omop::RedcapVariable.where(name: 'sars_vax_which', redcap_data_dictionary_id: redcap_data_dictionary.id).first
        redcap_variable.build_redcap_variable_map(map_type: Redcap2omop::RedcapVariableMap::REDCAP_VARIABLE_MAP_MAP_TYPE_OMOP_CONCEPT_CHOICE)
        redcap_variable.curation_status = Redcap2omop::RedcapVariable::REDCAP_VARIABLE_CURATION_STATUS_MAPPED
        redcap_variable.save!

        omop_column_1 = Redcap2omop::OmopColumn.joins(:omop_table).where("redcap2omop_omop_tables.name = 'drug_exposure' AND redcap2omop_omop_columns.name = 'drug_exposure_start_date'").first
        omop_column_2 = Redcap2omop::OmopColumn.joins(:omop_table).where("redcap2omop_omop_tables.name = 'drug_exposure' AND redcap2omop_omop_columns.name = 'drug_exposure_end_date'").first

        redcap_variable_choice = redcap_variable.redcap_variable_choices.where(choice_description: 'AstraZeneca vaccine (both doses)').first
        redcap_variable_choice.build_redcap_variable_choice_map(concept_id: Redcap2omop::Concept.where(domain_id: 'Drug', vocabulary_id: 'CPT4', concept_code: '0022A').first.concept_id, map_type: Redcap2omop::RedcapVariableChoiceMap::REDCAP_VARIABLE_CHOICE_MAP_MAP_TYPE_OMOP_CONCEPT)
        redcap_variable_choice.redcap_variable_child_maps.build(redcap_derived_date: redcap_derived_date_diagnosis_covid19, omop_column: omop_column_1, map_type: Redcap2omop::RedcapVariableChildMap::REDCAP_VARIABLE_CHILD_MAP_MAP_TYPE_REDCAP_DERIVED_DATE)
        redcap_variable_choice.redcap_variable_child_maps.build(redcap_derived_date: redcap_derived_date_diagnosis_covid19, omop_column: omop_column_2, map_type: Redcap2omop::RedcapVariableChildMap::REDCAP_VARIABLE_CHILD_MAP_MAP_TYPE_REDCAP_DERIVED_DATE)
        redcap_variable_choice.curation_status = Redcap2omop::RedcapVariableChoice::REDCAP_VARIABLE_CHOICE_CURATION_STATUS_MAPPED
        redcap_variable_choice.save!

        redcap_variable_choice = redcap_variable.redcap_variable_choices.where(choice_description: 'AstraZeneca vaccine (one dose only)').first
        redcap_variable_choice.build_redcap_variable_choice_map(concept_id: Redcap2omop::Concept.where(domain_id: 'Drug', vocabulary_id: 'CPT4', concept_code: '0021A').first.concept_id, map_type: Redcap2omop::RedcapVariableChoiceMap::REDCAP_VARIABLE_CHOICE_MAP_MAP_TYPE_OMOP_CONCEPT)
        redcap_variable_choice.redcap_variable_child_maps.build(redcap_derived_date: redcap_derived_date_diagnosis_covid19, omop_column: omop_column_1, map_type: Redcap2omop::RedcapVariableChildMap::REDCAP_VARIABLE_CHILD_MAP_MAP_TYPE_REDCAP_DERIVED_DATE)
        redcap_variable_choice.redcap_variable_child_maps.build(redcap_derived_date: redcap_derived_date_diagnosis_covid19, omop_column: omop_column_2, map_type: Redcap2omop::RedcapVariableChildMap::REDCAP_VARIABLE_CHILD_MAP_MAP_TYPE_REDCAP_DERIVED_DATE)
        redcap_variable_choice.curation_status = Redcap2omop::RedcapVariableChoice::REDCAP_VARIABLE_CHOICE_CURATION_STATUS_MAPPED
        redcap_variable_choice.save!

        redcap_variable_choice = redcap_variable.redcap_variable_choices.where(choice_description: 'Moderna mRNA vaccine (both doses)').first
        redcap_variable_choice.build_redcap_variable_choice_map(concept_id: Redcap2omop::Concept.where(domain_id: 'Drug', vocabulary_id: 'CPT4', concept_code: '0012A').first.concept_id, map_type: Redcap2omop::RedcapVariableChoiceMap::REDCAP_VARIABLE_CHOICE_MAP_MAP_TYPE_OMOP_CONCEPT)
        redcap_variable_choice.redcap_variable_child_maps.build(redcap_derived_date: redcap_derived_date_diagnosis_covid19, omop_column: omop_column_1, map_type: Redcap2omop::RedcapVariableChildMap::REDCAP_VARIABLE_CHILD_MAP_MAP_TYPE_REDCAP_DERIVED_DATE)
        redcap_variable_choice.redcap_variable_child_maps.build(redcap_derived_date: redcap_derived_date_diagnosis_covid19, omop_column: omop_column_2, map_type: Redcap2omop::RedcapVariableChildMap::REDCAP_VARIABLE_CHILD_MAP_MAP_TYPE_REDCAP_DERIVED_DATE)
        redcap_variable_choice.curation_status = Redcap2omop::RedcapVariableChoice::REDCAP_VARIABLE_CHOICE_CURATION_STATUS_MAPPED
        redcap_variable_choice.save!

        redcap_variable_choice = redcap_variable.redcap_variable_choices.where(choice_description: 'Moderna mRNA vaccine (one dose only)').first
        redcap_variable_choice.build_redcap_variable_choice_map(concept_id: Redcap2omop::Concept.where(domain_id: 'Drug', vocabulary_id: 'CPT4', concept_code: '0011A').first.concept_id, map_type: Redcap2omop::RedcapVariableChoiceMap::REDCAP_VARIABLE_CHOICE_MAP_MAP_TYPE_OMOP_CONCEPT)
        redcap_variable_choice.redcap_variable_child_maps.build(redcap_derived_date: redcap_derived_date_diagnosis_covid19, omop_column: omop_column_1, map_type: Redcap2omop::RedcapVariableChildMap::REDCAP_VARIABLE_CHILD_MAP_MAP_TYPE_REDCAP_DERIVED_DATE)
        redcap_variable_choice.redcap_variable_child_maps.build(redcap_derived_date: redcap_derived_date_diagnosis_covid19, omop_column: omop_column_2, map_type: Redcap2omop::RedcapVariableChildMap::REDCAP_VARIABLE_CHILD_MAP_MAP_TYPE_REDCAP_DERIVED_DATE)
        redcap_variable_choice.curation_status = Redcap2omop::RedcapVariableChoice::REDCAP_VARIABLE_CHOICE_CURATION_STATUS_MAPPED
        redcap_variable_choice.save!

        redcap_variable_choice = redcap_variable.redcap_variable_choices.where(choice_description: 'Pfizer mRNA vaccine (both doses)').first
        redcap_variable_choice.build_redcap_variable_choice_map(concept_id: Redcap2omop::Concept.where(domain_id: 'Drug', vocabulary_id: 'CPT4', concept_code: '0002A').first.concept_id, map_type: Redcap2omop::RedcapVariableChoiceMap::REDCAP_VARIABLE_CHOICE_MAP_MAP_TYPE_OMOP_CONCEPT)
        redcap_variable_choice.redcap_variable_child_maps.build(redcap_derived_date: redcap_derived_date_diagnosis_covid19, omop_column: omop_column_1, map_type: Redcap2omop::RedcapVariableChildMap::REDCAP_VARIABLE_CHILD_MAP_MAP_TYPE_REDCAP_DERIVED_DATE)
        redcap_variable_choice.redcap_variable_child_maps.build(redcap_derived_date: redcap_derived_date_diagnosis_covid19, omop_column: omop_column_2, map_type: Redcap2omop::RedcapVariableChildMap::REDCAP_VARIABLE_CHILD_MAP_MAP_TYPE_REDCAP_DERIVED_DATE)
        redcap_variable_choice.curation_status = Redcap2omop::RedcapVariableChoice::REDCAP_VARIABLE_CHOICE_CURATION_STATUS_MAPPED
        redcap_variable_choice.save!

        redcap_variable_choice = redcap_variable.redcap_variable_choices.where(choice_description: 'Pfizer mRNA vaccine (one dose only)').first
        redcap_variable_choice.build_redcap_variable_choice_map(concept_id: Redcap2omop::Concept.where(domain_id: 'Drug', vocabulary_id: 'CPT4', concept_code: '0001A').first.concept_id, map_type: Redcap2omop::RedcapVariableChoiceMap::REDCAP_VARIABLE_CHOICE_MAP_MAP_TYPE_OMOP_CONCEPT)
        redcap_variable_choice.redcap_variable_child_maps.build(redcap_derived_date: redcap_derived_date_diagnosis_covid19, omop_column: omop_column_1, map_type: Redcap2omop::RedcapVariableChildMap::REDCAP_VARIABLE_CHILD_MAP_MAP_TYPE_REDCAP_DERIVED_DATE)
        redcap_variable_choice.redcap_variable_child_maps.build(redcap_derived_date: redcap_derived_date_diagnosis_covid19, omop_column: omop_column_2, map_type: Redcap2omop::RedcapVariableChildMap::REDCAP_VARIABLE_CHILD_MAP_MAP_TYPE_REDCAP_DERIVED_DATE)
        redcap_variable_choice.curation_status = Redcap2omop::RedcapVariableChoice::REDCAP_VARIABLE_CHOICE_CURATION_STATUS_MAPPED
        redcap_variable_choice.save!

        redcap_variable_choice = redcap_variable.redcap_variable_choices.where(choice_description: 'Other').first
        redcap_variable_choice.build_redcap_variable_choice_map(concept_id: 0, map_type: Redcap2omop::RedcapVariableChoiceMap::REDCAP_VARIABLE_CHOICE_MAP_MAP_TYPE_OMOP_CONCEPT)
        redcap_variable_choice.curation_status = Redcap2omop::RedcapVariableChoice::REDCAP_VARIABLE_CHOICE_CURATION_STATUS_MAPPED
        redcap_variable_choice.save!

        redcap_variable_choice = redcap_variable.redcap_variable_choices.where(choice_description: 'Unknown').first
        redcap_variable_choice.build_redcap_variable_choice_map(concept_id: 0, map_type: Redcap2omop::RedcapVariableChoiceMap::REDCAP_VARIABLE_CHOICE_MAP_MAP_TYPE_OMOP_CONCEPT)
        redcap_variable_choice.curation_status = Redcap2omop::RedcapVariableChoice::REDCAP_VARIABLE_CHOICE_CURATION_STATUS_MAPPED
        redcap_variable_choice.save!

        #redcap_variable
        redcap_variable = Redcap2omop::RedcapVariable.where(name: 'sars_vax_other', redcap_data_dictionary_id: redcap_data_dictionary.id).first
        redcap_variable.curation_status = Redcap2omop::RedcapVariable::REDCAP_VARIABLE_CURATION_STATUS_SKIPPED
        redcap_variable.save!

        #redcap_variable
        redcap_variable = Redcap2omop::RedcapVariable.where(name: 'sars_vax_when', redcap_data_dictionary_id: redcap_data_dictionary.id).first
        redcap_variable.curation_status = Redcap2omop::RedcapVariable::REDCAP_VARIABLE_CURATION_STATUS_SKIPPED
        redcap_variable.save!

        #redcap_variable
        # dependent variable
        redcap_variable = Redcap2omop::RedcapVariable.where(name: 'influenza_vax', redcap_data_dictionary_id: redcap_data_dictionary.id).first
        redcap_variable.build_redcap_variable_map(map_type: Redcap2omop::RedcapVariableMap::REDCAP_VARIABLE_MAP_MAP_TYPE_OMOP_CONCEPT_CHOICE)
        redcap_variable.curation_status = Redcap2omop::RedcapVariable::REDCAP_VARIABLE_CURATION_STATUS_MAPPED
        redcap_variable.save!

        omop_column_1 = Redcap2omop::OmopColumn.joins(:omop_table).where("redcap2omop_omop_tables.name = 'drug_exposure' AND redcap2omop_omop_columns.name = 'drug_exposure_start_date'").first
        omop_column_2 = Redcap2omop::OmopColumn.joins(:omop_table).where("redcap2omop_omop_tables.name = 'drug_exposure' AND redcap2omop_omop_columns.name = 'drug_exposure_end_date'").first

        redcap_variable_choice = redcap_variable.redcap_variable_choices.where(choice_description: 'Yes').first
        redcap_variable_choice.build_redcap_variable_choice_map(concept_id: Redcap2omop::Concept.where(domain_id: 'Drug', vocabulary_id: 'CVX', concept_code: '141').first.concept_id, map_type: Redcap2omop::RedcapVariableChoiceMap::REDCAP_VARIABLE_CHOICE_MAP_MAP_TYPE_OMOP_CONCEPT)
        redcap_variable_choice.redcap_variable_child_maps.build(redcap_derived_date: redcap_derived_date_diagnosis_covid19, omop_column: omop_column_1, map_type: Redcap2omop::RedcapVariableChildMap::REDCAP_VARIABLE_CHILD_MAP_MAP_TYPE_REDCAP_DERIVED_DATE)
        redcap_variable_choice.redcap_variable_child_maps.build(redcap_derived_date: redcap_derived_date_diagnosis_covid19, omop_column: omop_column_2, map_type: Redcap2omop::RedcapVariableChildMap::REDCAP_VARIABLE_CHILD_MAP_MAP_TYPE_REDCAP_DERIVED_DATE)
        redcap_variable_choice.curation_status = Redcap2omop::RedcapVariableChoice::REDCAP_VARIABLE_CHOICE_CURATION_STATUS_MAPPED
        redcap_variable_choice.save!

        redcap_variable_choice = redcap_variable.redcap_variable_choices.where(choice_description: 'No').first
        redcap_variable_choice.build_redcap_variable_choice_map(concept_id: 0, map_type: Redcap2omop::RedcapVariableChoiceMap::REDCAP_VARIABLE_CHOICE_MAP_MAP_TYPE_OMOP_CONCEPT)
        redcap_variable_choice.curation_status = Redcap2omop::RedcapVariableChoice::REDCAP_VARIABLE_CHOICE_CURATION_STATUS_MAPPED
        redcap_variable_choice.save!

        redcap_variable_choice = redcap_variable.redcap_variable_choices.where(choice_description: 'Unknown').first
        redcap_variable_choice.build_redcap_variable_choice_map(concept_id: 0, map_type: Redcap2omop::RedcapVariableChoiceMap::REDCAP_VARIABLE_CHOICE_MAP_MAP_TYPE_OMOP_CONCEPT)
        redcap_variable_choice.curation_status = Redcap2omop::RedcapVariableChoice::REDCAP_VARIABLE_CHOICE_CURATION_STATUS_MAPPED
        redcap_variable_choice.save!

        #redcap_variable
        # dependent variable
        redcap_variable = Redcap2omop::RedcapVariable.where(name: 'bcg_vax', redcap_data_dictionary_id: redcap_data_dictionary.id).first
        redcap_variable.build_redcap_variable_map(map_type: Redcap2omop::RedcapVariableMap::REDCAP_VARIABLE_MAP_MAP_TYPE_OMOP_CONCEPT_CHOICE)
        redcap_variable.curation_status = Redcap2omop::RedcapVariable::REDCAP_VARIABLE_CURATION_STATUS_MAPPED
        redcap_variable.save!

        omop_column_1 = Redcap2omop::OmopColumn.joins(:omop_table).where("redcap2omop_omop_tables.name = 'drug_exposure' AND redcap2omop_omop_columns.name = 'drug_exposure_start_date'").first
        omop_column_2 = Redcap2omop::OmopColumn.joins(:omop_table).where("redcap2omop_omop_tables.name = 'drug_exposure' AND redcap2omop_omop_columns.name = 'drug_exposure_end_date'").first

        redcap_variable_choice = redcap_variable.redcap_variable_choices.where(choice_description: 'Yes').first
        redcap_variable_choice.build_redcap_variable_choice_map(concept_id: Redcap2omop::Concept.where(domain_id: 'Drug', vocabulary_id: 'CVX', concept_code: '19').first.concept_id, map_type: Redcap2omop::RedcapVariableChoiceMap::REDCAP_VARIABLE_CHOICE_MAP_MAP_TYPE_OMOP_CONCEPT)
        redcap_variable_choice.redcap_variable_child_maps.build(redcap_derived_date: redcap_derived_date_diagnosis_covid19, omop_column: omop_column_1, map_type: Redcap2omop::RedcapVariableChildMap::REDCAP_VARIABLE_CHILD_MAP_MAP_TYPE_REDCAP_DERIVED_DATE)
        redcap_variable_choice.redcap_variable_child_maps.build(redcap_derived_date: redcap_derived_date_diagnosis_covid19, omop_column: omop_column_2, map_type: Redcap2omop::RedcapVariableChildMap::REDCAP_VARIABLE_CHILD_MAP_MAP_TYPE_REDCAP_DERIVED_DATE)
        redcap_variable_choice.curation_status = Redcap2omop::RedcapVariableChoice::REDCAP_VARIABLE_CHOICE_CURATION_STATUS_MAPPED
        redcap_variable_choice.save!

        redcap_variable_choice = redcap_variable.redcap_variable_choices.where(choice_description: 'No').first
        redcap_variable_choice.build_redcap_variable_choice_map(concept_id: 0, map_type: Redcap2omop::RedcapVariableChoiceMap::REDCAP_VARIABLE_CHOICE_MAP_MAP_TYPE_OMOP_CONCEPT)
        redcap_variable_choice.curation_status = Redcap2omop::RedcapVariableChoice::REDCAP_VARIABLE_CHOICE_CURATION_STATUS_MAPPED
        redcap_variable_choice.save!

        redcap_variable_choice = redcap_variable.redcap_variable_choices.where(choice_description: 'Unknown').first
        redcap_variable_choice.build_redcap_variable_choice_map(concept_id: 0, map_type: Redcap2omop::RedcapVariableChoiceMap::REDCAP_VARIABLE_CHOICE_MAP_MAP_TYPE_OMOP_CONCEPT)
        redcap_variable_choice.curation_status = Redcap2omop::RedcapVariableChoice::REDCAP_VARIABLE_CHOICE_CURATION_STATUS_MAPPED
        redcap_variable_choice.save!

        #redcap_variable
        redcap_variable = Redcap2omop::RedcapVariable.where(name: 'blood_type', redcap_data_dictionary_id: redcap_data_dictionary.id).first
        redcap_variable.build_redcap_variable_map(map_type: Redcap2omop::RedcapVariableMap::REDCAP_VARIABLE_MAP_MAP_TYPE_OMOP_CONCEPT_CHOICE)
        redcap_variable.curation_status = Redcap2omop::RedcapVariable::REDCAP_VARIABLE_CURATION_STATUS_MAPPED
        redcap_variable.save!

        omop_column_1 = Redcap2omop::OmopColumn.joins(:omop_table).where("redcap2omop_omop_tables.name = 'condition_occurrence' AND redcap2omop_omop_columns.name = 'condition_start_date'").first

        redcap_variable_choice = redcap_variable.redcap_variable_choices.where(choice_description: 'A').first
        redcap_variable_choice.build_redcap_variable_choice_map(concept_id: Redcap2omop::Concept.where(domain_id: 'Condition', vocabulary_id: 'SNOMED', concept_code: '112144000').first.concept_id, map_type: Redcap2omop::RedcapVariableChoiceMap::REDCAP_VARIABLE_CHOICE_MAP_MAP_TYPE_OMOP_CONCEPT)
        redcap_variable_choice.redcap_variable_child_maps.build(redcap_derived_date: redcap_derived_date_diagnosis_covid19, omop_column: omop_column_1, map_type: Redcap2omop::RedcapVariableChildMap::REDCAP_VARIABLE_CHILD_MAP_MAP_TYPE_REDCAP_DERIVED_DATE)
        redcap_variable_choice.curation_status = Redcap2omop::RedcapVariableChoice::REDCAP_VARIABLE_CHOICE_CURATION_STATUS_MAPPED
        redcap_variable_choice.save!

        redcap_variable_choice = redcap_variable.redcap_variable_choices.where(choice_description: 'AB').first
        redcap_variable_choice.build_redcap_variable_choice_map(concept_id: Redcap2omop::Concept.where(domain_id: 'Condition', vocabulary_id: 'SNOMED', concept_code: '165743006').first.concept_id, map_type: Redcap2omop::RedcapVariableChoiceMap::REDCAP_VARIABLE_CHOICE_MAP_MAP_TYPE_OMOP_CONCEPT)
        redcap_variable_choice.redcap_variable_child_maps.build(redcap_derived_date: redcap_derived_date_diagnosis_covid19, omop_column: omop_column_1, map_type: Redcap2omop::RedcapVariableChildMap::REDCAP_VARIABLE_CHILD_MAP_MAP_TYPE_REDCAP_DERIVED_DATE)
        redcap_variable_choice.curation_status = Redcap2omop::RedcapVariableChoice::REDCAP_VARIABLE_CHOICE_CURATION_STATUS_MAPPED
        redcap_variable_choice.save!

        redcap_variable_choice = redcap_variable.redcap_variable_choices.where(choice_description: 'B').first
        redcap_variable_choice.build_redcap_variable_choice_map(concept_id: Redcap2omop::Concept.where(domain_id: 'Condition', vocabulary_id: 'SNOMED', concept_code: '112149005').first.concept_id, map_type: Redcap2omop::RedcapVariableChoiceMap::REDCAP_VARIABLE_CHOICE_MAP_MAP_TYPE_OMOP_CONCEPT)
        redcap_variable_choice.redcap_variable_child_maps.build(redcap_derived_date: redcap_derived_date_diagnosis_covid19, omop_column: omop_column_1, map_type: Redcap2omop::RedcapVariableChildMap::REDCAP_VARIABLE_CHILD_MAP_MAP_TYPE_REDCAP_DERIVED_DATE)
        redcap_variable_choice.curation_status = Redcap2omop::RedcapVariableChoice::REDCAP_VARIABLE_CHOICE_CURATION_STATUS_MAPPED
        redcap_variable_choice.save!

        redcap_variable_choice = redcap_variable.redcap_variable_choices.where(choice_description: 'O').first
        redcap_variable_choice.build_redcap_variable_choice_map(concept_id: Redcap2omop::Concept.where(domain_id: 'Condition', vocabulary_id: 'SNOMED', concept_code: '58460004').first.concept_id, map_type: Redcap2omop::RedcapVariableChoiceMap::REDCAP_VARIABLE_CHOICE_MAP_MAP_TYPE_OMOP_CONCEPT)
        redcap_variable_choice.redcap_variable_child_maps.build(redcap_derived_date: redcap_derived_date_diagnosis_covid19, omop_column: omop_column_1, map_type: Redcap2omop::RedcapVariableChildMap::REDCAP_VARIABLE_CHILD_MAP_MAP_TYPE_REDCAP_DERIVED_DATE)
        redcap_variable_choice.curation_status = Redcap2omop::RedcapVariableChoice::REDCAP_VARIABLE_CHOICE_CURATION_STATUS_MAPPED
        redcap_variable_choice.save!

        redcap_variable_choice = redcap_variable.redcap_variable_choices.where(choice_description: 'Unknown').first
        redcap_variable_choice.build_redcap_variable_choice_map(concept_id: 0, map_type: Redcap2omop::RedcapVariableChoiceMap::REDCAP_VARIABLE_CHOICE_MAP_MAP_TYPE_OMOP_CONCEPT)
        redcap_variable_choice.curation_status = Redcap2omop::RedcapVariableChoice::REDCAP_VARIABLE_CHOICE_CURATION_STATUS_MAPPED
        redcap_variable_choice.save!

        #redcap_variable
        redcap_variable = Redcap2omop::RedcapVariable.where(name: 'blood_type_rh', redcap_data_dictionary_id: redcap_data_dictionary.id).first
        redcap_variable.build_redcap_variable_map(map_type: Redcap2omop::RedcapVariableMap::REDCAP_VARIABLE_MAP_MAP_TYPE_OMOP_CONCEPT_CHOICE)
        redcap_variable.curation_status = Redcap2omop::RedcapVariable::REDCAP_VARIABLE_CURATION_STATUS_MAPPED
        redcap_variable.save!

        omop_column_1 = Redcap2omop::OmopColumn.joins(:omop_table).where("redcap2omop_omop_tables.name = 'condition_occurrence' AND redcap2omop_omop_columns.name = 'condition_start_date'").first

        redcap_variable_choice = redcap_variable.redcap_variable_choices.where(choice_description: 'Rh+').first
        redcap_variable_choice.build_redcap_variable_choice_map(concept_id: Redcap2omop::Concept.where(domain_id: 'Condition', vocabulary_id: 'SNOMED', concept_code: '165747007').first.concept_id, map_type: Redcap2omop::RedcapVariableChoiceMap::REDCAP_VARIABLE_CHOICE_MAP_MAP_TYPE_OMOP_CONCEPT)
        redcap_variable_choice.redcap_variable_child_maps.build(redcap_derived_date: redcap_derived_date_diagnosis_covid19, omop_column: omop_column_1, map_type: Redcap2omop::RedcapVariableChildMap::REDCAP_VARIABLE_CHILD_MAP_MAP_TYPE_REDCAP_DERIVED_DATE)
        redcap_variable_choice.curation_status = Redcap2omop::RedcapVariableChoice::REDCAP_VARIABLE_CHOICE_CURATION_STATUS_MAPPED
        redcap_variable_choice.save!

        redcap_variable_choice = redcap_variable.redcap_variable_choices.where(choice_description: 'Rh-').first
        redcap_variable_choice.build_redcap_variable_choice_map(concept_id: Redcap2omop::Concept.where(domain_id: 'Condition', vocabulary_id: 'SNOMED', concept_code: '165746003').first.concept_id, map_type: Redcap2omop::RedcapVariableChoiceMap::REDCAP_VARIABLE_CHOICE_MAP_MAP_TYPE_OMOP_CONCEPT)
        redcap_variable_choice.redcap_variable_child_maps.build(redcap_derived_date: redcap_derived_date_diagnosis_covid19, omop_column: omop_column_1, map_type: Redcap2omop::RedcapVariableChildMap::REDCAP_VARIABLE_CHILD_MAP_MAP_TYPE_REDCAP_DERIVED_DATE)
        redcap_variable_choice.curation_status = Redcap2omop::RedcapVariableChoice::REDCAP_VARIABLE_CHOICE_CURATION_STATUS_MAPPED
        redcap_variable_choice.save!

        redcap_variable_choice = redcap_variable.redcap_variable_choices.where(choice_description: 'Unknown').first
        redcap_variable_choice.build_redcap_variable_choice_map(concept_id: 0, map_type: Redcap2omop::RedcapVariableChoiceMap::REDCAP_VARIABLE_CHOICE_MAP_MAP_TYPE_OMOP_CONCEPT)
        redcap_variable_choice.curation_status = Redcap2omop::RedcapVariableChoice::REDCAP_VARIABLE_CHOICE_CURATION_STATUS_MAPPED
        redcap_variable_choice.save!

        #redcap_variable
        redcap_variable = Redcap2omop::RedcapVariable.where(name: 'comorbid_header', redcap_data_dictionary_id: redcap_data_dictionary.id).first
        redcap_variable.curation_status = Redcap2omop::RedcapVariable::REDCAP_VARIABLE_CURATION_STATUS_SKIPPED
        redcap_variable.save!

        #redcap_variable
        redcap_variable = Redcap2omop::RedcapVariable.where(name: 'significant_comorbidities', redcap_data_dictionary_id: redcap_data_dictionary.id).first
        redcap_variable.build_redcap_variable_map(map_type: Redcap2omop::RedcapVariableMap::REDCAP_VARIABLE_MAP_MAP_TYPE_OMOP_CONCEPT_CHOICE)
        redcap_variable.curation_status = Redcap2omop::RedcapVariable::REDCAP_VARIABLE_CURATION_STATUS_MAPPED
        redcap_variable.save!

        omop_column_1 = Redcap2omop::OmopColumn.joins(:omop_table).where("redcap2omop_omop_tables.name = 'condition_occurrence' AND redcap2omop_omop_columns.name = 'condition_start_date'").first
        omop_column_2 = Redcap2omop::OmopColumn.joins(:omop_table).where("redcap2omop_omop_tables.name = 'observation' AND redcap2omop_omop_columns.name = 'observation_date'").first
        omop_column_3 = Redcap2omop::OmopColumn.joins(:omop_table).where("redcap2omop_omop_tables.name = 'procedure_occurrence' AND redcap2omop_omop_columns.name = 'procedure_date'").first

        redcap_variable_choice = redcap_variable.redcap_variable_choices.where(choice_description: 'Alcoholism').first
        redcap_variable_choice.build_redcap_variable_choice_map(concept_id: Redcap2omop::Concept.where(domain_id: 'Condition', vocabulary_id: 'SNOMED', concept_code: '7200002').first.concept_id, map_type: Redcap2omop::RedcapVariableChoiceMap::REDCAP_VARIABLE_CHOICE_MAP_MAP_TYPE_OMOP_CONCEPT)
        redcap_variable_choice.redcap_variable_child_maps.build(redcap_derived_date: redcap_derived_date_diagnosis_covid19, omop_column: omop_column_1, map_type: Redcap2omop::RedcapVariableChildMap::REDCAP_VARIABLE_CHILD_MAP_MAP_TYPE_REDCAP_DERIVED_DATE)
        redcap_variable_choice.curation_status = Redcap2omop::RedcapVariableChoice::REDCAP_VARIABLE_CHOICE_CURATION_STATUS_MAPPED
        redcap_variable_choice.save!

        redcap_variable_choice = redcap_variable.redcap_variable_choices.where(choice_description: 'Asthma').first
        redcap_variable_choice.build_redcap_variable_choice_map(concept_id: Redcap2omop::Concept.where(domain_id: 'Condition', vocabulary_id: 'SNOMED', concept_code: '195967001').first.concept_id, map_type: Redcap2omop::RedcapVariableChoiceMap::REDCAP_VARIABLE_CHOICE_MAP_MAP_TYPE_OMOP_CONCEPT)
        redcap_variable_choice.redcap_variable_child_maps.build(redcap_derived_date: redcap_derived_date_diagnosis_covid19, omop_column: omop_column_1, map_type: Redcap2omop::RedcapVariableChildMap::REDCAP_VARIABLE_CHILD_MAP_MAP_TYPE_REDCAP_DERIVED_DATE)
        redcap_variable_choice.curation_status = Redcap2omop::RedcapVariableChoice::REDCAP_VARIABLE_CHOICE_CURATION_STATUS_MAPPED
        redcap_variable_choice.save!

        redcap_variable_choice = redcap_variable.redcap_variable_choices.where(choice_description: 'Atrial fibrillation').first
        redcap_variable_choice.build_redcap_variable_choice_map(concept_id: Redcap2omop::Concept.where(domain_id: 'Condition', vocabulary_id: 'SNOMED', concept_code: '49436004').first.concept_id, map_type: Redcap2omop::RedcapVariableChoiceMap::REDCAP_VARIABLE_CHOICE_MAP_MAP_TYPE_OMOP_CONCEPT)
        redcap_variable_choice.redcap_variable_child_maps.build(redcap_derived_date: redcap_derived_date_diagnosis_covid19, omop_column: omop_column_1, map_type: Redcap2omop::RedcapVariableChildMap::REDCAP_VARIABLE_CHILD_MAP_MAP_TYPE_REDCAP_DERIVED_DATE)
        redcap_variable_choice.curation_status = Redcap2omop::RedcapVariableChoice::REDCAP_VARIABLE_CHOICE_CURATION_STATUS_MAPPED
        redcap_variable_choice.save!

        redcap_variable_choice = redcap_variable.redcap_variable_choices.where(choice_description: 'COPD/Emphysema').first
        redcap_variable_choice.build_redcap_variable_choice_map(concept_id: Redcap2omop::Concept.where(domain_id: 'Condition', vocabulary_id: 'SNOMED', concept_code: '13645005').first.concept_id, map_type: Redcap2omop::RedcapVariableChoiceMap::REDCAP_VARIABLE_CHOICE_MAP_MAP_TYPE_OMOP_CONCEPT)
        redcap_variable_choice.redcap_variable_child_maps.build(redcap_derived_date: redcap_derived_date_diagnosis_covid19, omop_column: omop_column_1, map_type: Redcap2omop::RedcapVariableChildMap::REDCAP_VARIABLE_CHILD_MAP_MAP_TYPE_REDCAP_DERIVED_DATE)
        redcap_variable_choice.curation_status = Redcap2omop::RedcapVariableChoice::REDCAP_VARIABLE_CHOICE_CURATION_STATUS_MAPPED
        redcap_variable_choice.save!

        redcap_variable_choice = redcap_variable.redcap_variable_choices.where(choice_description: 'Cardiac arrhythmia, NOS').first
        redcap_variable_choice.build_redcap_variable_choice_map(concept_id: Redcap2omop::Concept.where(domain_id: 'Condition', vocabulary_id: 'SNOMED', concept_code: '698247007').first.concept_id, map_type: Redcap2omop::RedcapVariableChoiceMap::REDCAP_VARIABLE_CHOICE_MAP_MAP_TYPE_OMOP_CONCEPT)
        redcap_variable_choice.redcap_variable_child_maps.build(redcap_derived_date: redcap_derived_date_diagnosis_covid19, omop_column: omop_column_1, map_type: Redcap2omop::RedcapVariableChildMap::REDCAP_VARIABLE_CHILD_MAP_MAP_TYPE_REDCAP_DERIVED_DATE)
        redcap_variable_choice.curation_status = Redcap2omop::RedcapVariableChoice::REDCAP_VARIABLE_CHOICE_CURATION_STATUS_MAPPED
        redcap_variable_choice.save!

        redcap_variable_choice = redcap_variable.redcap_variable_choices.where(choice_description: 'Cardiovascular disease, NOS').first
        redcap_variable_choice.build_redcap_variable_choice_map(concept_id: Redcap2omop::Concept.where(domain_id: 'Condition', vocabulary_id: 'SNOMED', concept_code: '56265001').first.concept_id, map_type: Redcap2omop::RedcapVariableChoiceMap::REDCAP_VARIABLE_CHOICE_MAP_MAP_TYPE_OMOP_CONCEPT)
        redcap_variable_choice.redcap_variable_child_maps.build(redcap_derived_date: redcap_derived_date_diagnosis_covid19, omop_column: omop_column_1, map_type: Redcap2omop::RedcapVariableChildMap::REDCAP_VARIABLE_CHILD_MAP_MAP_TYPE_REDCAP_DERIVED_DATE)
        redcap_variable_choice.curation_status = Redcap2omop::RedcapVariableChoice::REDCAP_VARIABLE_CHOICE_CURATION_STATUS_MAPPED
        redcap_variable_choice.save!

        redcap_variable_choice = redcap_variable.redcap_variable_choices.where(choice_description: 'Chronic renal insufficiency (CRI/CKD)').first
        redcap_variable_choice.build_redcap_variable_choice_map(concept_id: Redcap2omop::Concept.where(domain_id: 'Condition', vocabulary_id: 'SNOMED', concept_code: '723190009').first.concept_id, map_type: Redcap2omop::RedcapVariableChoiceMap::REDCAP_VARIABLE_CHOICE_MAP_MAP_TYPE_OMOP_CONCEPT)
        redcap_variable_choice.redcap_variable_child_maps.build(redcap_derived_date: redcap_derived_date_diagnosis_covid19, omop_column: omop_column_1, map_type: Redcap2omop::RedcapVariableChildMap::REDCAP_VARIABLE_CHILD_MAP_MAP_TYPE_REDCAP_DERIVED_DATE)
        redcap_variable_choice.curation_status = Redcap2omop::RedcapVariableChoice::REDCAP_VARIABLE_CHOICE_CURATION_STATUS_MAPPED
        redcap_variable_choice.save!

        redcap_variable_choice = redcap_variable.redcap_variable_choices.where(choice_description: 'Cirrhosis').first
        redcap_variable_choice.build_redcap_variable_choice_map(concept_id: Redcap2omop::Concept.where(domain_id: 'Condition', vocabulary_id: 'SNOMED', concept_code: '19943007').first.concept_id, map_type: Redcap2omop::RedcapVariableChoiceMap::REDCAP_VARIABLE_CHOICE_MAP_MAP_TYPE_OMOP_CONCEPT)
        redcap_variable_choice.redcap_variable_child_maps.build(redcap_derived_date: redcap_derived_date_diagnosis_covid19, omop_column: omop_column_1, map_type: Redcap2omop::RedcapVariableChildMap::REDCAP_VARIABLE_CHILD_MAP_MAP_TYPE_REDCAP_DERIVED_DATE)
        redcap_variable_choice.curation_status = Redcap2omop::RedcapVariableChoice::REDCAP_VARIABLE_CHOICE_CURATION_STATUS_MAPPED
        redcap_variable_choice.save!

        redcap_variable_choice = redcap_variable.redcap_variable_choices.where(choice_description: 'Congestive heart failure (CHF) including HFpEF and HFrEF').first
        redcap_variable_choice.build_redcap_variable_choice_map(concept_id: Redcap2omop::Concept.where(domain_id: 'Condition', vocabulary_id: 'SNOMED', concept_code: '42343007').first.concept_id, map_type: Redcap2omop::RedcapVariableChoiceMap::REDCAP_VARIABLE_CHOICE_MAP_MAP_TYPE_OMOP_CONCEPT)
        redcap_variable_choice.redcap_variable_child_maps.build(redcap_derived_date: redcap_derived_date_diagnosis_covid19, omop_column: omop_column_1, map_type: Redcap2omop::RedcapVariableChildMap::REDCAP_VARIABLE_CHILD_MAP_MAP_TYPE_REDCAP_DERIVED_DATE)
        redcap_variable_choice.curation_status = Redcap2omop::RedcapVariableChoice::REDCAP_VARIABLE_CHOICE_CURATION_STATUS_MAPPED
        redcap_variable_choice.save!

        redcap_variable_choice = redcap_variable.redcap_variable_choices.where(choice_description: 'Coronary artery disease (CAD)').first
        redcap_variable_choice.build_redcap_variable_choice_map(concept_id: Redcap2omop::Concept.where(domain_id: 'Condition', vocabulary_id: 'SNOMED', concept_code: '53741008').first.concept_id, map_type: Redcap2omop::RedcapVariableChoiceMap::REDCAP_VARIABLE_CHOICE_MAP_MAP_TYPE_OMOP_CONCEPT)
        redcap_variable_choice.redcap_variable_child_maps.build(redcap_derived_date: redcap_derived_date_diagnosis_covid19, omop_column: omop_column_1, map_type: Redcap2omop::RedcapVariableChildMap::REDCAP_VARIABLE_CHILD_MAP_MAP_TYPE_REDCAP_DERIVED_DATE)
        redcap_variable_choice.curation_status = Redcap2omop::RedcapVariableChoice::REDCAP_VARIABLE_CHOICE_CURATION_STATUS_MAPPED
        redcap_variable_choice.save!

        redcap_variable_choice = redcap_variable.redcap_variable_choices.where(choice_description: 'Deep venous thrombosis (DVT)').first
        redcap_variable_choice.build_redcap_variable_choice_map(concept_id: Redcap2omop::Concept.where(domain_id: 'Condition', vocabulary_id: 'SNOMED', concept_code: '128053003').first.concept_id, map_type: Redcap2omop::RedcapVariableChoiceMap::REDCAP_VARIABLE_CHOICE_MAP_MAP_TYPE_OMOP_CONCEPT)
        redcap_variable_choice.redcap_variable_child_maps.build(redcap_derived_date: redcap_derived_date_diagnosis_covid19, omop_column: omop_column_1, map_type: Redcap2omop::RedcapVariableChildMap::REDCAP_VARIABLE_CHILD_MAP_MAP_TYPE_REDCAP_DERIVED_DATE)
        redcap_variable_choice.curation_status = Redcap2omop::RedcapVariableChoice::REDCAP_VARIABLE_CHOICE_CURATION_STATUS_MAPPED
        redcap_variable_choice.save!

        redcap_variable_choice = redcap_variable.redcap_variable_choices.where(choice_description: 'Dementia').first
        redcap_variable_choice.build_redcap_variable_choice_map(concept_id: Redcap2omop::Concept.where(domain_id: 'Condition', vocabulary_id: 'SNOMED', concept_code: '52448006').first.concept_id, map_type: Redcap2omop::RedcapVariableChoiceMap::REDCAP_VARIABLE_CHOICE_MAP_MAP_TYPE_OMOP_CONCEPT)
        redcap_variable_choice.redcap_variable_child_maps.build(redcap_derived_date: redcap_derived_date_diagnosis_covid19, omop_column: omop_column_1, map_type: Redcap2omop::RedcapVariableChildMap::REDCAP_VARIABLE_CHILD_MAP_MAP_TYPE_REDCAP_DERIVED_DATE)
        redcap_variable_choice.curation_status = Redcap2omop::RedcapVariableChoice::REDCAP_VARIABLE_CHOICE_CURATION_STATUS_MAPPED
        redcap_variable_choice.save!

        redcap_variable_choice = redcap_variable.redcap_variable_choices.where(choice_description: 'Diabetes mellitus').first
        redcap_variable_choice.build_redcap_variable_choice_map(concept_id: Redcap2omop::Concept.where(domain_id: 'Condition', vocabulary_id: 'SNOMED', concept_code: '73211009').first.concept_id, map_type: Redcap2omop::RedcapVariableChoiceMap::REDCAP_VARIABLE_CHOICE_MAP_MAP_TYPE_OMOP_CONCEPT)
        redcap_variable_choice.redcap_variable_child_maps.build(redcap_derived_date: redcap_derived_date_diagnosis_covid19, omop_column: omop_column_1, map_type: Redcap2omop::RedcapVariableChildMap::REDCAP_VARIABLE_CHILD_MAP_MAP_TYPE_REDCAP_DERIVED_DATE)
        redcap_variable_choice.curation_status = Redcap2omop::RedcapVariableChoice::REDCAP_VARIABLE_CHOICE_CURATION_STATUS_MAPPED
        redcap_variable_choice.save!

        redcap_variable_choice = redcap_variable.redcap_variable_choices.where(choice_description: 'Diabetes mellitus with complications').first
        redcap_variable_choice.build_redcap_variable_choice_map(concept_id: Redcap2omop::Concept.where(domain_id: 'Condition', vocabulary_id: 'SNOMED', concept_code: '190388001').first.concept_id, map_type: Redcap2omop::RedcapVariableChoiceMap::REDCAP_VARIABLE_CHOICE_MAP_MAP_TYPE_OMOP_CONCEPT)
        redcap_variable_choice.redcap_variable_child_maps.build(redcap_derived_date: redcap_derived_date_diagnosis_covid19, omop_column: omop_column_1, map_type: Redcap2omop::RedcapVariableChildMap::REDCAP_VARIABLE_CHILD_MAP_MAP_TYPE_REDCAP_DERIVED_DATE)
        redcap_variable_choice.curation_status = Redcap2omop::RedcapVariableChoice::REDCAP_VARIABLE_CHOICE_CURATION_STATUS_MAPPED
        redcap_variable_choice.save!

        redcap_variable_choice = redcap_variable.redcap_variable_choices.where(choice_description: 'ESRD, on dialysis').first
        redcap_variable_choice.build_redcap_variable_choice_map(concept_id: Redcap2omop::Concept.where(domain_id: 'Condition', vocabulary_id: 'SNOMED', concept_code: '236435004').first.concept_id, map_type: Redcap2omop::RedcapVariableChoiceMap::REDCAP_VARIABLE_CHOICE_MAP_MAP_TYPE_OMOP_CONCEPT)
        redcap_variable_choice.redcap_variable_child_maps.build(redcap_derived_date: redcap_derived_date_diagnosis_covid19, omop_column: omop_column_1, map_type: Redcap2omop::RedcapVariableChildMap::REDCAP_VARIABLE_CHILD_MAP_MAP_TYPE_REDCAP_DERIVED_DATE)
        redcap_variable_choice.curation_status = Redcap2omop::RedcapVariableChoice::REDCAP_VARIABLE_CHOICE_CURATION_STATUS_MAPPED
        redcap_variable_choice.save!

        redcap_variable_choice = redcap_variable.redcap_variable_choices.where(choice_description: 'End-stage renal disease (ESRD), not on dialysis').first
        redcap_variable_choice.build_redcap_variable_choice_map(concept_id: Redcap2omop::Concept.where(domain_id: 'Condition', vocabulary_id: 'SNOMED', concept_code: '46177005').first.concept_id, map_type: Redcap2omop::RedcapVariableChoiceMap::REDCAP_VARIABLE_CHOICE_MAP_MAP_TYPE_OMOP_CONCEPT)
        redcap_variable_choice.redcap_variable_child_maps.build(redcap_derived_date: redcap_derived_date_diagnosis_covid19, omop_column: omop_column_1, map_type: Redcap2omop::RedcapVariableChildMap::REDCAP_VARIABLE_CHILD_MAP_MAP_TYPE_REDCAP_DERIVED_DATE)
        redcap_variable_choice.curation_status = Redcap2omop::RedcapVariableChoice::REDCAP_VARIABLE_CHOICE_CURATION_STATUS_MAPPED
        redcap_variable_choice.save!

        redcap_variable_choice = redcap_variable.redcap_variable_choices.where(choice_description: 'HIV +/- AIDS').first
        redcap_variable_choice.build_redcap_variable_choice_map(concept_id: Redcap2omop::Concept.where(domain_id: 'Condition', vocabulary_id: 'SNOMED', concept_code: '62479008').first.concept_id, map_type: Redcap2omop::RedcapVariableChoiceMap::REDCAP_VARIABLE_CHOICE_MAP_MAP_TYPE_OMOP_CONCEPT)
        redcap_variable_choice.redcap_variable_child_maps.build(redcap_derived_date: redcap_derived_date_diagnosis_covid19, omop_column: omop_column_1, map_type: Redcap2omop::RedcapVariableChildMap::REDCAP_VARIABLE_CHILD_MAP_MAP_TYPE_REDCAP_DERIVED_DATE)
        redcap_variable_choice.curation_status = Redcap2omop::RedcapVariableChoice::REDCAP_VARIABLE_CHOICE_CURATION_STATUS_MAPPED
        redcap_variable_choice.save!

        redcap_variable_choice = redcap_variable.redcap_variable_choices.where(choice_description: 'History of cerebrovascular accident (CVA; stroke)').first
        redcap_variable_choice.build_redcap_variable_choice_map(concept_id: Redcap2omop::Concept.where(domain_id: 'Observation', vocabulary_id: 'SNOMED', concept_code: '275526006').first.concept_id, map_type: Redcap2omop::RedcapVariableChoiceMap::REDCAP_VARIABLE_CHOICE_MAP_MAP_TYPE_OMOP_CONCEPT)
        redcap_variable_choice.redcap_variable_child_maps.build(redcap_derived_date: redcap_derived_date_diagnosis_covid19, omop_column: omop_column_2, map_type: Redcap2omop::RedcapVariableChildMap::REDCAP_VARIABLE_CHILD_MAP_MAP_TYPE_REDCAP_DERIVED_DATE)
        redcap_variable_choice.curation_status = Redcap2omop::RedcapVariableChoice::REDCAP_VARIABLE_CHOICE_CURATION_STATUS_MAPPED
        redcap_variable_choice.save!

        redcap_variable_choice = redcap_variable.redcap_variable_choices.where(choice_description: 'History of hematopoietic transplant (bone marrow or stem cell)').first
        redcap_variable_choice.build_redcap_variable_choice_map(concept_id: Redcap2omop::Concept.where(domain_id: 'Procedure', vocabulary_id: 'SNOMED', concept_code: '234336002').first.concept_id, map_type: Redcap2omop::RedcapVariableChoiceMap::REDCAP_VARIABLE_CHOICE_MAP_MAP_TYPE_OMOP_CONCEPT)
        redcap_variable_choice.redcap_variable_child_maps.build(redcap_derived_date: redcap_derived_date_diagnosis_covid19, omop_column: omop_column_3, map_type: Redcap2omop::RedcapVariableChildMap::REDCAP_VARIABLE_CHILD_MAP_MAP_TYPE_REDCAP_DERIVED_DATE)
        redcap_variable_choice.curation_status = Redcap2omop::RedcapVariableChoice::REDCAP_VARIABLE_CHOICE_CURATION_STATUS_MAPPED
        redcap_variable_choice.save!

        redcap_variable_choice = redcap_variable.redcap_variable_choices.where(choice_description: 'History of solid organ transplant').first
        redcap_variable_choice.build_redcap_variable_choice_map(concept_id: Redcap2omop::Concept.where(domain_id: 'Procedure', vocabulary_id: 'SNOMED', concept_code: '313039003').first.concept_id, map_type: Redcap2omop::RedcapVariableChoiceMap::REDCAP_VARIABLE_CHOICE_MAP_MAP_TYPE_OMOP_CONCEPT)
        redcap_variable_choice.redcap_variable_child_maps.build(redcap_derived_date: redcap_derived_date_diagnosis_covid19, omop_column: omop_column_2, map_type: Redcap2omop::RedcapVariableChildMap::REDCAP_VARIABLE_CHILD_MAP_MAP_TYPE_REDCAP_DERIVED_DATE)
        redcap_variable_choice.curation_status = Redcap2omop::RedcapVariableChoice::REDCAP_VARIABLE_CHOICE_CURATION_STATUS_MAPPED
        redcap_variable_choice.save!

        redcap_variable_choice = redcap_variable.redcap_variable_choices.where(choice_description: 'Hyperlipidemia (high cholesterol)').first
        redcap_variable_choice.build_redcap_variable_choice_map(concept_id: Redcap2omop::Concept.where(domain_id: 'Condition', vocabulary_id: 'SNOMED', concept_code: '55822004').first.concept_id, map_type: Redcap2omop::RedcapVariableChoiceMap::REDCAP_VARIABLE_CHOICE_MAP_MAP_TYPE_OMOP_CONCEPT)
        redcap_variable_choice.redcap_variable_child_maps.build(redcap_derived_date: redcap_derived_date_diagnosis_covid19, omop_column: omop_column_1, map_type: Redcap2omop::RedcapVariableChildMap::REDCAP_VARIABLE_CHILD_MAP_MAP_TYPE_REDCAP_DERIVED_DATE)
        redcap_variable_choice.curation_status = Redcap2omop::RedcapVariableChoice::REDCAP_VARIABLE_CHOICE_CURATION_STATUS_MAPPED
        redcap_variable_choice.save!

        redcap_variable_choice = redcap_variable.redcap_variable_choices.where(choice_description: 'Hypertension (high blood pressure; HTN)').first
        redcap_variable_choice.build_redcap_variable_choice_map(concept_id: Redcap2omop::Concept.where(domain_id: 'Condition', vocabulary_id: 'SNOMED', concept_code: '38341003').first.concept_id, map_type: Redcap2omop::RedcapVariableChoiceMap::REDCAP_VARIABLE_CHOICE_MAP_MAP_TYPE_OMOP_CONCEPT)
        redcap_variable_choice.redcap_variable_child_maps.build(redcap_derived_date: redcap_derived_date_diagnosis_covid19, omop_column: omop_column_1, map_type: Redcap2omop::RedcapVariableChildMap::REDCAP_VARIABLE_CHILD_MAP_MAP_TYPE_REDCAP_DERIVED_DATE)
        redcap_variable_choice.curation_status = Redcap2omop::RedcapVariableChoice::REDCAP_VARIABLE_CHOICE_CURATION_STATUS_MAPPED
        redcap_variable_choice.save!

        redcap_variable_choice = redcap_variable.redcap_variable_choices.where(choice_description: 'ICI pneumonitis').first
        redcap_variable_choice.build_redcap_variable_choice_map(concept_id: Redcap2omop::Concept.where(domain_id: 'Condition', vocabulary_id: 'SNOMED', concept_code: '427046006').first.concept_id, map_type: Redcap2omop::RedcapVariableChoiceMap::REDCAP_VARIABLE_CHOICE_MAP_MAP_TYPE_OMOP_CONCEPT)
        redcap_variable_choice.redcap_variable_child_maps.build(redcap_derived_date: redcap_derived_date_diagnosis_covid19, omop_column: omop_column_1, map_type: Redcap2omop::RedcapVariableChildMap::REDCAP_VARIABLE_CHILD_MAP_MAP_TYPE_REDCAP_DERIVED_DATE)
        redcap_variable_choice.curation_status = Redcap2omop::RedcapVariableChoice::REDCAP_VARIABLE_CHOICE_CURATION_STATUS_MAPPED
        redcap_variable_choice.save!

        redcap_variable_choice = redcap_variable.redcap_variable_choices.where(choice_description: 'Immune suppression (see definition)').first
        redcap_variable_choice.build_redcap_variable_choice_map(concept_id: Redcap2omop::Concept.where(domain_id: 'Condition', vocabulary_id: 'SNOMED', concept_code: '38013005').first.concept_id, map_type: Redcap2omop::RedcapVariableChoiceMap::REDCAP_VARIABLE_CHOICE_MAP_MAP_TYPE_OMOP_CONCEPT)
        redcap_variable_choice.redcap_variable_child_maps.build(redcap_derived_date: redcap_derived_date_diagnosis_covid19, omop_column: omop_column_1, map_type: Redcap2omop::RedcapVariableChildMap::REDCAP_VARIABLE_CHILD_MAP_MAP_TYPE_REDCAP_DERIVED_DATE)
        redcap_variable_choice.curation_status = Redcap2omop::RedcapVariableChoice::REDCAP_VARIABLE_CHOICE_CURATION_STATUS_MAPPED
        redcap_variable_choice.save!

        redcap_variable_choice = redcap_variable.redcap_variable_choices.where(choice_description: 'Inflammatory bowel disease (IBD)').first
        redcap_variable_choice.build_redcap_variable_choice_map(concept_id: Redcap2omop::Concept.where(domain_id: 'Condition', vocabulary_id: 'SNOMED', concept_code: '24526004').first.concept_id, map_type: Redcap2omop::RedcapVariableChoiceMap::REDCAP_VARIABLE_CHOICE_MAP_MAP_TYPE_OMOP_CONCEPT)
        redcap_variable_choice.redcap_variable_child_maps.build(redcap_derived_date: redcap_derived_date_diagnosis_covid19, omop_column: omop_column_1, map_type: Redcap2omop::RedcapVariableChildMap::REDCAP_VARIABLE_CHILD_MAP_MAP_TYPE_REDCAP_DERIVED_DATE)
        redcap_variable_choice.curation_status = Redcap2omop::RedcapVariableChoice::REDCAP_VARIABLE_CHOICE_CURATION_STATUS_MAPPED
        redcap_variable_choice.save!

        redcap_variable_choice = redcap_variable.redcap_variable_choices.where(choice_description: 'Liver disease, NOS').first
        redcap_variable_choice.build_redcap_variable_choice_map(concept_id: Redcap2omop::Concept.where(domain_id: 'Condition', vocabulary_id: 'SNOMED', concept_code: '235856003').first.concept_id, map_type: Redcap2omop::RedcapVariableChoiceMap::REDCAP_VARIABLE_CHOICE_MAP_MAP_TYPE_OMOP_CONCEPT)
        redcap_variable_choice.redcap_variable_child_maps.build(redcap_derived_date: redcap_derived_date_diagnosis_covid19, omop_column: omop_column_1, map_type: Redcap2omop::RedcapVariableChildMap::REDCAP_VARIABLE_CHILD_MAP_MAP_TYPE_REDCAP_DERIVED_DATE)
        redcap_variable_choice.curation_status = Redcap2omop::RedcapVariableChoice::REDCAP_VARIABLE_CHOICE_CURATION_STATUS_MAPPED
        redcap_variable_choice.save!

        redcap_variable_choice = redcap_variable.redcap_variable_choices.where(choice_description: 'Metabolic syndrome').first
        redcap_variable_choice.build_redcap_variable_choice_map(concept_id: Redcap2omop::Concept.where(domain_id: 'Condition', vocabulary_id: 'SNOMED', concept_code: '237602007').first.concept_id, map_type: Redcap2omop::RedcapVariableChoiceMap::REDCAP_VARIABLE_CHOICE_MAP_MAP_TYPE_OMOP_CONCEPT)
        redcap_variable_choice.redcap_variable_child_maps.build(redcap_derived_date: redcap_derived_date_diagnosis_covid19, omop_column: omop_column_1, map_type: Redcap2omop::RedcapVariableChildMap::REDCAP_VARIABLE_CHILD_MAP_MAP_TYPE_REDCAP_DERIVED_DATE)
        redcap_variable_choice.curation_status = Redcap2omop::RedcapVariableChoice::REDCAP_VARIABLE_CHOICE_CURATION_STATUS_MAPPED
        redcap_variable_choice.save!

        redcap_variable_choice = redcap_variable.redcap_variable_choices.where(choice_description: 'Morbid obesity (BMI > 40 or BMI > 35 with obesity-related health conditions)').first
        redcap_variable_choice.build_redcap_variable_choice_map(concept_id: Redcap2omop::Concept.where(domain_id: 'Condition', vocabulary_id: 'SNOMED', concept_code: '238136002').first.concept_id, map_type: Redcap2omop::RedcapVariableChoiceMap::REDCAP_VARIABLE_CHOICE_MAP_MAP_TYPE_OMOP_CONCEPT)
        redcap_variable_choice.redcap_variable_child_maps.build(redcap_derived_date: redcap_derived_date_diagnosis_covid19, omop_column: omop_column_1, map_type: Redcap2omop::RedcapVariableChildMap::REDCAP_VARIABLE_CHILD_MAP_MAP_TYPE_REDCAP_DERIVED_DATE)
        redcap_variable_choice.curation_status = Redcap2omop::RedcapVariableChoice::REDCAP_VARIABLE_CHOICE_CURATION_STATUS_MAPPED
        redcap_variable_choice.save!

        redcap_variable_choice = redcap_variable.redcap_variable_choices.where(choice_description: 'Obesity').first
        redcap_variable_choice.build_redcap_variable_choice_map(concept_id: Redcap2omop::Concept.where(domain_id: 'Condition', vocabulary_id: 'SNOMED', concept_code: '414916001').first.concept_id, map_type: Redcap2omop::RedcapVariableChoiceMap::REDCAP_VARIABLE_CHOICE_MAP_MAP_TYPE_OMOP_CONCEPT)
        redcap_variable_choice.redcap_variable_child_maps.build(redcap_derived_date: redcap_derived_date_diagnosis_covid19, omop_column: omop_column_1, map_type: Redcap2omop::RedcapVariableChildMap::REDCAP_VARIABLE_CHILD_MAP_MAP_TYPE_REDCAP_DERIVED_DATE)
        redcap_variable_choice.curation_status = Redcap2omop::RedcapVariableChoice::REDCAP_VARIABLE_CHOICE_CURATION_STATUS_MAPPED
        redcap_variable_choice.save!

        redcap_variable_choice = redcap_variable.redcap_variable_choices.where(choice_description: 'Obstructive sleep apnea (OSA)').first
        redcap_variable_choice.build_redcap_variable_choice_map(concept_id: Redcap2omop::Concept.where(domain_id: 'Condition', vocabulary_id: 'SNOMED', concept_code: '78275009').first.concept_id, map_type: Redcap2omop::RedcapVariableChoiceMap::REDCAP_VARIABLE_CHOICE_MAP_MAP_TYPE_OMOP_CONCEPT)
        redcap_variable_choice.redcap_variable_child_maps.build(redcap_derived_date: redcap_derived_date_diagnosis_covid19, omop_column: omop_column_1, map_type: Redcap2omop::RedcapVariableChildMap::REDCAP_VARIABLE_CHILD_MAP_MAP_TYPE_REDCAP_DERIVED_DATE)
        redcap_variable_choice.curation_status = Redcap2omop::RedcapVariableChoice::REDCAP_VARIABLE_CHOICE_CURATION_STATUS_MAPPED
        redcap_variable_choice.save!

        redcap_variable_choice = redcap_variable.redcap_variable_choices.where(choice_description: 'Peripheral vascular disease (PVD/PAD)').first
        redcap_variable_choice.build_redcap_variable_choice_map(concept_id: Redcap2omop::Concept.where(domain_id: 'Condition', vocabulary_id: 'SNOMED', concept_code: '400047006').first.concept_id, map_type: Redcap2omop::RedcapVariableChoiceMap::REDCAP_VARIABLE_CHOICE_MAP_MAP_TYPE_OMOP_CONCEPT)
        redcap_variable_choice.redcap_variable_child_maps.build(redcap_derived_date: redcap_derived_date_diagnosis_covid19, omop_column: omop_column_1, map_type: Redcap2omop::RedcapVariableChildMap::REDCAP_VARIABLE_CHILD_MAP_MAP_TYPE_REDCAP_DERIVED_DATE)
        redcap_variable_choice.curation_status = Redcap2omop::RedcapVariableChoice::REDCAP_VARIABLE_CHOICE_CURATION_STATUS_MAPPED
        redcap_variable_choice.save!

        redcap_variable_choice = redcap_variable.redcap_variable_choices.where(choice_description: 'Pulmonary disease, NOS').first
        redcap_variable_choice.build_redcap_variable_choice_map(concept_id: Redcap2omop::Concept.where(domain_id: 'Condition', vocabulary_id: 'SNOMED', concept_code: '19829001').first.concept_id, map_type: Redcap2omop::RedcapVariableChoiceMap::REDCAP_VARIABLE_CHOICE_MAP_MAP_TYPE_OMOP_CONCEPT)
        redcap_variable_choice.redcap_variable_child_maps.build(redcap_derived_date: redcap_derived_date_diagnosis_covid19, omop_column: omop_column_1, map_type: Redcap2omop::RedcapVariableChildMap::REDCAP_VARIABLE_CHILD_MAP_MAP_TYPE_REDCAP_DERIVED_DATE)
        redcap_variable_choice.curation_status = Redcap2omop::RedcapVariableChoice::REDCAP_VARIABLE_CHOICE_CURATION_STATUS_MAPPED
        redcap_variable_choice.save!

        redcap_variable_choice = redcap_variable.redcap_variable_choices.where(choice_description: 'Pulmonary embolism (PE)').first
        redcap_variable_choice.build_redcap_variable_choice_map(concept_id: Redcap2omop::Concept.where(domain_id: 'Condition', vocabulary_id: 'SNOMED', concept_code: '59282003').first.concept_id, map_type: Redcap2omop::RedcapVariableChoiceMap::REDCAP_VARIABLE_CHOICE_MAP_MAP_TYPE_OMOP_CONCEPT)
        redcap_variable_choice.redcap_variable_child_maps.build(redcap_derived_date: redcap_derived_date_diagnosis_covid19, omop_column: omop_column_1, map_type: Redcap2omop::RedcapVariableChildMap::REDCAP_VARIABLE_CHILD_MAP_MAP_TYPE_REDCAP_DERIVED_DATE)
        redcap_variable_choice.curation_status = Redcap2omop::RedcapVariableChoice::REDCAP_VARIABLE_CHOICE_CURATION_STATUS_MAPPED
        redcap_variable_choice.save!

        redcap_variable_choice = redcap_variable.redcap_variable_choices.where(choice_description: 'Radiation pneumonitis').first
        redcap_variable_choice.build_redcap_variable_choice_map(concept_id: Redcap2omop::Concept.where(domain_id: 'Condition', vocabulary_id: 'SNOMED', concept_code: '84004001').first.concept_id, map_type: Redcap2omop::RedcapVariableChoiceMap::REDCAP_VARIABLE_CHOICE_MAP_MAP_TYPE_OMOP_CONCEPT)
        redcap_variable_choice.redcap_variable_child_maps.build(redcap_derived_date: redcap_derived_date_diagnosis_covid19, omop_column: omop_column_1, map_type: Redcap2omop::RedcapVariableChildMap::REDCAP_VARIABLE_CHILD_MAP_MAP_TYPE_REDCAP_DERIVED_DATE)
        redcap_variable_choice.curation_status = Redcap2omop::RedcapVariableChoice::REDCAP_VARIABLE_CHOICE_CURATION_STATUS_MAPPED
        redcap_variable_choice.save!

        redcap_variable_choice = redcap_variable.redcap_variable_choices.where(choice_description: 'Renal disease, NOS').first
        redcap_variable_choice.build_redcap_variable_choice_map(concept_id: Redcap2omop::Concept.where(domain_id: 'Condition', vocabulary_id: 'SNOMED', concept_code: '90708001').first.concept_id, map_type: Redcap2omop::RedcapVariableChoiceMap::REDCAP_VARIABLE_CHOICE_MAP_MAP_TYPE_OMOP_CONCEPT)
        redcap_variable_choice.redcap_variable_child_maps.build(redcap_derived_date: redcap_derived_date_diagnosis_covid19, omop_column: omop_column_1, map_type: Redcap2omop::RedcapVariableChildMap::REDCAP_VARIABLE_CHILD_MAP_MAP_TYPE_REDCAP_DERIVED_DATE)
        redcap_variable_choice.curation_status = Redcap2omop::RedcapVariableChoice::REDCAP_VARIABLE_CHOICE_CURATION_STATUS_MAPPED
        redcap_variable_choice.save!

        redcap_variable_choice = redcap_variable.redcap_variable_choices.where(choice_description: 'Rheumatologic/Autoimmune disease').first
        redcap_variable_choice.build_redcap_variable_choice_map(concept_id: Redcap2omop::Concept.where(domain_id: 'Condition', vocabulary_id: 'SNOMED', concept_code: '85828009').first.concept_id, map_type: Redcap2omop::RedcapVariableChoiceMap::REDCAP_VARIABLE_CHOICE_MAP_MAP_TYPE_OMOP_CONCEPT)
        redcap_variable_choice.redcap_variable_child_maps.build(redcap_derived_date: redcap_derived_date_diagnosis_covid19, omop_column: omop_column_1, map_type: Redcap2omop::RedcapVariableChildMap::REDCAP_VARIABLE_CHILD_MAP_MAP_TYPE_REDCAP_DERIVED_DATE)
        redcap_variable_choice.curation_status = Redcap2omop::RedcapVariableChoice::REDCAP_VARIABLE_CHOICE_CURATION_STATUS_MAPPED
        redcap_variable_choice.save!

        redcap_variable_choice = redcap_variable.redcap_variable_choices.where(choice_description: 'Seasonal allergies').first
        redcap_variable_choice.build_redcap_variable_choice_map(concept_id: Redcap2omop::Concept.where(domain_id: 'Condition', vocabulary_id: 'SNOMED', concept_code: '444316004').first.concept_id, map_type: Redcap2omop::RedcapVariableChoiceMap::REDCAP_VARIABLE_CHOICE_MAP_MAP_TYPE_OMOP_CONCEPT)
        redcap_variable_choice.redcap_variable_child_maps.build(redcap_derived_date: redcap_derived_date_diagnosis_covid19, omop_column: omop_column_1, map_type: Redcap2omop::RedcapVariableChildMap::REDCAP_VARIABLE_CHILD_MAP_MAP_TYPE_REDCAP_DERIVED_DATE)
        redcap_variable_choice.curation_status = Redcap2omop::RedcapVariableChoice::REDCAP_VARIABLE_CHOICE_CURATION_STATUS_MAPPED
        redcap_variable_choice.save!

        redcap_variable_choice = redcap_variable.redcap_variable_choices.where(choice_description: 'Unknown').first
        redcap_variable_choice.build_redcap_variable_choice_map(concept_id: 0, map_type: Redcap2omop::RedcapVariableChoiceMap::REDCAP_VARIABLE_CHOICE_MAP_MAP_TYPE_OMOP_CONCEPT)
        redcap_variable_choice.curation_status = Redcap2omop::RedcapVariableChoice::REDCAP_VARIABLE_CHOICE_CURATION_STATUS_MAPPED
        redcap_variable_choice.save!

        redcap_variable_choice = redcap_variable.redcap_variable_choices.where(choice_description: 'None').first
        redcap_variable_choice.build_redcap_variable_choice_map(concept_id: 0, map_type: Redcap2omop::RedcapVariableChoiceMap::REDCAP_VARIABLE_CHOICE_MAP_MAP_TYPE_OMOP_CONCEPT)
        redcap_variable_choice.curation_status = Redcap2omop::RedcapVariableChoice::REDCAP_VARIABLE_CHOICE_CURATION_STATUS_MAPPED
        redcap_variable_choice.save!

        redcap_variable_choice = redcap_variable.redcap_variable_choices.where(choice_description: 'Other').first
        redcap_variable_choice.build_redcap_variable_choice_map(concept_id: 0, map_type: Redcap2omop::RedcapVariableChoiceMap::REDCAP_VARIABLE_CHOICE_MAP_MAP_TYPE_OMOP_CONCEPT)
        redcap_variable_choice.curation_status = Redcap2omop::RedcapVariableChoice::REDCAP_VARIABLE_CHOICE_CURATION_STATUS_MAPPED
        redcap_variable_choice.save!

        redcap_variable_choice = redcap_variable.redcap_variable_choices.where(choice_description: 'Other organs and conditions').first
        redcap_variable_choice.build_redcap_variable_choice_map(concept_id: 0, map_type: Redcap2omop::RedcapVariableChoiceMap::REDCAP_VARIABLE_CHOICE_MAP_MAP_TYPE_OMOP_CONCEPT)
        redcap_variable_choice.curation_status = Redcap2omop::RedcapVariableChoice::REDCAP_VARIABLE_CHOICE_CURATION_STATUS_MAPPED
        redcap_variable_choice.save!

        #redcap_variable
        redcap_variable = Redcap2omop::RedcapVariable.where(name: 'hiv_cd4', redcap_data_dictionary_id: redcap_data_dictionary.id).first
        other_redcap_variable = Redcap2omop::RedcapVariable.where(name: 'ts_1', redcap_data_dictionary_id: redcap_data_dictionary.id).first
        omop_column = Redcap2omop::OmopColumn.joins(:omop_table).where("redcap2omop_omop_tables.name = 'measurement' AND redcap2omop_omop_columns.name = 'measurement_date'").first
        redcap_variable.build_redcap_variable_map(concept_id: Redcap2omop::Concept.where(domain_id: 'Measurement', vocabulary_id: 'SNOMED', concept_code: '413789001').first.concept_id, map_type: Redcap2omop::RedcapVariableMap::REDCAP_VARIABLE_MAP_MAP_TYPE_OMOP_CONCEPT)
        redcap_variable_choice.redcap_variable_child_maps.build(redcap_variable: other_redcap_variable, omop_column: omop_column, map_type: Redcap2omop::RedcapVariableChildMap::REDCAP_VARIABLE_CHILD_MAP_MAP_TYPE_REDCAP_VARIABLE)
        redcap_variable.curation_status = Redcap2omop::RedcapVariable::REDCAP_VARIABLE_CURATION_STATUS_MAPPED
        redcap_variable.save!

        #redcap_variable
        redcap_variable = Redcap2omop::RedcapVariable.where(name: 'hiv_vl', redcap_data_dictionary_id: redcap_data_dictionary.id).first
        other_redcap_variable = Redcap2omop::RedcapVariable.where(name: 'ts_1', redcap_data_dictionary_id: redcap_data_dictionary.id).first
        omop_column_1 = Redcap2omop::OmopColumn.joins(:omop_table).where("redcap2omop_omop_tables.name = 'measurement' AND redcap2omop_omop_columns.name = 'measurement_date'").first
        omop_column_2 = Redcap2omop::OmopColumn.joins(:omop_table).where("redcap2omop_omop_tables.name = 'measurement' AND redcap2omop_omop_columns.name = 'unit_concept_id'").first
        redcap_variable.build_redcap_variable_map(concept_id: Redcap2omop::Concept.where(domain_id: 'Measurement', vocabulary_id: 'SNOMED', concept_code: '395058002').first.concept_id, map_type: Redcap2omop::RedcapVariableMap::REDCAP_VARIABLE_MAP_MAP_TYPE_OMOP_CONCEPT)
        redcap_variable_choice.redcap_variable_child_maps.build(redcap_variable: other_redcap_variable, omop_column: omop_column_1, map_type: Redcap2omop::RedcapVariableChildMap::REDCAP_VARIABLE_CHILD_MAP_MAP_TYPE_REDCAP_VARIABLE)
        redcap_variable_choice.redcap_variable_child_maps.build(concept_id: Redcap2omop::Concept.where(domain_id: 'Unit', concept_code: '{copies}/mL').first.concept_id, omop_column: omop_column_2, map_type: Redcap2omop::RedcapVariableChildMap::REDCAP_VARIABLE_CHILD_MAP_MAP_TYPE_OMOP_CONCEPT)
        redcap_variable.curation_status = Redcap2omop::RedcapVariable::REDCAP_VARIABLE_CURATION_STATUS_MAPPED
        redcap_variable.save!

        #redcap_variable
        redcap_variable = Redcap2omop::RedcapVariable.where(name: 'ibd', redcap_data_dictionary_id: redcap_data_dictionary.id).first
        redcap_variable.curation_status = Redcap2omop::RedcapVariable::REDCAP_VARIABLE_CURATION_STATUS_SKIPPED
        redcap_variable.save!

        #redcap_variable
        redcap_variable = Redcap2omop::RedcapVariable.where(name: 'please_specify', redcap_data_dictionary_id: redcap_data_dictionary.id).first
        redcap_variable.curation_status = Redcap2omop::RedcapVariable::REDCAP_VARIABLE_CURATION_STATUS_SKIPPED
        redcap_variable.save!

        #redcap_variable
        redcap_variable = Redcap2omop::RedcapVariable.where(name: 'o2_requirement', redcap_data_dictionary_id: redcap_data_dictionary.id).first
        redcap_variable.build_redcap_variable_map(map_type: Redcap2omop::RedcapVariableMap::REDCAP_VARIABLE_MAP_MAP_TYPE_OMOP_CONCEPT_CHOICE)
        redcap_variable.curation_status = Redcap2omop::RedcapVariable::REDCAP_VARIABLE_CURATION_STATUS_MAPPED
        redcap_variable.save!

        omop_column_1 = Redcap2omop::OmopColumn.joins(:omop_table).where("redcap2omop_omop_tables.name = 'procedure_occurrence' AND redcap2omop_omop_columns.name = 'procedure_date'").first

        redcap_variable_choice = redcap_variable.redcap_variable_choices.where(choice_description: 'Yes, patient requires chronic supplemental O2').first
        redcap_variable_choice.build_redcap_variable_choice_map(concept_id: Redcap2omop::Concept.where(domain_id: 'Procedure', vocabulary_id: 'SNOMED', concept_code: '57485005').first.concept_id, map_type: Redcap2omop::RedcapVariableChoiceMap::REDCAP_VARIABLE_CHOICE_MAP_MAP_TYPE_OMOP_CONCEPT)
        redcap_variable_choice.redcap_variable_child_maps.build(redcap_derived_date: redcap_derived_date_diagnosis_covid19, omop_column: omop_column_1, map_type: Redcap2omop::RedcapVariableChildMap::REDCAP_VARIABLE_CHILD_MAP_MAP_TYPE_REDCAP_DERIVED_DATE)
        redcap_variable_choice.curation_status = Redcap2omop::RedcapVariableChoice::REDCAP_VARIABLE_CHOICE_CURATION_STATUS_MAPPED
        redcap_variable_choice.save!

        redcap_variable_choice = redcap_variable.redcap_variable_choices.where(choice_description: 'No, patient does not require supplemental O2').first
        redcap_variable_choice.build_redcap_variable_choice_map(concept_id: 0, map_type: Redcap2omop::RedcapVariableChoiceMap::REDCAP_VARIABLE_CHOICE_MAP_MAP_TYPE_OMOP_CONCEPT)
        redcap_variable_choice.curation_status = Redcap2omop::RedcapVariableChoice::REDCAP_VARIABLE_CHOICE_CURATION_STATUS_MAPPED
        redcap_variable_choice.save!

        redcap_variable_choice = redcap_variable.redcap_variable_choices.where(choice_description: 'Unknown').first
        redcap_variable_choice.build_redcap_variable_choice_map(concept_id: 0, map_type: Redcap2omop::RedcapVariableChoiceMap::REDCAP_VARIABLE_CHOICE_MAP_MAP_TYPE_OMOP_CONCEPT)
        redcap_variable_choice.curation_status = Redcap2omop::RedcapVariableChoice::REDCAP_VARIABLE_CHOICE_CURATION_STATUS_MAPPED
        redcap_variable_choice.save!

        #redcap_variable
        redcap_variable = Redcap2omop::RedcapVariable.where(name: 'comorbid_no', redcap_data_dictionary_id: redcap_data_dictionary.id).first
        redcap_variable.curation_status = Redcap2omop::RedcapVariable::REDCAP_VARIABLE_CURATION_STATUS_SKIPPED
        redcap_variable.save!

        #redcap_variable
        redcap_variable = Redcap2omop::RedcapVariable.where(name: 'additional_comorbid', redcap_data_dictionary_id: redcap_data_dictionary.id).first
        redcap_variable.curation_status = Redcap2omop::RedcapVariable::REDCAP_VARIABLE_CURATION_STATUS_SKIPPED
        redcap_variable.save!

        #redcap_variable
        redcap_variable = Redcap2omop::RedcapVariable.where(name: 'comments_form_1', redcap_data_dictionary_id: redcap_data_dictionary.id).first
        redcap_variable.curation_status = Redcap2omop::RedcapVariable::REDCAP_VARIABLE_CURATION_STATUS_SKIPPED
        redcap_variable.save!

        #form covid19_details
        #redcap_variable
        redcap_variable = Redcap2omop::RedcapVariable.where(name: 'ts_2', redcap_data_dictionary_id: redcap_data_dictionary.id).first
        redcap_variable.curation_status = Redcap2omop::RedcapVariable::REDCAP_VARIABLE_CURATION_STATUS_SKIPPED
        redcap_variable.save!

        #redcap_variable
        redcap_variable = Redcap2omop::RedcapVariable.where(name: 'c19_workup_why', redcap_data_dictionary_id: redcap_data_dictionary.id).first
        redcap_variable.curation_status = Redcap2omop::RedcapVariable::REDCAP_VARIABLE_CURATION_STATUS_SKIPPED
        redcap_variable.save!

        #redcap_variable
        redcap_variable = Redcap2omop::RedcapVariable.where(name: 'c19_workup_why_2', redcap_data_dictionary_id: redcap_data_dictionary.id).first
        redcap_variable.curation_status = Redcap2omop::RedcapVariable::REDCAP_VARIABLE_CURATION_STATUS_SKIPPED
        redcap_variable.save!

        #redcap_variable
        redcap_variable = Redcap2omop::RedcapVariable.where(name: 'workup_oth_specify', redcap_data_dictionary_id: redcap_data_dictionary.id).first
        redcap_variable.curation_status = Redcap2omop::RedcapVariable::REDCAP_VARIABLE_CURATION_STATUS_SKIPPED
        redcap_variable.save!

        #redcap_variable
        redcap_variable = Redcap2omop::RedcapVariable.where(name: 'symptoms', redcap_data_dictionary_id: redcap_data_dictionary.id).first
        redcap_variable.build_redcap_variable_map(map_type: Redcap2omop::RedcapVariableMap::REDCAP_VARIABLE_MAP_MAP_TYPE_OMOP_CONCEPT_CHOICE)
        redcap_variable.curation_status = Redcap2omop::RedcapVariable::REDCAP_VARIABLE_CURATION_STATUS_MAPPED
        redcap_variable.save!

        omop_column_1 = Redcap2omop::OmopColumn.joins(:omop_table).where("redcap2omop_omop_tables.name = 'condition_occurrence' AND redcap2omop_omop_columns.name = 'condition_start_date'").first

        redcap_variable_choice = redcap_variable.redcap_variable_choices.where(choice_description: 'Abdominal discomfort (other than frank abdominal pain)').first
        redcap_variable_choice.build_redcap_variable_choice_map(concept_id: Redcap2omop::Concept.where(domain_id: 'Condition', vocabulary_id: 'SNOMED', concept_code: '43364001').first.concept_id, map_type: Redcap2omop::RedcapVariableChoiceMap::REDCAP_VARIABLE_CHOICE_MAP_MAP_TYPE_OMOP_CONCEPT)
        redcap_variable_choice.redcap_variable_child_maps.build(redcap_derived_date: redcap_derived_date_diagnosis_covid19, omop_column: omop_column_1, map_type: Redcap2omop::RedcapVariableChildMap::REDCAP_VARIABLE_CHILD_MAP_MAP_TYPE_REDCAP_DERIVED_DATE)
        redcap_variable_choice.curation_status = Redcap2omop::RedcapVariableChoice::REDCAP_VARIABLE_CHOICE_CURATION_STATUS_MAPPED
        redcap_variable_choice.save!

        redcap_variable_choice = redcap_variable.redcap_variable_choices.where(choice_description: 'Abdominal pain').first
        redcap_variable_choice.build_redcap_variable_choice_map(concept_id: Redcap2omop::Concept.where(domain_id: 'Condition', vocabulary_id: 'SNOMED', concept_code: '21522001').first.concept_id, map_type: Redcap2omop::RedcapVariableChoiceMap::REDCAP_VARIABLE_CHOICE_MAP_MAP_TYPE_OMOP_CONCEPT)
        redcap_variable_choice.redcap_variable_child_maps.build(redcap_derived_date: redcap_derived_date_diagnosis_covid19, omop_column: omop_column_1, map_type: Redcap2omop::RedcapVariableChildMap::REDCAP_VARIABLE_CHILD_MAP_MAP_TYPE_REDCAP_DERIVED_DATE)
        redcap_variable_choice.curation_status = Redcap2omop::RedcapVariableChoice::REDCAP_VARIABLE_CHOICE_CURATION_STATUS_MAPPED
        redcap_variable_choice.save!

        redcap_variable_choice = redcap_variable.redcap_variable_choices.where(choice_description: 'Altered mental status (AMS)').first
        redcap_variable_choice.build_redcap_variable_choice_map(concept_id: Redcap2omop::Concept.where(domain_id: 'Condition', vocabulary_id: 'SNOMED', concept_code: '419284004').first.concept_id, map_type: Redcap2omop::RedcapVariableChoiceMap::REDCAP_VARIABLE_CHOICE_MAP_MAP_TYPE_OMOP_CONCEPT)
        redcap_variable_choice.redcap_variable_child_maps.build(redcap_derived_date: redcap_derived_date_diagnosis_covid19, omop_column: omop_column_1, map_type: Redcap2omop::RedcapVariableChildMap::REDCAP_VARIABLE_CHILD_MAP_MAP_TYPE_REDCAP_DERIVED_DATE)
        redcap_variable_choice.curation_status = Redcap2omop::RedcapVariableChoice::REDCAP_VARIABLE_CHOICE_CURATION_STATUS_MAPPED
        redcap_variable_choice.save!

        redcap_variable_choice = redcap_variable.redcap_variable_choices.where(choice_description: 'Arthralgias').first
        redcap_variable_choice.build_redcap_variable_choice_map(concept_id: Redcap2omop::Concept.where(domain_id: 'Condition', vocabulary_id: 'SNOMED', concept_code: '57676002').first.concept_id, map_type: Redcap2omop::RedcapVariableChoiceMap::REDCAP_VARIABLE_CHOICE_MAP_MAP_TYPE_OMOP_CONCEPT)
        redcap_variable_choice.redcap_variable_child_maps.build(redcap_derived_date: redcap_derived_date_diagnosis_covid19, omop_column: omop_column_1, map_type: Redcap2omop::RedcapVariableChildMap::REDCAP_VARIABLE_CHILD_MAP_MAP_TYPE_REDCAP_DERIVED_DATE)
        redcap_variable_choice.curation_status = Redcap2omop::RedcapVariableChoice::REDCAP_VARIABLE_CHOICE_CURATION_STATUS_MAPPED
        redcap_variable_choice.save!

        redcap_variable_choice = redcap_variable.redcap_variable_choices.where(choice_description: 'Cardiac involvement').first
        redcap_variable_choice.build_redcap_variable_choice_map(concept_id: Redcap2omop::Concept.where(domain_id: 'Condition', vocabulary_id: 'SNOMED', concept_code: '301095005').first.concept_id, map_type: Redcap2omop::RedcapVariableChoiceMap::REDCAP_VARIABLE_CHOICE_MAP_MAP_TYPE_OMOP_CONCEPT)
        redcap_variable_choice.redcap_variable_child_maps.build(redcap_derived_date: redcap_derived_date_diagnosis_covid19, omop_column: omop_column_1, map_type: Redcap2omop::RedcapVariableChildMap::REDCAP_VARIABLE_CHILD_MAP_MAP_TYPE_REDCAP_DERIVED_DATE)
        redcap_variable_choice.curation_status = Redcap2omop::RedcapVariableChoice::REDCAP_VARIABLE_CHOICE_CURATION_STATUS_MAPPED
        redcap_variable_choice.save!

        redcap_variable_choice = redcap_variable.redcap_variable_choices.where(choice_description: 'Conjunctivitis').first
        redcap_variable_choice.build_redcap_variable_choice_map(concept_id: Redcap2omop::Concept.where(domain_id: 'Condition', vocabulary_id: 'SNOMED', concept_code: '9826008').first.concept_id, map_type: Redcap2omop::RedcapVariableChoiceMap::REDCAP_VARIABLE_CHOICE_MAP_MAP_TYPE_OMOP_CONCEPT)
        redcap_variable_choice.redcap_variable_child_maps.build(redcap_derived_date: redcap_derived_date_diagnosis_covid19, omop_column: omop_column_1, map_type: Redcap2omop::RedcapVariableChildMap::REDCAP_VARIABLE_CHILD_MAP_MAP_TYPE_REDCAP_DERIVED_DATE)
        redcap_variable_choice.curation_status = Redcap2omop::RedcapVariableChoice::REDCAP_VARIABLE_CHOICE_CURATION_STATUS_MAPPED
        redcap_variable_choice.save!

        redcap_variable_choice = redcap_variable.redcap_variable_choices.where(choice_description: 'Cough').first
        redcap_variable_choice.build_redcap_variable_choice_map(concept_id: Redcap2omop::Concept.where(domain_id: 'Condition', vocabulary_id: 'SNOMED', concept_code: '49727002').first.concept_id, map_type: Redcap2omop::RedcapVariableChoiceMap::REDCAP_VARIABLE_CHOICE_MAP_MAP_TYPE_OMOP_CONCEPT)
        redcap_variable_choice.redcap_variable_child_maps.build(redcap_derived_date: redcap_derived_date_diagnosis_covid19, omop_column: omop_column_1, map_type: Redcap2omop::RedcapVariableChildMap::REDCAP_VARIABLE_CHILD_MAP_MAP_TYPE_REDCAP_DERIVED_DATE)
        redcap_variable_choice.curation_status = Redcap2omop::RedcapVariableChoice::REDCAP_VARIABLE_CHOICE_CURATION_STATUS_MAPPED
        redcap_variable_choice.save!

        redcap_variable_choice = redcap_variable.redcap_variable_choices.where(choice_description: 'Diarrhea').first
        redcap_variable_choice.build_redcap_variable_choice_map(concept_id: Redcap2omop::Concept.where(domain_id: 'Condition', vocabulary_id: 'SNOMED', concept_code: '62315008').first.concept_id, map_type: Redcap2omop::RedcapVariableChoiceMap::REDCAP_VARIABLE_CHOICE_MAP_MAP_TYPE_OMOP_CONCEPT)
        redcap_variable_choice.redcap_variable_child_maps.build(redcap_derived_date: redcap_derived_date_diagnosis_covid19, omop_column: omop_column_1, map_type: Redcap2omop::RedcapVariableChildMap::REDCAP_VARIABLE_CHILD_MAP_MAP_TYPE_REDCAP_DERIVED_DATE)
        redcap_variable_choice.curation_status = Redcap2omop::RedcapVariableChoice::REDCAP_VARIABLE_CHOICE_CURATION_STATUS_MAPPED
        redcap_variable_choice.save!

        redcap_variable_choice = redcap_variable.redcap_variable_choices.where(choice_description: 'Dyspnea (SOB)').first
        redcap_variable_choice.build_redcap_variable_choice_map(concept_id: Redcap2omop::Concept.where(domain_id: 'Condition', vocabulary_id: 'SNOMED', concept_code: '267036007').first.concept_id, map_type: Redcap2omop::RedcapVariableChoiceMap::REDCAP_VARIABLE_CHOICE_MAP_MAP_TYPE_OMOP_CONCEPT)
        redcap_variable_choice.redcap_variable_child_maps.build(redcap_derived_date: redcap_derived_date_diagnosis_covid19, omop_column: omop_column_1, map_type: Redcap2omop::RedcapVariableChildMap::REDCAP_VARIABLE_CHILD_MAP_MAP_TYPE_REDCAP_DERIVED_DATE)
        redcap_variable_choice.curation_status = Redcap2omop::RedcapVariableChoice::REDCAP_VARIABLE_CHOICE_CURATION_STATUS_MAPPED
        redcap_variable_choice.save!

        redcap_variable_choice = redcap_variable.redcap_variable_choices.where(choice_description: 'Fatigue/Malaise').first
        redcap_variable_choice.build_redcap_variable_choice_map(concept_id: Redcap2omop::Concept.where(domain_id: 'Condition', vocabulary_id: 'SNOMED', concept_code: '367391008').first.concept_id, map_type: Redcap2omop::RedcapVariableChoiceMap::REDCAP_VARIABLE_CHOICE_MAP_MAP_TYPE_OMOP_CONCEPT)
        redcap_variable_choice.redcap_variable_child_maps.build(redcap_derived_date: redcap_derived_date_diagnosis_covid19, omop_column: omop_column_1, map_type: Redcap2omop::RedcapVariableChildMap::REDCAP_VARIABLE_CHILD_MAP_MAP_TYPE_REDCAP_DERIVED_DATE)
        redcap_variable_choice.curation_status = Redcap2omop::RedcapVariableChoice::REDCAP_VARIABLE_CHOICE_CURATION_STATUS_MAPPED
        redcap_variable_choice.save!

        redcap_variable_choice = redcap_variable.redcap_variable_choices.where(choice_description: 'Fever').first
        redcap_variable_choice.build_redcap_variable_choice_map(concept_id: Redcap2omop::Concept.where(domain_id: 'Condition', vocabulary_id: 'SNOMED', concept_code: '386661006').first.concept_id, map_type: Redcap2omop::RedcapVariableChoiceMap::REDCAP_VARIABLE_CHOICE_MAP_MAP_TYPE_OMOP_CONCEPT)
        redcap_variable_choice.redcap_variable_child_maps.build(redcap_derived_date: redcap_derived_date_diagnosis_covid19, omop_column: omop_column_1, map_type: Redcap2omop::RedcapVariableChildMap::REDCAP_VARIABLE_CHILD_MAP_MAP_TYPE_REDCAP_DERIVED_DATE)
        redcap_variable_choice.curation_status = Redcap2omop::RedcapVariableChoice::REDCAP_VARIABLE_CHOICE_CURATION_STATUS_MAPPED
        redcap_variable_choice.save!

        redcap_variable_choice = redcap_variable.redcap_variable_choices.where(choice_description: 'Headache').first
        redcap_variable_choice.build_redcap_variable_choice_map(concept_id: Redcap2omop::Concept.where(domain_id: 'Condition', vocabulary_id: 'SNOMED', concept_code: '25064002').first.concept_id, map_type: Redcap2omop::RedcapVariableChoiceMap::REDCAP_VARIABLE_CHOICE_MAP_MAP_TYPE_OMOP_CONCEPT)
        redcap_variable_choice.redcap_variable_child_maps.build(redcap_derived_date: redcap_derived_date_diagnosis_covid19, omop_column: omop_column_1, map_type: Redcap2omop::RedcapVariableChildMap::REDCAP_VARIABLE_CHILD_MAP_MAP_TYPE_REDCAP_DERIVED_DATE)
        redcap_variable_choice.curation_status = Redcap2omop::RedcapVariableChoice::REDCAP_VARIABLE_CHOICE_CURATION_STATUS_MAPPED
        redcap_variable_choice.save!

        redcap_variable_choice = redcap_variable.redcap_variable_choices.where(choice_description: 'LFT abnormalities').first
        redcap_variable_choice.build_redcap_variable_choice_map(concept_id: Redcap2omop::Concept.where(domain_id: 'Condition', vocabulary_id: 'SNOMED', concept_code: '166643006').first.concept_id, map_type: Redcap2omop::RedcapVariableChoiceMap::REDCAP_VARIABLE_CHOICE_MAP_MAP_TYPE_OMOP_CONCEPT)
        redcap_variable_choice.redcap_variable_child_maps.build(redcap_derived_date: redcap_derived_date_diagnosis_covid19, omop_column: omop_column_1, map_type: Redcap2omop::RedcapVariableChildMap::REDCAP_VARIABLE_CHILD_MAP_MAP_TYPE_REDCAP_DERIVED_DATE)
        redcap_variable_choice.curation_status = Redcap2omop::RedcapVariableChoice::REDCAP_VARIABLE_CHOICE_CURATION_STATUS_MAPPED
        redcap_variable_choice.save!

        redcap_variable_choice = redcap_variable.redcap_variable_choices.where(choice_description: 'Loss of sense of smell (anosmia)').first
        redcap_variable_choice.build_redcap_variable_choice_map(concept_id: Redcap2omop::Concept.where(domain_id: 'Condition', vocabulary_id: 'SNOMED', concept_code: '44169009').first.concept_id, map_type: Redcap2omop::RedcapVariableChoiceMap::REDCAP_VARIABLE_CHOICE_MAP_MAP_TYPE_OMOP_CONCEPT)
        redcap_variable_choice.redcap_variable_child_maps.build(redcap_derived_date: redcap_derived_date_diagnosis_covid19, omop_column: omop_column_1, map_type: Redcap2omop::RedcapVariableChildMap::REDCAP_VARIABLE_CHILD_MAP_MAP_TYPE_REDCAP_DERIVED_DATE)
        redcap_variable_choice.curation_status = Redcap2omop::RedcapVariableChoice::REDCAP_VARIABLE_CHOICE_CURATION_STATUS_MAPPED
        redcap_variable_choice.save!

        redcap_variable_choice = redcap_variable.redcap_variable_choices.where(choice_description: 'Loss of taste (ageusia)').first
        redcap_variable_choice.build_redcap_variable_choice_map(concept_id: Redcap2omop::Concept.where(domain_id: 'Condition', vocabulary_id: 'SNOMED', concept_code: '36955009').first.concept_id, map_type: Redcap2omop::RedcapVariableChoiceMap::REDCAP_VARIABLE_CHOICE_MAP_MAP_TYPE_OMOP_CONCEPT)
        redcap_variable_choice.redcap_variable_child_maps.build(redcap_derived_date: redcap_derived_date_diagnosis_covid19, omop_column: omop_column_1, map_type: Redcap2omop::RedcapVariableChildMap::REDCAP_VARIABLE_CHILD_MAP_MAP_TYPE_REDCAP_DERIVED_DATE)
        redcap_variable_choice.curation_status = Redcap2omop::RedcapVariableChoice::REDCAP_VARIABLE_CHOICE_CURATION_STATUS_MAPPED
        redcap_variable_choice.save!

        redcap_variable_choice = redcap_variable.redcap_variable_choices.where(choice_description: 'Myalgias').first
        redcap_variable_choice.build_redcap_variable_choice_map(concept_id: Redcap2omop::Concept.where(domain_id: 'Condition', vocabulary_id: 'SNOMED', concept_code: '68962001').first.concept_id, map_type: Redcap2omop::RedcapVariableChoiceMap::REDCAP_VARIABLE_CHOICE_MAP_MAP_TYPE_OMOP_CONCEPT)
        redcap_variable_choice.redcap_variable_child_maps.build(redcap_derived_date: redcap_derived_date_diagnosis_covid19, omop_column: omop_column_1, map_type: Redcap2omop::RedcapVariableChildMap::REDCAP_VARIABLE_CHILD_MAP_MAP_TYPE_REDCAP_DERIVED_DATE)
        redcap_variable_choice.curation_status = Redcap2omop::RedcapVariableChoice::REDCAP_VARIABLE_CHOICE_CURATION_STATUS_MAPPED
        redcap_variable_choice.save!

        redcap_variable_choice = redcap_variable.redcap_variable_choices.where(choice_description: 'Nausea').first
        redcap_variable_choice.build_redcap_variable_choice_map(concept_id: Redcap2omop::Concept.where(domain_id: 'Condition', vocabulary_id: 'SNOMED', concept_code: '422587007').first.concept_id, map_type: Redcap2omop::RedcapVariableChoiceMap::REDCAP_VARIABLE_CHOICE_MAP_MAP_TYPE_OMOP_CONCEPT)
        redcap_variable_choice.redcap_variable_child_maps.build(redcap_derived_date: redcap_derived_date_diagnosis_covid19, omop_column: omop_column_1, map_type: Redcap2omop::RedcapVariableChildMap::REDCAP_VARIABLE_CHILD_MAP_MAP_TYPE_REDCAP_DERIVED_DATE)
        redcap_variable_choice.curation_status = Redcap2omop::RedcapVariableChoice::REDCAP_VARIABLE_CHOICE_CURATION_STATUS_MAPPED
        redcap_variable_choice.save!

        redcap_variable_choice = redcap_variable.redcap_variable_choices.where(choice_description: 'None (patient was asymptomatic)').first
        redcap_variable_choice.build_redcap_variable_choice_map(concept_id: Redcap2omop::Concept.where(domain_id: 'Condition', vocabulary_id: 'SNOMED', concept_code: '84387000').first.concept_id, map_type: Redcap2omop::RedcapVariableChoiceMap::REDCAP_VARIABLE_CHOICE_MAP_MAP_TYPE_OMOP_CONCEPT)
        redcap_variable_choice.redcap_variable_child_maps.build(redcap_derived_date: redcap_derived_date_diagnosis_covid19, omop_column: omop_column_1, map_type: Redcap2omop::RedcapVariableChildMap::REDCAP_VARIABLE_CHILD_MAP_MAP_TYPE_REDCAP_DERIVED_DATE)
        redcap_variable_choice.curation_status = Redcap2omop::RedcapVariableChoice::REDCAP_VARIABLE_CHOICE_CURATION_STATUS_MAPPED
        redcap_variable_choice.save!

        redcap_variable_choice = redcap_variable.redcap_variable_choices.where(choice_description: 'Productive cough (with sputum)').first
        redcap_variable_choice.build_redcap_variable_choice_map(concept_id: Redcap2omop::Concept.where(domain_id: 'Condition', vocabulary_id: 'SNOMED', concept_code: '248595008').first.concept_id, map_type: Redcap2omop::RedcapVariableChoiceMap::REDCAP_VARIABLE_CHOICE_MAP_MAP_TYPE_OMOP_CONCEPT)
        redcap_variable_choice.redcap_variable_child_maps.build(redcap_derived_date: redcap_derived_date_diagnosis_covid19, omop_column: omop_column_1, map_type: Redcap2omop::RedcapVariableChildMap::REDCAP_VARIABLE_CHILD_MAP_MAP_TYPE_REDCAP_DERIVED_DATE)
        redcap_variable_choice.curation_status = Redcap2omop::RedcapVariableChoice::REDCAP_VARIABLE_CHOICE_CURATION_STATUS_MAPPED
        redcap_variable_choice.save!

        redcap_variable_choice = redcap_variable.redcap_variable_choices.where(choice_description: 'Rhinorrhea').first
        redcap_variable_choice.build_redcap_variable_choice_map(concept_id: Redcap2omop::Concept.where(domain_id: 'Condition', vocabulary_id: 'SNOMED', concept_code: '64531003').first.concept_id, map_type: Redcap2omop::RedcapVariableChoiceMap::REDCAP_VARIABLE_CHOICE_MAP_MAP_TYPE_OMOP_CONCEPT)
        redcap_variable_choice.redcap_variable_child_maps.build(redcap_derived_date: redcap_derived_date_diagnosis_covid19, omop_column: omop_column_1, map_type: Redcap2omop::RedcapVariableChildMap::REDCAP_VARIABLE_CHILD_MAP_MAP_TYPE_REDCAP_DERIVED_DATE)
        redcap_variable_choice.curation_status = Redcap2omop::RedcapVariableChoice::REDCAP_VARIABLE_CHOICE_CURATION_STATUS_MAPPED
        redcap_variable_choice.save!

        redcap_variable_choice = redcap_variable.redcap_variable_choices.where(choice_description: 'Sore throat').first
        redcap_variable_choice.build_redcap_variable_choice_map(concept_id: Redcap2omop::Concept.where(domain_id: 'Condition', vocabulary_id: 'SNOMED', concept_code: '162397003').first.concept_id, map_type: Redcap2omop::RedcapVariableChoiceMap::REDCAP_VARIABLE_CHOICE_MAP_MAP_TYPE_OMOP_CONCEPT)
        redcap_variable_choice.redcap_variable_child_maps.build(redcap_derived_date: redcap_derived_date_diagnosis_covid19, omop_column: omop_column_1, map_type: Redcap2omop::RedcapVariableChildMap::REDCAP_VARIABLE_CHILD_MAP_MAP_TYPE_REDCAP_DERIVED_DATE)
        redcap_variable_choice.curation_status = Redcap2omop::RedcapVariableChoice::REDCAP_VARIABLE_CHOICE_CURATION_STATUS_MAPPED
        redcap_variable_choice.save!

        redcap_variable_choice = redcap_variable.redcap_variable_choices.where(choice_description: 'Vomiting').first
        redcap_variable_choice.build_redcap_variable_choice_map(concept_id: Redcap2omop::Concept.where(domain_id: 'Condition', vocabulary_id: 'SNOMED', concept_code: '272044004').first.concept_id, map_type: Redcap2omop::RedcapVariableChoiceMap::REDCAP_VARIABLE_CHOICE_MAP_MAP_TYPE_OMOP_CONCEPT)
        redcap_variable_choice.redcap_variable_child_maps.build(redcap_derived_date: redcap_derived_date_diagnosis_covid19, omop_column: omop_column_1, map_type: Redcap2omop::RedcapVariableChildMap::REDCAP_VARIABLE_CHILD_MAP_MAP_TYPE_REDCAP_DERIVED_DATE)
        redcap_variable_choice.curation_status = Redcap2omop::RedcapVariableChoice::REDCAP_VARIABLE_CHOICE_CURATION_STATUS_MAPPED
        redcap_variable_choice.save!

        redcap_variable_choice = redcap_variable.redcap_variable_choices.where(choice_description: 'Other').first
        redcap_variable_choice.build_redcap_variable_choice_map(concept_id: 0, map_type: Redcap2omop::RedcapVariableChoiceMap::REDCAP_VARIABLE_CHOICE_MAP_MAP_TYPE_OMOP_CONCEPT)
        redcap_variable_choice.curation_status = Redcap2omop::RedcapVariableChoice::REDCAP_VARIABLE_CHOICE_CURATION_STATUS_MAPPED
        redcap_variable_choice.save!

        #redcap_variable
        redcap_variable = Redcap2omop::RedcapVariable.where(name: 'symptoms_oth_specify', redcap_data_dictionary_id: redcap_data_dictionary.id).first
        redcap_variable.curation_status = Redcap2omop::RedcapVariable::REDCAP_VARIABLE_CURATION_STATUS_SKIPPED
        redcap_variable.save!

        #redcap_variable
        redcap_variable = Redcap2omop::RedcapVariable.where(name: 'symptoms_none_why', redcap_data_dictionary_id: redcap_data_dictionary.id).first
        redcap_variable.build_redcap_variable_map(map_type: Redcap2omop::RedcapVariableMap::REDCAP_VARIABLE_MAP_MAP_TYPE_OMOP_CONCEPT_CHOICE)
        redcap_variable.curation_status = Redcap2omop::RedcapVariable::REDCAP_VARIABLE_CURATION_STATUS_MAPPED
        redcap_variable.save!

        omop_column_1 = Redcap2omop::OmopColumn.joins(:omop_table).where("redcap2omop_omop_tables.name = 'measurement' AND redcap2omop_omop_columns.name = 'measurement_date'").first

        redcap_variable_choice = redcap_variable.redcap_variable_choices.where(choice_description: 'Yes').first
        redcap_variable_choice.build_redcap_variable_choice_map(concept_id: Redcap2omop::Concept.where(domain_id: 'Measurement', vocabulary_id: 'SNOMED', concept_code: '243791004').first.concept_id, map_type: Redcap2omop::RedcapVariableChoiceMap::REDCAP_VARIABLE_CHOICE_MAP_MAP_TYPE_OMOP_CONCEPT)
        redcap_variable_choice.redcap_variable_child_maps.build(redcap_derived_date: redcap_derived_date_diagnosis_covid19, omop_column: omop_column_1, map_type: Redcap2omop::RedcapVariableChildMap::REDCAP_VARIABLE_CHILD_MAP_MAP_TYPE_REDCAP_DERIVED_DATE)
        redcap_variable_choice.curation_status = Redcap2omop::RedcapVariableChoice::REDCAP_VARIABLE_CHOICE_CURATION_STATUS_MAPPED
        redcap_variable_choice.save!

        redcap_variable_choice = redcap_variable.redcap_variable_choices.where(choice_description: 'No').first
        redcap_variable_choice.build_redcap_variable_choice_map(concept_id: 0, map_type: Redcap2omop::RedcapVariableChoiceMap::REDCAP_VARIABLE_CHOICE_MAP_MAP_TYPE_OMOP_CONCEPT)
        redcap_variable_choice.curation_status = Redcap2omop::RedcapVariableChoice::REDCAP_VARIABLE_CHOICE_CURATION_STATUS_MAPPED
        redcap_variable_choice.save!

        redcap_variable_choice = redcap_variable.redcap_variable_choices.where(choice_description: 'Unknown').first
        redcap_variable_choice.build_redcap_variable_choice_map(concept_id: 0, map_type: Redcap2omop::RedcapVariableChoiceMap::REDCAP_VARIABLE_CHOICE_MAP_MAP_TYPE_OMOP_CONCEPT)
        redcap_variable_choice.curation_status = Redcap2omop::RedcapVariableChoice::REDCAP_VARIABLE_CHOICE_CURATION_STATUS_MAPPED
        redcap_variable_choice.save!

        #redcap_variable
        redcap_variable = Redcap2omop::RedcapVariable.where(name: 'covid_19_diagnosis', redcap_data_dictionary_id: redcap_data_dictionary.id).first
        redcap_variable.build_redcap_variable_map(map_type: Redcap2omop::RedcapVariableMap::REDCAP_VARIABLE_MAP_MAP_TYPE_OMOP_CONCEPT_CHOICE)
        redcap_variable.curation_status = Redcap2omop::RedcapVariable::REDCAP_VARIABLE_CURATION_STATUS_MAPPED
        redcap_variable.save!

        omop_column_1 = Redcap2omop::OmopColumn.joins(:omop_table).where("redcap2omop_omop_tables.name = 'observation' AND redcap2omop_omop_columns.name = 'observation_date'").first

        redcap_variable_choice = redcap_variable.redcap_variable_choices.where(choice_description: 'Laboratory-confirmed').first
        redcap_variable_choice.build_redcap_variable_choice_map(concept_id: Redcap2omop::Concept.where(domain_id: 'Observation', vocabulary_id: 'OMOP Extension', concept_code: 'OMOP4912978').first.concept_id, map_type: Redcap2omop::RedcapVariableChoiceMap::REDCAP_VARIABLE_CHOICE_MAP_MAP_TYPE_OMOP_CONCEPT)
        redcap_variable_choice.redcap_variable_child_maps.build(redcap_derived_date: redcap_derived_date_diagnosis_covid19, omop_column: omop_column_1, map_type: Redcap2omop::RedcapVariableChildMap::REDCAP_VARIABLE_CHILD_MAP_MAP_TYPE_REDCAP_DERIVED_DATE)
        redcap_variable_choice.curation_status = Redcap2omop::RedcapVariableChoice::REDCAP_VARIABLE_CHOICE_CURATION_STATUS_MAPPED
        redcap_variable_choice.save!

        redcap_variable_choice = redcap_variable.redcap_variable_choices.where(choice_description: 'Suspected based on CT scan findings').first
        redcap_variable_choice.build_redcap_variable_choice_map(concept_id: Redcap2omop::Concept.where(domain_id: 'Observation', vocabulary_id: 'SNOMED', concept_code: '840544004').first.concept_id, map_type: Redcap2omop::RedcapVariableChoiceMap::REDCAP_VARIABLE_CHOICE_MAP_MAP_TYPE_OMOP_CONCEPT)
        redcap_variable_choice.redcap_variable_child_maps.build(redcap_derived_date: redcap_derived_date_diagnosis_covid19, omop_column: omop_column_1, map_type: Redcap2omop::RedcapVariableChildMap::REDCAP_VARIABLE_CHILD_MAP_MAP_TYPE_REDCAP_DERIVED_DATE)
        redcap_variable_choice.curation_status = Redcap2omop::RedcapVariableChoice::REDCAP_VARIABLE_CHOICE_CURATION_STATUS_MAPPED
        redcap_variable_choice.save!

        redcap_variable_choice = redcap_variable.redcap_variable_choices.where(choice_description: 'Suspected based on CXR findings').first
        redcap_variable_choice.build_redcap_variable_choice_map(concept_id: Redcap2omop::Concept.where(domain_id: 'Observation', vocabulary_id: 'SNOMED', concept_code: '840544004').first.concept_id, map_type: Redcap2omop::RedcapVariableChoiceMap::REDCAP_VARIABLE_CHOICE_MAP_MAP_TYPE_OMOP_CONCEPT)
        redcap_variable_choice.redcap_variable_child_maps.build(redcap_derived_date: redcap_derived_date_diagnosis_covid19, omop_column: omop_column_1, map_type: Redcap2omop::RedcapVariableChildMap::REDCAP_VARIABLE_CHILD_MAP_MAP_TYPE_REDCAP_DERIVED_DATE)
        redcap_variable_choice.curation_status = Redcap2omop::RedcapVariableChoice::REDCAP_VARIABLE_CHOICE_CURATION_STATUS_MAPPED
        redcap_variable_choice.save!

        redcap_variable_choice = redcap_variable.redcap_variable_choices.where(choice_description: 'Suspected based on contact with confirmed case').first
        redcap_variable_choice.build_redcap_variable_choice_map(concept_id: Redcap2omop::Concept.where(domain_id: 'Observation', vocabulary_id: 'SNOMED', concept_code: '840544004').first.concept_id, map_type: Redcap2omop::RedcapVariableChoiceMap::REDCAP_VARIABLE_CHOICE_MAP_MAP_TYPE_OMOP_CONCEPT)
        redcap_variable_choice.redcap_variable_child_maps.build(redcap_derived_date: redcap_derived_date_diagnosis_covid19, omop_column: omop_column_1, map_type: Redcap2omop::RedcapVariableChildMap::REDCAP_VARIABLE_CHILD_MAP_MAP_TYPE_REDCAP_DERIVED_DATE)
        redcap_variable_choice.curation_status = Redcap2omop::RedcapVariableChoice::REDCAP_VARIABLE_CHOICE_CURATION_STATUS_MAPPED
        redcap_variable_choice.save!

        redcap_variable_choice = redcap_variable.redcap_variable_choices.where(choice_description: 'Suspected based on symptoms').first
        redcap_variable_choice.build_redcap_variable_choice_map(concept_id: Redcap2omop::Concept.where(domain_id: 'Observation', vocabulary_id: 'SNOMED', concept_code: '840544004').first.concept_id, map_type: Redcap2omop::RedcapVariableChoiceMap::REDCAP_VARIABLE_CHOICE_MAP_MAP_TYPE_OMOP_CONCEPT)
        redcap_variable_choice.redcap_variable_child_maps.build(redcap_derived_date: redcap_derived_date_diagnosis_covid19, omop_column: omop_column_1, map_type: Redcap2omop::RedcapVariableChildMap::REDCAP_VARIABLE_CHILD_MAP_MAP_TYPE_REDCAP_DERIVED_DATE)
        redcap_variable_choice.curation_status = Redcap2omop::RedcapVariableChoice::REDCAP_VARIABLE_CHOICE_CURATION_STATUS_MAPPED
        redcap_variable_choice.save!

        redcap_variable_choice = redcap_variable.redcap_variable_choices.where(choice_description: 'Unknown').first
        redcap_variable_choice.build_redcap_variable_choice_map(concept_id: 0, map_type: Redcap2omop::RedcapVariableChoiceMap::REDCAP_VARIABLE_CHOICE_MAP_MAP_TYPE_OMOP_CONCEPT)
        redcap_variable_choice.curation_status = Redcap2omop::RedcapVariableChoice::REDCAP_VARIABLE_CHOICE_CURATION_STATUS_MAPPED
        redcap_variable_choice.save!

        #redcap_variable
        redcap_variable = Redcap2omop::RedcapVariable.where(name: 'covid_19_lab_type', redcap_data_dictionary_id: redcap_data_dictionary.id).first
        redcap_variable.build_redcap_variable_map(map_type: Redcap2omop::RedcapVariableMap::REDCAP_VARIABLE_MAP_MAP_TYPE_OMOP_CONCEPT_CHOICE)
        redcap_variable.curation_status = Redcap2omop::RedcapVariable::REDCAP_VARIABLE_CURATION_STATUS_MAPPED
        redcap_variable.save!

        omop_column_1 = Redcap2omop::OmopColumn.joins(:omop_table).where("redcap2omop_omop_tables.name = 'measurement' AND redcap2omop_omop_columns.name = 'measurement_date'").first
        omop_column_2 = Redcap2omop::OmopColumn.joins(:omop_table).where("redcap2omop_omop_tables.name = 'measurement' AND redcap2omop_omop_columns.name = 'value_as_concept_id'").first

        redcap_variable_choice = redcap_variable.redcap_variable_choices.where(choice_description: 'Antigen test (ELISA)').first
        redcap_variable_choice.build_redcap_variable_choice_map(concept_id: Redcap2omop::Concept.where(domain_id: 'Measurement', vocabulary_id: 'LOINC', concept_code: '94558-4').first.concept_id, map_type: Redcap2omop::RedcapVariableChoiceMap::REDCAP_VARIABLE_CHOICE_MAP_MAP_TYPE_OMOP_CONCEPT)
        redcap_variable_choice.redcap_variable_child_maps.build(redcap_derived_date: redcap_derived_date_diagnosis_covid19, omop_column: omop_column_1, map_type: Redcap2omop::RedcapVariableChildMap::REDCAP_VARIABLE_CHILD_MAP_MAP_TYPE_REDCAP_DERIVED_DATE)
        redcap_variable_choice.redcap_variable_child_maps.build(concept_id: Redcap2omop::Concept.where(domain_id: 'Meas Value', vocabulary_id: 'LOINC', concept_code: 'LA6576-8').first.concept_id, omop_column: omop_column_2, map_type: Redcap2omop::RedcapVariableChildMap::REDCAP_VARIABLE_CHILD_MAP_MAP_TYPE_OMOP_CONCEPT)
        redcap_variable_choice.curation_status = Redcap2omop::RedcapVariableChoice::REDCAP_VARIABLE_CHOICE_CURATION_STATUS_MAPPED
        redcap_variable_choice.save!

        redcap_variable_choice = redcap_variable.redcap_variable_choices.where(choice_description: 'Other').first
        redcap_variable_choice.build_redcap_variable_choice_map(concept_id: Redcap2omop::Concept.where(domain_id: 'Measurement', vocabulary_id: 'OMOP Extension', concept_code: 'OMOP4873969').first.concept_id, map_type: Redcap2omop::RedcapVariableChoiceMap::REDCAP_VARIABLE_CHOICE_MAP_MAP_TYPE_OMOP_CONCEPT)
        redcap_variable_choice.redcap_variable_child_maps.build(redcap_derived_date: redcap_derived_date_diagnosis_covid19, omop_column: omop_column_1, map_type: Redcap2omop::RedcapVariableChildMap::REDCAP_VARIABLE_CHILD_MAP_MAP_TYPE_REDCAP_DERIVED_DATE)
        redcap_variable_choice.redcap_variable_child_maps.build(concept_id: Redcap2omop::Concept.where(domain_id: 'Meas Value', vocabulary_id: 'LOINC', concept_code: 'LA6576-8').first.concept_id, omop_column: omop_column_2, map_type: Redcap2omop::RedcapVariableChildMap::REDCAP_VARIABLE_CHILD_MAP_MAP_TYPE_OMOP_CONCEPT)
        redcap_variable_choice.curation_status = Redcap2omop::RedcapVariableChoice::REDCAP_VARIABLE_CHOICE_CURATION_STATUS_MAPPED
        redcap_variable_choice.save!

        redcap_variable_choice = redcap_variable.redcap_variable_choices.where(choice_description: 'PCR').first
        redcap_variable_choice.build_redcap_variable_choice_map(concept_id: Redcap2omop::Concept.where(domain_id: 'Measurement', vocabulary_id: 'LOINC', concept_code: '94746-5').first.concept_id, map_type: Redcap2omop::RedcapVariableChoiceMap::REDCAP_VARIABLE_CHOICE_MAP_MAP_TYPE_OMOP_CONCEPT)
        redcap_variable_choice.redcap_variable_child_maps.build(redcap_derived_date: redcap_derived_date_diagnosis_covid19, omop_column: omop_column_1, map_type: Redcap2omop::RedcapVariableChildMap::REDCAP_VARIABLE_CHILD_MAP_MAP_TYPE_REDCAP_DERIVED_DATE)
        redcap_variable_choice.redcap_variable_child_maps.build(concept_id: Redcap2omop::Concept.where(domain_id: 'Meas Value', vocabulary_id: 'LOINC', concept_code: 'LA6576-8').first.concept_id, omop_column: omop_column_2, map_type: Redcap2omop::RedcapVariableChildMap::REDCAP_VARIABLE_CHILD_MAP_MAP_TYPE_OMOP_CONCEPT)
        redcap_variable_choice.curation_status = Redcap2omop::RedcapVariableChoice::REDCAP_VARIABLE_CHOICE_CURATION_STATUS_MAPPED
        redcap_variable_choice.save!

        redcap_variable_choice = redcap_variable.redcap_variable_choices.where(choice_description: 'Serology (antibodies to SARS-CoV-2)').first
        redcap_variable_choice.build_redcap_variable_choice_map(concept_id: Redcap2omop::Concept.where(domain_id: 'Measurement', vocabulary_id: 'LOINC', concept_code: '94762-2').first.concept_id, map_type: Redcap2omop::RedcapVariableChoiceMap::REDCAP_VARIABLE_CHOICE_MAP_MAP_TYPE_OMOP_CONCEPT)
        redcap_variable_choice.redcap_variable_child_maps.build(redcap_derived_date: redcap_derived_date_diagnosis_covid19, omop_column: omop_column_1, map_type: Redcap2omop::RedcapVariableChildMap::REDCAP_VARIABLE_CHILD_MAP_MAP_TYPE_REDCAP_DERIVED_DATE)
        redcap_variable_choice.redcap_variable_child_maps.build(concept_id: Redcap2omop::Concept.where(domain_id: 'Meas Value', vocabulary_id: 'LOINC', concept_code: 'LA6576-8').first.concept_id, omop_column: omop_column_2, map_type: Redcap2omop::RedcapVariableChildMap::REDCAP_VARIABLE_CHILD_MAP_MAP_TYPE_OMOP_CONCEPT)
        redcap_variable_choice.curation_status = Redcap2omop::RedcapVariableChoice::REDCAP_VARIABLE_CHOICE_CURATION_STATUS_MAPPED
        redcap_variable_choice.save!

        redcap_variable_choice = redcap_variable.redcap_variable_choices.where(choice_description: 'Unknown').first
        redcap_variable_choice.build_redcap_variable_choice_map(concept_id: 0, map_type: Redcap2omop::RedcapVariableChoiceMap::REDCAP_VARIABLE_CHOICE_MAP_MAP_TYPE_OMOP_CONCEPT)
        redcap_variable_choice.curation_status = Redcap2omop::RedcapVariableChoice::REDCAP_VARIABLE_CHOICE_CURATION_STATUS_MAPPED
        redcap_variable_choice.save!

        #redcap_variable
        redcap_variable = Redcap2omop::RedcapVariable.where(name: 'covid_19_dx_imaging', redcap_data_dictionary_id: redcap_data_dictionary.id).first
        redcap_variable.curation_status = Redcap2omop::RedcapVariable::REDCAP_VARIABLE_CURATION_STATUS_SKIPPED
        redcap_variable.save!

        #redcap_variable
        redcap_variable = Redcap2omop::RedcapVariable.where(name: 'neg_test', redcap_data_dictionary_id: redcap_data_dictionary.id).first
        redcap_variable.build_redcap_variable_map(map_type: Redcap2omop::RedcapVariableMap::REDCAP_VARIABLE_MAP_MAP_TYPE_OMOP_CONCEPT_CHOICE)
        redcap_variable.curation_status = Redcap2omop::RedcapVariable::REDCAP_VARIABLE_CURATION_STATUS_MAPPED
        redcap_variable.save!

        omop_column_1 = Redcap2omop::OmopColumn.joins(:omop_table).where("redcap2omop_omop_tables.name = 'measurement' AND redcap2omop_omop_columns.name = 'measurement_date'").first
        omop_column_2 = Redcap2omop::OmopColumn.joins(:omop_table).where("redcap2omop_omop_tables.name = 'measurement' AND redcap2omop_omop_columns.name = 'value_as_concept_id'").first

        redcap_variable_choice = redcap_variable.redcap_variable_choices.where(choice_description: 'Yes').first
        redcap_variable_choice.build_redcap_variable_choice_map(concept_id: Redcap2omop::Concept.where(domain_id: 'Measurement', vocabulary_id: 'LOINC', concept_code: '94558-4').first.concept_id, map_type: Redcap2omop::RedcapVariableChoiceMap::REDCAP_VARIABLE_CHOICE_MAP_MAP_TYPE_OMOP_CONCEPT)
        redcap_variable_choice.redcap_variable_child_maps.build(redcap_derived_date: redcap_derived_date_diagnosis_covid19, omop_column: omop_column_1, map_type: Redcap2omop::RedcapVariableChildMap::REDCAP_VARIABLE_CHILD_MAP_MAP_TYPE_REDCAP_DERIVED_DATE)
        redcap_variable_choice.redcap_variable_child_maps.build(concept_id: Redcap2omop::Concept.where(domain_id: 'Meas Value', vocabulary_id: 'LOINC', concept_code: 'LA6577-6').first.concept_id, omop_column: omop_column_2, map_type: Redcap2omop::RedcapVariableChildMap::REDCAP_VARIABLE_CHILD_MAP_MAP_TYPE_OMOP_CONCEPT)
        redcap_variable_choice.curation_status = Redcap2omop::RedcapVariableChoice::REDCAP_VARIABLE_CHOICE_CURATION_STATUS_MAPPED
        redcap_variable_choice.save!

        redcap_variable_choice = redcap_variable.redcap_variable_choices.where(choice_description: 'No').first
        redcap_variable_choice.build_redcap_variable_choice_map(concept_id: 0, map_type: Redcap2omop::RedcapVariableChoiceMap::REDCAP_VARIABLE_CHOICE_MAP_MAP_TYPE_OMOP_CONCEPT)
        redcap_variable_choice.curation_status = Redcap2omop::RedcapVariableChoice::REDCAP_VARIABLE_CHOICE_CURATION_STATUS_MAPPED
        redcap_variable_choice.save!

        redcap_variable_choice = redcap_variable.redcap_variable_choices.where(choice_description: 'Unknown').first
        redcap_variable_choice.build_redcap_variable_choice_map(concept_id: 0, map_type: Redcap2omop::RedcapVariableChoiceMap::REDCAP_VARIABLE_CHOICE_MAP_MAP_TYPE_OMOP_CONCEPT)
        redcap_variable_choice.curation_status = Redcap2omop::RedcapVariableChoice::REDCAP_VARIABLE_CHOICE_CURATION_STATUS_MAPPED
        redcap_variable_choice.save!

        #redcap_variable
        redcap_variable = Redcap2omop::RedcapVariable.where(name: 'covid_19_test_more', redcap_data_dictionary_id: redcap_data_dictionary.id).first
        redcap_variable.curation_status = Redcap2omop::RedcapVariable::REDCAP_VARIABLE_CURATION_STATUS_SKIPPED
        redcap_variable.save!

        #redcap_variable
        redcap_variable = Redcap2omop::RedcapVariable.where(name: 'additional_sx', redcap_data_dictionary_id: redcap_data_dictionary.id).first
        redcap_variable.curation_status = Redcap2omop::RedcapVariable::REDCAP_VARIABLE_CURATION_STATUS_SKIPPED
        redcap_variable.save!

        #moomin
        #redcap_variable
        #https://urldefense.com/v3/__https://forums.ohdsi.org/t/covid19-etl-help-for-converting-your-data-into-omop/10269/6__;!!GA8Xfdg!07Qms8_YQAkDhCfuRgGCbrQn046T7en8mVlOrpGJwt75ry8I3U7eiIRlmoId5bUKz12k-nGL6go5swNr2k7b6MCONsGLERQbjA$ 
        redcap_variable = Redcap2omop::RedcapVariable.where(name: 'severity_of_covid_19_v2', redcap_data_dictionary_id: redcap_data_dictionary.id).first
        redcap_variable.build_redcap_variable_map(map_type: Redcap2omop::RedcapVariableMap::REDCAP_VARIABLE_MAP_MAP_TYPE_OMOP_CONCEPT_CHOICE)
        redcap_variable.curation_status = Redcap2omop::RedcapVariable::REDCAP_VARIABLE_CURATION_STATUS_MAPPED
        omop_column_1 = Redcap2omop::OmopColumn.joins(:omop_table).where("redcap2omop_omop_tables.name = 'measurement' AND redcap2omop_omop_columns.name = 'measurement_date'").first
        redcap_variable.redcap_variable_child_maps.build(redcap_derived_date: redcap_derived_date_diagnosis_covid19, omop_column: omop_column_1, map_type: Redcap2omop::RedcapVariableChildMap::REDCAP_VARIABLE_CHILD_MAP_MAP_TYPE_REDCAP_DERIVED_DATE)
        redcap_variable.save!

        redcap_variable_choice = redcap_variable.redcap_variable_choices.where(choice_description: "Mild (no hospitalization required)").first
        redcap_variable_choice.build_redcap_variable_choice_map(concept_id: Redcap2omop::Concept.where(domain_id: 'Condition', vocabulary_id: 'SNOMED', concept_code: '1300591000000101').first.concept_id, map_type: Redcap2omop::RedcapVariableChoiceMap::REDCAP_VARIABLE_CHOICE_MAP_MAP_TYPE_OMOP_CONCEPT)
        redcap_variable_choice.curation_status = Redcap2omop::RedcapVariableChoice::REDCAP_VARIABLE_CHOICE_CURATION_STATUS_MAPPED
        redcap_variable_choice.save!

        redcap_variable_choice = redcap_variable.redcap_variable_choices.where(choice_description: "Moderate (hospitalization indicated)").first
        redcap_variable_choice.build_redcap_variable_choice_map(concept_id: Redcap2omop::Concept.where(domain_id: 'Condition', vocabulary_id: 'SNOMED', concept_code: '1300571000000100').first.concept_id, map_type: Redcap2omop::RedcapVariableChoiceMap::REDCAP_VARIABLE_CHOICE_MAP_MAP_TYPE_OMOP_CONCEPT)
        redcap_variable_choice.curation_status = Redcap2omop::RedcapVariableChoice::REDCAP_VARIABLE_CHOICE_CURATION_STATUS_MAPPED
        redcap_variable_choice.save!

        redcap_variable_choice = redcap_variable.redcap_variable_choices.where(choice_description: "Severe (ICU admission indicated)").first
        redcap_variable_choice.build_redcap_variable_choice_map(concept_id: Redcap2omop::Concept.where(domain_id: 'Condition', vocabulary_id: 'SNOMED', concept_code: '1300561000000107').first.concept_id, map_type: Redcap2omop::RedcapVariableChoiceMap::REDCAP_VARIABLE_CHOICE_MAP_MAP_TYPE_OMOP_CONCEPT)
        redcap_variable_choice.curation_status = Redcap2omop::RedcapVariableChoice::REDCAP_VARIABLE_CHOICE_CURATION_STATUS_MAPPED
        redcap_variable_choice.save!

        redcap_variable_choice = redcap_variable.redcap_variable_choices.where(choice_description: "Unknown").first
        redcap_variable_choice.build_redcap_variable_choice_map(concept_id: 0, map_type: Redcap2omop::RedcapVariableChoiceMap::REDCAP_VARIABLE_CHOICE_MAP_MAP_TYPE_OMOP_CONCEPT)
        redcap_variable_choice.curation_status = Redcap2omop::RedcapVariableChoice::REDCAP_VARIABLE_CHOICE_CURATION_STATUS_MAPPED
        redcap_variable_choice.save!

        #redcap_variable
        redcap_variable = Redcap2omop::RedcapVariable.where(name: 'cytokine_yn', redcap_data_dictionary_id: redcap_data_dictionary.id).first
        redcap_variable.build_redcap_variable_map(map_type: Redcap2omop::RedcapVariableMap::REDCAP_VARIABLE_MAP_MAP_TYPE_OMOP_CONCEPT_CHOICE)
        redcap_variable.curation_status = Redcap2omop::RedcapVariable::REDCAP_VARIABLE_CURATION_STATUS_MAPPED
        redcap_variable.save!

        omop_column_1 = Redcap2omop::OmopColumn.joins(:omop_table).where("redcap2omop_omop_tables.name = 'condition_occurrence' AND redcap2omop_omop_columns.name = 'condition_start_date'").first

        redcap_variable_choice = redcap_variable.redcap_variable_choices.where(choice_description: 'Yes').first
        redcap_variable_choice.build_redcap_variable_choice_map(concept_id: Redcap2omop::Concept.where(domain_id: 'Condition', vocabulary_id: 'SNOMED', concept_code: '710027002').first.concept_id, map_type: Redcap2omop::RedcapVariableChoiceMap::REDCAP_VARIABLE_CHOICE_MAP_MAP_TYPE_OMOP_CONCEPT)
        redcap_variable_choice.redcap_variable_child_maps.build(redcap_derived_date: redcap_derived_date_diagnosis_covid19, omop_column: omop_column_1, map_type: Redcap2omop::RedcapVariableChildMap::REDCAP_VARIABLE_CHILD_MAP_MAP_TYPE_REDCAP_DERIVED_DATE)
        redcap_variable_choice.curation_status = Redcap2omop::RedcapVariableChoice::REDCAP_VARIABLE_CHOICE_CURATION_STATUS_MAPPED
        redcap_variable_choice.save!

        redcap_variable_choice = redcap_variable.redcap_variable_choices.where(choice_description: "No").first
        redcap_variable_choice.build_redcap_variable_choice_map(concept_id: 0, map_type: Redcap2omop::RedcapVariableChoiceMap::REDCAP_VARIABLE_CHOICE_MAP_MAP_TYPE_OMOP_CONCEPT)
        redcap_variable_choice.curation_status = Redcap2omop::RedcapVariableChoice::REDCAP_VARIABLE_CHOICE_CURATION_STATUS_MAPPED
        redcap_variable_choice.save!

        redcap_variable_choice = redcap_variable.redcap_variable_choices.where(choice_description: "Unknown").first
        redcap_variable_choice.build_redcap_variable_choice_map(concept_id: 0, map_type: Redcap2omop::RedcapVariableChoiceMap::REDCAP_VARIABLE_CHOICE_MAP_MAP_TYPE_OMOP_CONCEPT)
        redcap_variable_choice.curation_status = Redcap2omop::RedcapVariableChoice::REDCAP_VARIABLE_CHOICE_CURATION_STATUS_MAPPED
        redcap_variable_choice.save!

        #redcap_variable
        redcap_variable = Redcap2omop::RedcapVariable.where(name: 'hosp_status', redcap_data_dictionary_id: redcap_data_dictionary.id).first
        redcap_variable.build_redcap_variable_map(map_type: Redcap2omop::RedcapVariableMap::REDCAP_VARIABLE_MAP_MAP_TYPE_OMOP_CONCEPT_CHOICE)
        redcap_variable.curation_status = Redcap2omop::RedcapVariable::REDCAP_VARIABLE_CURATION_STATUS_MAPPED
        redcap_variable.save!

        omop_column_1 = Redcap2omop::OmopColumn.joins(:omop_table).where("redcap2omop_omop_tables.name = 'visit_occurrence' AND redcap2omop_omop_columns.name = 'visit_start_date'").first
        omop_column_2 = Redcap2omop::OmopColumn.joins(:omop_table).where("redcap2omop_omop_tables.name = 'visit_occurrence' AND redcap2omop_omop_columns.name = 'visit_end_date'").first

        redcap_variable_choice = redcap_variable.redcap_variable_choices.where(choice_description: 'Yes - admitted directly to the ICU').first
        redcap_variable_choice.build_redcap_variable_choice_map(concept_id: Redcap2omop::Concept.where(domain_id: 'Visit', vocabulary_id: 'Visit', concept_code: 'OMOP4822460').first.concept_id, map_type: Redcap2omop::RedcapVariableChoiceMap::REDCAP_VARIABLE_CHOICE_MAP_MAP_TYPE_OMOP_CONCEPT)
        redcap_variable_choice.redcap_variable_child_maps.build(redcap_derived_date: redcap_derived_date_diagnosis_covid19, omop_column: omop_column_1, map_type: Redcap2omop::RedcapVariableChildMap::REDCAP_VARIABLE_CHILD_MAP_MAP_TYPE_REDCAP_DERIVED_DATE)
        redcap_variable_choice.redcap_variable_child_maps.build(redcap_derived_date: redcap_derived_date_diagnosis_covid19, omop_column: omop_column_2, map_type: Redcap2omop::RedcapVariableChildMap::REDCAP_VARIABLE_CHILD_MAP_MAP_TYPE_REDCAP_DERIVED_DATE)
        redcap_variable_choice.curation_status = Redcap2omop::RedcapVariableChoice::REDCAP_VARIABLE_CHOICE_CURATION_STATUS_MAPPED
        redcap_variable_choice.save!

        redcap_variable_choice = redcap_variable.redcap_variable_choices.where(choice_description: 'Yes - admitted to floor').first
        redcap_variable_choice.build_redcap_variable_choice_map(concept_id: Redcap2omop::Concept.where(domain_id: 'Visit', vocabulary_id: 'Visit', concept_code: 'IP').first.concept_id, map_type: Redcap2omop::RedcapVariableChoiceMap::REDCAP_VARIABLE_CHOICE_MAP_MAP_TYPE_OMOP_CONCEPT)
        redcap_variable_choice.redcap_variable_child_maps.build(redcap_derived_date: redcap_derived_date_diagnosis_covid19, omop_column: omop_column_1, map_type: Redcap2omop::RedcapVariableChildMap::REDCAP_VARIABLE_CHILD_MAP_MAP_TYPE_REDCAP_DERIVED_DATE)
        redcap_variable_choice.redcap_variable_child_maps.build(redcap_derived_date: redcap_derived_date_diagnosis_covid19, omop_column: omop_column_2, map_type: Redcap2omop::RedcapVariableChildMap::REDCAP_VARIABLE_CHILD_MAP_MAP_TYPE_REDCAP_DERIVED_DATE)
        redcap_variable_choice.curation_status = Redcap2omop::RedcapVariableChoice::REDCAP_VARIABLE_CHOICE_CURATION_STATUS_MAPPED
        redcap_variable_choice.save!

        redcap_variable_choice = redcap_variable.redcap_variable_choices.where(choice_description: 'Yes - admitted to floor and then transferred to the ICU').first
        redcap_variable_choice.build_redcap_variable_choice_map(concept_id: Redcap2omop::Concept.where(domain_id: 'Visit', vocabulary_id: 'Visit', concept_code: 'OMOP4822460').first.concept_id, map_type: Redcap2omop::RedcapVariableChoiceMap::REDCAP_VARIABLE_CHOICE_MAP_MAP_TYPE_OMOP_CONCEPT)
        redcap_variable_choice.redcap_variable_child_maps.build(redcap_derived_date: redcap_derived_date_diagnosis_covid19, omop_column: omop_column_1, map_type: Redcap2omop::RedcapVariableChildMap::REDCAP_VARIABLE_CHILD_MAP_MAP_TYPE_REDCAP_DERIVED_DATE)
        redcap_variable_choice.redcap_variable_child_maps.build(redcap_derived_date: redcap_derived_date_diagnosis_covid19, omop_column: omop_column_2, map_type: Redcap2omop::RedcapVariableChildMap::REDCAP_VARIABLE_CHILD_MAP_MAP_TYPE_REDCAP_DERIVED_DATE)
        redcap_variable_choice.curation_status = Redcap2omop::RedcapVariableChoice::REDCAP_VARIABLE_CHOICE_CURATION_STATUS_MAPPED
        redcap_variable_choice.save!

        redcap_variable_choice = redcap_variable.redcap_variable_choices.where(choice_description: "No").first
        redcap_variable_choice.build_redcap_variable_choice_map(concept_id: 0, map_type: Redcap2omop::RedcapVariableChoiceMap::REDCAP_VARIABLE_CHOICE_MAP_MAP_TYPE_OMOP_CONCEPT)
        redcap_variable_choice.curation_status = Redcap2omop::RedcapVariableChoice::REDCAP_VARIABLE_CHOICE_CURATION_STATUS_MAPPED
        redcap_variable_choice.save!

        redcap_variable_choice = redcap_variable.redcap_variable_choices.where(choice_description: "Unknown").first
        redcap_variable_choice.build_redcap_variable_choice_map(concept_id: 0, map_type: Redcap2omop::RedcapVariableChoiceMap::REDCAP_VARIABLE_CHOICE_MAP_MAP_TYPE_OMOP_CONCEPT)
        redcap_variable_choice.curation_status = Redcap2omop::RedcapVariableChoice::REDCAP_VARIABLE_CHOICE_CURATION_STATUS_MAPPED
        redcap_variable_choice.save!

        #redcap_variable
        redcap_variable = Redcap2omop::RedcapVariable.where(name: 'code_status_admit', redcap_data_dictionary_id: redcap_data_dictionary.id).first
        redcap_variable.curation_status = Redcap2omop::RedcapVariable::REDCAP_VARIABLE_CURATION_STATUS_SKIPPED
        redcap_variable.save!

        #redcap_variable
        redcap_variable = Redcap2omop::RedcapVariable.where(name: 'code_status_change', redcap_data_dictionary_id: redcap_data_dictionary.id).first
        redcap_variable.curation_status = Redcap2omop::RedcapVariable::REDCAP_VARIABLE_CURATION_STATUS_SKIPPED
        redcap_variable.save!

        #redcap_variable
        redcap_variable = Redcap2omop::RedcapVariable.where(name: 'code_status_change_what', redcap_data_dictionary_id: redcap_data_dictionary.id).first
        redcap_variable.curation_status = Redcap2omop::RedcapVariable::REDCAP_VARIABLE_CURATION_STATUS_SKIPPED
        redcap_variable.save!

        #redcap_variable
        redcap_variable = Redcap2omop::RedcapVariable.where(name: 'code_status_change_why', redcap_data_dictionary_id: redcap_data_dictionary.id).first
        redcap_variable.curation_status = Redcap2omop::RedcapVariable::REDCAP_VARIABLE_CURATION_STATUS_SKIPPED
        redcap_variable.save!

        #redcap_variable
        redcap_variable = Redcap2omop::RedcapVariable.where(name: 'palliative_yn', redcap_data_dictionary_id: redcap_data_dictionary.id).first
        redcap_variable.curation_status = Redcap2omop::RedcapVariable::REDCAP_VARIABLE_CURATION_STATUS_SKIPPED
        redcap_variable.save!

        #redcap_variable
        redcap_variable = Redcap2omop::RedcapVariable.where(name: 'hosp_los', redcap_data_dictionary_id: redcap_data_dictionary.id).first
        redcap_variable.curation_status = Redcap2omop::RedcapVariable::REDCAP_VARIABLE_CURATION_STATUS_SKIPPED
        redcap_variable.save!

        #redcap_variable
        redcap_variable = Redcap2omop::RedcapVariable.where(name: 'hosp_los_2', redcap_data_dictionary_id: redcap_data_dictionary.id).first
        redcap_variable.curation_status = Redcap2omop::RedcapVariable::REDCAP_VARIABLE_CURATION_STATUS_SKIPPED
        redcap_variable.save!

        #redcap_variable
        redcap_variable = Redcap2omop::RedcapVariable.where(name: 'icu_los', redcap_data_dictionary_id: redcap_data_dictionary.id).first
        redcap_variable.curation_status = Redcap2omop::RedcapVariable::REDCAP_VARIABLE_CURATION_STATUS_SKIPPED
        redcap_variable.save!

        #redcap_variable
        redcap_variable = Redcap2omop::RedcapVariable.where(name: 'current_status', redcap_data_dictionary_id: redcap_data_dictionary.id).first
        redcap_variable.build_redcap_variable_map(map_type: Redcap2omop::RedcapVariableMap::REDCAP_VARIABLE_MAP_MAP_TYPE_OMOP_CONCEPT_CHOICE)
        redcap_variable.curation_status = Redcap2omop::RedcapVariable::REDCAP_VARIABLE_CURATION_STATUS_MAPPED
        redcap_variable.save!

        omop_column_1 = Redcap2omop::OmopColumn.joins(:omop_table).where("redcap2omop_omop_tables.name = 'visit_occurrence' AND redcap2omop_omop_columns.name = 'visit_start_date'").first
        omop_column_2 = Redcap2omop::OmopColumn.joins(:omop_table).where("redcap2omop_omop_tables.name = 'visit_occurrence' AND redcap2omop_omop_columns.name = 'visit_end_date'").first

        redcap_variable_choice = redcap_variable.redcap_variable_choices.where(choice_description: 'ER - Follow up').first
        redcap_variable_choice.build_redcap_variable_choice_map(concept_id: Redcap2omop::Concept.where(domain_id: 'Visit', vocabulary_id: 'Visit', concept_code: 'ER').first.concept_id, map_type: Redcap2omop::RedcapVariableChoiceMap::REDCAP_VARIABLE_CHOICE_MAP_MAP_TYPE_OMOP_CONCEPT)
        redcap_variable_choice.redcap_variable_child_maps.build(redcap_derived_date: redcap_derived_date_diagnosis_covid19, omop_column: omop_column_1, map_type: Redcap2omop::RedcapVariableChildMap::REDCAP_VARIABLE_CHILD_MAP_MAP_TYPE_REDCAP_DERIVED_DATE)
        redcap_variable_choice.redcap_variable_child_maps.build(redcap_derived_date: redcap_derived_date_diagnosis_covid19, omop_column: omop_column_2, map_type: Redcap2omop::RedcapVariableChildMap::REDCAP_VARIABLE_CHILD_MAP_MAP_TYPE_REDCAP_DERIVED_DATE)
        redcap_variable_choice.curation_status = Redcap2omop::RedcapVariableChoice::REDCAP_VARIABLE_CHOICE_CURATION_STATUS_MAPPED
        redcap_variable_choice.save!

        redcap_variable_choice = redcap_variable.redcap_variable_choices.where(choice_description: 'ER - new COVID-19 diagnosis').first
        redcap_variable_choice.build_redcap_variable_choice_map(concept_id: Redcap2omop::Concept.where(domain_id: 'Visit', vocabulary_id: 'Visit', concept_code: 'ER').first.concept_id, map_type: Redcap2omop::RedcapVariableChoiceMap::REDCAP_VARIABLE_CHOICE_MAP_MAP_TYPE_OMOP_CONCEPT)
        redcap_variable_choice.redcap_variable_child_maps.build(redcap_derived_date: redcap_derived_date_diagnosis_covid19, omop_column: omop_column_1, map_type: Redcap2omop::RedcapVariableChildMap::REDCAP_VARIABLE_CHILD_MAP_MAP_TYPE_REDCAP_DERIVED_DATE)
        redcap_variable_choice.redcap_variable_child_maps.build(redcap_derived_date: redcap_derived_date_diagnosis_covid19, omop_column: omop_column_2, map_type: Redcap2omop::RedcapVariableChildMap::REDCAP_VARIABLE_CHILD_MAP_MAP_TYPE_REDCAP_DERIVED_DATE)
        redcap_variable_choice.curation_status = Redcap2omop::RedcapVariableChoice::REDCAP_VARIABLE_CHOICE_CURATION_STATUS_MAPPED
        redcap_variable_choice.save!

        redcap_variable_choice = redcap_variable.redcap_variable_choices.where(choice_description: 'Hospitalized (non-ICU)  - continued').first
        redcap_variable_choice.build_redcap_variable_choice_map(concept_id: Redcap2omop::Concept.where(domain_id: 'Visit', vocabulary_id: 'Visit', concept_code: 'IP').first.concept_id, map_type: Redcap2omop::RedcapVariableChoiceMap::REDCAP_VARIABLE_CHOICE_MAP_MAP_TYPE_OMOP_CONCEPT)
        redcap_variable_choice.redcap_variable_child_maps.build(redcap_derived_date: redcap_derived_date_diagnosis_covid19, omop_column: omop_column_1, map_type: Redcap2omop::RedcapVariableChildMap::REDCAP_VARIABLE_CHILD_MAP_MAP_TYPE_REDCAP_DERIVED_DATE)
        redcap_variable_choice.redcap_variable_child_maps.build(redcap_derived_date: redcap_derived_date_diagnosis_covid19, omop_column: omop_column_2, map_type: Redcap2omop::RedcapVariableChildMap::REDCAP_VARIABLE_CHILD_MAP_MAP_TYPE_REDCAP_DERIVED_DATE)
        redcap_variable_choice.curation_status = Redcap2omop::RedcapVariableChoice::REDCAP_VARIABLE_CHOICE_CURATION_STATUS_MAPPED
        redcap_variable_choice.save!

        redcap_variable_choice = redcap_variable.redcap_variable_choices.where(choice_description: 'Hospitalized (non-ICU) - new admit').first
        redcap_variable_choice.build_redcap_variable_choice_map(concept_id: Redcap2omop::Concept.where(domain_id: 'Visit', vocabulary_id: 'Visit', concept_code: 'IP').first.concept_id, map_type: Redcap2omop::RedcapVariableChoiceMap::REDCAP_VARIABLE_CHOICE_MAP_MAP_TYPE_OMOP_CONCEPT)
        redcap_variable_choice.redcap_variable_child_maps.build(redcap_derived_date: redcap_derived_date_diagnosis_covid19, omop_column: omop_column_1, map_type: Redcap2omop::RedcapVariableChildMap::REDCAP_VARIABLE_CHILD_MAP_MAP_TYPE_REDCAP_DERIVED_DATE)
        redcap_variable_choice.redcap_variable_child_maps.build(redcap_derived_date: redcap_derived_date_diagnosis_covid19, omop_column: omop_column_2, map_type: Redcap2omop::RedcapVariableChildMap::REDCAP_VARIABLE_CHILD_MAP_MAP_TYPE_REDCAP_DERIVED_DATE)
        redcap_variable_choice.curation_status = Redcap2omop::RedcapVariableChoice::REDCAP_VARIABLE_CHOICE_CURATION_STATUS_MAPPED
        redcap_variable_choice.save!

        redcap_variable_choice = redcap_variable.redcap_variable_choices.where(choice_description: 'ICU - continued').first
        redcap_variable_choice.build_redcap_variable_choice_map(concept_id: Redcap2omop::Concept.where(domain_id: 'Visit', vocabulary_id: 'Visit', concept_code: 'OMOP4822460').first.concept_id, map_type: Redcap2omop::RedcapVariableChoiceMap::REDCAP_VARIABLE_CHOICE_MAP_MAP_TYPE_OMOP_CONCEPT)
        redcap_variable_choice.redcap_variable_child_maps.build(redcap_derived_date: redcap_derived_date_diagnosis_covid19, omop_column: omop_column_1, map_type: Redcap2omop::RedcapVariableChildMap::REDCAP_VARIABLE_CHILD_MAP_MAP_TYPE_REDCAP_DERIVED_DATE)
        redcap_variable_choice.redcap_variable_child_maps.build(redcap_derived_date: redcap_derived_date_diagnosis_covid19, omop_column: omop_column_2, map_type: Redcap2omop::RedcapVariableChildMap::REDCAP_VARIABLE_CHILD_MAP_MAP_TYPE_REDCAP_DERIVED_DATE)
        redcap_variable_choice.curation_status = Redcap2omop::RedcapVariableChoice::REDCAP_VARIABLE_CHOICE_CURATION_STATUS_MAPPED
        redcap_variable_choice.save!

        redcap_variable_choice = redcap_variable.redcap_variable_choices.where(choice_description: 'ICU - new admit').first
        redcap_variable_choice.build_redcap_variable_choice_map(concept_id: Redcap2omop::Concept.where(domain_id: 'Visit', vocabulary_id: 'Visit', concept_code: 'OMOP4822460').first.concept_id, map_type: Redcap2omop::RedcapVariableChoiceMap::REDCAP_VARIABLE_CHOICE_MAP_MAP_TYPE_OMOP_CONCEPT)
        redcap_variable_choice.redcap_variable_child_maps.build(redcap_derived_date: redcap_derived_date_diagnosis_covid19, omop_column: omop_column_1, map_type: Redcap2omop::RedcapVariableChildMap::REDCAP_VARIABLE_CHILD_MAP_MAP_TYPE_REDCAP_DERIVED_DATE)
        redcap_variable_choice.redcap_variable_child_maps.build(redcap_derived_date: redcap_derived_date_diagnosis_covid19, omop_column: omop_column_2, map_type: Redcap2omop::RedcapVariableChildMap::REDCAP_VARIABLE_CHILD_MAP_MAP_TYPE_REDCAP_DERIVED_DATE)
        redcap_variable_choice.curation_status = Redcap2omop::RedcapVariableChoice::REDCAP_VARIABLE_CHOICE_CURATION_STATUS_MAPPED
        redcap_variable_choice.save!

        redcap_variable_choice = redcap_variable.redcap_variable_choices.where(choice_description: 'Outpatient - follow up').first
        redcap_variable_choice.build_redcap_variable_choice_map(concept_id: Redcap2omop::Concept.where(domain_id: 'Visit', vocabulary_id: 'Visit', concept_code: 'OP').first.concept_id, map_type: Redcap2omop::RedcapVariableChoiceMap::REDCAP_VARIABLE_CHOICE_MAP_MAP_TYPE_OMOP_CONCEPT)
        redcap_variable_choice.redcap_variable_child_maps.build(redcap_derived_date: redcap_derived_date_diagnosis_covid19, omop_column: omop_column_1, map_type: Redcap2omop::RedcapVariableChildMap::REDCAP_VARIABLE_CHILD_MAP_MAP_TYPE_REDCAP_DERIVED_DATE)
        redcap_variable_choice.redcap_variable_child_maps.build(redcap_derived_date: redcap_derived_date_diagnosis_covid19, omop_column: omop_column_2, map_type: Redcap2omop::RedcapVariableChildMap::REDCAP_VARIABLE_CHILD_MAP_MAP_TYPE_REDCAP_DERIVED_DATE)
        redcap_variable_choice.curation_status = Redcap2omop::RedcapVariableChoice::REDCAP_VARIABLE_CHOICE_CURATION_STATUS_MAPPED
        redcap_variable_choice.save!

        redcap_variable_choice = redcap_variable.redcap_variable_choices.where(choice_description: 'Outpatient - new COVID-19 diagnosis').first
        redcap_variable_choice.build_redcap_variable_choice_map(concept_id: Redcap2omop::Concept.where(domain_id: 'Visit', vocabulary_id: 'Visit', concept_code: 'OP').first.concept_id, map_type: Redcap2omop::RedcapVariableChoiceMap::REDCAP_VARIABLE_CHOICE_MAP_MAP_TYPE_OMOP_CONCEPT)
        redcap_variable_choice.redcap_variable_child_maps.build(redcap_derived_date: redcap_derived_date_diagnosis_covid19, omop_column: omop_column_1, map_type: Redcap2omop::RedcapVariableChildMap::REDCAP_VARIABLE_CHILD_MAP_MAP_TYPE_REDCAP_DERIVED_DATE)
        redcap_variable_choice.redcap_variable_child_maps.build(redcap_derived_date: redcap_derived_date_diagnosis_covid19, omop_column: omop_column_2, map_type: Redcap2omop::RedcapVariableChildMap::REDCAP_VARIABLE_CHILD_MAP_MAP_TYPE_REDCAP_DERIVED_DATE)
        redcap_variable_choice.curation_status = Redcap2omop::RedcapVariableChoice::REDCAP_VARIABLE_CHOICE_CURATION_STATUS_MAPPED
        redcap_variable_choice.save!

        redcap_variable_choice = redcap_variable.redcap_variable_choices.where(choice_description: "None - patient is deceased").first
        redcap_variable_choice.build_redcap_variable_choice_map(concept_id: 0, map_type: Redcap2omop::RedcapVariableChoiceMap::REDCAP_VARIABLE_CHOICE_MAP_MAP_TYPE_OMOP_CONCEPT)
        redcap_variable_choice.curation_status = Redcap2omop::RedcapVariableChoice::REDCAP_VARIABLE_CHOICE_CURATION_STATUS_MAPPED
        redcap_variable_choice.save!

        # redcap_derived_date
        offset_redcap_variable = Redcap2omop::RedcapVariable.where(name: 'days_to_death_2', redcap_data_dictionary_id: redcap_data_dictionary.id).first
        # name: 'Death'
        redcap_derived_date_death = Redcap2omop::RedcapDerivedDate.where(redcap_data_dictionary_id: redcap_data_dictionary.id, parent_redcap_derived_date: redcap_derived_date_diagnosis_covid19, offset_redcap_variable: offset_redcap_variable).first_or_create

        #redcap_variable
        redcap_variable = Redcap2omop::RedcapVariable.where(name: 'days_to_death_2', redcap_data_dictionary_id: redcap_data_dictionary.id).first
        redcap_variable.build_redcap_variable_map(concept_id: Redcap2omop::Concept.where(domain_id: 'Type Concept', vocabulary_id: 'Death Type', concept_code: 'OMOP4822229').first.concept_id , map_type: Redcap2omop::RedcapVariableMap::REDCAP_VARIABLE_MAP_MAP_TYPE_OMOP_CONCEPT)
        omop_column_1 = Redcap2omop::OmopColumn.joins(:omop_table).where("redcap2omop_omop_tables.name = 'death' AND redcap2omop_omop_columns.name = 'death_date'").first
        redcap_variable.curation_status = Redcap2omop::RedcapVariable::REDCAP_VARIABLE_CURATION_STATUS_MAPPED
        redcap_variable.redcap_variable_child_maps.build(redcap_derived_date: redcap_derived_date_death, omop_column: omop_column_1, map_type: Redcap2omop::RedcapVariableChildMap::REDCAP_VARIABLE_CHILD_MAP_MAP_TYPE_REDCAP_DERIVED_DATE)
        redcap_variable.save!

        # #redcap_variable
        # redcap_variable = Redcap2omop::RedcapVariable.where(name: 'cause_of_death', redcap_data_dictionary_id: redcap_data_dictionary.id).first
        # redcap_variable.build_redcap_variable_map(map_type: Redcap2omop::RedcapVariableMap::REDCAP_VARIABLE_MAP_MAP_TYPE_OMOP_CONCEPT_CHOICE)
        # redcap_variable.curation_status = Redcap2omop::RedcapVariable::REDCAP_VARIABLE_CURATION_STATUS_MAPPED
        # redcap_variable_choice.curation_status = Redcap2omop::RedcapVariableChoice::REDCAP_VARIABLE_CHOICE_CURATION_STATUS_MAPPED
        # redcap_variable.save!
        #
        # omop_column_1 = Redcap2omop::OmopColumn.joins(:omop_table).where("redcap2omop_omop_tables.name = 'death' AND redcap2omop_omop_columns.name = 'cause_concept_id'").first
        #
        # redcap_variable_choice = redcap_variable.redcap_variable_choices.where(choice_description: 'Both').first
        # redcap_variable_choice.build_redcap_variable_choice_map(concept_id: Redcap2omop::Concept.where(domain_id: 'Condition', vocabulary_id: 'SNOMED', concept_code: '840539006').first.concept_id, map_type: Redcap2omop::RedcapVariableChoiceMap::REDCAP_VARIABLE_CHOICE_MAP_MAP_TYPE_OMOP_CONCEPT)
        # redcap_variable_choice.redcap_variable_child_maps.build(redcap_variable: other_redcap_variable, omop_column: omop_column, map_type: Redcap2omop::RedcapVariableChildMap::REDCAP_VARIABLE_CHILD_MAP_MAP_TYPE_REDCAP_VARIABLE)
        # redcap_variable_choice.curation_status = Redcap2omop::RedcapVariableChoice::REDCAP_VARIABLE_CHOICE_CURATION_STATUS_MAPPED
        # redcap_variable_choice.save!

        #redcap_variable
        redcap_variable = Redcap2omop::RedcapVariable.where(name: 'cause_of_death', redcap_data_dictionary_id: redcap_data_dictionary.id).first
        omop_column = Redcap2omop::OmopColumn.joins(:omop_table).where("redcap2omop_omop_tables.name = 'death' AND redcap2omop_omop_columns.name = 'cause_concept_id'").first
        redcap_variable.build_redcap_variable_map(omop_column_id: omop_column.id, map_type: Redcap2omop::RedcapVariableMap::REDCAP_VARIABLE_MAP_MAP_TYPE_OMOP_COLUMN)
        redcap_variable.curation_status = Redcap2omop::RedcapVariable::REDCAP_VARIABLE_CURATION_STATUS_SKIPPED
        redcap_variable.save!

        redcap_variable_choice = redcap_variable.redcap_variable_choices.where(choice_description: 'Both').first
        redcap_variable_choice.build_redcap_variable_choice_map(concept_id: Redcap2omop::Concept.where(domain_id: 'Condition', vocabulary_id: 'SNOMED', concept_code: '840539006').first.concept_id, map_type: Redcap2omop::RedcapVariableChoiceMap::REDCAP_VARIABLE_CHOICE_MAP_MAP_TYPE_OMOP_CONCEPT)
        redcap_variable_choice.curation_status = Redcap2omop::RedcapVariableChoice::REDCAP_VARIABLE_CHOICE_CURATION_STATUS_MAPPED
        redcap_variable_choice.save!

        redcap_variable_choice = redcap_variable.redcap_variable_choices.where(choice_description: 'COVID-19').first
        redcap_variable_choice.build_redcap_variable_choice_map(concept_id: Redcap2omop::Concept.where(domain_id: 'Condition', vocabulary_id: 'SNOMED', concept_code: '840539006').first.concept_id, map_type: Redcap2omop::RedcapVariableChoiceMap::REDCAP_VARIABLE_CHOICE_MAP_MAP_TYPE_OMOP_CONCEPT)
        redcap_variable_choice.curation_status = Redcap2omop::RedcapVariableChoice::REDCAP_VARIABLE_CHOICE_CURATION_STATUS_MAPPED
        redcap_variable_choice.save!

        redcap_variable_choice = redcap_variable.redcap_variable_choices.where(choice_description: 'Cancer').first
        redcap_variable_choice.build_redcap_variable_choice_map(concept_id: Redcap2omop::Concept.where(domain_id: 'Condition', vocabulary_id: 'SNOMED', concept_code: '55342001').first.concept_id, map_type: Redcap2omop::RedcapVariableChoiceMap::REDCAP_VARIABLE_CHOICE_MAP_MAP_TYPE_OMOP_CONCEPT)
        redcap_variable_choice.curation_status = Redcap2omop::RedcapVariableChoice::REDCAP_VARIABLE_CHOICE_CURATION_STATUS_MAPPED
        redcap_variable_choice.save!

        redcap_variable_choice = redcap_variable.redcap_variable_choices.where(choice_description: 'Other').first
        redcap_variable_choice.build_redcap_variable_choice_map(concept_id: 0, map_type: Redcap2omop::RedcapVariableChoiceMap::REDCAP_VARIABLE_CHOICE_MAP_MAP_TYPE_OMOP_CONCEPT)
        redcap_variable_choice.curation_status = Redcap2omop::RedcapVariableChoice::REDCAP_VARIABLE_CHOICE_CURATION_STATUS_MAPPED
        redcap_variable_choice.save!

        redcap_variable_choice = redcap_variable.redcap_variable_choices.where(choice_description: 'Unknown').first
        redcap_variable_choice.build_redcap_variable_choice_map(concept_id: 0, map_type: Redcap2omop::RedcapVariableChoiceMap::REDCAP_VARIABLE_CHOICE_MAP_MAP_TYPE_OMOP_CONCEPT)
        redcap_variable_choice.curation_status = Redcap2omop::RedcapVariableChoice::REDCAP_VARIABLE_CHOICE_CURATION_STATUS_MAPPED
        redcap_variable_choice.save!

        #redcap_variable
        redcap_variable = Redcap2omop::RedcapVariable.where(name: 'deceased_reason', redcap_data_dictionary_id: redcap_data_dictionary.id).first
        redcap_variable.curation_status = Redcap2omop::RedcapVariable::REDCAP_VARIABLE_CURATION_STATUS_SKIPPED
        redcap_variable.save!

        #redcap_variable
        redcap_variable = Redcap2omop::RedcapVariable.where(name: 'c19_complications_systemic', redcap_data_dictionary_id: redcap_data_dictionary.id).first
        redcap_variable.build_redcap_variable_map(map_type: Redcap2omop::RedcapVariableMap::REDCAP_VARIABLE_MAP_MAP_TYPE_OMOP_CONCEPT_CHOICE)
        redcap_variable.curation_status = Redcap2omop::RedcapVariable::REDCAP_VARIABLE_CURATION_STATUS_MAPPED
        redcap_variable.save!

        omop_column_1 = Redcap2omop::OmopColumn.joins(:omop_table).where("redcap2omop_omop_tables.name = 'condition_occurrence' AND redcap2omop_omop_columns.name = 'condition_start_date'").first

        redcap_variable_choice = redcap_variable.redcap_variable_choices.where(choice_description: 'Bleeding').first
        redcap_variable_choice.build_redcap_variable_choice_map(concept_id: Redcap2omop::Concept.where(domain_id: 'Condition', vocabulary_id: 'SNOMED', concept_code: '43364001').first.concept_id, map_type: Redcap2omop::RedcapVariableChoiceMap::REDCAP_VARIABLE_CHOICE_MAP_MAP_TYPE_OMOP_CONCEPT)
        redcap_variable_choice.redcap_variable_child_maps.build(redcap_derived_date: redcap_derived_date_diagnosis_covid19, omop_column: omop_column_1, map_type: Redcap2omop::RedcapVariableChildMap::REDCAP_VARIABLE_CHILD_MAP_MAP_TYPE_REDCAP_DERIVED_DATE)
        redcap_variable_choice.curation_status = Redcap2omop::RedcapVariableChoice::REDCAP_VARIABLE_CHOICE_CURATION_STATUS_MAPPED
        redcap_variable_choice.save!

        redcap_variable_choice = redcap_variable.redcap_variable_choices.where(choice_description: 'Disseminated intravascular coagulation (DIC)').first
        redcap_variable_choice.build_redcap_variable_choice_map(concept_id: Redcap2omop::Concept.where(domain_id: 'Condition', vocabulary_id: 'SNOMED', concept_code: '67406007').first.concept_id, map_type: Redcap2omop::RedcapVariableChoiceMap::REDCAP_VARIABLE_CHOICE_MAP_MAP_TYPE_OMOP_CONCEPT)
        redcap_variable_choice.redcap_variable_child_maps.build(redcap_derived_date: redcap_derived_date_diagnosis_covid19, omop_column: omop_column_1, map_type: Redcap2omop::RedcapVariableChildMap::REDCAP_VARIABLE_CHILD_MAP_MAP_TYPE_REDCAP_DERIVED_DATE)
        redcap_variable_choice.curation_status = Redcap2omop::RedcapVariableChoice::REDCAP_VARIABLE_CHOICE_CURATION_STATUS_MAPPED
        redcap_variable_choice.save!

        redcap_variable_choice = redcap_variable.redcap_variable_choices.where(choice_description: 'Multiorgan failure').first
        redcap_variable_choice.build_redcap_variable_choice_map(concept_id: Redcap2omop::Concept.where(domain_id: 'Condition', vocabulary_id: 'SNOMED', concept_code: '57653000').first.concept_id, map_type: Redcap2omop::RedcapVariableChoiceMap::REDCAP_VARIABLE_CHOICE_MAP_MAP_TYPE_OMOP_CONCEPT)
        redcap_variable_choice.redcap_variable_child_maps.build(redcap_derived_date: redcap_derived_date_diagnosis_covid19, omop_column: omop_column_1, map_type: Redcap2omop::RedcapVariableChildMap::REDCAP_VARIABLE_CHILD_MAP_MAP_TYPE_REDCAP_DERIVED_DATE)
        redcap_variable_choice.curation_status = Redcap2omop::RedcapVariableChoice::REDCAP_VARIABLE_CHOICE_CURATION_STATUS_MAPPED
        redcap_variable_choice.save!

        redcap_variable_choice = redcap_variable.redcap_variable_choices.where(choice_description: 'Sepsis').first
        redcap_variable_choice.build_redcap_variable_choice_map(concept_id: Redcap2omop::Concept.where(domain_id: 'Condition', vocabulary_id: 'SNOMED', concept_code: '91302008').first.concept_id, map_type: Redcap2omop::RedcapVariableChoiceMap::REDCAP_VARIABLE_CHOICE_MAP_MAP_TYPE_OMOP_CONCEPT)
        redcap_variable_choice.redcap_variable_child_maps.build(redcap_derived_date: redcap_derived_date_diagnosis_covid19, omop_column: omop_column_1, map_type: Redcap2omop::RedcapVariableChildMap::REDCAP_VARIABLE_CHILD_MAP_MAP_TYPE_REDCAP_DERIVED_DATE)
        redcap_variable_choice.curation_status = Redcap2omop::RedcapVariableChoice::REDCAP_VARIABLE_CHOICE_CURATION_STATUS_MAPPED
        redcap_variable_choice.save!

        redcap_variable_choice = redcap_variable.redcap_variable_choices.where(choice_description: 'None').first
        redcap_variable_choice.build_redcap_variable_choice_map(concept_id: 0, map_type: Redcap2omop::RedcapVariableChoiceMap::REDCAP_VARIABLE_CHOICE_MAP_MAP_TYPE_OMOP_CONCEPT)
        redcap_variable_choice.curation_status = Redcap2omop::RedcapVariableChoice::REDCAP_VARIABLE_CHOICE_CURATION_STATUS_MAPPED
        redcap_variable_choice.save!

        redcap_variable_choice = redcap_variable.redcap_variable_choices.where(choice_description: 'Other').first
        redcap_variable_choice.build_redcap_variable_choice_map(concept_id: 0, map_type: Redcap2omop::RedcapVariableChoiceMap::REDCAP_VARIABLE_CHOICE_MAP_MAP_TYPE_OMOP_CONCEPT)
        redcap_variable_choice.curation_status = Redcap2omop::RedcapVariableChoice::REDCAP_VARIABLE_CHOICE_CURATION_STATUS_MAPPED
        redcap_variable_choice.save!

        redcap_variable_choice = redcap_variable.redcap_variable_choices.where(choice_description: 'Unknown').first
        redcap_variable_choice.build_redcap_variable_choice_map(concept_id: 0, map_type: Redcap2omop::RedcapVariableChoiceMap::REDCAP_VARIABLE_CHOICE_MAP_MAP_TYPE_OMOP_CONCEPT)
        redcap_variable_choice.curation_status = Redcap2omop::RedcapVariableChoice::REDCAP_VARIABLE_CHOICE_CURATION_STATUS_MAPPED
        redcap_variable_choice.save!

        #redcap_variable
        redcap_variable = Redcap2omop::RedcapVariable.where(name: 'c19_bleeding', redcap_data_dictionary_id: redcap_data_dictionary.id).first
        redcap_variable.build_redcap_variable_map(map_type: Redcap2omop::RedcapVariableMap::REDCAP_VARIABLE_MAP_MAP_TYPE_OMOP_CONCEPT_CHOICE)
        redcap_variable.curation_status = Redcap2omop::RedcapVariable::REDCAP_VARIABLE_CURATION_STATUS_MAPPED
        redcap_variable.save!

        omop_column_1 = Redcap2omop::OmopColumn.joins(:omop_table).where("redcap2omop_omop_tables.name = 'condition_occurrence' AND redcap2omop_omop_columns.name = 'condition_start_date'").first

        redcap_variable_choice = redcap_variable.redcap_variable_choices.where(choice_description: 'CNS hemorrhage, extensive').first
        redcap_variable_choice.build_redcap_variable_choice_map(concept_id: Redcap2omop::Concept.where(domain_id: 'Condition', vocabulary_id: 'SNOMED', concept_code: '230690007').first.concept_id, map_type: Redcap2omop::RedcapVariableChoiceMap::REDCAP_VARIABLE_CHOICE_MAP_MAP_TYPE_OMOP_CONCEPT)
        redcap_variable_choice.redcap_variable_child_maps.build(redcap_derived_date: redcap_derived_date_diagnosis_covid19, omop_column: omop_column_1, map_type: Redcap2omop::RedcapVariableChildMap::REDCAP_VARIABLE_CHILD_MAP_MAP_TYPE_REDCAP_DERIVED_DATE)
        redcap_variable_choice.curation_status = Redcap2omop::RedcapVariableChoice::REDCAP_VARIABLE_CHOICE_CURATION_STATUS_MAPPED
        redcap_variable_choice.save!

        redcap_variable_choice = redcap_variable.redcap_variable_choices.where(choice_description: 'CNS hemorrhage, limited').first
        redcap_variable_choice.build_redcap_variable_choice_map(concept_id: Redcap2omop::Concept.where(domain_id: 'Condition', vocabulary_id: 'SNOMED', concept_code: '230690007').first.concept_id, map_type: Redcap2omop::RedcapVariableChoiceMap::REDCAP_VARIABLE_CHOICE_MAP_MAP_TYPE_OMOP_CONCEPT)
        redcap_variable_choice.redcap_variable_child_maps.build(redcap_derived_date: redcap_derived_date_diagnosis_covid19, omop_column: omop_column_1, map_type: Redcap2omop::RedcapVariableChildMap::REDCAP_VARIABLE_CHILD_MAP_MAP_TYPE_REDCAP_DERIVED_DATE)
        redcap_variable_choice.curation_status = Redcap2omop::RedcapVariableChoice::REDCAP_VARIABLE_CHOICE_CURATION_STATUS_MAPPED
        redcap_variable_choice.save!

        redcap_variable_choice = redcap_variable.redcap_variable_choices.where(choice_description: 'Major bleeding (requiring multiple RBCs transfusions or ICU admit)').first
        redcap_variable_choice.build_redcap_variable_choice_map(concept_id: Redcap2omop::Concept.where(domain_id: 'Condition', vocabulary_id: 'SNOMED', concept_code: '230690007').first.concept_id, map_type: Redcap2omop::RedcapVariableChoiceMap::REDCAP_VARIABLE_CHOICE_MAP_MAP_TYPE_OMOP_CONCEPT)
        redcap_variable_choice.redcap_variable_child_maps.build(redcap_derived_date: redcap_derived_date_diagnosis_covid19, omop_column: omop_column_1, map_type: Redcap2omop::RedcapVariableChildMap::REDCAP_VARIABLE_CHILD_MAP_MAP_TYPE_REDCAP_DERIVED_DATE)
        redcap_variable_choice.curation_status = Redcap2omop::RedcapVariableChoice::REDCAP_VARIABLE_CHOICE_CURATION_STATUS_MAPPED
        redcap_variable_choice.save!

        redcap_variable_choice = redcap_variable.redcap_variable_choices.where(choice_description: 'Minor bleed (without transfusion need)').first
        redcap_variable_choice.build_redcap_variable_choice_map(concept_id: Redcap2omop::Concept.where(domain_id: 'Condition', vocabulary_id: 'SNOMED', concept_code: '230690007').first.concept_id, map_type: Redcap2omop::RedcapVariableChoiceMap::REDCAP_VARIABLE_CHOICE_MAP_MAP_TYPE_OMOP_CONCEPT)
        redcap_variable_choice.redcap_variable_child_maps.build(redcap_derived_date: redcap_derived_date_diagnosis_covid19, omop_column: omop_column_1, map_type: Redcap2omop::RedcapVariableChildMap::REDCAP_VARIABLE_CHILD_MAP_MAP_TYPE_REDCAP_DERIVED_DATE)
        redcap_variable_choice.curation_status = Redcap2omop::RedcapVariableChoice::REDCAP_VARIABLE_CHOICE_CURATION_STATUS_MAPPED
        redcap_variable_choice.save!

        redcap_variable_choice = redcap_variable.redcap_variable_choices.where(choice_description: 'Non-major but clinically relevant bleed').first
        redcap_variable_choice.build_redcap_variable_choice_map(concept_id: Redcap2omop::Concept.where(domain_id: 'Condition', vocabulary_id: 'SNOMED', concept_code: '230690007').first.concept_id, map_type: Redcap2omop::RedcapVariableChoiceMap::REDCAP_VARIABLE_CHOICE_MAP_MAP_TYPE_OMOP_CONCEPT)
        redcap_variable_choice.redcap_variable_child_maps.build(redcap_derived_date: redcap_derived_date_diagnosis_covid19, omop_column: omop_column_1, map_type: Redcap2omop::RedcapVariableChildMap::REDCAP_VARIABLE_CHILD_MAP_MAP_TYPE_REDCAP_DERIVED_DATE)
        redcap_variable_choice.curation_status = Redcap2omop::RedcapVariableChoice::REDCAP_VARIABLE_CHOICE_CURATION_STATUS_MAPPED
        redcap_variable_choice.save!

        redcap_variable_choice = redcap_variable.redcap_variable_choices.where(choice_description: 'Other').first
        redcap_variable_choice.build_redcap_variable_choice_map(concept_id: 0, map_type: Redcap2omop::RedcapVariableChoiceMap::REDCAP_VARIABLE_CHOICE_MAP_MAP_TYPE_OMOP_CONCEPT)
        redcap_variable_choice.curation_status = Redcap2omop::RedcapVariableChoice::REDCAP_VARIABLE_CHOICE_CURATION_STATUS_MAPPED
        redcap_variable_choice.save!

        redcap_variable_choice = redcap_variable.redcap_variable_choices.where(choice_description: 'Unknown').first
        redcap_variable_choice.build_redcap_variable_choice_map(concept_id: 0, map_type: Redcap2omop::RedcapVariableChoiceMap::REDCAP_VARIABLE_CHOICE_MAP_MAP_TYPE_OMOP_CONCEPT)
        redcap_variable_choice.curation_status = Redcap2omop::RedcapVariableChoice::REDCAP_VARIABLE_CHOICE_CURATION_STATUS_MAPPED
        redcap_variable_choice.save!

        #redcap_variable
        redcap_variable = Redcap2omop::RedcapVariable.where(name: 'c19_bleeding_oth_specify', redcap_data_dictionary_id: redcap_data_dictionary.id).first
        redcap_variable.curation_status = Redcap2omop::RedcapVariable::REDCAP_VARIABLE_CURATION_STATUS_SKIPPED
        redcap_variable.save!

        #redcap_variable
        redcap_variable = Redcap2omop::RedcapVariable.where(name: 'dic_certainty', redcap_data_dictionary_id: redcap_data_dictionary.id).first
        redcap_variable.build_redcap_variable_map(map_type: Redcap2omop::RedcapVariableMap::REDCAP_VARIABLE_MAP_MAP_TYPE_OMOP_CONCEPT_CHOICE)
        redcap_variable.curation_status = Redcap2omop::RedcapVariable::REDCAP_VARIABLE_CURATION_STATUS_MAPPED
        redcap_variable.save!

        omop_column_1 = Redcap2omop::OmopColumn.joins(:omop_table).where("redcap2omop_omop_tables.name = 'condition_occurrence' AND redcap2omop_omop_columns.name = 'condition_start_date'").first

        redcap_variable_choice = redcap_variable.redcap_variable_choices.where(choice_description: 'Definite').first
        redcap_variable_choice.build_redcap_variable_choice_map(concept_id: Redcap2omop::Concept.where(domain_id: 'Condition', vocabulary_id: 'SNOMED', concept_code: '67406007').first.concept_id, map_type: Redcap2omop::RedcapVariableChoiceMap::REDCAP_VARIABLE_CHOICE_MAP_MAP_TYPE_OMOP_CONCEPT)
        redcap_variable_choice.redcap_variable_child_maps.build(redcap_derived_date: redcap_derived_date_diagnosis_covid19, omop_column: omop_column_1, map_type: Redcap2omop::RedcapVariableChildMap::REDCAP_VARIABLE_CHILD_MAP_MAP_TYPE_REDCAP_DERIVED_DATE)
        redcap_variable_choice.curation_status = Redcap2omop::RedcapVariableChoice::REDCAP_VARIABLE_CHOICE_CURATION_STATUS_MAPPED
        redcap_variable_choice.save!

        redcap_variable_choice = redcap_variable.redcap_variable_choices.where(choice_description: 'Suspected').first
        redcap_variable_choice.build_redcap_variable_choice_map(concept_id: 0, map_type: Redcap2omop::RedcapVariableChoiceMap::REDCAP_VARIABLE_CHOICE_MAP_MAP_TYPE_OMOP_CONCEPT)
        redcap_variable_choice.curation_status = Redcap2omop::RedcapVariableChoice::REDCAP_VARIABLE_CHOICE_CURATION_STATUS_MAPPED
        redcap_variable_choice.save!

        redcap_variable_choice = redcap_variable.redcap_variable_choices.where(choice_description: 'Unknown').first
        redcap_variable_choice.build_redcap_variable_choice_map(concept_id: 0, map_type: Redcap2omop::RedcapVariableChoiceMap::REDCAP_VARIABLE_CHOICE_MAP_MAP_TYPE_OMOP_CONCEPT)
        redcap_variable_choice.curation_status = Redcap2omop::RedcapVariableChoice::REDCAP_VARIABLE_CHOICE_CURATION_STATUS_MAPPED
        redcap_variable_choice.save!

        #redcap_variable
        redcap_variable = Redcap2omop::RedcapVariable.where(name: 'dic_treatment', redcap_data_dictionary_id: redcap_data_dictionary.id).first
        redcap_variable.build_redcap_variable_map(map_type: Redcap2omop::RedcapVariableMap::REDCAP_VARIABLE_MAP_MAP_TYPE_OMOP_CONCEPT_CHOICE)
        redcap_variable.curation_status = Redcap2omop::RedcapVariable::REDCAP_VARIABLE_CURATION_STATUS_MAPPED
        redcap_variable.save!

        omop_column_1 = Redcap2omop::OmopColumn.joins(:omop_table).where("redcap2omop_omop_tables.name = 'device_exposure' AND redcap2omop_omop_columns.name = 'device_exposure_start_date'").first

        redcap_variable_choice = redcap_variable.redcap_variable_choices.where(choice_description: 'Cryoprecipitate').first
        redcap_variable_choice.build_redcap_variable_choice_map(concept_id: Redcap2omop::Concept.where(domain_id: 'Device', vocabulary_id: 'SNOMED', concept_code: '256401009').first.concept_id, map_type: Redcap2omop::RedcapVariableChoiceMap::REDCAP_VARIABLE_CHOICE_MAP_MAP_TYPE_OMOP_CONCEPT)
        redcap_variable_choice.redcap_variable_child_maps.build(redcap_derived_date: redcap_derived_date_diagnosis_covid19, omop_column: omop_column_1, map_type: Redcap2omop::RedcapVariableChildMap::REDCAP_VARIABLE_CHILD_MAP_MAP_TYPE_REDCAP_DERIVED_DATE)
        redcap_variable_choice.curation_status = Redcap2omop::RedcapVariableChoice::REDCAP_VARIABLE_CHOICE_CURATION_STATUS_MAPPED
        redcap_variable_choice.save!

        redcap_variable_choice = redcap_variable.redcap_variable_choices.where(choice_description: 'Plasma (FFP)').first
        redcap_variable_choice.build_redcap_variable_choice_map(concept_id: Redcap2omop::Concept.where(domain_id: 'Device', vocabulary_id: 'SNOMED', concept_code: '346447007').first.concept_id, map_type: Redcap2omop::RedcapVariableChoiceMap::REDCAP_VARIABLE_CHOICE_MAP_MAP_TYPE_OMOP_CONCEPT)
        redcap_variable_choice.redcap_variable_child_maps.build(redcap_derived_date: redcap_derived_date_diagnosis_covid19, omop_column: omop_column_1, map_type: Redcap2omop::RedcapVariableChildMap::REDCAP_VARIABLE_CHILD_MAP_MAP_TYPE_REDCAP_DERIVED_DATE)
        redcap_variable_choice.curation_status = Redcap2omop::RedcapVariableChoice::REDCAP_VARIABLE_CHOICE_CURATION_STATUS_MAPPED
        redcap_variable_choice.save!

        redcap_variable_choice = redcap_variable.redcap_variable_choices.where(choice_description: 'None').first
        redcap_variable_choice.build_redcap_variable_choice_map(concept_id: 0, map_type: Redcap2omop::RedcapVariableChoiceMap::REDCAP_VARIABLE_CHOICE_MAP_MAP_TYPE_OMOP_CONCEPT)
        redcap_variable_choice.curation_status = Redcap2omop::RedcapVariableChoice::REDCAP_VARIABLE_CHOICE_CURATION_STATUS_MAPPED
        redcap_variable_choice.save!

        redcap_variable_choice = redcap_variable.redcap_variable_choices.where(choice_description: 'Other').first
        redcap_variable_choice.build_redcap_variable_choice_map(concept_id: 0, map_type: Redcap2omop::RedcapVariableChoiceMap::REDCAP_VARIABLE_CHOICE_MAP_MAP_TYPE_OMOP_CONCEPT)
        redcap_variable_choice.curation_status = Redcap2omop::RedcapVariableChoice::REDCAP_VARIABLE_CHOICE_CURATION_STATUS_MAPPED
        redcap_variable_choice.save!

        redcap_variable_choice = redcap_variable.redcap_variable_choices.where(choice_description: 'Unknown').first
        redcap_variable_choice.build_redcap_variable_choice_map(concept_id: 0, map_type: Redcap2omop::RedcapVariableChoiceMap::REDCAP_VARIABLE_CHOICE_MAP_MAP_TYPE_OMOP_CONCEPT)
        redcap_variable_choice.curation_status = Redcap2omop::RedcapVariableChoice::REDCAP_VARIABLE_CHOICE_CURATION_STATUS_MAPPED
        redcap_variable_choice.save!

        #redcap_variable
        redcap_variable = Redcap2omop::RedcapVariable.where(name: 'dic_more', redcap_data_dictionary_id: redcap_data_dictionary.id).first
        redcap_variable.curation_status = Redcap2omop::RedcapVariable::REDCAP_VARIABLE_CURATION_STATUS_SKIPPED
        redcap_variable.save!

        #redcap_variable
        redcap_variable = Redcap2omop::RedcapVariable.where(name: 'c19_comp_systemic_specify', redcap_data_dictionary_id: redcap_data_dictionary.id).first
        redcap_variable.curation_status = Redcap2omop::RedcapVariable::REDCAP_VARIABLE_CURATION_STATUS_SKIPPED
        redcap_variable.save!

        #redcap_variable
        redcap_variable = Redcap2omop::RedcapVariable.where(name: 'o2_requirement_c19', redcap_data_dictionary_id: redcap_data_dictionary.id).first
        redcap_variable.build_redcap_variable_map(map_type: Redcap2omop::RedcapVariableMap::REDCAP_VARIABLE_MAP_MAP_TYPE_OMOP_CONCEPT_CHOICE)
        redcap_variable.curation_status = Redcap2omop::RedcapVariable::REDCAP_VARIABLE_CURATION_STATUS_MAPPED
        redcap_variable.save!

        omop_column_1 = Redcap2omop::OmopColumn.joins(:omop_table).where("redcap2omop_omop_tables.name = 'procedure_occurrence' AND redcap2omop_omop_columns.name = 'procedure_date'").first

        redcap_variable_choice = redcap_variable.redcap_variable_choices.where(choice_description: 'Yes').first
        redcap_variable_choice.build_redcap_variable_choice_map(concept_id: Redcap2omop::Concept.where(domain_id: 'Procedure', vocabulary_id: 'SNOMED', concept_code: '57485005').first.concept_id, map_type: Redcap2omop::RedcapVariableChoiceMap::REDCAP_VARIABLE_CHOICE_MAP_MAP_TYPE_OMOP_CONCEPT)
        redcap_variable_choice.redcap_variable_child_maps.build(redcap_derived_date: redcap_derived_date_diagnosis_covid19, omop_column: omop_column_1, map_type: Redcap2omop::RedcapVariableChildMap::REDCAP_VARIABLE_CHILD_MAP_MAP_TYPE_REDCAP_DERIVED_DATE)
        redcap_variable_choice.curation_status = Redcap2omop::RedcapVariableChoice::REDCAP_VARIABLE_CHOICE_CURATION_STATUS_MAPPED
        redcap_variable_choice.save!

        redcap_variable_choice = redcap_variable.redcap_variable_choices.where(choice_description: 'No').first
        redcap_variable_choice.build_redcap_variable_choice_map(concept_id: 0, map_type: Redcap2omop::RedcapVariableChoiceMap::REDCAP_VARIABLE_CHOICE_MAP_MAP_TYPE_OMOP_CONCEPT)
        redcap_variable_choice.curation_status = Redcap2omop::RedcapVariableChoice::REDCAP_VARIABLE_CHOICE_CURATION_STATUS_MAPPED
        redcap_variable_choice.save!

        redcap_variable_choice = redcap_variable.redcap_variable_choices.where(choice_description: 'Unknown').first
        redcap_variable_choice.build_redcap_variable_choice_map(concept_id: 0, map_type: Redcap2omop::RedcapVariableChoiceMap::REDCAP_VARIABLE_CHOICE_MAP_MAP_TYPE_OMOP_CONCEPT)
        redcap_variable_choice.curation_status = Redcap2omop::RedcapVariableChoice::REDCAP_VARIABLE_CHOICE_CURATION_STATUS_MAPPED
        redcap_variable_choice.save!

        #redcap_variable
        redcap_variable = Redcap2omop::RedcapVariable.where(name: 'o2_policy', redcap_data_dictionary_id: redcap_data_dictionary.id).first
        redcap_variable.curation_status = Redcap2omop::RedcapVariable::REDCAP_VARIABLE_CURATION_STATUS_SKIPPED
        redcap_variable.save!

        #redcap_variable
        redcap_variable = Redcap2omop::RedcapVariable.where(name: 'c19_complications_pulm', redcap_data_dictionary_id: redcap_data_dictionary.id).first
        redcap_variable.build_redcap_variable_map(map_type: Redcap2omop::RedcapVariableMap::REDCAP_VARIABLE_MAP_MAP_TYPE_OMOP_CONCEPT_CHOICE)
        redcap_variable.curation_status = Redcap2omop::RedcapVariable::REDCAP_VARIABLE_CURATION_STATUS_MAPPED
        redcap_variable.save!

        omop_column_1 = Redcap2omop::OmopColumn.joins(:omop_table).where("redcap2omop_omop_tables.name = 'condition_occurrence' AND redcap2omop_omop_columns.name = 'condition_start_date'").first

        redcap_variable_choice = redcap_variable.redcap_variable_choices.where(choice_description: 'Acute respiratory distress syndrome (ARDS)').first
        redcap_variable_choice.build_redcap_variable_choice_map(concept_id: Redcap2omop::Concept.where(domain_id: 'Condition', vocabulary_id: 'SNOMED', concept_code: '67782005').first.concept_id, map_type: Redcap2omop::RedcapVariableChoiceMap::REDCAP_VARIABLE_CHOICE_MAP_MAP_TYPE_OMOP_CONCEPT)
        redcap_variable_choice.redcap_variable_child_maps.build(redcap_derived_date: redcap_derived_date_diagnosis_covid19, omop_column: omop_column_1, map_type: Redcap2omop::RedcapVariableChildMap::REDCAP_VARIABLE_CHILD_MAP_MAP_TYPE_REDCAP_DERIVED_DATE)
        redcap_variable_choice.curation_status = Redcap2omop::RedcapVariableChoice::REDCAP_VARIABLE_CHOICE_CURATION_STATUS_MAPPED
        redcap_variable_choice.save!

        redcap_variable_choice = redcap_variable.redcap_variable_choices.where(choice_description: 'Empyema').first
        redcap_variable_choice.build_redcap_variable_choice_map(concept_id: Redcap2omop::Concept.where(domain_id: 'Condition', vocabulary_id: 'SNOMED', concept_code: '312682007').first.concept_id, map_type: Redcap2omop::RedcapVariableChoiceMap::REDCAP_VARIABLE_CHOICE_MAP_MAP_TYPE_OMOP_CONCEPT)
        redcap_variable_choice.redcap_variable_child_maps.build(redcap_derived_date: redcap_derived_date_diagnosis_covid19, omop_column: omop_column_1, map_type: Redcap2omop::RedcapVariableChildMap::REDCAP_VARIABLE_CHILD_MAP_MAP_TYPE_REDCAP_DERIVED_DATE)
        redcap_variable_choice.curation_status = Redcap2omop::RedcapVariableChoice::REDCAP_VARIABLE_CHOICE_CURATION_STATUS_MAPPED
        redcap_variable_choice.save!

        redcap_variable_choice = redcap_variable.redcap_variable_choices.where(choice_description: 'Pleural effusion').first
        redcap_variable_choice.build_redcap_variable_choice_map(concept_id: Redcap2omop::Concept.where(domain_id: 'Condition', vocabulary_id: 'SNOMED', concept_code: '60046008').first.concept_id, map_type: Redcap2omop::RedcapVariableChoiceMap::REDCAP_VARIABLE_CHOICE_MAP_MAP_TYPE_OMOP_CONCEPT)
        redcap_variable_choice.redcap_variable_child_maps.build(redcap_derived_date: redcap_derived_date_diagnosis_covid19, omop_column: omop_column_1, map_type: Redcap2omop::RedcapVariableChildMap::REDCAP_VARIABLE_CHILD_MAP_MAP_TYPE_REDCAP_DERIVED_DATE)
        redcap_variable_choice.curation_status = Redcap2omop::RedcapVariableChoice::REDCAP_VARIABLE_CHOICE_CURATION_STATUS_MAPPED
        redcap_variable_choice.save!

        redcap_variable_choice = redcap_variable.redcap_variable_choices.where(choice_description: 'Pneumonia').first
        redcap_variable_choice.build_redcap_variable_choice_map(concept_id: Redcap2omop::Concept.where(domain_id: 'Condition', vocabulary_id: 'SNOMED', concept_code: '233604007').first.concept_id, map_type: Redcap2omop::RedcapVariableChoiceMap::REDCAP_VARIABLE_CHOICE_MAP_MAP_TYPE_OMOP_CONCEPT)
        redcap_variable_choice.redcap_variable_child_maps.build(redcap_derived_date: redcap_derived_date_diagnosis_covid19, omop_column: omop_column_1, map_type: Redcap2omop::RedcapVariableChildMap::REDCAP_VARIABLE_CHILD_MAP_MAP_TYPE_REDCAP_DERIVED_DATE)
        redcap_variable_choice.curation_status = Redcap2omop::RedcapVariableChoice::REDCAP_VARIABLE_CHOICE_CURATION_STATUS_MAPPED
        redcap_variable_choice.save!

        redcap_variable_choice = redcap_variable.redcap_variable_choices.where(choice_description: 'Pneumonitis').first
        redcap_variable_choice.build_redcap_variable_choice_map(concept_id: Redcap2omop::Concept.where(domain_id: 'Condition', vocabulary_id: 'SNOMED', concept_code: '205237003').first.concept_id, map_type: Redcap2omop::RedcapVariableChoiceMap::REDCAP_VARIABLE_CHOICE_MAP_MAP_TYPE_OMOP_CONCEPT)
        redcap_variable_choice.redcap_variable_child_maps.build(redcap_derived_date: redcap_derived_date_diagnosis_covid19, omop_column: omop_column_1, map_type: Redcap2omop::RedcapVariableChildMap::REDCAP_VARIABLE_CHILD_MAP_MAP_TYPE_REDCAP_DERIVED_DATE)
        redcap_variable_choice.curation_status = Redcap2omop::RedcapVariableChoice::REDCAP_VARIABLE_CHOICE_CURATION_STATUS_MAPPED
        redcap_variable_choice.save!

        redcap_variable_choice = redcap_variable.redcap_variable_choices.where(choice_description: 'Pulmonary embolism (PE)').first
        redcap_variable_choice.build_redcap_variable_choice_map(concept_id: Redcap2omop::Concept.where(domain_id: 'Condition', vocabulary_id: 'SNOMED', concept_code: '59282003').first.concept_id, map_type: Redcap2omop::RedcapVariableChoiceMap::REDCAP_VARIABLE_CHOICE_MAP_MAP_TYPE_OMOP_CONCEPT)
        redcap_variable_choice.redcap_variable_child_maps.build(redcap_derived_date: redcap_derived_date_diagnosis_covid19, omop_column: omop_column_1, map_type: Redcap2omop::RedcapVariableChildMap::REDCAP_VARIABLE_CHILD_MAP_MAP_TYPE_REDCAP_DERIVED_DATE)
        redcap_variable_choice.curation_status = Redcap2omop::RedcapVariableChoice::REDCAP_VARIABLE_CHOICE_CURATION_STATUS_MAPPED
        redcap_variable_choice.save!

        redcap_variable_choice = redcap_variable.redcap_variable_choices.where(choice_description: 'Respiratory failure').first
        redcap_variable_choice.build_redcap_variable_choice_map(concept_id: Redcap2omop::Concept.where(domain_id: 'Condition', vocabulary_id: 'SNOMED', concept_code: '409622000').first.concept_id, map_type: Redcap2omop::RedcapVariableChoiceMap::REDCAP_VARIABLE_CHOICE_MAP_MAP_TYPE_OMOP_CONCEPT)
        redcap_variable_choice.redcap_variable_child_maps.build(redcap_derived_date: redcap_derived_date_diagnosis_covid19, omop_column: omop_column_1, map_type: Redcap2omop::RedcapVariableChildMap::REDCAP_VARIABLE_CHILD_MAP_MAP_TYPE_REDCAP_DERIVED_DATE)
        redcap_variable_choice.curation_status = Redcap2omop::RedcapVariableChoice::REDCAP_VARIABLE_CHOICE_CURATION_STATUS_MAPPED
        redcap_variable_choice.save!

        redcap_variable_choice = redcap_variable.redcap_variable_choices.where(choice_description: 'None').first
        redcap_variable_choice.build_redcap_variable_choice_map(concept_id: 0, map_type: Redcap2omop::RedcapVariableChoiceMap::REDCAP_VARIABLE_CHOICE_MAP_MAP_TYPE_OMOP_CONCEPT)
        redcap_variable_choice.curation_status = Redcap2omop::RedcapVariableChoice::REDCAP_VARIABLE_CHOICE_CURATION_STATUS_MAPPED
        redcap_variable_choice.save!

        redcap_variable_choice = redcap_variable.redcap_variable_choices.where(choice_description: 'Other').first
        redcap_variable_choice.build_redcap_variable_choice_map(concept_id: 0, map_type: Redcap2omop::RedcapVariableChoiceMap::REDCAP_VARIABLE_CHOICE_MAP_MAP_TYPE_OMOP_CONCEPT)
        redcap_variable_choice.curation_status = Redcap2omop::RedcapVariableChoice::REDCAP_VARIABLE_CHOICE_CURATION_STATUS_MAPPED
        redcap_variable_choice.save!

        redcap_variable_choice = redcap_variable.redcap_variable_choices.where(choice_description: 'Unknown').first
        redcap_variable_choice.build_redcap_variable_choice_map(concept_id: 0, map_type: Redcap2omop::RedcapVariableChoiceMap::REDCAP_VARIABLE_CHOICE_MAP_MAP_TYPE_OMOP_CONCEPT)
        redcap_variable_choice.curation_status = Redcap2omop::RedcapVariableChoice::REDCAP_VARIABLE_CHOICE_CURATION_STATUS_MAPPED
        redcap_variable_choice.save!

        #redcap_variable
        redcap_variable = Redcap2omop::RedcapVariable.where(name: 'resp_failure_tx', redcap_data_dictionary_id: redcap_data_dictionary.id).first
        redcap_variable.build_redcap_variable_map(map_type: Redcap2omop::RedcapVariableMap::REDCAP_VARIABLE_MAP_MAP_TYPE_OMOP_CONCEPT_CHOICE)
        redcap_variable.curation_status = Redcap2omop::RedcapVariable::REDCAP_VARIABLE_CURATION_STATUS_MAPPED
        redcap_variable.save!

        omop_column_1 = Redcap2omop::OmopColumn.joins(:omop_table).where("redcap2omop_omop_tables.name = 'procedure_occurrence' AND redcap2omop_omop_columns.name = 'procedure_date'").first
        omop_column_2 = Redcap2omop::OmopColumn.joins(:omop_table).where("redcap2omop_omop_tables.name = 'device_exposure' AND redcap2omop_omop_columns.name = 'procedure_date'").first

        redcap_variable_choice = redcap_variable.redcap_variable_choices.where(choice_description: 'BiPAP').first
        redcap_variable_choice.build_redcap_variable_choice_map(concept_id: Redcap2omop::Concept.where(domain_id: 'Device', vocabulary_id: 'SNOMED', concept_code: '425826004').first.concept_id, map_type: Redcap2omop::RedcapVariableChoiceMap::REDCAP_VARIABLE_CHOICE_MAP_MAP_TYPE_OMOP_CONCEPT)
        redcap_variable_choice.redcap_variable_child_maps.build(redcap_derived_date: redcap_derived_date_diagnosis_covid19, omop_column: omop_column_2, map_type: Redcap2omop::RedcapVariableChildMap::REDCAP_VARIABLE_CHILD_MAP_MAP_TYPE_REDCAP_DERIVED_DATE)
        redcap_variable_choice.curation_status = Redcap2omop::RedcapVariableChoice::REDCAP_VARIABLE_CHOICE_CURATION_STATUS_MAPPED
        redcap_variable_choice.save!

        redcap_variable_choice = redcap_variable.redcap_variable_choices.where(choice_description: 'CPAP').first
        redcap_variable_choice.build_redcap_variable_choice_map(concept_id: Redcap2omop::Concept.where(domain_id: 'Device', vocabulary_id: 'SNOMED', concept_code: '467645007').first.concept_id, map_type: Redcap2omop::RedcapVariableChoiceMap::REDCAP_VARIABLE_CHOICE_MAP_MAP_TYPE_OMOP_CONCEPT)
        redcap_variable_choice.redcap_variable_child_maps.build(redcap_derived_date: redcap_derived_date_diagnosis_covid19, omop_column: omop_column_2, map_type: Redcap2omop::RedcapVariableChildMap::REDCAP_VARIABLE_CHILD_MAP_MAP_TYPE_REDCAP_DERIVED_DATE)
        redcap_variable_choice.curation_status = Redcap2omop::RedcapVariableChoice::REDCAP_VARIABLE_CHOICE_CURATION_STATUS_MAPPED
        redcap_variable_choice.save!

        redcap_variable_choice = redcap_variable.redcap_variable_choices.where(choice_description: 'High-flow nasal cannula or blow-by').first
        redcap_variable_choice.build_redcap_variable_choice_map(concept_id: Redcap2omop::Concept.where(domain_id: 'Device', vocabulary_id: 'SNOMED', concept_code: '426854004').first.concept_id, map_type: Redcap2omop::RedcapVariableChoiceMap::REDCAP_VARIABLE_CHOICE_MAP_MAP_TYPE_OMOP_CONCEPT)
        redcap_variable_choice.redcap_variable_child_maps.build(redcap_derived_date: redcap_derived_date_diagnosis_covid19, omop_column: omop_column_2, map_type: Redcap2omop::RedcapVariableChildMap::REDCAP_VARIABLE_CHILD_MAP_MAP_TYPE_REDCAP_DERIVED_DATE)
        redcap_variable_choice.curation_status = Redcap2omop::RedcapVariableChoice::REDCAP_VARIABLE_CHOICE_CURATION_STATUS_MAPPED
        redcap_variable_choice.save!

        redcap_variable_choice = redcap_variable.redcap_variable_choices.where(choice_description: 'Intubation').first
        redcap_variable_choice.build_redcap_variable_choice_map(concept_id: Redcap2omop::Concept.where(domain_id: 'Procedure', vocabulary_id: 'SNOMED', concept_code: '447996002').first.concept_id, map_type: Redcap2omop::RedcapVariableChoiceMap::REDCAP_VARIABLE_CHOICE_MAP_MAP_TYPE_OMOP_CONCEPT)
        redcap_variable_choice.redcap_variable_child_maps.build(redcap_derived_date: redcap_derived_date_diagnosis_covid19, omop_column: omop_column_1, map_type: Redcap2omop::RedcapVariableChildMap::REDCAP_VARIABLE_CHILD_MAP_MAP_TYPE_REDCAP_DERIVED_DATE)
        redcap_variable_choice.curation_status = Redcap2omop::RedcapVariableChoice::REDCAP_VARIABLE_CHOICE_CURATION_STATUS_MAPPED
        redcap_variable_choice.save!

        redcap_variable_choice = redcap_variable.redcap_variable_choices.where(choice_description: 'Nasal cannula or face mask with standard O2').first
        redcap_variable_choice.build_redcap_variable_choice_map(concept_id: Redcap2omop::Concept.where(domain_id: 'Device', vocabulary_id: 'SNOMED', concept_code: '336623009').first.concept_id, map_type: Redcap2omop::RedcapVariableChoiceMap::REDCAP_VARIABLE_CHOICE_MAP_MAP_TYPE_OMOP_CONCEPT)
        redcap_variable_choice.redcap_variable_child_maps.build(redcap_derived_date: redcap_derived_date_diagnosis_covid19, omop_column: omop_column_2, map_type: Redcap2omop::RedcapVariableChildMap::REDCAP_VARIABLE_CHILD_MAP_MAP_TYPE_REDCAP_DERIVED_DATE)
        redcap_variable_choice.curation_status = Redcap2omop::RedcapVariableChoice::REDCAP_VARIABLE_CHOICE_CURATION_STATUS_MAPPED
        redcap_variable_choice.save!

        redcap_variable_choice = redcap_variable.redcap_variable_choices.where(choice_description: 'Non-rebreather').first
        redcap_variable_choice.build_redcap_variable_choice_map(concept_id: Redcap2omop::Concept.where(domain_id: 'Device', vocabulary_id: 'SNOMED', concept_code: '427591007').first.concept_id, map_type: Redcap2omop::RedcapVariableChoiceMap::REDCAP_VARIABLE_CHOICE_MAP_MAP_TYPE_OMOP_CONCEPT)
        redcap_variable_choice.redcap_variable_child_maps.build(redcap_derived_date: redcap_derived_date_diagnosis_covid19, omop_column: omop_column_2, map_type: Redcap2omop::RedcapVariableChildMap::REDCAP_VARIABLE_CHILD_MAP_MAP_TYPE_REDCAP_DERIVED_DATE)
        redcap_variable_choice.curation_status = Redcap2omop::RedcapVariableChoice::REDCAP_VARIABLE_CHOICE_CURATION_STATUS_MAPPED
        redcap_variable_choice.save!

        redcap_variable_choice = redcap_variable.redcap_variable_choices.where(choice_description: 'Unknown').first
        redcap_variable_choice.build_redcap_variable_choice_map(concept_id: 0, map_type: Redcap2omop::RedcapVariableChoiceMap::REDCAP_VARIABLE_CHOICE_MAP_MAP_TYPE_OMOP_CONCEPT)
        redcap_variable_choice.curation_status = Redcap2omop::RedcapVariableChoice::REDCAP_VARIABLE_CHOICE_CURATION_STATUS_MAPPED
        redcap_variable_choice.save!

        #redcap_variable
        redcap_variable = Redcap2omop::RedcapVariable.where(name: 'withdrawal_yn', redcap_data_dictionary_id: redcap_data_dictionary.id).first
        redcap_variable.curation_status = Redcap2omop::RedcapVariable::REDCAP_VARIABLE_CURATION_STATUS_SKIPPED
        redcap_variable.save!

        #redcap_variable
        redcap_variable = Redcap2omop::RedcapVariable.where(name: 'withdrawal_who', redcap_data_dictionary_id: redcap_data_dictionary.id).first
        redcap_variable.curation_status = Redcap2omop::RedcapVariable::REDCAP_VARIABLE_CURATION_STATUS_SKIPPED
        redcap_variable.save!

        #redcap_variable
        redcap_variable = Redcap2omop::RedcapVariable.where(name: 'berlin_yn', redcap_data_dictionary_id: redcap_data_dictionary.id).first
        redcap_variable.curation_status = Redcap2omop::RedcapVariable::REDCAP_VARIABLE_CURATION_STATUS_SKIPPED
        redcap_variable.save!

        #redcap_variable
        redcap_variable = Redcap2omop::RedcapVariable.where(name: 'berlin_2', redcap_data_dictionary_id: redcap_data_dictionary.id).first
        redcap_variable.curation_status = Redcap2omop::RedcapVariable::REDCAP_VARIABLE_CURATION_STATUS_SKIPPED
        redcap_variable.save!

        #redcap_variable
        redcap_variable = Redcap2omop::RedcapVariable.where(name: 'c19_comp_pulm_specify', redcap_data_dictionary_id: redcap_data_dictionary.id).first
        redcap_variable.curation_status = Redcap2omop::RedcapVariable::REDCAP_VARIABLE_CURATION_STATUS_SKIPPED
        redcap_variable.save!

        #redcap_variable
        redcap_variable = Redcap2omop::RedcapVariable.where(name: 'c19_complications_card', redcap_data_dictionary_id: redcap_data_dictionary.id).first
        redcap_variable.build_redcap_variable_map(map_type: Redcap2omop::RedcapVariableMap::REDCAP_VARIABLE_MAP_MAP_TYPE_OMOP_CONCEPT_CHOICE)
        redcap_variable.curation_status = Redcap2omop::RedcapVariable::REDCAP_VARIABLE_CURATION_STATUS_MAPPED
        redcap_variable.save!

        omop_column_1 = Redcap2omop::OmopColumn.joins(:omop_table).where("redcap2omop_omop_tables.name = 'condition_occurrence' AND redcap2omop_omop_columns.name = 'condition_start_date'").first

        redcap_variable_choice = redcap_variable.redcap_variable_choices.where(choice_description: 'Atrial fibrillation').first
        redcap_variable_choice.build_redcap_variable_choice_map(concept_id: Redcap2omop::Concept.where(domain_id: 'Condition', vocabulary_id: 'SNOMED', concept_code: '49436004').first.concept_id, map_type: Redcap2omop::RedcapVariableChoiceMap::REDCAP_VARIABLE_CHOICE_MAP_MAP_TYPE_OMOP_CONCEPT)
        redcap_variable_choice.redcap_variable_child_maps.build(redcap_derived_date: redcap_derived_date_diagnosis_covid19, omop_column: omop_column_1, map_type: Redcap2omop::RedcapVariableChildMap::REDCAP_VARIABLE_CHILD_MAP_MAP_TYPE_REDCAP_DERIVED_DATE)
        redcap_variable_choice.curation_status = Redcap2omop::RedcapVariableChoice::REDCAP_VARIABLE_CHOICE_CURATION_STATUS_MAPPED
        redcap_variable_choice.save!

        redcap_variable_choice = redcap_variable.redcap_variable_choices.where(choice_description: 'Cardiomyopathy').first
        redcap_variable_choice.build_redcap_variable_choice_map(concept_id: Redcap2omop::Concept.where(domain_id: 'Condition', vocabulary_id: 'SNOMED', concept_code: '85898001').first.concept_id, map_type: Redcap2omop::RedcapVariableChoiceMap::REDCAP_VARIABLE_CHOICE_MAP_MAP_TYPE_OMOP_CONCEPT)
        redcap_variable_choice.redcap_variable_child_maps.build(redcap_derived_date: redcap_derived_date_diagnosis_covid19, omop_column: omop_column_1, map_type: Redcap2omop::RedcapVariableChildMap::REDCAP_VARIABLE_CHILD_MAP_MAP_TYPE_REDCAP_DERIVED_DATE)
        redcap_variable_choice.curation_status = Redcap2omop::RedcapVariableChoice::REDCAP_VARIABLE_CHOICE_CURATION_STATUS_MAPPED
        redcap_variable_choice.save!

        redcap_variable_choice = redcap_variable.redcap_variable_choices.where(choice_description: 'Cerebrovascular accident (CVA; stroke)').first
        redcap_variable_choice.build_redcap_variable_choice_map(concept_id: Redcap2omop::Concept.where(domain_id: 'Condition', vocabulary_id: 'SNOMED', concept_code: '230690007').first.concept_id, map_type: Redcap2omop::RedcapVariableChoiceMap::REDCAP_VARIABLE_CHOICE_MAP_MAP_TYPE_OMOP_CONCEPT)
        redcap_variable_choice.redcap_variable_child_maps.build(redcap_derived_date: redcap_derived_date_diagnosis_covid19, omop_column: omop_column_1, map_type: Redcap2omop::RedcapVariableChildMap::REDCAP_VARIABLE_CHILD_MAP_MAP_TYPE_REDCAP_DERIVED_DATE)
        redcap_variable_choice.curation_status = Redcap2omop::RedcapVariableChoice::REDCAP_VARIABLE_CHOICE_CURATION_STATUS_MAPPED
        redcap_variable_choice.save!

        redcap_variable_choice = redcap_variable.redcap_variable_choices.where(choice_description: 'Congestive heart failure (CHF)').first
        redcap_variable_choice.build_redcap_variable_choice_map(concept_id: Redcap2omop::Concept.where(domain_id: 'Condition', vocabulary_id: 'SNOMED', concept_code: '42343007').first.concept_id, map_type: Redcap2omop::RedcapVariableChoiceMap::REDCAP_VARIABLE_CHOICE_MAP_MAP_TYPE_OMOP_CONCEPT)
        redcap_variable_choice.redcap_variable_child_maps.build(redcap_derived_date: redcap_derived_date_diagnosis_covid19, omop_column: omop_column_1, map_type: Redcap2omop::RedcapVariableChildMap::REDCAP_VARIABLE_CHILD_MAP_MAP_TYPE_REDCAP_DERIVED_DATE)
        redcap_variable_choice.curation_status = Redcap2omop::RedcapVariableChoice::REDCAP_VARIABLE_CHOICE_CURATION_STATUS_MAPPED
        redcap_variable_choice.save!

        redcap_variable_choice = redcap_variable.redcap_variable_choices.where(choice_description: 'Deep venous thrombosis (DVT)').first
        redcap_variable_choice.build_redcap_variable_choice_map(concept_id: Redcap2omop::Concept.where(domain_id: 'Condition', vocabulary_id: 'SNOMED', concept_code: '128053003').first.concept_id, map_type: Redcap2omop::RedcapVariableChoiceMap::REDCAP_VARIABLE_CHOICE_MAP_MAP_TYPE_OMOP_CONCEPT)
        redcap_variable_choice.redcap_variable_child_maps.build(redcap_derived_date: redcap_derived_date_diagnosis_covid19, omop_column: omop_column_1, map_type: Redcap2omop::RedcapVariableChildMap::REDCAP_VARIABLE_CHILD_MAP_MAP_TYPE_REDCAP_DERIVED_DATE)
        redcap_variable_choice.curation_status = Redcap2omop::RedcapVariableChoice::REDCAP_VARIABLE_CHOICE_CURATION_STATUS_MAPPED
        redcap_variable_choice.save!

        redcap_variable_choice = redcap_variable.redcap_variable_choices.where(choice_description: 'Hypotension').first
        redcap_variable_choice.build_redcap_variable_choice_map(concept_id: Redcap2omop::Concept.where(domain_id: 'Condition', vocabulary_id: 'SNOMED', concept_code: '45007003').first.concept_id, map_type: Redcap2omop::RedcapVariableChoiceMap::REDCAP_VARIABLE_CHOICE_MAP_MAP_TYPE_OMOP_CONCEPT)
        redcap_variable_choice.redcap_variable_child_maps.build(redcap_derived_date: redcap_derived_date_diagnosis_covid19, omop_column: omop_column_1, map_type: Redcap2omop::RedcapVariableChildMap::REDCAP_VARIABLE_CHILD_MAP_MAP_TYPE_REDCAP_DERIVED_DATE)
        redcap_variable_choice.curation_status = Redcap2omop::RedcapVariableChoice::REDCAP_VARIABLE_CHOICE_CURATION_STATUS_MAPPED
        redcap_variable_choice.save!

        redcap_variable_choice = redcap_variable.redcap_variable_choices.where(choice_description: 'Myocardial infarction').first
        redcap_variable_choice.build_redcap_variable_choice_map(concept_id: Redcap2omop::Concept.where(domain_id: 'Condition', vocabulary_id: 'SNOMED', concept_code: '22298006').first.concept_id, map_type: Redcap2omop::RedcapVariableChoiceMap::REDCAP_VARIABLE_CHOICE_MAP_MAP_TYPE_OMOP_CONCEPT)
        redcap_variable_choice.redcap_variable_child_maps.build(redcap_derived_date: redcap_derived_date_diagnosis_covid19, omop_column: omop_column_1, map_type: Redcap2omop::RedcapVariableChildMap::REDCAP_VARIABLE_CHILD_MAP_MAP_TYPE_REDCAP_DERIVED_DATE)
        redcap_variable_choice.curation_status = Redcap2omop::RedcapVariableChoice::REDCAP_VARIABLE_CHOICE_CURATION_STATUS_MAPPED
        redcap_variable_choice.save!

        redcap_variable_choice = redcap_variable.redcap_variable_choices.where(choice_description: 'Other cardiac arrhythmia').first
        redcap_variable_choice.build_redcap_variable_choice_map(concept_id: Redcap2omop::Concept.where(domain_id: 'Condition', vocabulary_id: 'SNOMED', concept_code: '698247007').first.concept_id, map_type: Redcap2omop::RedcapVariableChoiceMap::REDCAP_VARIABLE_CHOICE_MAP_MAP_TYPE_OMOP_CONCEPT)
        redcap_variable_choice.redcap_variable_child_maps.build(redcap_derived_date: redcap_derived_date_diagnosis_covid19, omop_column: omop_column_1, map_type: Redcap2omop::RedcapVariableChildMap::REDCAP_VARIABLE_CHILD_MAP_MAP_TYPE_REDCAP_DERIVED_DATE)
        redcap_variable_choice.curation_status = Redcap2omop::RedcapVariableChoice::REDCAP_VARIABLE_CHOICE_CURATION_STATUS_MAPPED
        redcap_variable_choice.save!

        redcap_variable_choice = redcap_variable.redcap_variable_choices.where(choice_description: 'Other cardiac ischemia').first
        redcap_variable_choice.build_redcap_variable_choice_map(concept_id: Redcap2omop::Concept.where(domain_id: 'Condition', vocabulary_id: 'SNOMED', concept_code: '414545008').first.concept_id, map_type: Redcap2omop::RedcapVariableChoiceMap::REDCAP_VARIABLE_CHOICE_MAP_MAP_TYPE_OMOP_CONCEPT)
        redcap_variable_choice.redcap_variable_child_maps.build(redcap_derived_date: redcap_derived_date_diagnosis_covid19, omop_column: omop_column_1, map_type: Redcap2omop::RedcapVariableChildMap::REDCAP_VARIABLE_CHILD_MAP_MAP_TYPE_REDCAP_DERIVED_DATE)
        redcap_variable_choice.curation_status = Redcap2omop::RedcapVariableChoice::REDCAP_VARIABLE_CHOICE_CURATION_STATUS_MAPPED
        redcap_variable_choice.save!

        redcap_variable_choice = redcap_variable.redcap_variable_choices.where(choice_description: 'Pulmonary embolism (PE)').first
        redcap_variable_choice.build_redcap_variable_choice_map(concept_id: Redcap2omop::Concept.where(domain_id: 'Condition', vocabulary_id: 'SNOMED', concept_code: '59282003').first.concept_id, map_type: Redcap2omop::RedcapVariableChoiceMap::REDCAP_VARIABLE_CHOICE_MAP_MAP_TYPE_OMOP_CONCEPT)
        redcap_variable_choice.redcap_variable_child_maps.build(redcap_derived_date: redcap_derived_date_diagnosis_covid19, omop_column: omop_column_1, map_type: Redcap2omop::RedcapVariableChildMap::REDCAP_VARIABLE_CHILD_MAP_MAP_TYPE_REDCAP_DERIVED_DATE)
        redcap_variable_choice.curation_status = Redcap2omop::RedcapVariableChoice::REDCAP_VARIABLE_CHOICE_CURATION_STATUS_MAPPED
        redcap_variable_choice.save!

        redcap_variable_choice = redcap_variable.redcap_variable_choices.where(choice_description: 'Superficial venous thrombosis (SVT)').first
        redcap_variable_choice.build_redcap_variable_choice_map(concept_id: Redcap2omop::Concept.where(domain_id: 'Condition', vocabulary_id: 'SNOMED', concept_code: '275517008').first.concept_id, map_type: Redcap2omop::RedcapVariableChoiceMap::REDCAP_VARIABLE_CHOICE_MAP_MAP_TYPE_OMOP_CONCEPT)
        redcap_variable_choice.redcap_variable_child_maps.build(redcap_derived_date: redcap_derived_date_diagnosis_covid19, omop_column: omop_column_1, map_type: Redcap2omop::RedcapVariableChildMap::REDCAP_VARIABLE_CHILD_MAP_MAP_TYPE_REDCAP_DERIVED_DATE)
        redcap_variable_choice.curation_status = Redcap2omop::RedcapVariableChoice::REDCAP_VARIABLE_CHOICE_CURATION_STATUS_MAPPED
        redcap_variable_choice.save!

        redcap_variable_choice = redcap_variable.redcap_variable_choices.where(choice_description: 'Thrombosis, NOS').first
        redcap_variable_choice.build_redcap_variable_choice_map(concept_id: Redcap2omop::Concept.where(domain_id: 'Condition', vocabulary_id: 'SNOMED', concept_code: '414086009').first.concept_id, map_type: Redcap2omop::RedcapVariableChoiceMap::REDCAP_VARIABLE_CHOICE_MAP_MAP_TYPE_OMOP_CONCEPT)
        redcap_variable_choice.redcap_variable_child_maps.build(redcap_derived_date: redcap_derived_date_diagnosis_covid19, omop_column: omop_column_1, map_type: Redcap2omop::RedcapVariableChildMap::REDCAP_VARIABLE_CHILD_MAP_MAP_TYPE_REDCAP_DERIVED_DATE)
        redcap_variable_choice.curation_status = Redcap2omop::RedcapVariableChoice::REDCAP_VARIABLE_CHOICE_CURATION_STATUS_MAPPED
        redcap_variable_choice.save!

        redcap_variable_choice = redcap_variable.redcap_variable_choices.where(choice_description: 'Ventricular fibrillation').first
        redcap_variable_choice.build_redcap_variable_choice_map(concept_id: Redcap2omop::Concept.where(domain_id: 'Condition', vocabulary_id: 'SNOMED', concept_code: '71908006').first.concept_id, map_type: Redcap2omop::RedcapVariableChoiceMap::REDCAP_VARIABLE_CHOICE_MAP_MAP_TYPE_OMOP_CONCEPT)
        redcap_variable_choice.redcap_variable_child_maps.build(redcap_derived_date: redcap_derived_date_diagnosis_covid19, omop_column: omop_column_1, map_type: Redcap2omop::RedcapVariableChildMap::REDCAP_VARIABLE_CHILD_MAP_MAP_TYPE_REDCAP_DERIVED_DATE)
        redcap_variable_choice.curation_status = Redcap2omop::RedcapVariableChoice::REDCAP_VARIABLE_CHOICE_CURATION_STATUS_MAPPED
        redcap_variable_choice.save!

        redcap_variable_choice = redcap_variable.redcap_variable_choices.where(choice_description: 'None').first
        redcap_variable_choice.build_redcap_variable_choice_map(concept_id: 0, map_type: Redcap2omop::RedcapVariableChoiceMap::REDCAP_VARIABLE_CHOICE_MAP_MAP_TYPE_OMOP_CONCEPT)
        redcap_variable_choice.curation_status = Redcap2omop::RedcapVariableChoice::REDCAP_VARIABLE_CHOICE_CURATION_STATUS_MAPPED
        redcap_variable_choice.save!

        redcap_variable_choice = redcap_variable.redcap_variable_choices.where(choice_description: 'Other').first
        redcap_variable_choice.build_redcap_variable_choice_map(concept_id: 0, map_type: Redcap2omop::RedcapVariableChoiceMap::REDCAP_VARIABLE_CHOICE_MAP_MAP_TYPE_OMOP_CONCEPT)
        redcap_variable_choice.curation_status = Redcap2omop::RedcapVariableChoice::REDCAP_VARIABLE_CHOICE_CURATION_STATUS_MAPPED
        redcap_variable_choice.save!

        redcap_variable_choice = redcap_variable.redcap_variable_choices.where(choice_description: 'Unknown').first
        redcap_variable_choice.build_redcap_variable_choice_map(concept_id: 0, map_type: Redcap2omop::RedcapVariableChoiceMap::REDCAP_VARIABLE_CHOICE_MAP_MAP_TYPE_OMOP_CONCEPT)
        redcap_variable_choice.curation_status = Redcap2omop::RedcapVariableChoice::REDCAP_VARIABLE_CHOICE_CURATION_STATUS_MAPPED
        redcap_variable_choice.save!

        #redcap_variable
        redcap_variable = Redcap2omop::RedcapVariable.where(name: 'sepsis_pressors', redcap_data_dictionary_id: redcap_data_dictionary.id).first
        redcap_variable.build_redcap_variable_map(map_type: Redcap2omop::RedcapVariableMap::REDCAP_VARIABLE_MAP_MAP_TYPE_OMOP_CONCEPT_CHOICE)
        redcap_variable.curation_status = Redcap2omop::RedcapVariable::REDCAP_VARIABLE_CURATION_STATUS_MAPPED
        redcap_variable.save!

        omop_column_1 = Redcap2omop::OmopColumn.joins(:omop_table).where("redcap2omop_omop_tables.name = 'procedure_occurrence' AND redcap2omop_omop_columns.name = 'procedure_date'").first

        redcap_variable_choice = redcap_variable.redcap_variable_choices.where(choice_description: 'Yes').first
        redcap_variable_choice.build_redcap_variable_choice_map(concept_id: Redcap2omop::Concept.where(domain_id: 'Procedure', vocabulary_id: 'SNOMED', concept_code: '870386000').first.concept_id, map_type: Redcap2omop::RedcapVariableChoiceMap::REDCAP_VARIABLE_CHOICE_MAP_MAP_TYPE_OMOP_CONCEPT)
        redcap_variable_choice.redcap_variable_child_maps.build(redcap_derived_date: redcap_derived_date_diagnosis_covid19, omop_column: omop_column_1, map_type: Redcap2omop::RedcapVariableChildMap::REDCAP_VARIABLE_CHILD_MAP_MAP_TYPE_REDCAP_DERIVED_DATE)
        redcap_variable_choice.redcap_variable_child_maps.build(redcap_derived_date: redcap_derived_date_diagnosis_covid19, omop_column: omop_column_2, map_type: Redcap2omop::RedcapVariableChildMap::REDCAP_VARIABLE_CHILD_MAP_MAP_TYPE_REDCAP_DERIVED_DATE)
        redcap_variable_choice.curation_status = Redcap2omop::RedcapVariableChoice::REDCAP_VARIABLE_CHOICE_CURATION_STATUS_MAPPED
        redcap_variable_choice.save!

        redcap_variable_choice = redcap_variable.redcap_variable_choices.where(choice_description: 'No').first
        redcap_variable_choice.build_redcap_variable_choice_map(concept_id: 0, map_type: Redcap2omop::RedcapVariableChoiceMap::REDCAP_VARIABLE_CHOICE_MAP_MAP_TYPE_OMOP_CONCEPT)
        redcap_variable_choice.curation_status = Redcap2omop::RedcapVariableChoice::REDCAP_VARIABLE_CHOICE_CURATION_STATUS_MAPPED
        redcap_variable_choice.save!

        redcap_variable_choice = redcap_variable.redcap_variable_choices.where(choice_description: 'Unknown').first
        redcap_variable_choice.build_redcap_variable_choice_map(concept_id: 0, map_type: Redcap2omop::RedcapVariableChoiceMap::REDCAP_VARIABLE_CHOICE_MAP_MAP_TYPE_OMOP_CONCEPT)
        redcap_variable_choice.curation_status = Redcap2omop::RedcapVariableChoice::REDCAP_VARIABLE_CHOICE_CURATION_STATUS_MAPPED
        redcap_variable_choice.save!

        #redcap_variable
        redcap_variable = Redcap2omop::RedcapVariable.where(name: 'c19_comp_card_specify', redcap_data_dictionary_id: redcap_data_dictionary.id).first
        redcap_variable.curation_status = Redcap2omop::RedcapVariable::REDCAP_VARIABLE_CURATION_STATUS_SKIPPED
        redcap_variable.save

        #redcap_variable
        redcap_variable = Redcap2omop::RedcapVariable.where(name: 'c19_complications_gi', redcap_data_dictionary_id: redcap_data_dictionary.id).first
        redcap_variable.build_redcap_variable_map(map_type: Redcap2omop::RedcapVariableMap::REDCAP_VARIABLE_MAP_MAP_TYPE_OMOP_CONCEPT_CHOICE)
        redcap_variable.curation_status = Redcap2omop::RedcapVariable::REDCAP_VARIABLE_CURATION_STATUS_MAPPED
        redcap_variable.save!

        omop_column_1 = Redcap2omop::OmopColumn.joins(:omop_table).where("redcap2omop_omop_tables.name = 'condition_occurrence' AND redcap2omop_omop_columns.name = 'condition_start_date'").first

        redcap_variable_choice = redcap_variable.redcap_variable_choices.where(choice_description: 'Acute hepatic injury').first
        redcap_variable_choice.build_redcap_variable_choice_map(concept_id: Redcap2omop::Concept.where(domain_id: 'Condition', vocabulary_id: 'SNOMED', concept_code: '427044009').first.concept_id, map_type: Redcap2omop::RedcapVariableChoiceMap::REDCAP_VARIABLE_CHOICE_MAP_MAP_TYPE_OMOP_CONCEPT)
        redcap_variable_choice.redcap_variable_child_maps.build(redcap_derived_date: redcap_derived_date_diagnosis_covid19, omop_column: omop_column_1, map_type: Redcap2omop::RedcapVariableChildMap::REDCAP_VARIABLE_CHILD_MAP_MAP_TYPE_REDCAP_DERIVED_DATE)
        redcap_variable_choice.curation_status = Redcap2omop::RedcapVariableChoice::REDCAP_VARIABLE_CHOICE_CURATION_STATUS_MAPPED
        redcap_variable_choice.save!

        redcap_variable_choice = redcap_variable.redcap_variable_choices.where(choice_description: 'Ascites').first
        redcap_variable_choice.build_redcap_variable_choice_map(concept_id: Redcap2omop::Concept.where(domain_id: 'Condition', vocabulary_id: 'SNOMED', concept_code: '389026000').first.concept_id, map_type: Redcap2omop::RedcapVariableChoiceMap::REDCAP_VARIABLE_CHOICE_MAP_MAP_TYPE_OMOP_CONCEPT)
        redcap_variable_choice.redcap_variable_child_maps.build(redcap_derived_date: redcap_derived_date_diagnosis_covid19, omop_column: omop_column_1, map_type: Redcap2omop::RedcapVariableChildMap::REDCAP_VARIABLE_CHILD_MAP_MAP_TYPE_REDCAP_DERIVED_DATE)
        redcap_variable_choice.curation_status = Redcap2omop::RedcapVariableChoice::REDCAP_VARIABLE_CHOICE_CURATION_STATUS_MAPPED
        redcap_variable_choice.save!

        redcap_variable_choice = redcap_variable.redcap_variable_choices.where(choice_description: 'Bowel obstruction').first
        redcap_variable_choice.build_redcap_variable_choice_map(concept_id: Redcap2omop::Concept.where(domain_id: 'Condition', vocabulary_id: 'SNOMED', concept_code: '81060008').first.concept_id, map_type: Redcap2omop::RedcapVariableChoiceMap::REDCAP_VARIABLE_CHOICE_MAP_MAP_TYPE_OMOP_CONCEPT)
        redcap_variable_choice.redcap_variable_child_maps.build(redcap_derived_date: redcap_derived_date_diagnosis_covid19, omop_column: omop_column_1, map_type: Redcap2omop::RedcapVariableChildMap::REDCAP_VARIABLE_CHILD_MAP_MAP_TYPE_REDCAP_DERIVED_DATE)
        redcap_variable_choice.curation_status = Redcap2omop::RedcapVariableChoice::REDCAP_VARIABLE_CHOICE_CURATION_STATUS_MAPPED
        redcap_variable_choice.save!

        redcap_variable_choice = redcap_variable.redcap_variable_choices.where(choice_description: 'Bowel perforation').first
        redcap_variable_choice.build_redcap_variable_choice_map(concept_id: Redcap2omop::Concept.where(domain_id: 'Condition', vocabulary_id: 'SNOMED', concept_code: '56905009').first.concept_id, map_type: Redcap2omop::RedcapVariableChoiceMap::REDCAP_VARIABLE_CHOICE_MAP_MAP_TYPE_OMOP_CONCEPT)
        redcap_variable_choice.redcap_variable_child_maps.build(redcap_derived_date: redcap_derived_date_diagnosis_covid19, omop_column: omop_column_1, map_type: Redcap2omop::RedcapVariableChildMap::REDCAP_VARIABLE_CHILD_MAP_MAP_TYPE_REDCAP_DERIVED_DATE)
        redcap_variable_choice.curation_status = Redcap2omop::RedcapVariableChoice::REDCAP_VARIABLE_CHOICE_CURATION_STATUS_MAPPED
        redcap_variable_choice.save!

        redcap_variable_choice = redcap_variable.redcap_variable_choices.where(choice_description: 'Ileus').first
        redcap_variable_choice.build_redcap_variable_choice_map(concept_id: Redcap2omop::Concept.where(domain_id: 'Condition', vocabulary_id: 'SNOMED', concept_code: '710572000').first.concept_id, map_type: Redcap2omop::RedcapVariableChoiceMap::REDCAP_VARIABLE_CHOICE_MAP_MAP_TYPE_OMOP_CONCEPT)
        redcap_variable_choice.redcap_variable_child_maps.build(redcap_derived_date: redcap_derived_date_diagnosis_covid19, omop_column: omop_column_1, map_type: Redcap2omop::RedcapVariableChildMap::REDCAP_VARIABLE_CHILD_MAP_MAP_TYPE_REDCAP_DERIVED_DATE)
        redcap_variable_choice.curation_status = Redcap2omop::RedcapVariableChoice::REDCAP_VARIABLE_CHOICE_CURATION_STATUS_MAPPED
        redcap_variable_choice.save!

        redcap_variable_choice = redcap_variable.redcap_variable_choices.where(choice_description: 'Peritonitis').first
        redcap_variable_choice.build_redcap_variable_choice_map(concept_id: Redcap2omop::Concept.where(domain_id: 'Condition', vocabulary_id: 'SNOMED', concept_code: '48661000').first.concept_id, map_type: Redcap2omop::RedcapVariableChoiceMap::REDCAP_VARIABLE_CHOICE_MAP_MAP_TYPE_OMOP_CONCEPT)
        redcap_variable_choice.redcap_variable_child_maps.build(redcap_derived_date: redcap_derived_date_diagnosis_covid19, omop_column: omop_column_1, map_type: Redcap2omop::RedcapVariableChildMap::REDCAP_VARIABLE_CHILD_MAP_MAP_TYPE_REDCAP_DERIVED_DATE)
        redcap_variable_choice.curation_status = Redcap2omop::RedcapVariableChoice::REDCAP_VARIABLE_CHOICE_CURATION_STATUS_MAPPED
        redcap_variable_choice.save!

        redcap_variable_choice = redcap_variable.redcap_variable_choices.where(choice_description: 'None').first
        redcap_variable_choice.build_redcap_variable_choice_map(concept_id: 0, map_type: Redcap2omop::RedcapVariableChoiceMap::REDCAP_VARIABLE_CHOICE_MAP_MAP_TYPE_OMOP_CONCEPT)
        redcap_variable_choice.curation_status = Redcap2omop::RedcapVariableChoice::REDCAP_VARIABLE_CHOICE_CURATION_STATUS_MAPPED
        redcap_variable_choice.save!

        redcap_variable_choice = redcap_variable.redcap_variable_choices.where(choice_description: 'Other').first
        redcap_variable_choice.build_redcap_variable_choice_map(concept_id: 0, map_type: Redcap2omop::RedcapVariableChoiceMap::REDCAP_VARIABLE_CHOICE_MAP_MAP_TYPE_OMOP_CONCEPT)
        redcap_variable_choice.curation_status = Redcap2omop::RedcapVariableChoice::REDCAP_VARIABLE_CHOICE_CURATION_STATUS_MAPPED
        redcap_variable_choice.save!

        redcap_variable_choice = redcap_variable.redcap_variable_choices.where(choice_description: 'Unknown').first
        redcap_variable_choice.build_redcap_variable_choice_map(concept_id: 0, map_type: Redcap2omop::RedcapVariableChoiceMap::REDCAP_VARIABLE_CHOICE_MAP_MAP_TYPE_OMOP_CONCEPT)
        redcap_variable_choice.curation_status = Redcap2omop::RedcapVariableChoice::REDCAP_VARIABLE_CHOICE_CURATION_STATUS_MAPPED
        redcap_variable_choice.save!

        #redcap_variable
        redcap_variable = Redcap2omop::RedcapVariable.where(name: 'c19_comp_gi_specify', redcap_data_dictionary_id: redcap_data_dictionary.id).first
        redcap_variable.curation_status = Redcap2omop::RedcapVariable::REDCAP_VARIABLE_CURATION_STATUS_SKIPPED
        redcap_variable.save

        #redcap_variable
        redcap_variable = Redcap2omop::RedcapVariable.where(name: 'c19_complications_other', redcap_data_dictionary_id: redcap_data_dictionary.id).first
        redcap_variable.build_redcap_variable_map(map_type: Redcap2omop::RedcapVariableMap::REDCAP_VARIABLE_MAP_MAP_TYPE_OMOP_CONCEPT_CHOICE)
        redcap_variable.curation_status = Redcap2omop::RedcapVariable::REDCAP_VARIABLE_CURATION_STATUS_MAPPED
        redcap_variable.save!

        omop_column_1 = Redcap2omop::OmopColumn.joins(:omop_table).where("redcap2omop_omop_tables.name = 'condition_occurrence' AND redcap2omop_omop_columns.name = 'condition_start_date'").first

        redcap_variable_choice = redcap_variable.redcap_variable_choices.where(choice_description: 'Acute kidney injury').first
        redcap_variable_choice.build_redcap_variable_choice_map(concept_id: Redcap2omop::Concept.where(domain_id: 'Condition', vocabulary_id: 'SNOMED', concept_code: '14669001').first.concept_id, map_type: Redcap2omop::RedcapVariableChoiceMap::REDCAP_VARIABLE_CHOICE_MAP_MAP_TYPE_OMOP_CONCEPT)
        redcap_variable_choice.redcap_variable_child_maps.build(redcap_derived_date: redcap_derived_date_diagnosis_covid19, omop_column: omop_column_1, map_type: Redcap2omop::RedcapVariableChildMap::REDCAP_VARIABLE_CHILD_MAP_MAP_TYPE_REDCAP_DERIVED_DATE)
        redcap_variable_choice.curation_status = Redcap2omop::RedcapVariableChoice::REDCAP_VARIABLE_CHOICE_CURATION_STATUS_MAPPED
        redcap_variable_choice.save!

        redcap_variable_choice = redcap_variable.redcap_variable_choices.where(choice_description: 'Gangrene').first
        redcap_variable_choice.build_redcap_variable_choice_map(concept_id: Redcap2omop::Concept.where(domain_id: 'Condition', vocabulary_id: 'SNOMED', concept_code: '372070002').first.concept_id, map_type: Redcap2omop::RedcapVariableChoiceMap::REDCAP_VARIABLE_CHOICE_MAP_MAP_TYPE_OMOP_CONCEPT)
        redcap_variable_choice.redcap_variable_child_maps.build(redcap_derived_date: redcap_derived_date_diagnosis_covid19, omop_column: omop_column_1, map_type: Redcap2omop::RedcapVariableChildMap::REDCAP_VARIABLE_CHILD_MAP_MAP_TYPE_REDCAP_DERIVED_DATE)
        redcap_variable_choice.curation_status = Redcap2omop::RedcapVariableChoice::REDCAP_VARIABLE_CHOICE_CURATION_STATUS_MAPPED
        redcap_variable_choice.save!

        redcap_variable_choice = redcap_variable.redcap_variable_choices.where(choice_description: 'Seizures').first
        redcap_variable_choice.build_redcap_variable_choice_map(concept_id: Redcap2omop::Concept.where(domain_id: 'Condition', vocabulary_id: 'SNOMED', concept_code: '91175000').first.concept_id, map_type: Redcap2omop::RedcapVariableChoiceMap::REDCAP_VARIABLE_CHOICE_MAP_MAP_TYPE_OMOP_CONCEPT)
        redcap_variable_choice.redcap_variable_child_maps.build(redcap_derived_date: redcap_derived_date_diagnosis_covid19, omop_column: omop_column_1, map_type: Redcap2omop::RedcapVariableChildMap::REDCAP_VARIABLE_CHILD_MAP_MAP_TYPE_REDCAP_DERIVED_DATE)
        redcap_variable_choice.curation_status = Redcap2omop::RedcapVariableChoice::REDCAP_VARIABLE_CHOICE_CURATION_STATUS_MAPPED
        redcap_variable_choice.save!

        redcap_variable_choice = redcap_variable.redcap_variable_choices.where(choice_description: 'Thrombosis, NOS').first
        redcap_variable_choice.build_redcap_variable_choice_map(concept_id: Redcap2omop::Concept.where(domain_id: 'Condition', vocabulary_id: 'SNOMED', concept_code: '414086009').first.concept_id, map_type: Redcap2omop::RedcapVariableChoiceMap::REDCAP_VARIABLE_CHOICE_MAP_MAP_TYPE_OMOP_CONCEPT)
        redcap_variable_choice.redcap_variable_child_maps.build(redcap_derived_date: redcap_derived_date_diagnosis_covid19, omop_column: omop_column_1, map_type: Redcap2omop::RedcapVariableChildMap::REDCAP_VARIABLE_CHILD_MAP_MAP_TYPE_REDCAP_DERIVED_DATE)
        redcap_variable_choice.curation_status = Redcap2omop::RedcapVariableChoice::REDCAP_VARIABLE_CHOICE_CURATION_STATUS_MAPPED
        redcap_variable_choice.save!

        redcap_variable_choice = redcap_variable.redcap_variable_choices.where(choice_description: 'None').first
        redcap_variable_choice.build_redcap_variable_choice_map(concept_id: 0, map_type: Redcap2omop::RedcapVariableChoiceMap::REDCAP_VARIABLE_CHOICE_MAP_MAP_TYPE_OMOP_CONCEPT)
        redcap_variable_choice.curation_status = Redcap2omop::RedcapVariableChoice::REDCAP_VARIABLE_CHOICE_CURATION_STATUS_MAPPED
        redcap_variable_choice.save!

        redcap_variable_choice = redcap_variable.redcap_variable_choices.where(choice_description: 'Other').first
        redcap_variable_choice.build_redcap_variable_choice_map(concept_id: 0, map_type: Redcap2omop::RedcapVariableChoiceMap::REDCAP_VARIABLE_CHOICE_MAP_MAP_TYPE_OMOP_CONCEPT)
        redcap_variable_choice.curation_status = Redcap2omop::RedcapVariableChoice::REDCAP_VARIABLE_CHOICE_CURATION_STATUS_MAPPED
        redcap_variable_choice.save!

        redcap_variable_choice = redcap_variable.redcap_variable_choices.where(choice_description: 'Unknown').first
        redcap_variable_choice.build_redcap_variable_choice_map(concept_id: 0, map_type: Redcap2omop::RedcapVariableChoiceMap::REDCAP_VARIABLE_CHOICE_MAP_MAP_TYPE_OMOP_CONCEPT)
        redcap_variable_choice.curation_status = Redcap2omop::RedcapVariableChoice::REDCAP_VARIABLE_CHOICE_CURATION_STATUS_MAPPED
        redcap_variable_choice.save!

        #redcap_variable
        redcap_variable = Redcap2omop::RedcapVariable.where(name: 'c19_complications_oth_specify', redcap_data_dictionary_id: redcap_data_dictionary.id).first
        redcap_variable.curation_status = Redcap2omop::RedcapVariable::REDCAP_VARIABLE_CURATION_STATUS_SKIPPED
        redcap_variable.save!

        # redcap_derived_date
        offset_redcap_variable = Redcap2omop::RedcapVariable.where(name: 'days_to_death', redcap_data_dictionary_id: redcap_data_dictionary.id).first
        # name: 'Death 2'
        redcap_derived_date_death = Redcap2omop::RedcapDerivedDate.where(redcap_data_dictionary_id: redcap_data_dictionary.id, parent_redcap_derived_date: redcap_derived_date_diagnosis_covid19, offset_redcap_variable: offset_redcap_variable).first_or_create

        #redcap_variable
        redcap_variable = Redcap2omop::RedcapVariable.where(name: 'days_to_death', redcap_data_dictionary_id: redcap_data_dictionary.id).first
        redcap_variable.build_redcap_variable_map(concept_id: Redcap2omop::Concept.where(domain_id: 'Type Concept', vocabulary_id: 'Death Type', concept_code: 'OMOP4822229').first.concept_id , map_type: Redcap2omop::RedcapVariableMap::REDCAP_VARIABLE_MAP_MAP_TYPE_OMOP_CONCEPT)
        omop_column_1 = Redcap2omop::OmopColumn.joins(:omop_table).where("redcap2omop_omop_tables.name = 'death' AND redcap2omop_omop_columns.name = 'death_date'").first
        redcap_variable.curation_status = Redcap2omop::RedcapVariable::REDCAP_VARIABLE_CURATION_STATUS_MAPPED
        redcap_variable.redcap_variable_child_maps.build(redcap_derived_date: redcap_derived_date_death, omop_column: omop_column_1, map_type: Redcap2omop::RedcapVariableChildMap::REDCAP_VARIABLE_CHILD_MAP_MAP_TYPE_REDCAP_DERIVED_DATE)
        redcap_variable.save!

        #redcap_variable
        # come back
        # condition status/discharge status/end date
        redcap_variable = Redcap2omop::RedcapVariable.where(name: 'current_status_v2', redcap_data_dictionary_id: redcap_data_dictionary.id).first
        redcap_variable.curation_status = Redcap2omop::RedcapVariable::REDCAP_VARIABLE_CURATION_STATUS_SKIPPED
        redcap_variable.save!

        #redcap_variable
        # come back
        # condition status/discharge status/end date
        redcap_variable = Redcap2omop::RedcapVariable.where(name: 'current_status_retro', redcap_data_dictionary_id: redcap_data_dictionary.id).first
        redcap_variable.curation_status = Redcap2omop::RedcapVariable::REDCAP_VARIABLE_CURATION_STATUS_SKIPPED
        redcap_variable.save!

        # #redcap_variable
        # redcap_variable = Redcap2omop::RedcapVariable.where(name: 'cause_of_death_2', redcap_data_dictionary_id: redcap_data_dictionary.id).first
        # redcap_variable.build_redcap_variable_map(map_type: Redcap2omop::RedcapVariableMap::REDCAP_VARIABLE_MAP_MAP_TYPE_OMOP_CONCEPT_CHOICE)
        # redcap_variable.curation_status = Redcap2omop::RedcapVariable::REDCAP_VARIABLE_CURATION_STATUS_MAPPED
        # redcap_variable_choice.curation_status = Redcap2omop::RedcapVariableChoice::REDCAP_VARIABLE_CHOICE_CURATION_STATUS_MAPPED
        # redcap_variable.save!
        #
        # omop_column_1 = Redcap2omop::OmopColumn.joins(:omop_table).where("redcap2omop_omop_tables.name = 'death' AND redcap2omop_omop_columns.name = 'cause_concept_id'").first
        #
        # redcap_variable_choice = redcap_variable.redcap_variable_choices.where(choice_description: 'Both').first
        # redcap_variable_choice.build_redcap_variable_choice_map(concept_id: Redcap2omop::Concept.where(domain_id: 'Condition', vocabulary_id: 'SNOMED', concept_code: '840539006').first.concept_id, map_type: Redcap2omop::RedcapVariableChoiceMap::REDCAP_VARIABLE_CHOICE_MAP_MAP_TYPE_OMOP_CONCEPT)
        # redcap_variable_choice.redcap_variable_child_maps.build(redcap_variable: other_redcap_variable, omop_column: omop_column, map_type: Redcap2omop::RedcapVariableChildMap::REDCAP_VARIABLE_CHILD_MAP_MAP_TYPE_REDCAP_VARIABLE)
        # redcap_variable_choice.curation_status = Redcap2omop::RedcapVariableChoice::REDCAP_VARIABLE_CHOICE_CURATION_STATUS_MAPPED
        # redcap_variable_choice.save!

        #redcap_variable
        redcap_variable = Redcap2omop::RedcapVariable.where(name: 'cause_of_death_2', redcap_data_dictionary_id: redcap_data_dictionary.id).first
        omop_column = Redcap2omop::OmopColumn.joins(:omop_table).where("redcap2omop_omop_tables.name = 'death' AND redcap2omop_omop_columns.name = 'cause_concept_id'").first
        redcap_variable.build_redcap_variable_map(omop_column_id: omop_column.id, map_type: Redcap2omop::RedcapVariableMap::REDCAP_VARIABLE_MAP_MAP_TYPE_OMOP_COLUMN)
        redcap_variable.curation_status = Redcap2omop::RedcapVariable::REDCAP_VARIABLE_CURATION_STATUS_MAPPED
        redcap_variable.save!

        redcap_variable_choice = redcap_variable.redcap_variable_choices.where(choice_description: 'Both').first
        redcap_variable_choice.build_redcap_variable_choice_map(concept_id: Redcap2omop::Concept.where(domain_id: 'Condition', vocabulary_id: 'SNOMED', concept_code: '840539006').first.concept_id, map_type: Redcap2omop::RedcapVariableChoiceMap::REDCAP_VARIABLE_CHOICE_MAP_MAP_TYPE_OMOP_CONCEPT)
        redcap_variable_choice.curation_status = Redcap2omop::RedcapVariableChoice::REDCAP_VARIABLE_CHOICE_CURATION_STATUS_MAPPED
        redcap_variable_choice.save!

        redcap_variable_choice = redcap_variable.redcap_variable_choices.where(choice_description: 'COVID-19').first
        redcap_variable_choice.build_redcap_variable_choice_map(concept_id: Redcap2omop::Concept.where(domain_id: 'Condition', vocabulary_id: 'SNOMED', concept_code: '840539006').first.concept_id, map_type: Redcap2omop::RedcapVariableChoiceMap::REDCAP_VARIABLE_CHOICE_MAP_MAP_TYPE_OMOP_CONCEPT)
        redcap_variable_choice.curation_status = Redcap2omop::RedcapVariableChoice::REDCAP_VARIABLE_CHOICE_CURATION_STATUS_MAPPED
        redcap_variable_choice.save!

        redcap_variable_choice = redcap_variable.redcap_variable_choices.where(choice_description: 'Cancer').first
        redcap_variable_choice.build_redcap_variable_choice_map(concept_id: Redcap2omop::Concept.where(domain_id: 'Condition', vocabulary_id: 'SNOMED', concept_code: '55342001').first.concept_id, map_type: Redcap2omop::RedcapVariableChoiceMap::REDCAP_VARIABLE_CHOICE_MAP_MAP_TYPE_OMOP_CONCEPT)
        redcap_variable_choice.curation_status = Redcap2omop::RedcapVariableChoice::REDCAP_VARIABLE_CHOICE_CURATION_STATUS_MAPPED
        redcap_variable_choice.save!

        redcap_variable_choice = redcap_variable.redcap_variable_choices.where(choice_description: 'Other').first
        redcap_variable_choice.build_redcap_variable_choice_map(concept_id: 0, map_type: Redcap2omop::RedcapVariableChoiceMap::REDCAP_VARIABLE_CHOICE_MAP_MAP_TYPE_OMOP_CONCEPT)
        redcap_variable_choice.curation_status = Redcap2omop::RedcapVariableChoice::REDCAP_VARIABLE_CHOICE_CURATION_STATUS_MAPPED
        redcap_variable_choice.save!

        redcap_variable_choice = redcap_variable.redcap_variable_choices.where(choice_description: 'Unknown').first
        redcap_variable_choice.build_redcap_variable_choice_map(concept_id: 0, map_type: Redcap2omop::RedcapVariableChoiceMap::REDCAP_VARIABLE_CHOICE_MAP_MAP_TYPE_OMOP_CONCEPT)
        redcap_variable_choice.curation_status = Redcap2omop::RedcapVariableChoice::REDCAP_VARIABLE_CHOICE_CURATION_STATUS_MAPPED
        redcap_variable_choice.save!

        #redcap_variable
        redcap_variable = Redcap2omop::RedcapVariable.where(name: 'deceased_reason_retro', redcap_data_dictionary_id: redcap_data_dictionary.id).first
        redcap_variable.curation_status = Redcap2omop::RedcapVariable::REDCAP_VARIABLE_CURATION_STATUS_SKIPPED
        redcap_variable.save!

        #redcap_variable
        redcap_variable = Redcap2omop::RedcapVariable.where(name: 'current_status_clinical', redcap_data_dictionary_id: redcap_data_dictionary.id).first
        redcap_variable.build_redcap_variable_map(map_type: Redcap2omop::RedcapVariableMap::REDCAP_VARIABLE_MAP_MAP_TYPE_OMOP_CONCEPT_CHOICE)
        redcap_variable.curation_status = Redcap2omop::RedcapVariable::REDCAP_VARIABLE_CURATION_STATUS_MAPPED
        redcap_variable.save!

        omop_column_1 = Redcap2omop::OmopColumn.joins(:omop_table).where("redcap2omop_omop_tables.name = 'visit_occurrence' AND redcap2omop_omop_columns.name = 'visit_start_date'").first
        omop_column_2 = Redcap2omop::OmopColumn.joins(:omop_table).where("redcap2omop_omop_tables.name = 'visit_occurrence' AND redcap2omop_omop_columns.name = 'visit_end_date'").first
        redcap_variable_date = Redcap2omop::RedcapVariable.where(name: 'ts_2', redcap_data_dictionary_id: redcap_data_dictionary.id).first

        redcap_variable_choice = redcap_variable.redcap_variable_choices.where(choice_description: 'Critical (ICU) - Severely ill, intubated').first
        redcap_variable_choice.build_redcap_variable_choice_map(concept_id: Redcap2omop::Concept.where(domain_id: 'Visit', vocabulary_id: 'Visit', concept_code: 'OMOP4822460').first.concept_id, map_type: Redcap2omop::RedcapVariableChoiceMap::REDCAP_VARIABLE_CHOICE_MAP_MAP_TYPE_OMOP_CONCEPT)
        redcap_variable_choice.redcap_variable_child_maps.build(redcap_variable: redcap_variable_date, omop_column: omop_column_1, map_type: Redcap2omop::RedcapVariableChildMap::REDCAP_VARIABLE_CHILD_MAP_MAP_TYPE_REDCAP_VARIABLE)
        redcap_variable_choice.redcap_variable_child_maps.build(redcap_variable: redcap_variable_date, omop_column: omop_column_2, map_type: Redcap2omop::RedcapVariableChildMap::REDCAP_VARIABLE_CHILD_MAP_MAP_TYPE_REDCAP_VARIABLE)
        redcap_variable_choice.curation_status = Redcap2omop::RedcapVariableChoice::REDCAP_VARIABLE_CHOICE_CURATION_STATUS_MAPPED
        redcap_variable_choice.save!

        redcap_variable_choice = redcap_variable.redcap_variable_choices.where(choice_description: 'Critical (ICU) - Severely ill, not requiring ventilator support').first
        redcap_variable_choice.build_redcap_variable_choice_map(concept_id: Redcap2omop::Concept.where(domain_id: 'Visit', vocabulary_id: 'Visit', concept_code: 'OMOP4822460').first.concept_id, map_type: Redcap2omop::RedcapVariableChoiceMap::REDCAP_VARIABLE_CHOICE_MAP_MAP_TYPE_OMOP_CONCEPT)
        redcap_variable_choice.redcap_variable_child_maps.build(redcap_variable: redcap_variable_date, omop_column: omop_column_1, map_type: Redcap2omop::RedcapVariableChildMap::REDCAP_VARIABLE_CHILD_MAP_MAP_TYPE_REDCAP_VARIABLE)
        redcap_variable_choice.redcap_variable_child_maps.build(redcap_variable: redcap_variable_date, omop_column: omop_column_2, map_type: Redcap2omop::RedcapVariableChildMap::REDCAP_VARIABLE_CHILD_MAP_MAP_TYPE_REDCAP_VARIABLE)
        redcap_variable_choice.curation_status = Redcap2omop::RedcapVariableChoice::REDCAP_VARIABLE_CHOICE_CURATION_STATUS_MAPPED
        redcap_variable_choice.save!

        redcap_variable_choice = redcap_variable.redcap_variable_choices.where(choice_description: 'Inpatient - Moderately ill').first
        redcap_variable_choice.build_redcap_variable_choice_map(concept_id: Redcap2omop::Concept.where(domain_id: 'Visit', vocabulary_id: 'Visit', concept_code: 'IP').first.concept_id, map_type: Redcap2omop::RedcapVariableChoiceMap::REDCAP_VARIABLE_CHOICE_MAP_MAP_TYPE_OMOP_CONCEPT)
        redcap_variable_choice.redcap_variable_child_maps.build(redcap_variable: redcap_variable_date, omop_column: omop_column_1, map_type: Redcap2omop::RedcapVariableChildMap::REDCAP_VARIABLE_CHILD_MAP_MAP_TYPE_REDCAP_VARIABLE)
        redcap_variable_choice.redcap_variable_child_maps.build(redcap_variable: redcap_variable_date, omop_column: omop_column_2, map_type: Redcap2omop::RedcapVariableChildMap::REDCAP_VARIABLE_CHILD_MAP_MAP_TYPE_REDCAP_VARIABLE)
        redcap_variable_choice.curation_status = Redcap2omop::RedcapVariableChoice::REDCAP_VARIABLE_CHOICE_CURATION_STATUS_MAPPED
        redcap_variable_choice.save!

        redcap_variable_choice = redcap_variable.redcap_variable_choices.where(choice_description: 'Inpatient - Near Recovery').first
        redcap_variable_choice.build_redcap_variable_choice_map(concept_id: Redcap2omop::Concept.where(domain_id: 'Visit', vocabulary_id: 'Visit', concept_code: 'IP').first.concept_id, map_type: Redcap2omop::RedcapVariableChoiceMap::REDCAP_VARIABLE_CHOICE_MAP_MAP_TYPE_OMOP_CONCEPT)
        redcap_variable_choice.redcap_variable_child_maps.build(redcap_variable: redcap_variable_date, omop_column: omop_column_1, map_type: Redcap2omop::RedcapVariableChildMap::REDCAP_VARIABLE_CHILD_MAP_MAP_TYPE_REDCAP_VARIABLE)
        redcap_variable_choice.redcap_variable_child_maps.build(redcap_variable: redcap_variable_date, omop_column: omop_column_2, map_type: Redcap2omop::RedcapVariableChildMap::REDCAP_VARIABLE_CHILD_MAP_MAP_TYPE_REDCAP_VARIABLE)
        redcap_variable_choice.curation_status = Redcap2omop::RedcapVariableChoice::REDCAP_VARIABLE_CHOICE_CURATION_STATUS_MAPPED
        redcap_variable_choice.save!

        redcap_variable_choice = redcap_variable.redcap_variable_choices.where(choice_description: 'Inpatient - Severely ill').first
        redcap_variable_choice.build_redcap_variable_choice_map(concept_id: Redcap2omop::Concept.where(domain_id: 'Visit', vocabulary_id: 'Visit', concept_code: 'IP').first.concept_id, map_type: Redcap2omop::RedcapVariableChoiceMap::REDCAP_VARIABLE_CHOICE_MAP_MAP_TYPE_OMOP_CONCEPT)
        redcap_variable_choice.redcap_variable_child_maps.build(redcap_variable: redcap_variable_date, omop_column: omop_column_1, map_type: Redcap2omop::RedcapVariableChildMap::REDCAP_VARIABLE_CHILD_MAP_MAP_TYPE_REDCAP_VARIABLE)
        redcap_variable_choice.redcap_variable_child_maps.build(redcap_variable: redcap_variable_date, omop_column: omop_column_2, map_type: Redcap2omop::RedcapVariableChildMap::REDCAP_VARIABLE_CHILD_MAP_MAP_TYPE_REDCAP_VARIABLE)
        redcap_variable_choice.curation_status = Redcap2omop::RedcapVariableChoice::REDCAP_VARIABLE_CHOICE_CURATION_STATUS_MAPPED
        redcap_variable_choice.save!

        redcap_variable_choice = redcap_variable.redcap_variable_choices.where(choice_description: 'Outpatient - Mild symptoms').first
        redcap_variable_choice.build_redcap_variable_choice_map(concept_id: Redcap2omop::Concept.where(domain_id: 'Visit', vocabulary_id: 'Visit', concept_code: 'OP').first.concept_id, map_type: Redcap2omop::RedcapVariableChoiceMap::REDCAP_VARIABLE_CHOICE_MAP_MAP_TYPE_OMOP_CONCEPT)
        redcap_variable_choice.redcap_variable_child_maps.build(redcap_variable: redcap_variable_date, omop_column: omop_column_1, map_type: Redcap2omop::RedcapVariableChildMap::REDCAP_VARIABLE_CHILD_MAP_MAP_TYPE_REDCAP_VARIABLE)
        redcap_variable_choice.redcap_variable_child_maps.build(redcap_variable: redcap_variable_date, omop_column: omop_column_2, map_type: Redcap2omop::RedcapVariableChildMap::REDCAP_VARIABLE_CHILD_MAP_MAP_TYPE_REDCAP_VARIABLE)
        redcap_variable_choice.curation_status = Redcap2omop::RedcapVariableChoice::REDCAP_VARIABLE_CHOICE_CURATION_STATUS_MAPPED
        redcap_variable_choice.save!

        redcap_variable_choice = redcap_variable.redcap_variable_choices.where(choice_description: 'Outpatient - Moderate symptoms').first
        redcap_variable_choice.build_redcap_variable_choice_map(concept_id: Redcap2omop::Concept.where(domain_id: 'Visit', vocabulary_id: 'Visit', concept_code: 'OP').first.concept_id, map_type: Redcap2omop::RedcapVariableChoiceMap::REDCAP_VARIABLE_CHOICE_MAP_MAP_TYPE_OMOP_CONCEPT)
        redcap_variable_choice.redcap_variable_child_maps.build(redcap_variable: redcap_variable_date, omop_column: omop_column_1, map_type: Redcap2omop::RedcapVariableChildMap::REDCAP_VARIABLE_CHILD_MAP_MAP_TYPE_REDCAP_VARIABLE)
        redcap_variable_choice.redcap_variable_child_maps.build(redcap_variable: redcap_variable_date, omop_column: omop_column_2, map_type: Redcap2omop::RedcapVariableChildMap::REDCAP_VARIABLE_CHILD_MAP_MAP_TYPE_REDCAP_VARIABLE)
        redcap_variable_choice.curation_status = Redcap2omop::RedcapVariableChoice::REDCAP_VARIABLE_CHOICE_CURATION_STATUS_MAPPED
        redcap_variable_choice.save!

        redcap_variable_choice = redcap_variable.redcap_variable_choices.where(choice_description: 'Outpatient - No symptoms').first
        redcap_variable_choice.build_redcap_variable_choice_map(concept_id: Redcap2omop::Concept.where(domain_id: 'Visit', vocabulary_id: 'Visit', concept_code: 'OP').first.concept_id, map_type: Redcap2omop::RedcapVariableChoiceMap::REDCAP_VARIABLE_CHOICE_MAP_MAP_TYPE_OMOP_CONCEPT)
        redcap_variable_choice.redcap_variable_child_maps.build(redcap_variable: redcap_variable_date, omop_column: omop_column_1, map_type: Redcap2omop::RedcapVariableChildMap::REDCAP_VARIABLE_CHILD_MAP_MAP_TYPE_REDCAP_VARIABLE)
        redcap_variable_choice.redcap_variable_child_maps.build(redcap_variable: redcap_variable_date, omop_column: omop_column_2, map_type: Redcap2omop::RedcapVariableChildMap::REDCAP_VARIABLE_CHILD_MAP_MAP_TYPE_REDCAP_VARIABLE)
        redcap_variable_choice.curation_status = Redcap2omop::RedcapVariableChoice::REDCAP_VARIABLE_CHOICE_CURATION_STATUS_MAPPED
        redcap_variable_choice.save!

        redcap_variable_choice = redcap_variable.redcap_variable_choices.where(choice_description: 'Outpatient - Severe symptoms').first
        redcap_variable_choice.build_redcap_variable_choice_map(concept_id: Redcap2omop::Concept.where(domain_id: 'Visit', vocabulary_id: 'Visit', concept_code: 'OP').first.concept_id, map_type: Redcap2omop::RedcapVariableChoiceMap::REDCAP_VARIABLE_CHOICE_MAP_MAP_TYPE_OMOP_CONCEPT)
        redcap_variable_choice.redcap_variable_child_maps.build(redcap_variable: redcap_variable_date, omop_column: omop_column_1, map_type: Redcap2omop::RedcapVariableChildMap::REDCAP_VARIABLE_CHILD_MAP_MAP_TYPE_REDCAP_VARIABLE)
        redcap_variable_choice.redcap_variable_child_maps.build(redcap_variable: redcap_variable_date, omop_column: omop_column_2, map_type: Redcap2omop::RedcapVariableChildMap::REDCAP_VARIABLE_CHILD_MAP_MAP_TYPE_REDCAP_VARIABLE)
        redcap_variable_choice.curation_status = Redcap2omop::RedcapVariableChoice::REDCAP_VARIABLE_CHOICE_CURATION_STATUS_MAPPED
        redcap_variable_choice.save!

        redcap_variable_choice = redcap_variable.redcap_variable_choices.where(choice_description: "Other").first
        redcap_variable_choice.build_redcap_variable_choice_map(concept_id: 0, map_type: Redcap2omop::RedcapVariableChoiceMap::REDCAP_VARIABLE_CHOICE_MAP_MAP_TYPE_OMOP_CONCEPT)
        redcap_variable_choice.curation_status = Redcap2omop::RedcapVariableChoice::REDCAP_VARIABLE_CHOICE_CURATION_STATUS_MAPPED
        redcap_variable_choice.save!

        redcap_variable_choice = redcap_variable.redcap_variable_choices.where(choice_description: "Unknown").first
        redcap_variable_choice.build_redcap_variable_choice_map(concept_id: 0, map_type: Redcap2omop::RedcapVariableChoiceMap::REDCAP_VARIABLE_CHOICE_MAP_MAP_TYPE_OMOP_CONCEPT)
        redcap_variable_choice.curation_status = Redcap2omop::RedcapVariableChoice::REDCAP_VARIABLE_CHOICE_CURATION_STATUS_MAPPED
        redcap_variable_choice.save!

        #redcap_variable
        redcap_variable = Redcap2omop::RedcapVariable.where(name: 'current_status_clinical_specify', redcap_data_dictionary_id: redcap_data_dictionary.id).first
        redcap_variable.curation_status = Redcap2omop::RedcapVariable::REDCAP_VARIABLE_CURATION_STATUS_SKIPPED
        redcap_variable.save!

        #redcap_variable
        redcap_variable = Redcap2omop::RedcapVariable.where(name: 'worst_status_clinical', redcap_data_dictionary_id: redcap_data_dictionary.id).first
        redcap_variable.build_redcap_variable_map(map_type: Redcap2omop::RedcapVariableMap::REDCAP_VARIABLE_MAP_MAP_TYPE_OMOP_CONCEPT_CHOICE)
        redcap_variable.curation_status = Redcap2omop::RedcapVariable::REDCAP_VARIABLE_CURATION_STATUS_MAPPED
        redcap_variable.save!

        omop_column_1 = Redcap2omop::OmopColumn.joins(:omop_table).where("redcap2omop_omop_tables.name = 'visit_occurrence' AND redcap2omop_omop_columns.name = 'visit_start_date'").first
        omop_column_2 = Redcap2omop::OmopColumn.joins(:omop_table).where("redcap2omop_omop_tables.name = 'visit_occurrence' AND redcap2omop_omop_columns.name = 'visit_end_date'").first
        redcap_variable_date = Redcap2omop::RedcapVariable.where(name: 'ts_2', redcap_data_dictionary_id: redcap_data_dictionary.id).first

        redcap_variable_choice = redcap_variable.redcap_variable_choices.where(choice_description: 'Critical (ICU) - Severely ill, intubated').first
        redcap_variable_choice.build_redcap_variable_choice_map(concept_id: Redcap2omop::Concept.where(domain_id: 'Visit', vocabulary_id: 'Visit', concept_code: 'OMOP4822460').first.concept_id, map_type: Redcap2omop::RedcapVariableChoiceMap::REDCAP_VARIABLE_CHOICE_MAP_MAP_TYPE_OMOP_CONCEPT)
        redcap_variable_choice.redcap_variable_child_maps.build(redcap_derived_date: redcap_derived_date_diagnosis_covid19, omop_column: omop_column_1, map_type: Redcap2omop::RedcapVariableChildMap::REDCAP_VARIABLE_CHILD_MAP_MAP_TYPE_REDCAP_DERIVED_DATE)
        redcap_variable_choice.redcap_variable_child_maps.build(redcap_derived_date: redcap_derived_date_diagnosis_covid19, omop_column: omop_column_2, map_type: Redcap2omop::RedcapVariableChildMap::REDCAP_VARIABLE_CHILD_MAP_MAP_TYPE_REDCAP_DERIVED_DATE)
        redcap_variable_choice.curation_status = Redcap2omop::RedcapVariableChoice::REDCAP_VARIABLE_CHOICE_CURATION_STATUS_MAPPED
        redcap_variable_choice.save!

        redcap_variable_choice = redcap_variable.redcap_variable_choices.where(choice_description: 'Critical (ICU) - Severely ill, did not require ventilator support').first
        redcap_variable_choice.build_redcap_variable_choice_map(concept_id: Redcap2omop::Concept.where(domain_id: 'Visit', vocabulary_id: 'Visit', concept_code: 'OMOP4822460').first.concept_id, map_type: Redcap2omop::RedcapVariableChoiceMap::REDCAP_VARIABLE_CHOICE_MAP_MAP_TYPE_OMOP_CONCEPT)
        redcap_variable_choice.redcap_variable_child_maps.build(redcap_variable: redcap_variable_date, omop_column: omop_column_1, map_type: Redcap2omop::RedcapVariableChildMap::REDCAP_VARIABLE_CHILD_MAP_MAP_TYPE_REDCAP_DERIVED_DATE)
        redcap_variable_choice.redcap_variable_child_maps.build(redcap_variable: redcap_variable_date, omop_column: omop_column_2, map_type: Redcap2omop::RedcapVariableChildMap::REDCAP_VARIABLE_CHILD_MAP_MAP_TYPE_REDCAP_DERIVED_DATE)
        redcap_variable_choice.curation_status = Redcap2omop::RedcapVariableChoice::REDCAP_VARIABLE_CHOICE_CURATION_STATUS_MAPPED
        redcap_variable_choice.save!

        redcap_variable_choice = redcap_variable.redcap_variable_choices.where(choice_description: 'Inpatient - Moderately ill').first
        redcap_variable_choice.build_redcap_variable_choice_map(concept_id: Redcap2omop::Concept.where(domain_id: 'Visit', vocabulary_id: 'Visit', concept_code: 'IP').first.concept_id, map_type: Redcap2omop::RedcapVariableChoiceMap::REDCAP_VARIABLE_CHOICE_MAP_MAP_TYPE_OMOP_CONCEPT)
        redcap_variable_choice.redcap_variable_child_maps.build(redcap_derived_date: redcap_derived_date_diagnosis_covid19, omop_column: omop_column_1, map_type: Redcap2omop::RedcapVariableChildMap::REDCAP_VARIABLE_CHILD_MAP_MAP_TYPE_REDCAP_DERIVED_DATE)
        redcap_variable_choice.redcap_variable_child_maps.build(redcap_derived_date: redcap_derived_date_diagnosis_covid19, omop_column: omop_column_2, map_type: Redcap2omop::RedcapVariableChildMap::REDCAP_VARIABLE_CHILD_MAP_MAP_TYPE_REDCAP_DERIVED_DATE)
        redcap_variable_choice.curation_status = Redcap2omop::RedcapVariableChoice::REDCAP_VARIABLE_CHOICE_CURATION_STATUS_MAPPED
        redcap_variable_choice.save!

        redcap_variable_choice = redcap_variable.redcap_variable_choices.where(choice_description: 'Inpatient - Severely ill').first
        redcap_variable_choice.build_redcap_variable_choice_map(concept_id: Redcap2omop::Concept.where(domain_id: 'Visit', vocabulary_id: 'Visit', concept_code: 'IP').first.concept_id, map_type: Redcap2omop::RedcapVariableChoiceMap::REDCAP_VARIABLE_CHOICE_MAP_MAP_TYPE_OMOP_CONCEPT)
        redcap_variable_choice.redcap_variable_child_maps.build(redcap_derived_date: redcap_derived_date_diagnosis_covid19, omop_column: omop_column_1, map_type: Redcap2omop::RedcapVariableChildMap::REDCAP_VARIABLE_CHILD_MAP_MAP_TYPE_REDCAP_DERIVED_DATE)
        redcap_variable_choice.redcap_variable_child_maps.build(redcap_derived_date: redcap_derived_date_diagnosis_covid19, omop_column: omop_column_2, map_type: Redcap2omop::RedcapVariableChildMap::REDCAP_VARIABLE_CHILD_MAP_MAP_TYPE_REDCAP_DERIVED_DATE)
        redcap_variable_choice.curation_status = Redcap2omop::RedcapVariableChoice::REDCAP_VARIABLE_CHOICE_CURATION_STATUS_MAPPED
        redcap_variable_choice.save!

        redcap_variable_choice = redcap_variable.redcap_variable_choices.where(choice_description: 'Outpatient - Mild symptoms').first
        redcap_variable_choice.build_redcap_variable_choice_map(concept_id: Redcap2omop::Concept.where(domain_id: 'Visit', vocabulary_id: 'Visit', concept_code: 'OP').first.concept_id, map_type: Redcap2omop::RedcapVariableChoiceMap::REDCAP_VARIABLE_CHOICE_MAP_MAP_TYPE_OMOP_CONCEPT)
        redcap_variable_choice.redcap_variable_child_maps.build(redcap_derived_date: redcap_derived_date_diagnosis_covid19, omop_column: omop_column_1, map_type: Redcap2omop::RedcapVariableChildMap::REDCAP_VARIABLE_CHILD_MAP_MAP_TYPE_REDCAP_DERIVED_DATE)
        redcap_variable_choice.redcap_variable_child_maps.build(redcap_derived_date: redcap_derived_date_diagnosis_covid19, omop_column: omop_column_2, map_type: Redcap2omop::RedcapVariableChildMap::REDCAP_VARIABLE_CHILD_MAP_MAP_TYPE_REDCAP_DERIVED_DATE)
        redcap_variable_choice.curation_status = Redcap2omop::RedcapVariableChoice::REDCAP_VARIABLE_CHOICE_CURATION_STATUS_MAPPED
        redcap_variable_choice.save!

        redcap_variable_choice = redcap_variable.redcap_variable_choices.where(choice_description: 'Outpatient - Moderate symptoms').first
        redcap_variable_choice.build_redcap_variable_choice_map(concept_id: Redcap2omop::Concept.where(domain_id: 'Visit', vocabulary_id: 'Visit', concept_code: 'OP').first.concept_id, map_type: Redcap2omop::RedcapVariableChoiceMap::REDCAP_VARIABLE_CHOICE_MAP_MAP_TYPE_OMOP_CONCEPT)
        redcap_variable_choice.redcap_variable_child_maps.build(redcap_derived_date: redcap_derived_date_diagnosis_covid19, omop_column: omop_column_1, map_type: Redcap2omop::RedcapVariableChildMap::REDCAP_VARIABLE_CHILD_MAP_MAP_TYPE_REDCAP_DERIVED_DATE)
        redcap_variable_choice.redcap_variable_child_maps.build(redcap_derived_date: redcap_derived_date_diagnosis_covid19, omop_column: omop_column_2, map_type: Redcap2omop::RedcapVariableChildMap::REDCAP_VARIABLE_CHILD_MAP_MAP_TYPE_REDCAP_DERIVED_DATE)
        redcap_variable_choice.curation_status = Redcap2omop::RedcapVariableChoice::REDCAP_VARIABLE_CHOICE_CURATION_STATUS_MAPPED
        redcap_variable_choice.save!

        redcap_variable_choice = redcap_variable.redcap_variable_choices.where(choice_description: 'Outpatient - No symptoms').first
        redcap_variable_choice.build_redcap_variable_choice_map(concept_id: Redcap2omop::Concept.where(domain_id: 'Visit', vocabulary_id: 'Visit', concept_code: 'OP').first.concept_id, map_type: Redcap2omop::RedcapVariableChoiceMap::REDCAP_VARIABLE_CHOICE_MAP_MAP_TYPE_OMOP_CONCEPT)
        redcap_variable_choice.redcap_variable_child_maps.build(redcap_derived_date: redcap_derived_date_diagnosis_covid19, omop_column: omop_column_1, map_type: Redcap2omop::RedcapVariableChildMap::REDCAP_VARIABLE_CHILD_MAP_MAP_TYPE_REDCAP_DERIVED_DATE)
        redcap_variable_choice.redcap_variable_child_maps.build(redcap_derived_date: redcap_derived_date_diagnosis_covid19, omop_column: omop_column_2, map_type: Redcap2omop::RedcapVariableChildMap::REDCAP_VARIABLE_CHILD_MAP_MAP_TYPE_REDCAP_DERIVED_DATE)
        redcap_variable_choice.curation_status = Redcap2omop::RedcapVariableChoice::REDCAP_VARIABLE_CHOICE_CURATION_STATUS_MAPPED
        redcap_variable_choice.save!

        redcap_variable_choice = redcap_variable.redcap_variable_choices.where(choice_description: 'Outpatient - Severe symptoms').first
        redcap_variable_choice.build_redcap_variable_choice_map(concept_id: Redcap2omop::Concept.where(domain_id: 'Visit', vocabulary_id: 'Visit', concept_code: 'OP').first.concept_id, map_type: Redcap2omop::RedcapVariableChoiceMap::REDCAP_VARIABLE_CHOICE_MAP_MAP_TYPE_OMOP_CONCEPT)
        redcap_variable_choice.redcap_variable_child_maps.build(redcap_derived_date: redcap_derived_date_diagnosis_covid19, omop_column: omop_column_1, map_type: Redcap2omop::RedcapVariableChildMap::REDCAP_VARIABLE_CHILD_MAP_MAP_TYPE_REDCAP_DERIVED_DATE)
        redcap_variable_choice.redcap_variable_child_maps.build(redcap_derived_date: redcap_derived_date_diagnosis_covid19, omop_column: omop_column_2, map_type: Redcap2omop::RedcapVariableChildMap::REDCAP_VARIABLE_CHILD_MAP_MAP_TYPE_REDCAP_DERIVED_DATE)
        redcap_variable_choice.curation_status = Redcap2omop::RedcapVariableChoice::REDCAP_VARIABLE_CHOICE_CURATION_STATUS_MAPPED
        redcap_variable_choice.save!

        redcap_variable_choice = redcap_variable.redcap_variable_choices.where(choice_description: "Other").first
        redcap_variable_choice.build_redcap_variable_choice_map(concept_id: 0, map_type: Redcap2omop::RedcapVariableChoiceMap::REDCAP_VARIABLE_CHOICE_MAP_MAP_TYPE_OMOP_CONCEPT)
        redcap_variable_choice.curation_status = Redcap2omop::RedcapVariableChoice::REDCAP_VARIABLE_CHOICE_CURATION_STATUS_MAPPED
        redcap_variable_choice.save!

        redcap_variable_choice = redcap_variable.redcap_variable_choices.where(choice_description: "Unknown").first
        redcap_variable_choice.build_redcap_variable_choice_map(concept_id: 0, map_type: Redcap2omop::RedcapVariableChoiceMap::REDCAP_VARIABLE_CHOICE_MAP_MAP_TYPE_OMOP_CONCEPT)
        redcap_variable_choice.curation_status = Redcap2omop::RedcapVariableChoice::REDCAP_VARIABLE_CHOICE_CURATION_STATUS_MAPPED
        redcap_variable_choice.save!

        #redcap_variable
        redcap_variable = Redcap2omop::RedcapVariable.where(name: 'worst_status_clinical_specify', redcap_data_dictionary_id: redcap_data_dictionary.id).first
        redcap_variable.curation_status = Redcap2omop::RedcapVariable::REDCAP_VARIABLE_CURATION_STATUS_SKIPPED
        redcap_variable.save!

        #redcap_variable
        redcap_variable = Redcap2omop::RedcapVariable.where(name: 'complications_severity', redcap_data_dictionary_id: redcap_data_dictionary.id).first
        redcap_variable.curation_status = Redcap2omop::RedcapVariable::REDCAP_VARIABLE_CURATION_STATUS_SKIPPED
        redcap_variable.save!

        #redcap_variable
        redcap_variable = Redcap2omop::RedcapVariable.where(name: 'complications_severity_oth_specify', redcap_data_dictionary_id: redcap_data_dictionary.id).first
        redcap_variable.curation_status = Redcap2omop::RedcapVariable::REDCAP_VARIABLE_CURATION_STATUS_SKIPPED
        redcap_variable.save!

        #redcap_variable
        redcap_variable = Redcap2omop::RedcapVariable.where(name: 'worst_complications_severity', redcap_data_dictionary_id: redcap_data_dictionary.id).first
        redcap_variable.curation_status = Redcap2omop::RedcapVariable::REDCAP_VARIABLE_CURATION_STATUS_SKIPPED
        redcap_variable.save!

        #redcap_variable
        redcap_variable = Redcap2omop::RedcapVariable.where(name: 'worst_complications_severity_specify', redcap_data_dictionary_id: redcap_data_dictionary.id).first
        redcap_variable.curation_status = Redcap2omop::RedcapVariable::REDCAP_VARIABLE_CURATION_STATUS_SKIPPED
        redcap_variable.save!

        #redcap_variable
        redcap_variable = Redcap2omop::RedcapVariable.where(name: 'consider_returning', redcap_data_dictionary_id: redcap_data_dictionary.id).first
        redcap_variable.curation_status = Redcap2omop::RedcapVariable::REDCAP_VARIABLE_CURATION_STATUS_SKIPPED
        redcap_variable.save!

        #redcap_variable
        redcap_variable = Redcap2omop::RedcapVariable.where(name: 'covid_19_more', redcap_data_dictionary_id: redcap_data_dictionary.id).first
        redcap_variable.curation_status = Redcap2omop::RedcapVariable::REDCAP_VARIABLE_CURATION_STATUS_SKIPPED
        redcap_variable.save!

        # redcap_derived_date
        offset_redcap_variable = Redcap2omop::RedcapVariable.where(name: 'mortality', redcap_data_dictionary_id: redcap_data_dictionary.id).first
        # name: '30 Day Survival'
        redcap_derived_date_30_day_survival = Redcap2omop::RedcapDerivedDate.where(redcap_data_dictionary_id: redcap_data_dictionary.id, name: '30 Day Survival', parent_redcap_derived_date: redcap_derived_date_diagnosis_covid19, offset_redcap_variable: offset_redcap_variable).first_or_create

        redcap_variable_choices = {}
        redcap_variable_choices['Yes'] = 30

        redcap_variable_choices.each do |k,v|
          redcap_variable_choice = Redcap2omop::RedcapVariableChoice.where(redcap_variable_id: offset_redcap_variable.id, choice_description: k).first
          redcap_derived_date_30_day_survival.redcap_derived_date_choice_offset_mappings.build(redcap_variable_choice: redcap_variable_choice,  offset_days: v)
        end
        redcap_derived_date_30_day_survival.save!

        #redcap_variable
        redcap_variable = Redcap2omop::RedcapVariable.where(name: 'mortality', redcap_data_dictionary_id: redcap_data_dictionary.id).first
        redcap_variable.build_redcap_variable_map(map_type: Redcap2omop::RedcapVariableMap::REDCAP_VARIABLE_MAP_MAP_TYPE_OMOP_CONCEPT_CHOICE)
        redcap_variable.curation_status = Redcap2omop::RedcapVariable::REDCAP_VARIABLE_CURATION_STATUS_MAPPED
        redcap_variable.save!

        omop_column_1 = Redcap2omop::OmopColumn.joins(:omop_table).where("redcap2omop_omop_tables.name = 'visit_occurrence' AND redcap2omop_omop_columns.name = 'visit_start_date'").first
        omop_column_2 = Redcap2omop::OmopColumn.joins(:omop_table).where("redcap2omop_omop_tables.name = 'visit_occurrence' AND redcap2omop_omop_columns.name = 'visit_end_date'").first

        redcap_variable_choice = redcap_variable.redcap_variable_choices.where(choice_description: 'Yes').first
        redcap_variable_choice.build_redcap_variable_choice_map(concept_id: Redcap2omop::Concept.where(domain_id: 'Visit', vocabulary_id: 'Visit', concept_code: 'OP').first.concept_id, map_type: Redcap2omop::RedcapVariableChoiceMap::REDCAP_VARIABLE_CHOICE_MAP_MAP_TYPE_OMOP_CONCEPT)
        redcap_variable_choice.redcap_variable_child_maps.build(redcap_derived_date: redcap_derived_date_30_day_survival, omop_column: omop_column_1, map_type: Redcap2omop::RedcapVariableChildMap::REDCAP_VARIABLE_CHILD_MAP_MAP_TYPE_REDCAP_DERIVED_DATE)
        redcap_variable_choice.redcap_variable_child_maps.build(redcap_derived_date: redcap_derived_date_30_day_survival, omop_column: omop_column_2, map_type: Redcap2omop::RedcapVariableChildMap::REDCAP_VARIABLE_CHILD_MAP_MAP_TYPE_REDCAP_DERIVED_DATE)
        redcap_variable_choice.curation_status = Redcap2omop::RedcapVariableChoice::REDCAP_VARIABLE_CHOICE_CURATION_STATUS_MAPPED
        redcap_variable_choice.save!

        redcap_variable_choice = redcap_variable.redcap_variable_choices.where(choice_description: "N/A - it has been fewer than 30 days since COVID-19 diagnosis").first
        redcap_variable_choice.build_redcap_variable_choice_map(concept_id: 0, map_type: Redcap2omop::RedcapVariableChoiceMap::REDCAP_VARIABLE_CHOICE_MAP_MAP_TYPE_OMOP_CONCEPT)
        redcap_variable_choice.curation_status = Redcap2omop::RedcapVariableChoice::REDCAP_VARIABLE_CHOICE_CURATION_STATUS_MAPPED
        redcap_variable_choice.save!

        redcap_variable_choice = redcap_variable.redcap_variable_choices.where(choice_description: "No").first
        redcap_variable_choice.build_redcap_variable_choice_map(concept_id: 0, map_type: Redcap2omop::RedcapVariableChoiceMap::REDCAP_VARIABLE_CHOICE_MAP_MAP_TYPE_OMOP_CONCEPT)
        redcap_variable_choice.curation_status = Redcap2omop::RedcapVariableChoice::REDCAP_VARIABLE_CHOICE_CURATION_STATUS_MAPPED
        redcap_variable_choice.save!

        redcap_variable_choice = redcap_variable.redcap_variable_choices.where(choice_description: "Unknown").first
        redcap_variable_choice.build_redcap_variable_choice_map(concept_id: 0, map_type: Redcap2omop::RedcapVariableChoiceMap::REDCAP_VARIABLE_CHOICE_MAP_MAP_TYPE_OMOP_CONCEPT)
        redcap_variable_choice.curation_status = Redcap2omop::RedcapVariableChoice::REDCAP_VARIABLE_CHOICE_CURATION_STATUS_MAPPED
        redcap_variable_choice.save!

        # redcap_derived_date
        offset_redcap_variable = Redcap2omop::RedcapVariable.where(name: 'mortality_90', redcap_data_dictionary_id: redcap_data_dictionary.id).first
        # name: '90 Day Survival'
        redcap_derived_date_90_day_survival = Redcap2omop::RedcapDerivedDate.where(redcap_data_dictionary_id: redcap_data_dictionary.id, name: '90 Day Survival', parent_redcap_derived_date: redcap_derived_date_diagnosis_covid19, offset_redcap_variable: offset_redcap_variable).first_or_create

        redcap_variable_choices = {}
        redcap_variable_choices['Yes'] = 90

        redcap_variable_choices.each do |k,v|
          redcap_variable_choice = Redcap2omop::RedcapVariableChoice.where(redcap_variable_id: offset_redcap_variable.id, choice_description: k).first
          redcap_derived_date_90_day_survival.redcap_derived_date_choice_offset_mappings.build(redcap_variable_choice: redcap_variable_choice,  offset_days: v)
        end
        redcap_derived_date_90_day_survival.save!

        #redcap_variable
        redcap_variable = Redcap2omop::RedcapVariable.where(name: 'mortality_90', redcap_data_dictionary_id: redcap_data_dictionary.id).first
        redcap_variable.build_redcap_variable_map(map_type: Redcap2omop::RedcapVariableMap::REDCAP_VARIABLE_MAP_MAP_TYPE_OMOP_CONCEPT_CHOICE)
        redcap_variable.curation_status = Redcap2omop::RedcapVariable::REDCAP_VARIABLE_CURATION_STATUS_MAPPED
        redcap_variable.save!

        omop_column_1 = Redcap2omop::OmopColumn.joins(:omop_table).where("redcap2omop_omop_tables.name = 'visit_occurrence' AND redcap2omop_omop_columns.name = 'visit_start_date'").first
        omop_column_2 = Redcap2omop::OmopColumn.joins(:omop_table).where("redcap2omop_omop_tables.name = 'visit_occurrence' AND redcap2omop_omop_columns.name = 'visit_end_date'").first

        redcap_variable_choice = redcap_variable.redcap_variable_choices.where(choice_description: 'Yes').first
        redcap_variable_choice.build_redcap_variable_choice_map(concept_id: Redcap2omop::Concept.where(domain_id: 'Visit', vocabulary_id: 'Visit', concept_code: 'OP').first.concept_id, map_type: Redcap2omop::RedcapVariableChoiceMap::REDCAP_VARIABLE_CHOICE_MAP_MAP_TYPE_OMOP_CONCEPT)
        redcap_variable_choice.redcap_variable_child_maps.build(redcap_derived_date: redcap_derived_date_90_day_survival, omop_column: omop_column_1, map_type: Redcap2omop::RedcapVariableChildMap::REDCAP_VARIABLE_CHILD_MAP_MAP_TYPE_REDCAP_DERIVED_DATE)
        redcap_variable_choice.redcap_variable_child_maps.build(redcap_derived_date: redcap_derived_date_90_day_survival, omop_column: omop_column_2, map_type: Redcap2omop::RedcapVariableChildMap::REDCAP_VARIABLE_CHILD_MAP_MAP_TYPE_REDCAP_DERIVED_DATE)
        redcap_variable_choice.curation_status = Redcap2omop::RedcapVariableChoice::REDCAP_VARIABLE_CHOICE_CURATION_STATUS_MAPPED
        redcap_variable_choice.save!

        redcap_variable_choice = redcap_variable.redcap_variable_choices.where(choice_description: "N/A - it has been fewer than 90 days since COVID-19 diagnosis").first
        redcap_variable_choice.build_redcap_variable_choice_map(concept_id: 0, map_type: Redcap2omop::RedcapVariableChoiceMap::REDCAP_VARIABLE_CHOICE_MAP_MAP_TYPE_OMOP_CONCEPT)
        redcap_variable_choice.curation_status = Redcap2omop::RedcapVariableChoice::REDCAP_VARIABLE_CHOICE_CURATION_STATUS_MAPPED
        redcap_variable_choice.save!

        redcap_variable_choice = redcap_variable.redcap_variable_choices.where(choice_description: "No").first
        redcap_variable_choice.build_redcap_variable_choice_map(concept_id: 0, map_type: Redcap2omop::RedcapVariableChoiceMap::REDCAP_VARIABLE_CHOICE_MAP_MAP_TYPE_OMOP_CONCEPT)
        redcap_variable_choice.curation_status = Redcap2omop::RedcapVariableChoice::REDCAP_VARIABLE_CHOICE_CURATION_STATUS_MAPPED
        redcap_variable_choice.save!

        redcap_variable_choice = redcap_variable.redcap_variable_choices.where(choice_description: "Unknown").first
        redcap_variable_choice.build_redcap_variable_choice_map(concept_id: 0, map_type: Redcap2omop::RedcapVariableChoiceMap::REDCAP_VARIABLE_CHOICE_MAP_MAP_TYPE_OMOP_CONCEPT)
        redcap_variable_choice.curation_status = Redcap2omop::RedcapVariableChoice::REDCAP_VARIABLE_CHOICE_CURATION_STATUS_MAPPED
        redcap_variable_choice.save!

        # redcap_derived_date
        offset_redcap_variable = Redcap2omop::RedcapVariable.where(name: 'mortality_180', redcap_data_dictionary_id: redcap_data_dictionary.id).first
        # name: '180 Day Survival'
        redcap_derived_date_180_day_survival = Redcap2omop::RedcapDerivedDate.where(redcap_data_dictionary_id: redcap_data_dictionary.id, name: '180 Day Survival', parent_redcap_derived_date: redcap_derived_date_diagnosis_covid19, offset_redcap_variable: offset_redcap_variable).first_or_create

        redcap_variable_choices = {}
        redcap_variable_choices['Yes'] = 180

        redcap_variable_choices.each do |k,v|
          redcap_variable_choice = Redcap2omop::RedcapVariableChoice.where(redcap_variable_id: offset_redcap_variable.id, choice_description: k).first
          redcap_derived_date_180_day_survival.redcap_derived_date_choice_offset_mappings.build(redcap_variable_choice: redcap_variable_choice,  offset_days: v)
        end
        redcap_derived_date_180_day_survival.save!

        #redcap_variable
        redcap_variable = Redcap2omop::RedcapVariable.where(name: 'mortality_180', redcap_data_dictionary_id: redcap_data_dictionary.id).first
        redcap_variable.build_redcap_variable_map(map_type: Redcap2omop::RedcapVariableMap::REDCAP_VARIABLE_MAP_MAP_TYPE_OMOP_CONCEPT_CHOICE)
        redcap_variable.curation_status = Redcap2omop::RedcapVariable::REDCAP_VARIABLE_CURATION_STATUS_MAPPED
        redcap_variable.save!

        omop_column_1 = Redcap2omop::OmopColumn.joins(:omop_table).where("redcap2omop_omop_tables.name = 'visit_occurrence' AND redcap2omop_omop_columns.name = 'visit_start_date'").first
        omop_column_2 = Redcap2omop::OmopColumn.joins(:omop_table).where("redcap2omop_omop_tables.name = 'visit_occurrence' AND redcap2omop_omop_columns.name = 'visit_end_date'").first

        redcap_variable_choice = redcap_variable.redcap_variable_choices.where(choice_description: 'Yes').first
        redcap_variable_choice.build_redcap_variable_choice_map(concept_id: Redcap2omop::Concept.where(domain_id: 'Visit', vocabulary_id: 'Visit', concept_code: 'OP').first.concept_id, map_type: Redcap2omop::RedcapVariableChoiceMap::REDCAP_VARIABLE_CHOICE_MAP_MAP_TYPE_OMOP_CONCEPT)
        redcap_variable_choice.redcap_variable_child_maps.build(redcap_derived_date: redcap_derived_date_180_day_survival, omop_column: omop_column_1, map_type: Redcap2omop::RedcapVariableChildMap::REDCAP_VARIABLE_CHILD_MAP_MAP_TYPE_REDCAP_DERIVED_DATE)
        redcap_variable_choice.redcap_variable_child_maps.build(redcap_derived_date: redcap_derived_date_180_day_survival, omop_column: omop_column_2, map_type: Redcap2omop::RedcapVariableChildMap::REDCAP_VARIABLE_CHILD_MAP_MAP_TYPE_REDCAP_DERIVED_DATE)
        redcap_variable_choice.curation_status = Redcap2omop::RedcapVariableChoice::REDCAP_VARIABLE_CHOICE_CURATION_STATUS_MAPPED
        redcap_variable_choice.save!

        redcap_variable_choice = redcap_variable.redcap_variable_choices.where(choice_description: "N/A - it has been fewer than 180 days since COVID-19 diagnosis").first
        redcap_variable_choice.build_redcap_variable_choice_map(concept_id: 0, map_type: Redcap2omop::RedcapVariableChoiceMap::REDCAP_VARIABLE_CHOICE_MAP_MAP_TYPE_OMOP_CONCEPT)
        redcap_variable_choice.curation_status = Redcap2omop::RedcapVariableChoice::REDCAP_VARIABLE_CHOICE_CURATION_STATUS_MAPPED
        redcap_variable_choice.save!

        redcap_variable_choice = redcap_variable.redcap_variable_choices.where(choice_description: "No").first
        redcap_variable_choice.build_redcap_variable_choice_map(concept_id: 0, map_type: Redcap2omop::RedcapVariableChoiceMap::REDCAP_VARIABLE_CHOICE_MAP_MAP_TYPE_OMOP_CONCEPT)
        redcap_variable_choice.curation_status = Redcap2omop::RedcapVariableChoice::REDCAP_VARIABLE_CHOICE_CURATION_STATUS_MAPPED
        redcap_variable_choice.save!

        redcap_variable_choice = redcap_variable.redcap_variable_choices.where(choice_description: "Unknown").first
        redcap_variable_choice.build_redcap_variable_choice_map(concept_id: 0, map_type: Redcap2omop::RedcapVariableChoiceMap::REDCAP_VARIABLE_CHOICE_MAP_MAP_TYPE_OMOP_CONCEPT)
        redcap_variable_choice.curation_status = Redcap2omop::RedcapVariableChoice::REDCAP_VARIABLE_CHOICE_CURATION_STATUS_MAPPED
        redcap_variable_choice.save!

        # redcap_variable
        # come back
        # we don't have enough data to derive most of these timepoints
        redcap_variable = Redcap2omop::RedcapVariable.where(name: 'labs', redcap_data_dictionary_id: redcap_data_dictionary.id).first
        redcap_variable.curation_status = Redcap2omop::RedcapVariable::REDCAP_VARIABLE_CURATION_STATUS_SKIPPED
        redcap_variable.save!

        # redcap_variable
        redcap_variable = Redcap2omop::RedcapVariable.where(name: 'labs_oth_specify', redcap_data_dictionary_id: redcap_data_dictionary.id).first
        redcap_variable.curation_status = Redcap2omop::RedcapVariable::REDCAP_VARIABLE_CURATION_STATUS_SKIPPED
        redcap_variable.save!

        # redcap_variable
        redcap_variable = Redcap2omop::RedcapVariable.where(name: 'wbc_range', redcap_data_dictionary_id: redcap_data_dictionary.id).first
        redcap_variable.build_redcap_variable_map(concept_id: Redcap2omop::Concept.where(domain_id: 'Measurement', vocabulary_id: 'SNOMED', concept_code: '391558003').first.concept_id, map_type: Redcap2omop::RedcapVariableMap::REDCAP_VARIABLE_MAP_MAP_TYPE_OMOP_CONCEPT)
        redcap_variable.curation_status = Redcap2omop::RedcapVariable::REDCAP_VARIABLE_CURATION_STATUS_MAPPED
        redcap_variable.save!

        redcap_variable_choice = redcap_variable.redcap_variable_choices.where(choice_description: "High").first
        redcap_variable_choice.build_redcap_variable_choice_map(concept_id: Redcap2omop::Concept.where(domain_id: 'Meas Value', vocabulary_id: 'SNOMED', concept_code: '75540009').first.concept_id, map_type: Redcap2omop::RedcapVariableChoiceMap::REDCAP_VARIABLE_CHOICE_MAP_MAP_TYPE_OMOP_CONCEPT)
        redcap_variable_choice.curation_status = Redcap2omop::RedcapVariableChoice::REDCAP_VARIABLE_CHOICE_CURATION_STATUS_MAPPED
        redcap_variable_choice.save!

        redcap_variable_choice = redcap_variable.redcap_variable_choices.where(choice_description: "Low").first
        redcap_variable_choice.build_redcap_variable_choice_map(concept_id: Redcap2omop::Concept.where(domain_id: 'Meas Value', vocabulary_id: 'SNOMED', concept_code: '62482003').first.concept_id, map_type: Redcap2omop::RedcapVariableChoiceMap::REDCAP_VARIABLE_CHOICE_MAP_MAP_TYPE_OMOP_CONCEPT)
        redcap_variable_choice.curation_status = Redcap2omop::RedcapVariableChoice::REDCAP_VARIABLE_CHOICE_CURATION_STATUS_MAPPED
        redcap_variable_choice.save!

        redcap_variable_choice = redcap_variable.redcap_variable_choices.where(choice_description: "Normal").first
        redcap_variable_choice.build_redcap_variable_choice_map(concept_id: Redcap2omop::Concept.where(domain_id: 'Spec Disease Status', vocabulary_id: 'SNOMED', concept_code: '17621005').first.concept_id, map_type: Redcap2omop::RedcapVariableChoiceMap::REDCAP_VARIABLE_CHOICE_MAP_MAP_TYPE_OMOP_CONCEPT)
        redcap_variable_choice.curation_status = Redcap2omop::RedcapVariableChoice::REDCAP_VARIABLE_CHOICE_CURATION_STATUS_MAPPED
        redcap_variable_choice.save!

        redcap_variable_choice = redcap_variable.redcap_variable_choices.where(choice_description: "Not tested").first
        redcap_variable_choice.build_redcap_variable_choice_map(concept_id: 0, map_type: Redcap2omop::RedcapVariableChoiceMap::REDCAP_VARIABLE_CHOICE_MAP_MAP_TYPE_OMOP_CONCEPT)
        redcap_variable_choice.curation_status = Redcap2omop::RedcapVariableChoice::REDCAP_VARIABLE_CHOICE_CURATION_STATUS_MAPPED
        redcap_variable_choice.save!

        redcap_variable_choice = redcap_variable.redcap_variable_choices.where(choice_description: "Unknown").first
        redcap_variable_choice.build_redcap_variable_choice_map(concept_id: 0, map_type: Redcap2omop::RedcapVariableChoiceMap::REDCAP_VARIABLE_CHOICE_MAP_MAP_TYPE_OMOP_CONCEPT)
        redcap_variable_choice.curation_status = Redcap2omop::RedcapVariableChoice::REDCAP_VARIABLE_CHOICE_CURATION_STATUS_MAPPED
        redcap_variable_choice.save!

        omop_column = Redcap2omop::OmopColumn.joins(:omop_table).where("redcap2omop_omop_tables.name = 'measurement' AND redcap2omop_omop_columns.name = 'measurement_date'").first
        redcap_variable.redcap_variable_child_maps.build(redcap_derived_date: redcap_derived_date_diagnosis_covid19, omop_column: omop_column, map_type: Redcap2omop::RedcapVariableChildMap::REDCAP_VARIABLE_CHILD_MAP_MAP_TYPE_REDCAP_VARIABLE)
        redcap_variable.save!

        # redcap_variable
        redcap_variable = Redcap2omop::RedcapVariable.where(name: 'alc_range', redcap_data_dictionary_id: redcap_data_dictionary.id).first
        redcap_variable.build_redcap_variable_map(concept_id: Redcap2omop::Concept.where(domain_id: 'Measurement', vocabulary_id: 'SNOMED', concept_code: '74765001').first.concept_id, map_type: Redcap2omop::RedcapVariableMap::REDCAP_VARIABLE_MAP_MAP_TYPE_OMOP_CONCEPT)
        redcap_variable.curation_status = Redcap2omop::RedcapVariable::REDCAP_VARIABLE_CURATION_STATUS_MAPPED
        redcap_variable.save!

        redcap_variable_choice = redcap_variable.redcap_variable_choices.where(choice_description: "High").first
        redcap_variable_choice.build_redcap_variable_choice_map(concept_id: Redcap2omop::Concept.where(domain_id: 'Meas Value', vocabulary_id: 'SNOMED', concept_code: '75540009').first.concept_id, map_type: Redcap2omop::RedcapVariableChoiceMap::REDCAP_VARIABLE_CHOICE_MAP_MAP_TYPE_OMOP_CONCEPT)
        redcap_variable_choice.curation_status = Redcap2omop::RedcapVariableChoice::REDCAP_VARIABLE_CHOICE_CURATION_STATUS_MAPPED
        redcap_variable_choice.save!

        redcap_variable_choice = redcap_variable.redcap_variable_choices.where(choice_description: "Low").first
        redcap_variable_choice.build_redcap_variable_choice_map(concept_id: Redcap2omop::Concept.where(domain_id: 'Meas Value', vocabulary_id: 'SNOMED', concept_code: '62482003').first.concept_id, map_type: Redcap2omop::RedcapVariableChoiceMap::REDCAP_VARIABLE_CHOICE_MAP_MAP_TYPE_OMOP_CONCEPT)
        redcap_variable_choice.curation_status = Redcap2omop::RedcapVariableChoice::REDCAP_VARIABLE_CHOICE_CURATION_STATUS_MAPPED
        redcap_variable_choice.save!

        redcap_variable_choice = redcap_variable.redcap_variable_choices.where(choice_description: "Normal").first
        redcap_variable_choice.build_redcap_variable_choice_map(concept_id: Redcap2omop::Concept.where(domain_id: 'Spec Disease Status', vocabulary_id: 'SNOMED', concept_code: '17621005').first.concept_id, map_type: Redcap2omop::RedcapVariableChoiceMap::REDCAP_VARIABLE_CHOICE_MAP_MAP_TYPE_OMOP_CONCEPT)
        redcap_variable_choice.curation_status = Redcap2omop::RedcapVariableChoice::REDCAP_VARIABLE_CHOICE_CURATION_STATUS_MAPPED
        redcap_variable_choice.save!

        redcap_variable_choice = redcap_variable.redcap_variable_choices.where(choice_description: "Not tested").first
        redcap_variable_choice.build_redcap_variable_choice_map(concept_id: 0, map_type: Redcap2omop::RedcapVariableChoiceMap::REDCAP_VARIABLE_CHOICE_MAP_MAP_TYPE_OMOP_CONCEPT)
        redcap_variable_choice.curation_status = Redcap2omop::RedcapVariableChoice::REDCAP_VARIABLE_CHOICE_CURATION_STATUS_MAPPED
        redcap_variable_choice.save!

        redcap_variable_choice = redcap_variable.redcap_variable_choices.where(choice_description: "Unknown").first
        redcap_variable_choice.build_redcap_variable_choice_map(concept_id: 0, map_type: Redcap2omop::RedcapVariableChoiceMap::REDCAP_VARIABLE_CHOICE_MAP_MAP_TYPE_OMOP_CONCEPT)
        redcap_variable_choice.curation_status = Redcap2omop::RedcapVariableChoice::REDCAP_VARIABLE_CHOICE_CURATION_STATUS_MAPPED
        redcap_variable_choice.save!

        omop_column = Redcap2omop::OmopColumn.joins(:omop_table).where("redcap2omop_omop_tables.name = 'measurement' AND redcap2omop_omop_columns.name = 'measurement_date'").first
        redcap_variable.redcap_variable_child_maps.build(redcap_derived_date: redcap_derived_date_diagnosis_covid19, omop_column: omop_column, map_type: Redcap2omop::RedcapVariableChildMap::REDCAP_VARIABLE_CHILD_MAP_MAP_TYPE_REDCAP_VARIABLE)
        redcap_variable.save!

        # redcap_variable
        redcap_variable = Redcap2omop::RedcapVariable.where(name: 'anc_range', redcap_data_dictionary_id: redcap_data_dictionary.id).first
        redcap_variable.build_redcap_variable_map(concept_id: Redcap2omop::Concept.where(domain_id: 'Measurement', vocabulary_id: 'SNOMED', concept_code: '30630007').first.concept_id, map_type: Redcap2omop::RedcapVariableMap::REDCAP_VARIABLE_MAP_MAP_TYPE_OMOP_CONCEPT)
        redcap_variable.curation_status = Redcap2omop::RedcapVariable::REDCAP_VARIABLE_CURATION_STATUS_MAPPED
        redcap_variable.save!

        redcap_variable_choice = redcap_variable.redcap_variable_choices.where(choice_description: "High").first
        redcap_variable_choice.build_redcap_variable_choice_map(concept_id: Redcap2omop::Concept.where(domain_id: 'Meas Value', vocabulary_id: 'SNOMED', concept_code: '75540009').first.concept_id, map_type: Redcap2omop::RedcapVariableChoiceMap::REDCAP_VARIABLE_CHOICE_MAP_MAP_TYPE_OMOP_CONCEPT)
        redcap_variable_choice.curation_status = Redcap2omop::RedcapVariableChoice::REDCAP_VARIABLE_CHOICE_CURATION_STATUS_MAPPED
        redcap_variable_choice.save!

        redcap_variable_choice = redcap_variable.redcap_variable_choices.where(choice_description: "Low").first
        redcap_variable_choice.build_redcap_variable_choice_map(concept_id: Redcap2omop::Concept.where(domain_id: 'Meas Value', vocabulary_id: 'SNOMED', concept_code: '62482003').first.concept_id, map_type: Redcap2omop::RedcapVariableChoiceMap::REDCAP_VARIABLE_CHOICE_MAP_MAP_TYPE_OMOP_CONCEPT)
        redcap_variable_choice.curation_status = Redcap2omop::RedcapVariableChoice::REDCAP_VARIABLE_CHOICE_CURATION_STATUS_MAPPED
        redcap_variable_choice.save!

        redcap_variable_choice = redcap_variable.redcap_variable_choices.where(choice_description: "Normal").first
        redcap_variable_choice.build_redcap_variable_choice_map(concept_id: Redcap2omop::Concept.where(domain_id: 'Spec Disease Status', vocabulary_id: 'SNOMED', concept_code: '17621005').first.concept_id, map_type: Redcap2omop::RedcapVariableChoiceMap::REDCAP_VARIABLE_CHOICE_MAP_MAP_TYPE_OMOP_CONCEPT)
        redcap_variable_choice.curation_status = Redcap2omop::RedcapVariableChoice::REDCAP_VARIABLE_CHOICE_CURATION_STATUS_MAPPED
        redcap_variable_choice.save!

        redcap_variable_choice = redcap_variable.redcap_variable_choices.where(choice_description: "Not tested").first
        redcap_variable_choice.build_redcap_variable_choice_map(concept_id: 0, map_type: Redcap2omop::RedcapVariableChoiceMap::REDCAP_VARIABLE_CHOICE_MAP_MAP_TYPE_OMOP_CONCEPT)
        redcap_variable_choice.curation_status = Redcap2omop::RedcapVariableChoice::REDCAP_VARIABLE_CHOICE_CURATION_STATUS_MAPPED
        redcap_variable_choice.save!

        redcap_variable_choice = redcap_variable.redcap_variable_choices.where(choice_description: "Unknown").first
        redcap_variable_choice.build_redcap_variable_choice_map(concept_id: 0, map_type: Redcap2omop::RedcapVariableChoiceMap::REDCAP_VARIABLE_CHOICE_MAP_MAP_TYPE_OMOP_CONCEPT)
        redcap_variable_choice.curation_status = Redcap2omop::RedcapVariableChoice::REDCAP_VARIABLE_CHOICE_CURATION_STATUS_MAPPED
        redcap_variable_choice.save!

        omop_column = Redcap2omop::OmopColumn.joins(:omop_table).where("redcap2omop_omop_tables.name = 'measurement' AND redcap2omop_omop_columns.name = 'measurement_date'").first
        redcap_variable.redcap_variable_child_maps.build(redcap_derived_date: redcap_derived_date_diagnosis_covid19, omop_column: omop_column, map_type: Redcap2omop::RedcapVariableChildMap::REDCAP_VARIABLE_CHILD_MAP_MAP_TYPE_REDCAP_VARIABLE)
        redcap_variable.save!

        # redcap_variable
        redcap_variable = Redcap2omop::RedcapVariable.where(name: 'aec_range', redcap_data_dictionary_id: redcap_data_dictionary.id).first
        redcap_variable.build_redcap_variable_map(concept_id: Redcap2omop::Concept.where(domain_id: 'Measurement', vocabulary_id: 'SNOMED', concept_code: '71960002').first.concept_id, map_type: Redcap2omop::RedcapVariableMap::REDCAP_VARIABLE_MAP_MAP_TYPE_OMOP_CONCEPT)
        redcap_variable.curation_status = Redcap2omop::RedcapVariable::REDCAP_VARIABLE_CURATION_STATUS_MAPPED
        redcap_variable.save!

        redcap_variable_choice = redcap_variable.redcap_variable_choices.where(choice_description: "High").first
        redcap_variable_choice.build_redcap_variable_choice_map(concept_id: Redcap2omop::Concept.where(domain_id: 'Meas Value', vocabulary_id: 'SNOMED', concept_code: '75540009').first.concept_id, map_type: Redcap2omop::RedcapVariableChoiceMap::REDCAP_VARIABLE_CHOICE_MAP_MAP_TYPE_OMOP_CONCEPT)
        redcap_variable_choice.curation_status = Redcap2omop::RedcapVariableChoice::REDCAP_VARIABLE_CHOICE_CURATION_STATUS_MAPPED
        redcap_variable_choice.save!

        redcap_variable_choice = redcap_variable.redcap_variable_choices.where(choice_description: "Low").first
        redcap_variable_choice.build_redcap_variable_choice_map(concept_id: Redcap2omop::Concept.where(domain_id: 'Meas Value', vocabulary_id: 'SNOMED', concept_code: '62482003').first.concept_id, map_type: Redcap2omop::RedcapVariableChoiceMap::REDCAP_VARIABLE_CHOICE_MAP_MAP_TYPE_OMOP_CONCEPT)
        redcap_variable_choice.curation_status = Redcap2omop::RedcapVariableChoice::REDCAP_VARIABLE_CHOICE_CURATION_STATUS_MAPPED
        redcap_variable_choice.save!

        redcap_variable_choice = redcap_variable.redcap_variable_choices.where(choice_description: "Normal").first
        redcap_variable_choice.build_redcap_variable_choice_map(concept_id: Redcap2omop::Concept.where(domain_id: 'Spec Disease Status', vocabulary_id: 'SNOMED', concept_code: '17621005').first.concept_id, map_type: Redcap2omop::RedcapVariableChoiceMap::REDCAP_VARIABLE_CHOICE_MAP_MAP_TYPE_OMOP_CONCEPT)
        redcap_variable_choice.curation_status = Redcap2omop::RedcapVariableChoice::REDCAP_VARIABLE_CHOICE_CURATION_STATUS_MAPPED
        redcap_variable_choice.save!

        redcap_variable_choice = redcap_variable.redcap_variable_choices.where(choice_description: "Not tested").first
        redcap_variable_choice.build_redcap_variable_choice_map(concept_id: 0, map_type: Redcap2omop::RedcapVariableChoiceMap::REDCAP_VARIABLE_CHOICE_MAP_MAP_TYPE_OMOP_CONCEPT)
        redcap_variable_choice.curation_status = Redcap2omop::RedcapVariableChoice::REDCAP_VARIABLE_CHOICE_CURATION_STATUS_MAPPED
        redcap_variable_choice.save!

        redcap_variable_choice = redcap_variable.redcap_variable_choices.where(choice_description: "Unknown").first
        redcap_variable_choice.build_redcap_variable_choice_map(concept_id: 0, map_type: Redcap2omop::RedcapVariableChoiceMap::REDCAP_VARIABLE_CHOICE_MAP_MAP_TYPE_OMOP_CONCEPT)
        redcap_variable_choice.curation_status = Redcap2omop::RedcapVariableChoice::REDCAP_VARIABLE_CHOICE_CURATION_STATUS_MAPPED
        redcap_variable_choice.save!

        omop_column = Redcap2omop::OmopColumn.joins(:omop_table).where("redcap2omop_omop_tables.name = 'measurement' AND redcap2omop_omop_columns.name = 'measurement_date'").first
        redcap_variable.redcap_variable_child_maps.build(redcap_derived_date: redcap_derived_date_diagnosis_covid19, omop_column: omop_column, map_type: Redcap2omop::RedcapVariableChildMap::REDCAP_VARIABLE_CHILD_MAP_MAP_TYPE_REDCAP_VARIABLE)
        redcap_variable.save!

        # redcap_variable
        redcap_variable = Redcap2omop::RedcapVariable.where(name: 'hgb_range', redcap_data_dictionary_id: redcap_data_dictionary.id).first
        redcap_variable.build_redcap_variable_map(concept_id: Redcap2omop::Concept.where(domain_id: 'Measurement', vocabulary_id: 'SNOMED', concept_code: '271026005').first.concept_id, map_type: Redcap2omop::RedcapVariableMap::REDCAP_VARIABLE_MAP_MAP_TYPE_OMOP_CONCEPT)
        redcap_variable.curation_status = Redcap2omop::RedcapVariable::REDCAP_VARIABLE_CURATION_STATUS_MAPPED
        redcap_variable.save!

        redcap_variable_choice = redcap_variable.redcap_variable_choices.where(choice_description: "High").first
        redcap_variable_choice.build_redcap_variable_choice_map(concept_id: Redcap2omop::Concept.where(domain_id: 'Meas Value', vocabulary_id: 'SNOMED', concept_code: '75540009').first.concept_id, map_type: Redcap2omop::RedcapVariableChoiceMap::REDCAP_VARIABLE_CHOICE_MAP_MAP_TYPE_OMOP_CONCEPT)
        redcap_variable_choice.curation_status = Redcap2omop::RedcapVariableChoice::REDCAP_VARIABLE_CHOICE_CURATION_STATUS_MAPPED
        redcap_variable_choice.save!

        redcap_variable_choice = redcap_variable.redcap_variable_choices.where(choice_description: "Low").first
        redcap_variable_choice.build_redcap_variable_choice_map(concept_id: Redcap2omop::Concept.where(domain_id: 'Meas Value', vocabulary_id: 'SNOMED', concept_code: '62482003').first.concept_id, map_type: Redcap2omop::RedcapVariableChoiceMap::REDCAP_VARIABLE_CHOICE_MAP_MAP_TYPE_OMOP_CONCEPT)
        redcap_variable_choice.curation_status = Redcap2omop::RedcapVariableChoice::REDCAP_VARIABLE_CHOICE_CURATION_STATUS_MAPPED
        redcap_variable_choice.save!

        redcap_variable_choice = redcap_variable.redcap_variable_choices.where(choice_description: "Normal").first
        redcap_variable_choice.build_redcap_variable_choice_map(concept_id: Redcap2omop::Concept.where(domain_id: 'Spec Disease Status', vocabulary_id: 'SNOMED', concept_code: '17621005').first.concept_id, map_type: Redcap2omop::RedcapVariableChoiceMap::REDCAP_VARIABLE_CHOICE_MAP_MAP_TYPE_OMOP_CONCEPT)
        redcap_variable_choice.curation_status = Redcap2omop::RedcapVariableChoice::REDCAP_VARIABLE_CHOICE_CURATION_STATUS_MAPPED
        redcap_variable_choice.save!

        redcap_variable_choice = redcap_variable.redcap_variable_choices.where(choice_description: "Not tested").first
        redcap_variable_choice.build_redcap_variable_choice_map(concept_id: 0, map_type: Redcap2omop::RedcapVariableChoiceMap::REDCAP_VARIABLE_CHOICE_MAP_MAP_TYPE_OMOP_CONCEPT)
        redcap_variable_choice.curation_status = Redcap2omop::RedcapVariableChoice::REDCAP_VARIABLE_CHOICE_CURATION_STATUS_MAPPED
        redcap_variable_choice.save!

        redcap_variable_choice = redcap_variable.redcap_variable_choices.where(choice_description: "Unknown").first
        redcap_variable_choice.build_redcap_variable_choice_map(concept_id: 0, map_type: Redcap2omop::RedcapVariableChoiceMap::REDCAP_VARIABLE_CHOICE_MAP_MAP_TYPE_OMOP_CONCEPT)
        redcap_variable_choice.curation_status = Redcap2omop::RedcapVariableChoice::REDCAP_VARIABLE_CHOICE_CURATION_STATUS_MAPPED
        redcap_variable_choice.save!

        omop_column = Redcap2omop::OmopColumn.joins(:omop_table).where("redcap2omop_omop_tables.name = 'measurement' AND redcap2omop_omop_columns.name = 'measurement_date'").first
        redcap_variable.redcap_variable_child_maps.build(redcap_derived_date: redcap_derived_date_diagnosis_covid19, omop_column: omop_column, map_type: Redcap2omop::RedcapVariableChildMap::REDCAP_VARIABLE_CHILD_MAP_MAP_TYPE_REDCAP_VARIABLE)
        redcap_variable.save!

        # redcap_variable
        redcap_variable = Redcap2omop::RedcapVariable.where(name: 'plt_range', redcap_data_dictionary_id: redcap_data_dictionary.id).first
        redcap_variable.build_redcap_variable_map(concept_id: Redcap2omop::Concept.where(domain_id: 'Measurement', vocabulary_id: 'SNOMED', concept_code: '61928009').first.concept_id, map_type: Redcap2omop::RedcapVariableMap::REDCAP_VARIABLE_MAP_MAP_TYPE_OMOP_CONCEPT)
        redcap_variable.curation_status = Redcap2omop::RedcapVariable::REDCAP_VARIABLE_CURATION_STATUS_MAPPED
        redcap_variable.save!

        redcap_variable_choice = redcap_variable.redcap_variable_choices.where(choice_description: "High").first
        redcap_variable_choice.build_redcap_variable_choice_map(concept_id: Redcap2omop::Concept.where(domain_id: 'Meas Value', vocabulary_id: 'SNOMED', concept_code: '75540009').first.concept_id, map_type: Redcap2omop::RedcapVariableChoiceMap::REDCAP_VARIABLE_CHOICE_MAP_MAP_TYPE_OMOP_CONCEPT)
        redcap_variable_choice.curation_status = Redcap2omop::RedcapVariableChoice::REDCAP_VARIABLE_CHOICE_CURATION_STATUS_MAPPED
        redcap_variable_choice.save!

        redcap_variable_choice = redcap_variable.redcap_variable_choices.where(choice_description: "Low").first
        redcap_variable_choice.build_redcap_variable_choice_map(concept_id: Redcap2omop::Concept.where(domain_id: 'Meas Value', vocabulary_id: 'SNOMED', concept_code: '62482003').first.concept_id, map_type: Redcap2omop::RedcapVariableChoiceMap::REDCAP_VARIABLE_CHOICE_MAP_MAP_TYPE_OMOP_CONCEPT)
        redcap_variable_choice.curation_status = Redcap2omop::RedcapVariableChoice::REDCAP_VARIABLE_CHOICE_CURATION_STATUS_MAPPED
        redcap_variable_choice.save!

        redcap_variable_choice = redcap_variable.redcap_variable_choices.where(choice_description: "Normal").first
        redcap_variable_choice.build_redcap_variable_choice_map(concept_id: Redcap2omop::Concept.where(domain_id: 'Spec Disease Status', vocabulary_id: 'SNOMED', concept_code: '17621005').first.concept_id, map_type: Redcap2omop::RedcapVariableChoiceMap::REDCAP_VARIABLE_CHOICE_MAP_MAP_TYPE_OMOP_CONCEPT)
        redcap_variable_choice.curation_status = Redcap2omop::RedcapVariableChoice::REDCAP_VARIABLE_CHOICE_CURATION_STATUS_MAPPED
        redcap_variable_choice.save!

        redcap_variable_choice = redcap_variable.redcap_variable_choices.where(choice_description: "Not tested").first
        redcap_variable_choice.build_redcap_variable_choice_map(concept_id: 0, map_type: Redcap2omop::RedcapVariableChoiceMap::REDCAP_VARIABLE_CHOICE_MAP_MAP_TYPE_OMOP_CONCEPT)
        redcap_variable_choice.curation_status = Redcap2omop::RedcapVariableChoice::REDCAP_VARIABLE_CHOICE_CURATION_STATUS_MAPPED
        redcap_variable_choice.save!

        redcap_variable_choice = redcap_variable.redcap_variable_choices.where(choice_description: "Unknown").first
        redcap_variable_choice.build_redcap_variable_choice_map(concept_id: 0, map_type: Redcap2omop::RedcapVariableChoiceMap::REDCAP_VARIABLE_CHOICE_MAP_MAP_TYPE_OMOP_CONCEPT)
        redcap_variable_choice.curation_status = Redcap2omop::RedcapVariableChoice::REDCAP_VARIABLE_CHOICE_CURATION_STATUS_MAPPED
        redcap_variable_choice.save!

        omop_column = Redcap2omop::OmopColumn.joins(:omop_table).where("redcap2omop_omop_tables.name = 'measurement' AND redcap2omop_omop_columns.name = 'measurement_date'").first
        redcap_variable.redcap_variable_child_maps.build(redcap_derived_date: redcap_derived_date_diagnosis_covid19, omop_column: omop_column, map_type: Redcap2omop::RedcapVariableChildMap::REDCAP_VARIABLE_CHILD_MAP_MAP_TYPE_REDCAP_VARIABLE)
        redcap_variable.save!

        # redcap_variable
        redcap_variable = Redcap2omop::RedcapVariable.where(name: 'wbc_numeric', redcap_data_dictionary_id: redcap_data_dictionary.id).first
        redcap_variable.build_redcap_variable_map(concept_id: Redcap2omop::Concept.where(domain_id: 'Measurement', vocabulary_id: 'SNOMED', concept_code: '391558003').first.concept_id, map_type: Redcap2omop::RedcapVariableMap::REDCAP_VARIABLE_MAP_MAP_TYPE_OMOP_CONCEPT)
        redcap_variable.curation_status = Redcap2omop::RedcapVariable::REDCAP_VARIABLE_CURATION_STATUS_MAPPED
        redcap_variable.save!

        omop_column = Redcap2omop::OmopColumn.joins(:omop_table).where("redcap2omop_omop_tables.name = 'measurement' AND redcap2omop_omop_columns.name = 'measurement_date'").first
        redcap_variable.redcap_variable_child_maps.build(redcap_derived_date: redcap_derived_date_diagnosis_covid19, omop_column: omop_column, map_type: Redcap2omop::RedcapVariableChildMap::REDCAP_VARIABLE_CHILD_MAP_MAP_TYPE_REDCAP_VARIABLE)
        redcap_variable.save!

        omop_column = Redcap2omop::OmopColumn.joins(:omop_table).where("redcap2omop_omop_tables.name = 'measurement' AND redcap2omop_omop_columns.name = 'value_as_concept_id'").first
        redcap_variable.redcap_variable_child_maps.build(concept_id: Redcap2omop::Concept.where(domain_id: 'Unit', vocabulary_id: 'UCUM', concept_code: '10*9/L').first.concept_id,  omop_column: omop_column, map_type: Redcap2omop::RedcapVariableChildMap::REDCAP_VARIABLE_CHILD_MAP_MAP_TYPE_OMOP_CONCEPT)
        redcap_variable.save!

        # redcap_variable
        redcap_variable = Redcap2omop::RedcapVariable.where(name: 'alc', redcap_data_dictionary_id: redcap_data_dictionary.id).first
        redcap_variable.build_redcap_variable_map(concept_id: Redcap2omop::Concept.where(domain_id: 'Measurement', vocabulary_id: 'SNOMED', concept_code: '74765001').first.concept_id, map_type: Redcap2omop::RedcapVariableMap::REDCAP_VARIABLE_MAP_MAP_TYPE_OMOP_CONCEPT)
        redcap_variable.curation_status = Redcap2omop::RedcapVariable::REDCAP_VARIABLE_CURATION_STATUS_MAPPED
        redcap_variable.save!

        omop_column = Redcap2omop::OmopColumn.joins(:omop_table).where("redcap2omop_omop_tables.name = 'measurement' AND redcap2omop_omop_columns.name = 'measurement_date'").first
        redcap_variable.redcap_variable_child_maps.build(redcap_derived_date: redcap_derived_date_diagnosis_covid19, omop_column: omop_column, map_type: Redcap2omop::RedcapVariableChildMap::REDCAP_VARIABLE_CHILD_MAP_MAP_TYPE_REDCAP_VARIABLE)
        redcap_variable.save!

        omop_column = Redcap2omop::OmopColumn.joins(:omop_table).where("redcap2omop_omop_tables.name = 'measurement' AND redcap2omop_omop_columns.name = 'value_as_concept_id'").first
        redcap_variable.redcap_variable_child_maps.build(concept_id: Redcap2omop::Concept.where(domain_id: 'Unit', vocabulary_id: 'UCUM', concept_code: '/uL').first.concept_id,  omop_column: omop_column, map_type: Redcap2omop::RedcapVariableChildMap::REDCAP_VARIABLE_CHILD_MAP_MAP_TYPE_OMOP_CONCEPT)
        redcap_variable.save!

        # redcap_variable
        redcap_variable = Redcap2omop::RedcapVariable.where(name: 'anc', redcap_data_dictionary_id: redcap_data_dictionary.id).first
        redcap_variable.build_redcap_variable_map(concept_id: Redcap2omop::Concept.where(domain_id: 'Measurement', vocabulary_id: 'SNOMED', concept_code: '30630007').first.concept_id, map_type: Redcap2omop::RedcapVariableMap::REDCAP_VARIABLE_MAP_MAP_TYPE_OMOP_CONCEPT)
        redcap_variable.curation_status = Redcap2omop::RedcapVariable::REDCAP_VARIABLE_CURATION_STATUS_MAPPED
        redcap_variable.save!

        omop_column = Redcap2omop::OmopColumn.joins(:omop_table).where("redcap2omop_omop_tables.name = 'measurement' AND redcap2omop_omop_columns.name = 'measurement_date'").first
        redcap_variable.redcap_variable_child_maps.build(redcap_derived_date: redcap_derived_date_diagnosis_covid19, omop_column: omop_column, map_type: Redcap2omop::RedcapVariableChildMap::REDCAP_VARIABLE_CHILD_MAP_MAP_TYPE_REDCAP_VARIABLE)
        redcap_variable.save!

        omop_column = Redcap2omop::OmopColumn.joins(:omop_table).where("redcap2omop_omop_tables.name = 'measurement' AND redcap2omop_omop_columns.name = 'value_as_concept_id'").first
        redcap_variable.redcap_variable_child_maps.build(concept_id: Redcap2omop::Concept.where(domain_id: 'Unit', vocabulary_id: 'UCUM', concept_code: '/uL').first.concept_id,  omop_column: omop_column, map_type: Redcap2omop::RedcapVariableChildMap::REDCAP_VARIABLE_CHILD_MAP_MAP_TYPE_OMOP_CONCEPT)
        redcap_variable.save!

        # redcap_variable
        redcap_variable = Redcap2omop::RedcapVariable.where(name: 'aec', redcap_data_dictionary_id: redcap_data_dictionary.id).first
        redcap_variable.build_redcap_variable_map(concept_id: Redcap2omop::Concept.where(domain_id: 'Measurement', vocabulary_id: 'SNOMED', concept_code: '71960002').first.concept_id, map_type: Redcap2omop::RedcapVariableMap::REDCAP_VARIABLE_MAP_MAP_TYPE_OMOP_CONCEPT)
        redcap_variable.curation_status = Redcap2omop::RedcapVariable::REDCAP_VARIABLE_CURATION_STATUS_MAPPED
        redcap_variable.save!

        omop_column = Redcap2omop::OmopColumn.joins(:omop_table).where("redcap2omop_omop_tables.name = 'measurement' AND redcap2omop_omop_columns.name = 'measurement_date'").first
        redcap_variable.redcap_variable_child_maps.build(redcap_derived_date: redcap_derived_date_diagnosis_covid19, omop_column: omop_column, map_type: Redcap2omop::RedcapVariableChildMap::REDCAP_VARIABLE_CHILD_MAP_MAP_TYPE_REDCAP_VARIABLE)
        redcap_variable.save!

        omop_column = Redcap2omop::OmopColumn.joins(:omop_table).where("redcap2omop_omop_tables.name = 'measurement' AND redcap2omop_omop_columns.name = 'value_as_concept_id'").first
        redcap_variable.redcap_variable_child_maps.build(concept_id: Redcap2omop::Concept.where(domain_id: 'Unit', vocabulary_id: 'UCUM', concept_code: '/uL').first.concept_id,  omop_column: omop_column, map_type: Redcap2omop::RedcapVariableChildMap::REDCAP_VARIABLE_CHILD_MAP_MAP_TYPE_OMOP_CONCEPT)
        redcap_variable.save!

        # redcap_variable
        redcap_variable = Redcap2omop::RedcapVariable.where(name: 'hgb', redcap_data_dictionary_id: redcap_data_dictionary.id).first
        redcap_variable.build_redcap_variable_map(concept_id: Redcap2omop::Concept.where(domain_id: 'Measurement', vocabulary_id: 'SNOMED', concept_code: '271026005').first.concept_id, map_type: Redcap2omop::RedcapVariableMap::REDCAP_VARIABLE_MAP_MAP_TYPE_OMOP_CONCEPT)
        redcap_variable.curation_status = Redcap2omop::RedcapVariable::REDCAP_VARIABLE_CURATION_STATUS_MAPPED
        redcap_variable.save!

        omop_column = Redcap2omop::OmopColumn.joins(:omop_table).where("redcap2omop_omop_tables.name = 'measurement' AND redcap2omop_omop_columns.name = 'measurement_date'").first
        redcap_variable.redcap_variable_child_maps.build(redcap_derived_date: redcap_derived_date_diagnosis_covid19, omop_column: omop_column, map_type: Redcap2omop::RedcapVariableChildMap::REDCAP_VARIABLE_CHILD_MAP_MAP_TYPE_REDCAP_VARIABLE)
        redcap_variable.save!

        omop_column = Redcap2omop::OmopColumn.joins(:omop_table).where("redcap2omop_omop_tables.name = 'measurement' AND redcap2omop_omop_columns.name = 'value_as_concept_id'").first
        redcap_variable.redcap_variable_child_maps.build(concept_id: Redcap2omop::Concept.where(domain_id: 'Unit', vocabulary_id: 'UCUM', concept_code: 'g/dL').first.concept_id,  omop_column: omop_column, map_type: Redcap2omop::RedcapVariableChildMap::REDCAP_VARIABLE_CHILD_MAP_MAP_TYPE_OMOP_CONCEPT)
        redcap_variable.save!

        # redcap_variable
        redcap_variable = Redcap2omop::RedcapVariable.where(name: 'plt', redcap_data_dictionary_id: redcap_data_dictionary.id).first
        redcap_variable.build_redcap_variable_map(concept_id: Redcap2omop::Concept.where(domain_id: 'Measurement', vocabulary_id: 'SNOMED', concept_code: '61928009').first.concept_id, map_type: Redcap2omop::RedcapVariableMap::REDCAP_VARIABLE_MAP_MAP_TYPE_OMOP_CONCEPT)
        redcap_variable.curation_status = Redcap2omop::RedcapVariable::REDCAP_VARIABLE_CURATION_STATUS_MAPPED
        redcap_variable.save!

        omop_column = Redcap2omop::OmopColumn.joins(:omop_table).where("redcap2omop_omop_tables.name = 'measurement' AND redcap2omop_omop_columns.name = 'measurement_date'").first
        redcap_variable.redcap_variable_child_maps.build(redcap_derived_date: redcap_derived_date_diagnosis_covid19, omop_column: omop_column, map_type: Redcap2omop::RedcapVariableChildMap::REDCAP_VARIABLE_CHILD_MAP_MAP_TYPE_REDCAP_VARIABLE)
        redcap_variable.save!

        omop_column = Redcap2omop::OmopColumn.joins(:omop_table).where("redcap2omop_omop_tables.name = 'measurement' AND redcap2omop_omop_columns.name = 'value_as_concept_id'").first
        redcap_variable.redcap_variable_child_maps.build(concept_id: Redcap2omop::Concept.where(domain_id: 'Unit', vocabulary_id: 'UCUM', concept_code: '10*3/uL').first.concept_id,  omop_column: omop_column, map_type: Redcap2omop::RedcapVariableChildMap::REDCAP_VARIABLE_CHILD_MAP_MAP_TYPE_OMOP_CONCEPT)
        redcap_variable.save!

        # redcap_variable
        redcap_variable = Redcap2omop::RedcapVariable.where(name: 'creat', redcap_data_dictionary_id: redcap_data_dictionary.id).first
        redcap_variable.build_redcap_variable_map(concept_id: Redcap2omop::Concept.where(domain_id: 'Measurement', vocabulary_id: 'SNOMED', concept_code: '70901006').first.concept_id, map_type: Redcap2omop::RedcapVariableMap::REDCAP_VARIABLE_MAP_MAP_TYPE_OMOP_CONCEPT)
        redcap_variable.curation_status = Redcap2omop::RedcapVariable::REDCAP_VARIABLE_CURATION_STATUS_MAPPED
        redcap_variable.save!

        redcap_variable_choice = redcap_variable.redcap_variable_choices.where(choice_description: "Abnormal").first
        redcap_variable_choice.build_redcap_variable_choice_map(concept_id: Redcap2omop::Concept.where(domain_id: 'Spec Disease Status', vocabulary_id: 'SNOMED', concept_code: '263654008').first.concept_id, map_type: Redcap2omop::RedcapVariableChoiceMap::REDCAP_VARIABLE_CHOICE_MAP_MAP_TYPE_OMOP_CONCEPT)
        redcap_variable_choice.curation_status = Redcap2omop::RedcapVariableChoice::REDCAP_VARIABLE_CHOICE_CURATION_STATUS_MAPPED
        redcap_variable_choice.save!

        redcap_variable_choice = redcap_variable.redcap_variable_choices.where(choice_description: "Normal").first
        redcap_variable_choice.build_redcap_variable_choice_map(concept_id: Redcap2omop::Concept.where(domain_id: 'Spec Disease Status', vocabulary_id: 'SNOMED', concept_code: '17621005').first.concept_id, map_type: Redcap2omop::RedcapVariableChoiceMap::REDCAP_VARIABLE_CHOICE_MAP_MAP_TYPE_OMOP_CONCEPT)
        redcap_variable_choice.curation_status = Redcap2omop::RedcapVariableChoice::REDCAP_VARIABLE_CHOICE_CURATION_STATUS_MAPPED
        redcap_variable_choice.save!

        redcap_variable_choice = redcap_variable.redcap_variable_choices.where(choice_description: "Not tested").first
        redcap_variable_choice.build_redcap_variable_choice_map(concept_id: 0, map_type: Redcap2omop::RedcapVariableChoiceMap::REDCAP_VARIABLE_CHOICE_MAP_MAP_TYPE_OMOP_CONCEPT)
        redcap_variable_choice.curation_status = Redcap2omop::RedcapVariableChoice::REDCAP_VARIABLE_CHOICE_CURATION_STATUS_MAPPED
        redcap_variable_choice.save!

        redcap_variable_choice = redcap_variable.redcap_variable_choices.where(choice_description: "Unknown").first
        redcap_variable_choice.build_redcap_variable_choice_map(concept_id: 0, map_type: Redcap2omop::RedcapVariableChoiceMap::REDCAP_VARIABLE_CHOICE_MAP_MAP_TYPE_OMOP_CONCEPT)
        redcap_variable_choice.curation_status = Redcap2omop::RedcapVariableChoice::REDCAP_VARIABLE_CHOICE_CURATION_STATUS_MAPPED
        redcap_variable_choice.save!

        omop_column = Redcap2omop::OmopColumn.joins(:omop_table).where("redcap2omop_omop_tables.name = 'measurement' AND redcap2omop_omop_columns.name = 'measurement_date'").first
        redcap_variable.redcap_variable_child_maps.build(redcap_derived_date: redcap_derived_date_diagnosis_covid19, omop_column: omop_column, map_type: Redcap2omop::RedcapVariableChildMap::REDCAP_VARIABLE_CHILD_MAP_MAP_TYPE_REDCAP_VARIABLE)
        redcap_variable.save!

        # redcap_variable
        redcap_variable = Redcap2omop::RedcapVariable.where(name: 'tbili', redcap_data_dictionary_id: redcap_data_dictionary.id).first
        redcap_variable.build_redcap_variable_map(concept_id: Redcap2omop::Concept.where(domain_id: 'Measurement', vocabulary_id: 'SNOMED', concept_code: '359986008').first.concept_id, map_type: Redcap2omop::RedcapVariableMap::REDCAP_VARIABLE_MAP_MAP_TYPE_OMOP_CONCEPT)
        redcap_variable.curation_status = Redcap2omop::RedcapVariable::REDCAP_VARIABLE_CURATION_STATUS_MAPPED
        redcap_variable.save!

        redcap_variable_choice = redcap_variable.redcap_variable_choices.where(choice_description: "Abnormal").first
        redcap_variable_choice.build_redcap_variable_choice_map(concept_id: Redcap2omop::Concept.where(domain_id: 'Spec Disease Status', vocabulary_id: 'SNOMED', concept_code: '263654008').first.concept_id, map_type: Redcap2omop::RedcapVariableChoiceMap::REDCAP_VARIABLE_CHOICE_MAP_MAP_TYPE_OMOP_CONCEPT)
        redcap_variable_choice.curation_status = Redcap2omop::RedcapVariableChoice::REDCAP_VARIABLE_CHOICE_CURATION_STATUS_MAPPED
        redcap_variable_choice.save!

        redcap_variable_choice = redcap_variable.redcap_variable_choices.where(choice_description: "Normal").first
        redcap_variable_choice.build_redcap_variable_choice_map(concept_id: Redcap2omop::Concept.where(domain_id: 'Spec Disease Status', vocabulary_id: 'SNOMED', concept_code: '17621005').first.concept_id, map_type: Redcap2omop::RedcapVariableChoiceMap::REDCAP_VARIABLE_CHOICE_MAP_MAP_TYPE_OMOP_CONCEPT)
        redcap_variable_choice.curation_status = Redcap2omop::RedcapVariableChoice::REDCAP_VARIABLE_CHOICE_CURATION_STATUS_MAPPED
        redcap_variable_choice.save!

        redcap_variable_choice = redcap_variable.redcap_variable_choices.where(choice_description: "Not tested").first
        redcap_variable_choice.build_redcap_variable_choice_map(concept_id: 0, map_type: Redcap2omop::RedcapVariableChoiceMap::REDCAP_VARIABLE_CHOICE_MAP_MAP_TYPE_OMOP_CONCEPT)
        redcap_variable_choice.curation_status = Redcap2omop::RedcapVariableChoice::REDCAP_VARIABLE_CHOICE_CURATION_STATUS_MAPPED
        redcap_variable_choice.save!

        redcap_variable_choice = redcap_variable.redcap_variable_choices.where(choice_description: "Unknown").first
        redcap_variable_choice.build_redcap_variable_choice_map(concept_id: 0, map_type: Redcap2omop::RedcapVariableChoiceMap::REDCAP_VARIABLE_CHOICE_MAP_MAP_TYPE_OMOP_CONCEPT)
        redcap_variable_choice.curation_status = Redcap2omop::RedcapVariableChoice::REDCAP_VARIABLE_CHOICE_CURATION_STATUS_MAPPED
        redcap_variable_choice.save!

        omop_column = Redcap2omop::OmopColumn.joins(:omop_table).where("redcap2omop_omop_tables.name = 'measurement' AND redcap2omop_omop_columns.name = 'measurement_date'").first
        redcap_variable.redcap_variable_child_maps.build(redcap_derived_date: redcap_derived_date_diagnosis_covid19, omop_column: omop_column, map_type: Redcap2omop::RedcapVariableChildMap::REDCAP_VARIABLE_CHILD_MAP_MAP_TYPE_REDCAP_VARIABLE)
        redcap_variable.save!

        # redcap_variable
        redcap_variable = Redcap2omop::RedcapVariable.where(name: 'ast', redcap_data_dictionary_id: redcap_data_dictionary.id).first
        redcap_variable.build_redcap_variable_map(concept_id: Redcap2omop::Concept.where(domain_id: 'Measurement', vocabulary_id: 'SNOMED', concept_code: '250641004').first.concept_id, map_type: Redcap2omop::RedcapVariableMap::REDCAP_VARIABLE_MAP_MAP_TYPE_OMOP_CONCEPT)
        redcap_variable.curation_status = Redcap2omop::RedcapVariable::REDCAP_VARIABLE_CURATION_STATUS_MAPPED
        redcap_variable.save!

        redcap_variable_choice = redcap_variable.redcap_variable_choices.where(choice_description: "Abnormal").first
        redcap_variable_choice.build_redcap_variable_choice_map(concept_id: Redcap2omop::Concept.where(domain_id: 'Spec Disease Status', vocabulary_id: 'SNOMED', concept_code: '263654008').first.concept_id, map_type: Redcap2omop::RedcapVariableChoiceMap::REDCAP_VARIABLE_CHOICE_MAP_MAP_TYPE_OMOP_CONCEPT)
        redcap_variable_choice.curation_status = Redcap2omop::RedcapVariableChoice::REDCAP_VARIABLE_CHOICE_CURATION_STATUS_MAPPED
        redcap_variable_choice.save!

        redcap_variable_choice = redcap_variable.redcap_variable_choices.where(choice_description: "Normal").first
        redcap_variable_choice.build_redcap_variable_choice_map(concept_id: Redcap2omop::Concept.where(domain_id: 'Spec Disease Status', vocabulary_id: 'SNOMED', concept_code: '17621005').first.concept_id, map_type: Redcap2omop::RedcapVariableChoiceMap::REDCAP_VARIABLE_CHOICE_MAP_MAP_TYPE_OMOP_CONCEPT)
        redcap_variable_choice.curation_status = Redcap2omop::RedcapVariableChoice::REDCAP_VARIABLE_CHOICE_CURATION_STATUS_MAPPED
        redcap_variable_choice.save!

        redcap_variable_choice = redcap_variable.redcap_variable_choices.where(choice_description: "Not tested").first
        redcap_variable_choice.build_redcap_variable_choice_map(concept_id: 0, map_type: Redcap2omop::RedcapVariableChoiceMap::REDCAP_VARIABLE_CHOICE_MAP_MAP_TYPE_OMOP_CONCEPT)
        redcap_variable_choice.curation_status = Redcap2omop::RedcapVariableChoice::REDCAP_VARIABLE_CHOICE_CURATION_STATUS_MAPPED
        redcap_variable_choice.save!

        redcap_variable_choice = redcap_variable.redcap_variable_choices.where(choice_description: "Unknown").first
        redcap_variable_choice.build_redcap_variable_choice_map(concept_id: 0, map_type: Redcap2omop::RedcapVariableChoiceMap::REDCAP_VARIABLE_CHOICE_MAP_MAP_TYPE_OMOP_CONCEPT)
        redcap_variable_choice.curation_status = Redcap2omop::RedcapVariableChoice::REDCAP_VARIABLE_CHOICE_CURATION_STATUS_MAPPED
        redcap_variable_choice.save!

        omop_column = Redcap2omop::OmopColumn.joins(:omop_table).where("redcap2omop_omop_tables.name = 'measurement' AND redcap2omop_omop_columns.name = 'measurement_date'").first
        redcap_variable.redcap_variable_child_maps.build(redcap_derived_date: redcap_derived_date_diagnosis_covid19, omop_column: omop_column, map_type: Redcap2omop::RedcapVariableChildMap::REDCAP_VARIABLE_CHILD_MAP_MAP_TYPE_REDCAP_VARIABLE)
        redcap_variable.save!

        # redcap_variable
        redcap_variable = Redcap2omop::RedcapVariable.where(name: 'alt', redcap_data_dictionary_id: redcap_data_dictionary.id).first
        redcap_variable.build_redcap_variable_map(concept_id: Redcap2omop::Concept.where(domain_id: 'Measurement', vocabulary_id: 'SNOMED', concept_code: '250637003').first.concept_id, map_type: Redcap2omop::RedcapVariableMap::REDCAP_VARIABLE_MAP_MAP_TYPE_OMOP_CONCEPT)
        redcap_variable.curation_status = Redcap2omop::RedcapVariable::REDCAP_VARIABLE_CURATION_STATUS_MAPPED
        redcap_variable.save!

        redcap_variable_choice = redcap_variable.redcap_variable_choices.where(choice_description: "Abnormal").first
        redcap_variable_choice.build_redcap_variable_choice_map(concept_id: Redcap2omop::Concept.where(domain_id: 'Spec Disease Status', vocabulary_id: 'SNOMED', concept_code: '263654008').first.concept_id, map_type: Redcap2omop::RedcapVariableChoiceMap::REDCAP_VARIABLE_CHOICE_MAP_MAP_TYPE_OMOP_CONCEPT)
        redcap_variable_choice.curation_status = Redcap2omop::RedcapVariableChoice::REDCAP_VARIABLE_CHOICE_CURATION_STATUS_MAPPED
        redcap_variable_choice.save!

        redcap_variable_choice = redcap_variable.redcap_variable_choices.where(choice_description: "Normal").first
[truncated: 575,468 more chars]
