# Supplementary material for: Breaking Digital Health Barriers Through a Large Language Model–Based Tool for Automated Observational Medical Outcomes Partnership Mapping: Development and Validation Study
Source: J Med Internet Res. 2025 May 15;27:e69004. doi: 10.2196/69004 (PMC12123247; doi:10.2196/69004)
Supplement: Multimedia Appendix 2 [file jmir_v27i1e69004_app2.zip › IMPOWR-R24-REDCap-to-OMOP-main/docs/ccc19_DataDictionary.csv]

Variable / Field Name	Form Name	Section Header	Field Type	Field Label	Choices, Calculations, OR Slider Labels	Field Note	Text Validation Type OR Show Slider Number	Text Validation Min	Text Validation Max	Identifier?	Branching Logic (Show field only if...)	Required Field?	Custom Alignment	Question Number (surveys only)	Matrix Group Name	Matrix Ranking?	Field Annotation
record_id	screening_form		text	Study ID
ts_0	screening_form		text	Timestamp for the screening form			datetime_dmy					y					@HIDDEN @NOW_UTC
inclusion_yn	screening_form		yesno	<div class="rich-text-field-label"><p>Do you intend to make a report on a patient who has a presumptive or lab-proven diagnosis of COVID-19 <span style="text-decoration: underline;">and</span> has a current or past medical history of an <span style="text-decoration: underline;">invasive</span> malignancy?</p> <p><span style="color: #236fa1; font-weight: normal;">Invasive malignancy is defined as …								y
exclude	screening_form		radio	<div class="rich-text-field-label"><p><span style="font-weight: normal; color: #236fa1;">We're sorry, but this survey is is intended to report on patients with COVID-19 and cancer. Non-melanoma skin cancer, <em>in situ</em> cancers, and premalignant conditions are excluded.</span></p> <p><span style="color: #236fa1;">Please click the button to exit the survey.</span></p></div>	x, Exit the survey						[inclusion_yn] = '0'	y
previous_report	screening_form		radio	Have you previously reported this patient to this or any other registry?	1, No | 2, This registry | 3, Another registry						[inclusion_yn] = '1'	y
this_registry	screening_form		descriptive	<div class="rich-text-field-label"><p><span style="font-weight: normal; color: #236fa1;">If you have additional follow-up information to add to an existing report, you should return to that report and update the content.</span></p></div>							[previous_report] = '2'
registry_other	screening_form		text	<div class="rich-text-field-label"><p><span style="font-weight: normal; color: #236fa1;">Please feel free to fill out the survey. In order to help us avoid duplication with other complementary efforts, please optionally list the names of the other registries that you have reported to.</span></p></div>							[previous_report] = '3'
ccc19	screening_form		yesno	Are you reporting on behalf on an institution participating in the CCC19 consortium?							[inclusion_yn] = '1'	y
ccc19_exclude	screening_form		descriptive	<div class="rich-text-field-label"><p><span style="font-weight: normal; color: #236fa1;">We're sorry, but this survey is currently open only to respondents who are at a CCC19 participating institution. The attached FAQ provides some details about getting involved as a participating institution.</span></p> <p><span style="font-weight: normal; color: #236fa1;">If you would like your site to get inv…							[ccc19] = '0'	y
ccc19_exclude_2	screening_form		radio	<div class="rich-text-field-label"><p><span style="font-weight: normal; color: #236fa1;">Please click the button below to exit the survey.</span></p></div>	x, Exit the survey						[ccc19] = '0'	y
ccc19_institution	screening_form		dropdown	Please identify the participating institution.	181, Albert Einstein Cancer Center | 101, Aurora Health Care | 158, Baptist Cancer Center (Memphis, TN) | 196, Baptist Healthcare System (IN/KY) | 1-109, Barrow Neurological Institute | 163, Baylor College of Medicine | 39-6, BC Cancer | 162, Beth Israel Deaconess Medical Center (BIDMC) | 192, Boston Medical Center | 139, Brown University | 167, Cancer Treatment Centers of America (CTCA) | 392, C…		autocomplete				[ccc19] = '1'	y
timing_of_report	screening_form		radio	<div class="rich-text-field-label"><p>Is this survey being filled out during the COVID-19 illness, or retrospectively?</p> <p><span style="font-weight: normal; color: #236fa1;">Unless you know that the patient has either recovered from COVID-19 (with or without complications) or died from COVID-19, you should select "during the COVID-19 illness".</span></p> <p><span style="font-weight: normal; co…	1, During the illness | 2, After the course of illness (retrospectively)						[ccc19] = 1	y
dx_year	screening_form		radio	What year was the patient diagnosed with COVID-19 in?	2019, 2019 | 2020, 2020 | 2021, 2021						[ccc19] = 1	y
covid_19_dx_interval	screening_form		radio	<div class="rich-text-field-label"><p>How long ago was the patient's COVID-19 diagnosis (to the best of your knowledge)?</p></div>	1, Within the past week | 2, Within the past 1 to 2 weeks | 3, Within the past 2 to 4 weeks | 4, Within the past 4 to 8 weeks | 5, Within the past 8 to 12 weeks | 6, Within the past 3 to 6 months | 7, More than 6 months ago | 8, Within the past 6 to 9 months | 9, Within the past 9 to 12 months | 10, More than 12 months ago | 99, Unknown						[ccc19] = 1	y					@HIDECHOICE = '7'
hcw_screen	screening_form		yesno	Are you a healthcare provider or entering data on a healthcare provider's behalf?							[ccc19] = '0'						@HIDDEN
hcw_exclude	screening_form		radio	<div class="rich-text-field-label"><p><span style="font-weight: normal; color: #236fa1;">This survey is currently open only to healthcare professionals or those entering data on behalf of a healthcare professional. If you are a patient or care partner looking to enter data about yourself or someone you know, please know we are currently working on strategies to reach out to you. If you would like…	x, Exit the survey						[hcw_screen] = '0'						@HIDDEN
location	screening_form		radio	Are you based in any of the listed countries or regions?	1, United States or the U.S. territories | EU, European Union (EU) | 11, Argentina | 39, Canada | 140, Mexico | 224, United Kingdom | 83, Germany | 107, Italy | 197, Spain | 0, No - I am not based in any of those countries or regions						[ccc19] = '0'						@HIDECHOICE = '83,107,197' @HIDDEN
intl_stop	screening_form		radio	<div class="rich-text-field-label"><p><span style="font-weight: normal; color: #236fa1;">We're sorry, but the IRB does not allow us to collect data from your country at this time. However, we are actively looking into adding international participation on a country-by-country basis. Please visit our website for more information; you will be redirected there once you end the survey by clicking the…	x, Exit the survey						[location] = '0'						@HIDDEN
ts_1	patient_demographics		text	Timestamp for the patient demographics form			datetime_dmy					y					@HIDDEN @NOW_UTC
local_id	patient_demographics		text	This field will only hold metadata for those sites using local REDCap instances and exporting to this database. It hold the local database record_id			integer										@HIDDEN
patient_id	patient_demographics		text	<div class="rich-text-field-label"><p>Please enter your local unique patient identifier here (no PHI!). <span style="font-weight: normal; color: #236fa1;">If this is a test case, please enter "9999".</span></p></div>			integer	1			[ccc19] = '1'	y
age	patient_demographics	<div class="rich-text-field-label"><p>Patient Demographics - mandatory</p> <p><span style="font-weight: normal; color: #236fa1;">This section asks about patient information at the time of the COVID-19 diagnosis or during the first known encounter for COVID-19 as available for data entry.</span></p></div>	radio	Age at COVID-19 diagnosis (years)	1, Younger than 18 | 2, 18-29 | 3, 30-39 | 4, 40-49 | 5, 50-59 | 6, 60-69 | 7, 70-79 | 8, 80-89 | 9, Older than 90 | 10, Unknown							y
peds_contact	patient_demographics		descriptive	<div class="rich-text-field-label"><p><span style="font-weight: normal; color: #236fa1;">We have interest in collecting additional information about pediatric patients, but these more specific details would require PHI and are thus currently out of scope. You may learn more about this effort by <a href="https://ccc19us.org/" target="_blank" rel="noopener">visiting the CCC19 website</a> (clicking …							[age] = '1'
age_exact	patient_demographics		text	<div class="rich-text-field-label"><p>Exact age at COVID-19 diagnosis <span style="font-weight: normal; color: #236fa1;">(Note: you should only enter a number between 18-89, as ages outside of this range are considered PHI)</span></p></div>			integer	18	89		[age] = '2' or [age] = '3' or [age] = '4' or [age] = '5' or [age] = '6' or [age] = '7' or [age] = '8'
gender	patient_demographics		dropdown	Gender	0, Female | 1, Male | 2, Other | 3, Prefer not to say							y					SNOMED: 263495000
country_of_patient_residen	patient_demographics		dropdown	Country of patient residence	1, United States of America (USA) | x, ------------------- | 2, Afghanistan | 3, Albania | 4, Algeria | 5, American Samoa | 6, Andorra | 7, Angola | 8, Anguilla | 9, Antarctica | 10, Antigua and Barbuda | 11, Argentina | 12, Armenia | 13, Aruba | 14, Australia | 15, Austria | 16, Azerbaijan | 17, Bahamas | 18, Bahrain | 19, Bangladesh | 20, Barbados | 21, Belarus | 22, Belgium | 23, Belize | 24, …		autocomplete					y					SNOMED: 223369002
state_of_patient_residence	patient_demographics		dropdown	State or territory of patient residence	AL, Alabama (AL) | AK, Alaska (AK) | AZ, Arizona (AZ) | AR, Arkansas (AR) | CA, California (CA) | CO, Colorado (CO) | CT, Connecticut (CT) | DE, Delaware (DE) | FL, Florida (FL) | GA, Georgia (GA) | HI, Hawaii (HI) | ID, Idaho (ID) | IL, Illinois (IL) | IN, Indiana (IN) | IA, Iowa (IA) | KS, Kansas (KS) | KY, Kentucky (KY) | LA, Louisiana (LA) | ME, Maine (ME) | MD, Maryland (MD) | MA, Massachuse…		autocomplete				[country_of_patient_residen] = '1'	y
city	patient_demographics		text	<div class="rich-text-field-label"><p>What is the name of the city where the patient is receiving medical care? <span style="font-weight: normal; color: #236fa1;">Optional, but will help with avoiding duplicate reports.</span></p></div>
facility	patient_demographics		text	<div class="rich-text-field-label"><p>What is the name of the healthcare facility where the patient is presenting? <span style="font-weight: normal; color: #236fa1;">Optional, but will help with avoiding duplicate reports. If the facility is a satellite to a larger center, please specify in this field.</span></p></div>
more_demographics	patient_demographics	<div class="rich-text-field-label"><p>Patient demographics - optional</p> <p><span style="font-weight: normal; color: #236fa1;">This section asks about patient information at the time of the COVID-19 diagnosis or during the first known encounter for COVID-19 as available for data entry.</span></p></div>	yesno	<div class="rich-text-field-label"><p>Would you like to answer additional demographic questions? <span style="font-weight: normal; color: #236fa1;">This is optional but will really help us understand the granular details better.</span></p></div>							[ccc19] = '0'
race	patient_demographics		checkbox	<div class="rich-text-field-label"><p>Patient-reported race <span style="font-weight: normal; color: #236fa1;">(check all that apply if patient identifies with more than one race)</span></p></div>	1002-5, American Indian/Alaska Native | 2028-9, Asian | 2076-8, Native Hawaiian or Other Pacific Islander | 2054-5, Black or African American | 2106-3, White | 2131-1, Other | UNK, Unknown / Not Reported												Value Set: 2.16.840.1.114222.4.11.6065
ethnicity	patient_demographics		radio	Patient-reported ethnicity	2135-2, Hispanic or Latino | 2186-5, NOT Hispanic or Latino | UNK, Unknown / Not Reported								RH				Value Set: 2.16.840.1.114222.4.11.837
urban_rural	patient_demographics		radio	What type of area does the patient primarily reside in?	1, Urban (city) | 2, Suburban (town, suburbs) | 3, Rural (country) | 88, Other | 99, Unknown
insurance	patient_demographics		checkbox	<div class="rich-text-field-label"><p>What is the patient's insurance status?</p> <p><span style="font-weight: normal; color: #236fa1;">Check all that apply; this should be the insurance status at the time of COVID-19 diagnosis.</span></p></div>	0, Not insured | 1, Private insurance/managed care | 2, Medicaid | 3, Medicare | 4, Other government | 99, Unknown						[more_demographics] = '1' or [ccc19] = '1' or [country_of_patient_residen] = '1'
hcw	patient_demographics		radio	Is the patient a healthcare worker?	0, No | 1, Yes | 99, Unknown
hcw_info	patient_demographics		descriptive	<div class="rich-text-field-label"><p><span style="font-weight: normal; color: #236fa1;">We are currently developing a separate survey to collect more information on healthcare workers with cancer who have suspected or confirmed COVID-19. You may learn more about this effort by <a href="https://ccc19us.org/" target="_blank" rel="noopener">visiting the CCC19 website</a> (clicking this link will op…							[hcw] = '1'						@HIDDEN
ecog_status	patient_demographics		radio	<div class="rich-text-field-label"><p>ECOG performance status prior to infection</p> <p><span style="color: #236fa1; font-weight: normal;">Please record the ECOG performance status closest to the time of infection. If the patient has not had an encounter with the medical system within 3 months of the COVID-19 diagnosis, you should choose "No ECOG PS recorded within 3 months prior to COVID-19 diag…	0, 0: Fully active, able to continue with all pre-disease activities without restriction | 1, 1: Restricted in physically strenuous activity but ambulatory and able to carry out work of a light or sedentary nature, e.g., light house work, office work | 2, 2: Ambulatory and capable of all self-care but unable to carry out any work activities. Up and about more than 50% of waking hours | 3, 3: Capa…							y
smoking_status	patient_demographics		radio	Smoking status	1, Current smoker | 2, Former smoker, NOS | 2a, Former smoker, quit less than 1 year ago | 2b, Former smoker, quit between 1 and 5 years ago | 2c, Former smoker, quit between 6 and 10 years ago | 2d, Former smoker, quit more than 10 years ago | 3, Never smoker | 99, Unknown
smoking_product	patient_demographics		checkbox	<div class="rich-text-field-label"><p>Types of inhaled smoking products. <span style="font-weight: normal; color: #236fa1;">Check all that apply.</span></p></div>	722496004, Cigarettes | 722497008, Cigars | 722498003, e-Cigarettes | 722495000, Hookah pipe | OTH, Other | UNK, Unknown						[smoking_status] = '1' or [smoking_status] = '2a'						Variable:SNOMED 698101006; Value set:SNOMED
smoking_product_oth_specify	patient_demographics		notes	<div class="rich-text-field-label"><p>Please specify type of other smoking products</p> <p><span style="color: #e03e2d;"><span style="font-weight: normal;">Do not record </span>any PHI<span style="font-weight: normal;"> in this field. As a reminder, this includes all elements of dates other than year.</span></span></p></div>							[smoking_product(OTH)] = '1'
height	patient_demographics		text	<div class="rich-text-field-label"><p>Patient height, please specify units. If you know BMI, please skip this field and enter it below.</p> <p><span style="font-weight: normal; color: #236fa1;">If patient has not had any recent heights taken, ok to use values up to 12 months prior to COVID-19 diagnosis.</span></p></div>
weight	patient_demographics		text	<div class="rich-text-field-label"><p>Patient weight, please specify units. If you know BMI, please skip this field and enter it below.</p> <p><span style="font-weight: normal; color: #236fa1;">If patient has not had any recent weights taken, ok to use values up to 3 months prior to COVID-19 diagnosis.</span></p></div>
bmi	patient_demographics		text	<div class="rich-text-field-label"><p>Patient body mass index (BMI) in kg/m2</p> <p><span style="font-weight: normal; color: #236fa1;">Note: please do not enter BSA here.</span></p></div>			number	5
surg_med_hx_header	patient_demographics		descriptive	<div class="rich-text-field-label"><p><span style="color: #843fa1;">Surgical and Medical History</span></p></div>
recent_surgery	patient_demographics		radio	<div class="rich-text-field-label"><p>Has the patient had a surgery of any kind in the past year? <span style="font-weight: normal; color: #236fa1;">This should include but not be limited to cancer surgeries.</span></p></div>	0, No | 1, Yes | 99, Unknown
surgery_timing	patient_demographics		radio	<div class="rich-text-field-label"><p>What is the timing of the most recent surgery, <em>relative to the date of COVID-19 diagnosis</em>?</p></div>	1, Within the past month | 2, Within the past 1 to 3 months | 3, Within the past 3 to 12 months | UNK, Unknown						[recent_surgery] = '1'
details_surgery	patient_demographics		notes	<div class="rich-text-field-label"><p>Additional details</p> <p><span style="color: #e03e2d;"><span style="font-weight: normal;">Do not record </span>any PHI <span style="font-weight: normal;">in this field. As a reminder, this includes all elements of dates other than year.</span></span></p></div>							[recent_surgery] = '1'
concomitant_meds	patient_demographics		checkbox	<div class="rich-text-field-label"><p>Concomitant medications being taken at time of presentation with COVID-19.</p> <p><span style="font-weight: normal; color: #236fa1;">These would typically be the medications that the patient was taking as an outpatient at or around the time of COVID-19 diagnosis, unless they were already hospitalized and on additional medications for other reasons. Check all …	H02, Systemic corticosteroids | L04A, Immunosuppressants | RXCUI-2393, Chloroquine | RXCUI-5521, Hydroxychloroquine (Plaquenil) | RXCUI-612865, Tocilizumab | C09A, ACE inhibitors | C09C, Angiotensin receptor blockers (ARBs) | ATC-C10AA, Statins | J01, Antibiotics | RXCUI-18631, Azithromycin (Zithromax/Z-Pak) | HO-44995, Anti-virals | ATC-J05AR10, Lopinavir/Ritonavir | RXCUI-260101, Oseltamivir (T…								LH				Terminology: ATC, RxNorm @NONEOFTHEABOVE='NONE'
steroid_specific_2	patient_demographics		radio	<div class="rich-text-field-label"><p>Steroid dosing, in <a href="https://hemonc.org/wiki/Steroid_conversions" target="_blank" rel="noopener">prednisone dose equivalents</a></p> <p><span style="font-weight: normal; color: #236fa1;">Note: 3 mg of dexamethasone is equivalent to 20 mg of prednisone, so any dose of dexamethasone of more than 3 mg/day (21 mg/week) would be equivalant to more than 20 m…	1, 20 mg/day or below [low dose] | 1a, 10 mg/day or below [low dose] | 1b, More than 10 mg/day up to 20 mg/day | 2, More than 20 mg/day but less than 1mg/kg/day | 3, Equal to or greater than 1 mg/kg/day | 99, Unknown						[concomitant_meds(H02)] = '1'						@HIDECHOICE='1'
immuno_type	patient_demographics		checkbox	<div class="rich-text-field-label"><p>Please specify which immunosuppressant(s). <span style="font-weight: normal; color: #236fa1;">Check all that apply.</span></p></div>	L04AD01, Cyclosporine | L04AD02, Tacrolimus (Prograf) | L04AA10, Sirolimus | L04AA18, Everolimus | L04AX01, Azathioprine (Imuran) | L04AA06, Mycophenolate mofetil (CellCept) | L01BB02, Mercaptopurine (6-MP) | L04AA33, Vedolizumab | L01BA01, Methotrexate | L01AA01, Cyclophosphamide | L04AB04, Adalimumab | L01XE18, Ruxolitinib (Jakafi) | L01XE57, Fedratinib (Inrebic) | OTH, Other | UNK, Unknown						[concomitant_meds(L04A)] = '1'						Terminologies: ATC
immuno_oth_more	patient_demographics		notes	<div class="rich-text-field-label"><p>Please specify what other immunosuppressants</p> <p><span style="color: #e03e2d;"><span style="font-weight: normal;">Do not record </span>any PHI <span style="font-weight: normal;">in this field. As a reminder, this includes all elements of dates other than year.</span></span></p></div>							[immuno_type(OTH)] = '1'
aspirin_dose	patient_demographics		radio	<div class="rich-text-field-label"><p>Aspirin dosing</p></div>	262459003, Low dose (less than 200 mg/day) | 261829003, Full dose | 261665006, Unknown						[concomitant_meds(N02BA)] = '1'						Terminology: SNOMED
bl_anticoag_type	patient_demographics		checkbox	<div class="rich-text-field-label"><p>Which anticoagulants were used? <span style="font-weight: normal; color: #236fa1;">Check all that apply.</span></p></div>	B01AA, Vitamin K antagonists (e.g., warfarin) | B01AB, Low-molecular weight heparin (e.g., enoxaparin [Lovenox]) | B01AB01, Unfractionated heparin | B01AE, Direct thrombin inhibitors (e.g., argatroban, dabigatran [Pradaxa]) | B01AF, Direct factor Xa inhibitors (e.g., apixaban [Eliquis], rivaroxaban [Xarelto]) | B01AX05, Fondaparinux | UNK, Unknown | OTH, Other						[concomitant_meds(B01A)] = '1'						Terminology: ATC
bl_anticoag_reason	patient_demographics		radio	<div class="rich-text-field-label"><p>Why were anticoagulants being used?</p></div>	360271000, Prophylaxis | 262202000, Therapeutic dosing | 261665006, Unknown						[concomitant_meds(B01A)] = '1'						Terminology: SNOMED
bl_anticoag_type_oth_specify	patient_demographics		notes	<div class="rich-text-field-label"><p>Please specify what other anticoagulants</p> <p><span style="color: #e03e2d;"><span style="font-weight: normal;">Do not record </span>any PHI <span style="font-weight: normal;">in this field. As a reminder, this includes all elements of dates other than year.</span></span></p></div>							[bl_anticoag_type(OTH)] = '1'
meds_other	patient_demographics		notes	<div class="rich-text-field-label"><p>Please specify what other medications</p> <p><span style="color: #e03e2d;"><span style="font-weight: normal;">Do not record </span>any PHI<span style="font-weight: normal;"> in this field. As a reminder, this includes all elements of dates other than year.</span></span></p></div>							[concomitant_meds(OTH)] = '1'
gcsf	patient_demographics		radio	Did the patient receive G-CSF within two weeks of the COVID-19 diagnosis?	0, No | 1, Yes, Prophylactic G-CSF use (within 1-3 days of completion of chemo) | 2, Yes, Therapeutic G-CSF use (later than 1-3 days after chemo or during a neutropenic hospitalization) | OTH, Other | UNK, Unknown
gcsf_oth_specify	patient_demographics		notes	<div class="rich-text-field-label"><p>Please specify what other G-CSF</p> <p><span style="color: #e03e2d;"><span style="font-weight: normal;">Do not record </span>any PHI<span style="font-weight: normal;"> in this field. As a reminder, this includes all elements of date other than year.</span></span></p></div>							[gcsf] = 'OTH'
additional_meds	patient_demographics		notes	<div class="rich-text-field-label"><p>Additional details about medications that the patient may have been taking <span style="font-weight: normal; color: #236fa1;">(e.g., specific drug names; if taking NSAIDs or corticosteroids, how long, how much; etc.)</span></p> <p><span style="font-weight: normal; color: #236fa1;">If it is easy to copy a full medication list from your EMR, please do so here.<…
sars_vax	patient_demographics		radio	Did the patient receive a SARS-CoV-2 vaccine?	0, No | 1, Yes | 99, Unknown
sars_vax_which	patient_demographics		radio	Which of the following SARS-CoV-2 vaccines did the patient receive?	1a, AstraZeneca vaccine (one dose only) | 1b, AstraZeneca vaccine (both doses) | 2a, Moderna mRNA vaccine (one dose only) | 2b, Moderna mRNA vaccine (both doses) | 3a, Pfizer mRNA vaccine (one dose only) | 3b, Pfizer mRNA vaccine (both doses) | 88, Other | 99, Unknown						[sars_vax] = '1'	y
sars_vax_other	patient_demographics		notes	<div class="rich-text-field-label"><p>Please specify what other SARS-CoV-2 vaccine</p> <p><span style="color: #e03e2d;"><span style="font-weight: normal;">Do not record </span>any PHI<span style="font-weight: normal;"> in this field. As a reminder, this includes all elements of date other than year.</span></span></p></div>							[sars_vax_which] = '88'
sars_vax_when	patient_demographics		radio	How long after the FIRST dose of vaccine was COVID-19 diagnosed?	1, Less than 4 weeks | 2, 4 to 8 weeks | 3, 8 to 12 weeks | 4, More than 12 weeks | 99, Unknown						[sars_vax] = '1'	y
influenza_vax	patient_demographics		radio	Did the patient have an influenza vaccine in the season which they contracted SARS-CoV-2?	0, No | 1, Yes | 99, Unknown
bcg_vax	patient_demographics		radio	Has the patient ever had a BCG vaccine?	0, No | 1, Yes | 99, Unknown
blood_type	patient_demographics		radio	Patient ABO blood type	A, A | B, B | AB, AB | O, O | 99, Unknown												SNOMED: 112143006
blood_type_rh	patient_demographics		radio	Patient RH blood type	165747007, Rh+ | 165746003, Rh- | 99, Unknown												SNOMED: 115758001
comorbid_header	patient_demographics		descriptive	<div class="rich-text-field-label"><p><span style="color: #843fa1;">Comorbidities</span></p> <p><span style="font-weight: normal; color: #236fa1;">In this section, please report on any pre-existing conditions other than cancer that were present prior to the COVID-19 illness.</span></p></div>
significant_comorbidities	patient_demographics		checkbox	<div class="rich-text-field-label"><p>Significant comorbidities (other than cancer).</p> <p><span style="font-weight: normal; color: #236fa1;">Check all that apply. If you do not know specific diagnoses, ok to choose the "NOS" categories (e.g., Pulmonary disease, NOS).</span><br /><br /><span style="font-weight: normal; color: #236fa1;">Immune suppression is defined as outpatient use of prednison…	38013005, Immune suppression (see definition) | 62479008, HIV +/- AIDS | 19829001, Pulmonary disease, NOS | 195967001, Asthma | 13645005, COPD/Emphysema | 78275009, Obstructive sleep apnea (OSA) | 84004001, Radiation pneumonitis | 427046006, ICI pneumonitis | 56265001, Cardiovascular disease, NOS | 38341003, Hypertension (high blood pressure; HTN) | 55822004, Hyperlipidemia (high cholesterol) | 5…												Terminology: SNOMED @NONEOFTHEABOVE='NONE'
hiv_cd4	patient_demographics		text	What is the patient's CD4+ T-cell count?			number	0			[significant_comorbidities(62479008)] = '1'
hiv_vl	patient_demographics		text	What is the patient's viral load, in copies/mL?			number	0			[significant_comorbidities(62479008)] = '1'
ibd	patient_demographics		descriptive	<div class="rich-text-field-label"><p><span style="font-weight: normal; color: #236fa1;">Please consider reporting this patient to the <b><a href="https://covidibd.org/" target="_blank" rel="noopener">Secure-IBD Registry</a></b> as well.</span></p></div>							[significant_comorbidities(24526004)] = '1'
please_specify	patient_demographics		notes	<div class="rich-text-field-label"><p>Please specify what other significant comorbidities</p> <p><span style="color: #e03e2d; font-weight: normal;">Do not record </span><span style="color: #e03e2d;">any PHI</span><span style="color: #e03e2d; font-weight: normal;"> in this field. As a reminder, this includes all elements of date other than year.</span></p></div>							[significant_comorbidities(OTH)] = '1' or [significant_comorbidities(OTH-x)] = '1'
o2_requirement	patient_demographics		radio	Does the patient have a baseline chronic O2 requirement?	1, Yes, patient requires chronic supplemental O2 | 0, No, patient does not require supplemental O2 | 99, Unknown
comorbid_no	patient_demographics		radio	Number of comorbid conditions requiring active therapy.	0, 0 | 1, 1 | 2, 2 | 3, 3 | 4, 4 or more | 99, Unknown
additional_comorbid	patient_demographics		notes	<div class="rich-text-field-label"><p>Additional comments about comorbidities.</p> <p><span style="font-weight: normal;"><span style="color: #e03e2d;">Do not record </span></span><span style="color: #e03e2d;">any PHI <span style="font-weight: normal;">in this field. As a reminder, this includes all elements of dates other than year.</span></span></p></div>
comments_form_1	patient_demographics	Free text entry (optional)	notes	<div class="rich-text-field-label"><p>Comments</p> <p><span style="font-weight: normal; color: #e03e2d;">Do not record </span><span style="color: #e03e2d;">any PHI</span><span style="font-weight: normal; color: #e03e2d;"> in this field. As a reminder, this includes all elements of dates other than year.</span></p></div>
ts_2	covid19_details		text	Timestamp for the COVID-19 details form			datetime_dmy					y					@HIDDEN @NOW_UTC
c19_workup_why	covid19_details	COVID-19 Details - Mandatory Diagnostic Information	radio	Why did the patient come to be evaluated for SARS-CoV-2 or COVID-19?	1, Symptoms | 2, Screening prior to a procedure | 3, Screening prior to a systemic anti-cancer treatment | 4, Screening due to a high-risk situation (e.g., known exposure) | OTH, Other | UNK, Unknown												@HIDDEN DEPRECATED
c19_workup_why_2	covid19_details		checkbox	<div class="rich-text-field-label"><p>Why did the patient come to be evaluated for SARS-CoV-2 or COVID-19? <span style="font-weight: normal; color: #236fa1;">Check all that apply.</span></p></div>	1, Symptoms | 2, Screening prior to a procedure | 3, Screening prior to a systemic anti-cancer treatment | 4, Screening due to a high-risk situation (e.g., known exposure) | 5, Screening required for public health reasons (e.g., prior to nursing home placement) | OTH, Other | UNK, Unknown							y
workup_oth_specify	covid19_details		notes	<div class="rich-text-field-label"><p>Please specify what other reason for COVID-19 evaluation</p> <p><span style="color: #e03e2d;"><span style="font-weight: normal;">Do not record </span>any PHI <span style="font-weight: normal;">in this field. As a reminder, this includes all elements of dates other than year.</span></span></p></div>							[c19_workup_why] = 'OTH'
symptoms	covid19_details		checkbox	<div class="rich-text-field-label"><p>Which symptoms and/or signs were present upon initial presentation? <span style="font-weight: normal;"><span style="color: #236fa1;">Check all that apply.</span></span></p></div>	367391008, Fatigue/Malaise | 386661006, Fever | 49727002, Cough | 248595008, Productive cough (with sputum) | 267036007, Dyspnea (SOB) | 68962001, Myalgias | 57676002, Arthralgias | 162397003, Sore throat | 25064002, Headache | 419284004, Altered mental status (AMS) | 44169009, Loss of sense of smell (anosmia) | 36955009, Loss of taste (ageusia) | 64531003, Rhinorrhea | 422587007, Nausea | 272044…							y					Terminology: SNOMED @NONEOFTHEABOVE='84387000'
symptoms_oth_specify	covid19_details		notes	<div class="rich-text-field-label"><p>Please specify other symptoms.</p> <p><span style="color: #e03e2d;"><span style="font-weight: normal;">Do not record </span>any PHI<span style="font-weight: normal;"> in this field. As a reminder, this includes all elements of dates other than year.</span></span></p></div>							[symptoms(OTH)] = '1'
symptoms_none_why	covid19_details		radio	Was the patient tested as part of a pre-treatment or pre-procedure screening program?	0, No | 1, Yes | 99, Unknown						[symptoms(84387000)] = '1'
covid_19_diagnosis	covid19_details		radio	<div class="rich-text-field-label"><p>COVID-19 diagnosis</p> <p><span style="font-weight: normal; color: #236fa1;">Note: if the patient ever had a positive laboratory result, please choose "laboratory-confirmed". This should be checked even if the positive test is from another facility and you do not have a hard copy of the results. </span><span style="color: #236fa1;">Laboratory results can incl…	1, Suspected based on symptoms | 11, Suspected based on contact with confirmed case | 2, Suspected based on CXR findings | 3, Suspected based on CT scan findings | 4, Laboratory-confirmed | 99, Unknown							y
covid_19_lab_type	covid19_details		checkbox	<div class="rich-text-field-label"><p>What was the type of laboratory confirmation? <span style="font-weight: normal; color: #236fa1;">Check all that apply</span></p></div>	94746-5, PCR | 94558-4, Antigen test (ELISA) | 94762-2, Serology (antibodies to SARS-CoV-2) | LA14698-7, Other | LA4489-6, Unknown						[covid_19_diagnosis] = '4'	y					Vocabulary: LOINC
covid_19_dx_imaging	covid19_details		notes	<div class="rich-text-field-label"><p>Please describe the imaging abnormalities.</p> <p><span style="color: #e03e2d;"><span style="font-weight: normal;">Do not record </span>any PHI <span style="font-weight: normal;">in this field. As a reminder, this includes all elements of dates other than year.</span></span></p></div>							[covid_19_diagnosis] = '2' or [covid_19_diagnosis] = '3'
neg_test	covid19_details		radio	Did the patient have a negative laboratory test despite having symptoms or signs supportive of the COVID-19 diagnosis?	1, Yes | 2, No | 99, Unknown						[covid_19_diagnosis] = '1' or [covid_19_diagnosis] = '11' or [covid_19_diagnosis] = '2' or [covid_19_diagnosis] = '3' or [covid_19_diagnosis] = '99'	y
covid_19_test_more	covid19_details		notes	<div class="rich-text-field-label"><p>Please provide additional details, including the type of COVID-19 test.</p> <p><span style="font-weight: normal;"><span style="color: #e03e2d;">Do not record </span></span><span style="color: #e03e2d;">any PHI <span style="font-weight: normal;">in this field. As a reminder, this includes all elements of dates other than year.</span></span></p></div>							[neg_test] = '1' or [covid_19_diagnosis] = '4'
additional_sx	covid19_details		notes	<div class="rich-text-field-label"><p>Additional comments about COVID-19 symptoms and diagnosis.</p> <p><span style="color: #e03e2d;"><span style="font-weight: normal;">Do not record </span>any PHI <span style="font-weight: normal;">in this field. As a reminder, this includes all elements of dates other than year.</span></span></p></div>
severity_of_covid_19_v2	covid19_details	Initial Severity and Course of Illness	radio	<div class="rich-text-field-label"><p>Initial severity of COVID-19</p> <p><span style="color: #ba372a; background-color: #fbeeb8;"><span style="color: #236fa1;"><span style="font-weight: 400;">Note 1: this is probably the most important single piece of information that we are gathering, please try not to answer "unknown" if at all possible.</span></span></span></p> <p><span style="color: #236fa1;…	1, Mild (no hospitalization required) | 2, Moderate (hospitalization indicated) | 3, Severe (ICU admission indicated) | 99, Unknown							y
cytokine_yn	covid19_details		radio	Did the patient experience a cytokine storm or cytokine release syndrome that was specifically documented in the patient's chart?	0, No | 1, Yes | 99, Unknown						[severity_of_covid_19_v2] = '2' or [severity_of_covid_19_v2] = '3'
hosp_status	covid19_details		radio	<div class="rich-text-field-label"><p>Was the patient ever hospitalized during their course of illness?</p> <p><span style="font-weight: normal; color: #236fa1;">If the patient was hospitalized more than once, please report on the index hospitalization and make a note in the comments about the other hospitalization(s).</span></p></div>	0, No | 1, Yes - admitted to floor | 2, Yes - admitted to floor and then transferred to the ICU | 3, Yes - admitted directly to the ICU | 99, Unknown							y
code_status_admit	covid19_details		radio	What was the patient's code status at the time of admission	1, Full code | 2, DNR only | 3, DNI only | 4, DNR/DNI | 99, Unknown						[hosp_status] = 1 or [hosp_status] = 2 or [hosp_status] = 3
code_status_change	covid19_details		radio	Did the patient's code status change during the hospitalization?	0, No | 1, Yes | 99, Unknown						[hosp_status] = 1 or [hosp_status] = 2 or [hosp_status] = 3
code_status_change_what	covid19_details		radio	What did the code status change to?	1, Full code | 2, DNR only | 3, DNI only | 4, DNR/DNI | 88, Other | 99, Unknown						[code_status_change] = 1
code_status_change_why	covid19_details		notes	<div class="rich-text-field-label"><p>Briefly describe why the code status was changed.</p> <p><span style="color: #e03e2d;"><span style="font-weight: normal;">Do not record </span>any PHI<span style="font-weight: normal;"> in this field. As a reminder, this includes all elements of dates other than year.</span></span></p></div>							[code_status_change] = 1
palliative_yn	covid19_details		radio	Was a palliative care consultant or team involved in the care of the patient during this admission?	0, No | 1, Yes | 99, Unknown						[hosp_status] = 1 or [hosp_status] = 2 or [hosp_status] = 3
hosp_los	covid19_details		text	<div class="rich-text-field-label"><p>If known, how long was the length of stay, in days?</p> <p><span style="font-weight: normal; color: #236fa1;">If the patient is still hospitalized, enter 9999 here.</span></p></div>			integer	1			[hosp_status] = '1'
hosp_los_2	covid19_details		text	If known, how long was the length of stay prior to transfer to the ICU, in days?			integer	1			[hosp_status] = '2'
icu_los	covid19_details		text	<div class="rich-text-field-label"><p>If known, how long was the ICU length of stay, in days?</p> <p><span style="font-weight: normal; color: #236fa1;">If the patient is still in the ICU, enter 9999 here.</span></p></div>			integer	1			[hosp_status] = '2' or [hosp_status] = '3'
current_status	covid19_details		radio	What is the patient's current location?	1, Outpatient - new COVID-19 diagnosis | 2, Outpatient - follow up | 3, ER - new COVID-19 diagnosis | 4, ER - Follow up | 5, Hospitalized (non-ICU) - new admit | 6, Hospitalized (non-ICU) - continued | 7, ICU - new admit | 8, ICU - continued | 9, None - patient is deceased						[timing_of_report] = '1'	y
days_to_death_2	covid19_details		text	<div class="rich-text-field-label"><p>Approximately how many days elapsed between COVID-19 diagnosis and death?</p> <p><span style="font-weight: normal; color: #236fa1;">If this information is unknown to you, please enter 9999 here.</span></p></div>			integer	0			[current_status] = '9'	y
cause_of_death	covid19_details		radio	To the best of your knowledge, what was the proximal cause of death?	1, COVID-19 | 2, Cancer | 3, Both | 88, Other | 99, Unknown						[current_status] = '9'	y
deceased_reason	covid19_details		notes	<div class="rich-text-field-label"><p>Please provide additional details about the proximal cause of death.</p> <p><span style="color: #e03e2d;"><span style="font-weight: normal;">Do not record </span>any PHI<span style="font-weight: normal;"> in this field. As a reminder, this includes all elements of dates other than year.</span></span></p></div>							[current_status] = '9'	y
c19_complications_systemic	covid19_details	Complications	checkbox	<div class="rich-text-field-label"><p>Systemic complications occurring during the COVID-19 illness. <span style="font-weight: normal; color: #236fa1;">Check all that apply. If there were no systemic complications, please check "None".</span></p></div>	50960005, Bleeding | 67406007, Disseminated intravascular coagulation (DIC) | 57653000, Multiorgan failure | 91302008, Sepsis | 238147009, Other | NONE, None | UNK, Unknown							y					Terminology: SNOMED @NONEOFTHEABOVE='NONE'
c19_bleeding	covid19_details		checkbox	<div class="rich-text-field-label"><p>Please specify the type of bleeding. <span style="color: #236fa1; font-weight: normal;">Check all that apply.</span></p></div>	112648003, Major bleeding (requiring multiple RBCs transfusions or ICU admit) | 73099002, Non-major but clinically relevant bleed | 127563002, Minor bleed (without transfusion need) | 230690007-Major, CNS hemorrhage, extensive | 230690007-Minor, CNS hemorrhage, limited | OTH, Other | UNK, Unknown						[c19_complications_systemic(50960005)] = '1'						Terminology: SNOMED-modified
c19_bleeding_oth_specify	covid19_details		notes	<div class="rich-text-field-label"><p>Please specify further details about bleeding.</p> <p><span style="font-weight: normal;"><span style="color: #e03e2d;">Do not record </span></span><span style="color: #e03e2d;">any PHI<span style="font-weight: normal;"> in this field. As a reminder, this includes all elements of dates other than year.</span></span></p></div>							[c19_bleeding(OTH)] = '1'
dic_certainty	covid19_details		radio	How definite was the DIC diagnosis?	1, Definite | 2, Suspected | 99, Unknown						[c19_complications_systemic(67406007)] = '1'
dic_treatment	covid19_details		radio	Which of the following were used to treat the DIC?	346447007, Plasma (FFP) | 256401009, Cryoprecipitate | NONE, None | UNK, Unknown | OTH, Other						[c19_complications_systemic(67406007)] = '1'						Terminology: SNOMED
dic_more	covid19_details		notes	<div class="rich-text-field-label"><p>Please provide further details about DIC, including clinical manifestations.</p> <p><span style="font-weight: normal;"><span style="color: #e03e2d;">Do not record </span></span><span style="color: #e03e2d;">any PHI <span style="font-weight: normal;">in this field. As a reminder, this includes all elements of dates other than year.</span></span></p></div>							[c19_complications_systemic(67406007)] = '1'
c19_comp_systemic_specify	covid19_details		notes	<div class="rich-text-field-label"><p>Please specify other systemic complications.</p> <p><span style="font-weight: normal;"><span style="color: #e03e2d;">Do not record </span></span><span style="color: #e03e2d;">any PHI<span style="font-weight: normal;"> in this field. As a reminder, this includes all elements of dates other than year.</span></span></p></div>							[c19_complications_systemic(238147009)] = '1'
o2_requirement_c19	covid19_details		radio	Did the patient require supplemental O2 during the course of illness?	0, No | 1, Yes | 99, Unknown							y
o2_policy	covid19_details		radio	<div class="rich-text-field-label"><p>Was there an institutional policy in place to refuse intubation for patients with metastatic cancer, at the time when this patient required supplemental O2?</p></div>	0, No | 1, Yes | 99, Unknown						[o2_requirement_c19] = '1'
c19_complications_pulm	covid19_details		checkbox	<div class="rich-text-field-label"><p>Pulmonary complications occurring during the COVID-19 illness. <span style="font-weight: normal; color: #236fa1;">Check all that apply. If there were no pulmonary complications, please check "None".</span></p> <p><span style="font-weight: normal; color: #236fa1;">Note: the distinction between pneumonia and pneumonitis can often be very subtle and subjective. …	409622000, Respiratory failure | 205237003, Pneumonitis | 233604007, Pneumonia | 67782005, Acute respiratory distress syndrome (ARDS) | 59282003, Pulmonary embolism (PE) | 60046008, Pleural effusion | 312682007, Empyema | 50043002, Other | NONE, None | UNK, Unknown							y					Terminology: SNOMED
resp_failure_tx	covid19_details		radio	<div class="rich-text-field-label"><p>Which of the following supplemental O2 interventions did the patient require?<span style="font-weight: normal; color: #236fa1;"> Select the most invasive intervention required during the course of illness.</span></p></div>	1, Nasal cannula or face mask with standard O2 | 2, High-flow nasal cannula or blow-by | 3, Non-rebreather | 4, CPAP | 5, BiPAP | 6, Intubation | 99, Unknown						[c19_complications_pulm(409622000)] = '1' or [o2_requirement_c19] = '1'
withdrawal_yn	covid19_details		radio	Was there an active decision to withdraw care?	0, No | 1, Yes | 99, Unknown						[resp_failure_tx] = '6'
withdrawal_who	covid19_details		checkbox	<div class="rich-text-field-label"><p>Who was involved in the decision to withdraw care?<span style="font-weight: normal; color: #236fa1;"> Please check all that apply</span></p></div>	1, Patient | 2, Spouse or significant other | 3, Child | 4, Parent | 5, Other family | 6, Friend | 7, Primary managing hematologist/oncologist | 8, Hospitalist/Intensivist | 9, Palliative care clinician						[withdrawal_yn] = '1'
berlin_yn	covid19_details		radio	<div class="rich-text-field-label"><p>Were the Berlin criteria formally assessed?</p></div>	0, No | 1, Yes | 99, Unknown/Unsure						[c19_complications_pulm(67782005)] = '1'
berlin_2	covid19_details		radio	<div class="rich-text-field-label"><p>Berlin criteria.<br /><br /><span style="font-weight: normal; color: #236fa1;">The Berlin criteria are based on a decreased PaO2/FiO2 ratio:</span><br /><span style="font-weight: normal; color: #236fa1;">-mild ARDS: 201 - 300 mmHg (≤ 39.9 kPa)</span><br /><span style="font-weight: normal; color: #236fa1;">-moderate ARDS: 101 - 200 mmHg (≤ 26.6 kPa)</span><br …	1, Mild | 2, Moderate | 3, Severe | 99, Unknown						[berlin_yn] = '1'
c19_comp_pulm_specify	covid19_details		notes	<div class="rich-text-field-label"><p>Please specify other pulmonary complications.</p> <p><span style="font-weight: normal;"><span style="color: #e03e2d;">Do not record </span></span><span style="color: #e03e2d;">any PHI<span style="font-weight: normal;"> in this field. As a reminder, this includes all elements of dates other than year.</span></span></p></div>							[c19_complications_pulm(50043002)] = '1'
c19_complications_card	covid19_details		checkbox	<div class="rich-text-field-label"><p>Cardiovascular complications occurring during the COVID-19 illness. <span style="font-weight: normal; color: #236fa1;">Check all that apply. If there were no cardiovascular complications, please check "None".</span></p></div>	45007003, Hypotension | 22298006, Myocardial infarction | 414545008, Other cardiac ischemia | 49436004, Atrial fibrillation | 71908006, Ventricular fibrillation | 698247007, Other cardiac arrhythmia | 85898001, Cardiomyopathy | 42343007, Congestive heart failure (CHF) | 59282003, Pulmonary embolism (PE) | 128053003, Deep venous thrombosis (DVT) | 275517008, Superficial venous thrombosis (SVT) | 2…							y					Terminology: SNOMED
sepsis_pressors	covid19_details		radio	Did the patient require pressors?	0, No | 1, Yes | 99, Unknown						[c19_complications_card(45007003)] = '1'
c19_comp_card_specify	covid19_details		notes	<div class="rich-text-field-label"><p>Please specify other cardiac complications.</p> <p><span style="font-weight: normal;"><span style="color: #e03e2d;">Do not record </span></span><span style="color: #e03e2d;">any PHI<span style="font-weight: normal;"> in this field. As a reminder, this includes all elements of dates other than year.</span></span></p></div>							[c19_complications_card(49601007)] = '1' or [c19_complications_card(414545008)] = '1' or [c19_complications_card(698247007)] = '1'
c19_complications_gi	covid19_details		checkbox	<div class="rich-text-field-label"><p>Gastrointestinal complications occurring during the COVID-19 illness. <span style="font-weight: normal; color: #236fa1;">Check all that apply. If there were no GI complications, please check "None".</span></p></div>	427044009, Acute hepatic injury | 389026000, Ascites | 81060008, Bowel obstruction | 56905009, Bowel perforation | 710572000, Ileus | 48661000, Peritonitis | 53619000, Other | NONE, None | UNK, Unknown							y					Terminology: SNOMED
c19_comp_gi_specify	covid19_details		notes	<div class="rich-text-field-label"><p>Please specify other GI complications.</p> <p><span style="font-weight: normal;"><span style="color: #e03e2d;">Do not record </span></span><span style="color: #e03e2d;">any PHI<span style="font-weight: normal;"> in this field. As a reminder, this includes all elements of dates other than year.</span></span></p></div>							[c19_complications_gi(53619000)] = '1'
c19_complications_other	covid19_details		checkbox	<div class="rich-text-field-label"><p>Other complications occurring during the COVID-19 illness. <span style="font-weight: normal; color: #236fa1;">Check all that apply. If there were no other complications, please check "None".</span></p></div>	14669001, Acute kidney injury | 91175000, Seizures | 372070002, Gangrene | 414086009, Thrombosis, NOS | 362965005, Other | NONE, None | UNK, Unknown							y					Terminology: SNOMED @HIDECHOICE = '414086009'
c19_complications_oth_specify	covid19_details		notes	<div class="rich-text-field-label"><p>Please specify other complications.</p> <p><span style="font-weight: normal;"><span style="color: #e03e2d;">Do not record </span></span><span style="color: #e03e2d;">any PHI <span style="font-weight: normal;">in this field. As a reminder, this includes all elements of dates other than year.</span></span></p></div>							[c19_complications_other(362965005)] = '1'
current_status_v2	covid19_details	Clinical Status	radio	<div class="rich-text-field-label"><p>Current COVID-19 status</p> <p><span style="font-weight: normal; color: #236fa1;">Fully recovered means that the patient has returned to their baseline functional status and repeat SARS-CoV-2 testing, if obtained, is negative. If they are on medications to treat sequelae or have functional compromise (e.g., impaired pulmonary function) but are not considered …	1, Fully recovered | 1b, Recovered with complications | 2, Ongoing infection | 3, Died | 99, Unknown						[timing_of_report] = '1' and ([current_status] = '1' or [current_status] = '2' or [current_status] = '3' or [current_status] = '4' or [current_status] = '5' or [current_status] = '6' or [current_status] = '7' or [current_status] = '8')	y
current_status_retro	covid19_details		radio	<div class="rich-text-field-label"><p>Final COVID-19 status</p> <p><span style="color: #236fa1; font-weight: normal;">Fully recovered means that the patient has returned to their baseline functional status and repeat SARS-CoV-2 testing, if obtained, is negative. If they are on medications to treat sequelae or have functional compromise (e.g., impaired pulmonary function) but are not considered to…	1, Fully recovered | 1b, Recovered with complications | 3, Died | 99, Unknown						[timing_of_report] = '2'	y
days_to_death	covid19_details		text	<div class="rich-text-field-label"><p>Approximately how many days elapsed between COVID-19 diagnosis and death?</p> <p><span style="font-weight: normal; color: #236fa1;">If this information is unknown to you, please enter 9999 here.</span></p></div>			integer	0			[current_status_retro] = '3' or [current_status_v2] = '3'	y
cause_of_death_2	covid19_details		radio	To the best of your knowledge, what was the proximal cause of death?	1, COVID-19 | 2, Cancer | 3, Both | 88, Other | 99, Unknown						[current_status_v2] = '3' or [current_status_retro] = '3'	y
deceased_reason_retro	covid19_details		notes	<div class="rich-text-field-label"><p>Please provide additional details about the proximal cause of death.</p> <p><span style="font-weight: normal;"><span style="color: #e03e2d;">Do not record </span></span><span style="color: #e03e2d;">any PHI <span style="font-weight: normal;">in this field. As a reminder, this includes all elements of dates other than year.</span></span></p></div>							[current_status_v2] = '3' or [current_status_retro] = '3'	y
current_status_clinical	covid19_details		radio	<div class="rich-text-field-label"><p><span style="color: #000000;">Current clinical status</span></p></div>	0, Outpatient - No symptoms | 1, Outpatient - Mild symptoms | 2, Outpatient - Moderate symptoms | 3, Outpatient - Severe symptoms | 4, Inpatient - Near Recovery | 5, Inpatient - Moderately ill | 6, Inpatient - Severely ill | 7, Critical (ICU) - Severely ill, not requiring ventilator support | 8, Critical (ICU) - Severely ill, intubated | OTH, Other | 99, Unknown						[current_status_v2] = '2'	y
current_status_clinical_specify	covid19_details		notes	<div class="rich-text-field-label"><p><span style="color: #000000;">Please specify other current clinical status</span></p> <p><span style="color: #000000; font-weight: normal;"><span style="color: #e03e2d;">Do not record </span></span><span style="color: #e03e2d;">any PHI<span style="font-weight: normal;"> in this field. As a reminder, this includes all elements of dates other than year.</span><…							[current_status_clinical] = 'OTH'	y
worst_status_clinical	covid19_details		radio	<div class="rich-text-field-label"><p><span style="color: #000000;">Worst clinical status. <span style="color: #236fa1; font-weight: normal;">Report the worst clinical presentation during the COVID-19 illness or the current clinical status if this is the only known status. If the patient died, this should be the highest level of care that they received prior to the time of death.</span></span></p…	0, Outpatient - No symptoms | 1, Outpatient - Mild symptoms | 2, Outpatient - Moderate symptoms | 3, Outpatient - Severe symptoms | 5, Inpatient - Moderately ill | 6, Inpatient - Severely ill | 7, Critical (ICU) - Severely ill, did not require ventilator support | 8, Critical (ICU) - Severely ill, intubated | OTH, Other | 99, Unknown						[timing_of_report] = '2'	y
worst_status_clinical_specify	covid19_details		notes	<div class="rich-text-field-label"><p><span style="color: #000000;">Please specify worst clinical status</span></p> <p><span style="color: #000000; font-weight: normal;"><span style="color: #e03e2d;">Do not record </span></span><span style="color: #e03e2d;">any PHI <span style="font-weight: normal;">in this field. As a reminder, this includes all elements of dates other than year.</span></span></…							[worst_status_clinical] = 'OTH'	y
complications_severity	covid19_details		checkbox	<div class="rich-text-field-label"><p><span style="color: #000000;">Current severity of COVID-19 complications. <span style="font-weight: normal; color: #236fa1;">Check all that apply.</span></span></p></div>	0, No complications | 1, Mild complications (mimimal symptoms from complications) | 2, Moderate complications (moderate symptoms from complications) | 3, Serious complications (symptoms substantially impact the patient's functional status or disabling physical functioning) | OTH, Other | 99, Unknown						[current_status_v2] = '1b' or [current_status_v2] = '2' or [current_status_retro] = '1b'	y
complications_severity_oth_specify	covid19_details		notes	<div class="rich-text-field-label"><p><span style="color: #000000;">Please specify other current severity of COVID-19 complications</span></p> <p><span style="color: #000000; font-weight: normal;"><span style="color: #e03e2d;">Do not record </span></span><span style="color: #e03e2d;">any PHI<span style="font-weight: normal;"> in this field. As a reminder, this includes all elements of dates other…							[complications_severity(OTH)] = '1'	y
worst_complications_severity	covid19_details		checkbox	<div class="rich-text-field-label"><p><span style="color: #000000;">Worst severity of COVID-19 complications. <span style="font-weight: normal; color: #236fa1;">Check all that apply.</span></span></p></div>	0, None (patient was asymptomatic) | 1, Mild complications (mimimal symptoms from complications) | 2, Moderate complications (moderate symptoms from complications) | 3, Serious complications (symptoms substantially impact the patient's functional status or disabling physical functioning) | OTH, Other | 99, Unknown						[timing_of_report] = '2' and [current_status_retro] != '3'	y
worst_complications_severity_specify	covid19_details		notes	<div class="rich-text-field-label"><p><span style="color: #000000;">Please specify other worst severity of COVID-19 complications</span></p> <p><span style="color: #000000; font-weight: normal;"><span style="color: #e03e2d;">Do not record </span></span><span style="color: #e03e2d;">any PHI<span style="font-weight: normal;"> in this field. As a reminder, this includes all elements of dates other t…							[worst_complications_severity(OTH)] = '1'	y
consider_returning	covid19_details		descriptive	<div class="rich-text-field-label"><p><span style="font-weight: normal; color: #236fa1;">Please consider returning to add a new form once final status has been determined. In order to do this, click on the button named "</span><span style="color: #236fa1;">Survey Queue</span><span style="font-weight: normal; color: #236fa1;">" in the top right-hand corner of the screen. This will open a window wh…							[current_status_v2] = '2'
covid_19_more	covid19_details	COVID-19 Details - Optional	yesno	<div class="rich-text-field-label"><p>Would you like to answer additional COVID-19 detail questions? <span style="font-weight: normal; color: #236fa1;">This is optional but will really help us understand the granular details better.</span></p></div>							[ccc19] = '0'
mortality	covid19_details		radio	<div class="rich-text-field-label"><p>If it has been at least 30 days from the presumptive or laboratory-proven COVID-19 diagnosis, was the patient alive 30 days after diagnosis?</p></div>	1, Yes | 0, No | 88, N/A - it has been fewer than 30 days since COVID-19 diagnosis | 99, Unknown						[covid_19_dx_interval] != '1' and [covid_19_dx_interval] != '2' and [covid_19_dx_interval] != '3'	y
mortality_90	covid19_details		radio	<div class="rich-text-field-label"><p>If it has been at least 90 days (~3 months) from the presumptive or laboratory-proven COVID-19 diagnosis, was the patient alive 90 days after diagnosis?</p></div>	1, Yes | 0, No | 88, N/A - it has been fewer than 90 days since COVID-19 diagnosis | 99, Unknown						[covid_19_dx_interval] != '1' and [covid_19_dx_interval] != '2' and [covid_19_dx_interval] != '3' and [covid_19_dx_interval] != '4' and [covid_19_dx_interval] != '5'	y
mortality_180	covid19_details		radio	<div class="rich-text-field-label"><p>If it has been at least 180 days (~6 months) from the presumptive or laboratory-proven COVID-19 diagnosis, was the patient alive 180 days after diagnosis?</p></div>	1, Yes | 0, No | 88, N/A - it has been fewer than 180 days since COVID-19 diagnosis | 99, Unknown						[covid_19_dx_interval] != '1' and [covid_19_dx_interval] != '2' and [covid_19_dx_interval] != '3' and [covid_19_dx_interval] != '4' and [covid_19_dx_interval] != '5' and [covid_19_dx_interval] != '6'	y
labs	covid19_details	<div class="rich-text-field-label"><div class="rich-text-field-label"><p><span style="color: #843fa1;">Baseline laboratory values at the time of or closest to the date of the COVID-19 diagnosis</span></p> <p><span style="color: #236fa1; font-weight: normal;">If the laboratory value (e.g., IL-6 level) was not available at the time of presentation, please enter the earliest known result, if known.<…	radio	<div class="rich-text-field-label"><p>At what time point were labs drawn?</p> <p><span style="color: #236fa1; font-weight: normal;">This information is important to build predictive models of disease severity based on lab values. Your answer should be based on common labs (CBC, CMP, BNP, etc.) - not necessarily send-out labs that were drawn later in the course of COVID-19 illness.</span></p></div>	1, At the time of initial COVID-19 diagnosis | 2a, At the time of a change in clinical status (hospitalization) | 2b, At the time of a change in clinical status (other than hospitalization) | 3, Labs were not drawn or are not available for review | OTH, Other | UNK, Unknown
labs_oth_specify	covid19_details		notes	<div class="rich-text-field-label"><p><span style="color: #000000;">Please specify what other time point labs were drawn</span></p> <p><span style="color: #000000; font-weight: normal;"><span style="color: #e03e2d;">Do not record </span></span><span style="color: #e03e2d;">any PHI<span style="font-weight: normal;"> in this field. As a reminder, this includes all elements of dates other than year.…							[labs] = 'OTH'
wbc_range	covid19_details	CBC values at presentation	radio	Total WBC count	LO, Low | WNL, Normal | HI, High | NT, Not tested | 99, Unknown						([covid_19_more] = '1' or [ccc19] = '1' ) and [labs] != '3'				cbc
alc_range	covid19_details		radio	Absolute lymphocyte count (ALC) - less than 1500/uL should be considered low	LO, Low | WNL, Normal | HI, High | NT, Not tested | 99, Unknown						([covid_19_more] = '1' or [ccc19] = '1' ) and [labs] != '3'				cbc		less than 1500/uL should be considered low
anc_range	covid19_details		radio	Absolute neutrophil count (ANC)	LO, Low | WNL, Normal | HI, High | NT, Not tested | 99, Unknown						([covid_19_more] = '1' or [ccc19] = '1' ) and [labs] != '3'				cbc		less than 1000/uL should be considered low
aec_range	covid19_details		radio	Absolute eosinophil count (AEC)	LO, Low | WNL, Normal | HI, High | NT, Not tested | 99, Unknown						([covid_19_more] = '1' or [ccc19] = '1' ) and [labs] != '3'				cbc
hgb_range	covid19_details		radio	Hemoglobin	LO, Low | WNL, Normal | HI, High | NT, Not tested | 99, Unknown						([covid_19_more] = '1' or [ccc19] = '1' ) and [labs] != '3'				cbc
plt_range	covid19_details		radio	Platelets	LO, Low | WNL, Normal | HI, High | NT, Not tested | 99, Unknown						([covid_19_more] = '1' or [ccc19] = '1' ) and [labs] != '3'				cbc
wbc_numeric	covid19_details		text	Total WBC count in 10^9/L			number	0	1000		[wbc_range] = 'LO' or [wbc_range] = 'HI'
alc	covid19_details		text	Absolute lymphocyte count per uL			number	0			[alc_range] = 'LO' or [alc_range] = 'HI'
anc	covid19_details		text	Absolute neutrophil count per uL			number	0			[anc_range] = 'LO' or [anc_range] = 'HI'
aec	covid19_details		text	Absolute eosinophil count per uL			number	0			[aec_range] = 'LO' or [aec_range] = 'HI'
hgb	covid19_details		text	Hemoglobin level in g/dL			number	0			[hgb_range] = 'LO' or [hgb_range] = 'HI'
plt	covid19_details		text	Platelet count, 10^3/uL			number	0			[plt_range] = 'LO' or [plt_range] = 'HI'
creat	covid19_details	Other lab values at presentation	radio	Creatinine	0, Normal | 1, Abnormal | NT, Not tested | 99, Unknown						([covid_19_more] = '1' or [ccc19] = '1' ) and [labs] != '3'				labs		SNOMED: 1032061000000108
tbili	covid19_details		radio	Total bilirubin	0, Normal | 1, Abnormal | NT, Not tested | 99, Unknown						([covid_19_more] = '1' or [ccc19] = '1' ) and [labs] != '3'				labs
ast	covid19_details		radio	AST	0, Normal | 1, Abnormal | NT, Not tested | 99, Unknown						([covid_19_more] = '1' or [ccc19] = '1' ) and [labs] != '3'				labs
alt	covid19_details		radio	ALT	0, Normal | 1, Abnormal | NT, Not tested | 99, Unknown						([covid_19_more] = '1' or [ccc19] = '1' ) and [labs] != '3'				labs
ldh	covid19_details		radio	LDH	0, Normal | 1, Abnormal | NT, Not tested | 99, Unknown						([covid_19_more] = '1' or [ccc19] = '1' ) and [labs] != '3'				labs		SNOMED: 250644007
tni	covid19_details		radio	Troponin I (TnI)	0, Normal | 1, Abnormal | NT, Not tested | 99, Unknown						([covid_19_more] = '1' or [ccc19] = '1' ) and [labs] != '3'				labs
hs_trop	covid19_details		radio	High-sensitivity troponin	0, Normal | 1, Abnormal | NT, Not tested | 99, Unknown						([covid_19_more] = '1' or [ccc19] = '1' ) and [labs] != '3'				labs
bnp	covid19_details		radio	BNP	0, Normal | 1, Abnormal | NT, Not tested | 99, Unknown						([covid_19_more] = '1' or [ccc19] = '1' ) and [labs] != '3'				labs
crp	covid19_details		radio	CRP	0, Normal | 1, Abnormal | NT, Not tested | 99, Unknown						([covid_19_more] = '1' or [ccc19] = '1' ) and [labs] != '3'				labs
il6	covid19_details		radio	IL-6	0, Normal | 1, Abnormal | NT, Not tested | 99, Unknown						([covid_19_more] = '1' or [ccc19] = '1' ) and [labs] != '3'				labs
pt	covid19_details		radio	PT	0, Normal | 1, Abnormal | NT, Not tested | 99, Unknown						([covid_19_more] = '1' or [ccc19] = '1' ) and [labs] != '3'				labs
aptt	covid19_details		radio	aPTT	0, Normal | 1, Abnormal | NT, Not tested | 99, Unknown						([covid_19_more] = '1' or [ccc19] = '1' ) and [labs] != '3'				labs
fibrinogen	covid19_details		radio	Fibrinogen	0, Normal | 1, Abnormal | NT, Not tested | 99, Unknown						([covid_19_more] = '1' or [ccc19] = '1' ) and [labs] != '3'				labs		SNOMED: 71636003
ddimer	covid19_details		radio	D-Dimer	0, Normal | 1, Abnormal | NT, Not tested | 99, Unknown						([covid_19_more] = '1' or [ccc19] = '1' ) and [labs] != '3'				labs		SNOMED: 1019221000000107
other_lab	covid19_details		radio	Other (free text will open for more details below)	0, Normal | 1, Abnormal | NT, Not tested | 99, Unknown						([covid_19_more] = '1' or [ccc19] = '1' ) and [labs] != '3'				labs
creat_numeric	covid19_details		text	Please provide measured creatinine level in mg/dL			number	0			[creat] = '1'
tbili_numeric	covid19_details		text	Please provide measured total bilirubin value in mg/dL							[tbili] = '1'
ast_numeric	covid19_details		text	Please provide measured AST/SGOT value in units/L			number	32			[ast] = '1'
alt_numeric	covid19_details		text	Please provide measured ALT/SGPT value in units/L			number	32			[alt] = '1'
pt_numeric	covid19_details		text	<div class="rich-text-field-label"><p>Please report measured PT value in seconds.<span style="font-weight: normal; color: #236fa1;"> If above the maximum range, enter "999".</span></p></div>			number				[pt] = '1'
aptt_numeric	covid19_details		text	<div class="rich-text-field-label"><p>Please report measured aPTT value in seconds. <span style="font-weight: normal; color: #236fa1;">If above the maximum range, enter "999".</span></p></div>			number	0			[aptt] = '1'
fibrinogen_numeric	covid19_details		text	<div class="rich-text-field-label"><p>Please report measured fibrinogen value in mg/dL (conventional units).</p></div>							[fibrinogen] = '1'
ddimer_numeric	covid19_details		text	Please report measured D-Dimer value along with units, which often differ between labs.							[ddimer] = '1'
ldh_numeric	covid19_details		text	Please report measured LDH value along with units, which often differ between labs.							[ldh] = '1'
tni_numeric	covid19_details		text	<div class="rich-text-field-label"><p>Please report measured TnI value in ng/mL. <span style="font-weight: normal; color: #236fa1;">Only record values greater than or equal to 0.05 ng/mL.</span></p></div>			number	0			[tni] = '1'
hs_trop_numeric	covid19_details		text	<div class="rich-text-field-label"><p>Please report measured high sensitivity troponin value in pg/mL.</p></div>			number	0.05			[hs_trop] = '1'
bnp_numeric	covid19_details		text	Please report measured BNP value in pg/mL.			number	0			[bnp] = '1'
crp_numeric	covid19_details		text	Please provide measured CRP value along with units, which often differ between labs.							[crp] = '1'
il6_numeric	covid19_details		text	Please report measured IL-6 value in pg/mL			number	1.8			[il6] = '1'
other_lab_more	covid19_details		notes	<div class="rich-text-field-label"><p>Please provide more details including numeric values, if you are able.</p> <p><span style="font-weight: normal;"><span style="color: #e03e2d;">Do not record </span></span><span style="color: #e03e2d;">any PHI <span style="font-weight: normal;">in this field. As a reminder, this includes all elements of dates other than year.</span></span></p></div>							[other_lab] = '1'
coinfection_yn	covid19_details	<div class="rich-text-field-label"><p><span style="color: #843fa1;">Co-infections</span></p></div>	radio	Was another co-infection suspected within two weeks prior or up to two weeks after the COVID-19 diagnosis?	0, No | 1, Yes | 99, Unknown
coinfection	covid19_details		checkbox	<div class="rich-text-field-label"><p>Were there other co-infections diagnosed? <span style="font-weight: normal; color: #236fa1;">Check all that apply.</span></p></div>	49872002, Viral, NOS | 407479009, Influenza A | 407480007, Influenza B | 84101006, Ordinary coronavirus, NOS | 1838001, Rhinovirus | 6415009, RSV | 409822003, Bacterial infection, NOS | 8745002, Gram-positive bacteria, NOS | 233607000, Pneumococcal pneumonia | 81325006, Gram-negative bacteria, NOS | 414561005, Fungal, NOS | 2429008, Aspergillus culture-confirmed | 709601002, Aspergillus suspected…	Terminology: SNOMED					[coinfection_yn] = '1'						Terminology: SNOMED
coinfection_other	covid19_details		notes	<div class="rich-text-field-label"><p>Please specify what other co-infections were diagnosed</p> <p><span style="color: #e03e2d;"><span style="font-weight: normal;">Do not record </span>any PHI <span style="font-weight: normal;">in this field. As a reminder, this includes all elements of dates other than year.</span></span></p></div>							[coinfection(OTH)] = '1'
covid_19_treatment	covid19_details	<div class="rich-text-field-label"><p><span style="color: #843fa1;">COVID-19 Treatment</span></p></div>	checkbox	<div class="rich-text-field-label"><p>COVID-19 treatment, including pre-existing drugs that were continued during the COVID-19 diagnosis. <span style="font-weight: normal; color: #236fa1;">Check all that apply.</span></p></div>	B01A, Anticoagulation | B01AC, Antiplatelet agents other than aspirin | HO-44995, Antivirals | N02BA, Aspirin | ATC-J05AE08, Atazanavir | RXCUI-18631, Azithromycin (Zithromax/Z-Pak) | DB-15718, Bamlanivimab | REGEN-COV2, Casirivimab/Imdevimab | RXCUI-2393, Chloroquine | RXCUI-5521, Hydroxychloroquine (Plaquenil) | HO-45861, JAK inhibitors (will prompt for additional details) | ATC-J05AR10, Lopina…												Terminologies: ATC/HemOnc/OMOP/RxNorm/SNOMED @HIDECHOICE='oth_plasma'
c19_aspirin_dose	covid19_details		radio	<div class="rich-text-field-label"><p>Aspirin dosing</p></div>	262459003, Low dose (less than 200 mg/day) | 261829003, Full dose | 261665006, Unknown						[covid_19_treatment(N02BA)] = '1'						Terminology: SNOMED
steroid_type	covid19_details		checkbox	<div class="rich-text-field-label"><p>Steroid type. <span style="font-weight: normal; color: #236fa1;">Check all that apply.</span></p></div>	H02AB02, Dexamethasone (Decadron) | H02AB09, Hydrocortisone (Cortef) | H02AB04, Methylprednisolone (Solumedrol) | H02AB06, Prednisolone | H02AB07, Prednisone						[covid_19_treatment(HO-45523)] = '1'						Terminology: ATC
steroid_specific	covid19_details		radio	<div class="rich-text-field-label"><p>Steroid dosing, in <a href="https://hemonc.org/wiki/Steroid_conversions" target="_blank" rel="noopener">prednisone dose equivalents</a></p> <p><span style="font-weight: normal; color: #236fa1;">Note: 3 mg of dexamethasone is equivalent to 20 mg of prednisone, so any dose of dexamethasone of more than 3 mg/day (21 mg/week) would be equivalant to more than 20 m…	1, 20 mg/day or below [low dose] | 1a, 10 mg/day or below [low dose] | 1b, More than 10 mg/day up to 20 mg/day | 2, More than 20 mg/day but less than 1mg/kg/day | 3, Equal to or greater than 1 mg/kg/day | 99, Unknown						[covid_19_treatment(HO-45523)] = '1'						@HIDECHOICE='1'
steroid_more	covid19_details		notes	<div class="rich-text-field-label"><p>Please provide more details: prednisone dose equivalents (e.g., 1 mg/kg) and duration of steroid therapy.</p> <p><span style="color: #e03e2d;"><span style="font-weight: normal;">Do not record </span>any PHI <span style="font-weight: normal;">in this field. As a reminder, this includes all elements of dates other than year.</span></span></p></div>							[covid_19_treatment(HO-45523)] = '1'
covid_19_tx_interleukin	covid19_details		checkbox	<div class="rich-text-field-label"><p>Interleukin inhibitor treatment other than tocilizumab. <span style="font-weight: normal; color: #236fa1;">Check all that apply.</span></p></div>	L04AC14, Sarilumab | OTH, Other						[covid_19_treatment(ATC-L04AC)] = '1'						Field:ATC L04AC; Values:ATC @HIDECHOICE='L04AC07'
jak	covid19_details		checkbox	<div class="rich-text-field-label"><p>JAK inhibitor treatment. <span style="font-weight: normal; color: #236fa1;">Check all that apply.</span></p></div>	L01XE18, Ruxolitinib (Jakafi) | L04AA44, Upadacitinib | OTH, Other						[covid_19_treatment(HO-45861)] = '1'						Terminologies: ATC, RxNorm
c19_anticoag_reason	covid19_details		checkbox	<div class="rich-text-field-label"><p>Has the patient received any dose or type of anticoagulants at any time during the COVID-19 diagnosis? <span style="font-weight: normal; color: #236fa1;">Check all that apply.</span></p> <p><span style="font-weight: normal; color: #236fa1;">(Examples: unfractionated heparin, LMWH, fondaparinux, direct thrombin inhibitor, Vitamin K antagonist, or DOAC)</span><…	1, Prophylactic use (without the presence of a VTE either as an inpatient or outpatient) | 2, DEPRECATED | 2a, Therapeutic use (for known VTE diagnosis) | 2b, Therapeutic use (for known ATE diagnosis) | 2c, Therapeutic use in the absence of any thrombosis (e.g., for prevention of stroke in atrial fibrillation) | 3, For DIC during hospitalization | NONE, None (patient did not receive any anticoagu…												@HIDECHOICE='2'
covid_19_tx_tnf	covid19_details		checkbox	<div class="rich-text-field-label"><p>Tumor necrosis factor alpha (TNF-α) inhibitor treatment. <span style="font-weight: normal; color: #236fa1;">Check all that apply.</span></p></div>	L04AB01, Etanercept | OTH, Other						[covid_19_treatment(ATC-L04AB)] = '1'						Field:ATC L04AB; Values:ATC
c19_anticoag_reason_oth_specify	covid19_details		notes	<div class="rich-text-field-label"><p>Please specify the type and indication of other anticoagulants</p> <p><span style="font-weight: normal;"><span style="color: #e03e2d;">Do not record </span></span><span style="color: #e03e2d;">any PHI <span style="font-weight: normal;">in this field. As a reminder, this includes all elements of dates other than year.</span></span></p></div>							[c19_anticoag_reason(OTH)] = '1'
c19_anticoag_type	covid19_details		checkbox	<div class="rich-text-field-label"><p>Which anticoagulants were used? <span style="font-weight: normal; color: #236fa1;">Check all that apply.</span></p></div>	B01AA, Vitamin K antagonists (e.g., warfarin) | B01AB, Low-molecular weight heparin (e.g., enoxaparin [Lovenox]) | B01AB01, Unfractionated heparin | B01AE, Direct thrombin inhibitors (e.g., argatroban, dabigatran [Pradaxa]) | B01AF, Direct factor Xa inhibitors (e.g., apixaban [Eliquis], rivaroxaban [Xarelto]) | B01AX05, Fondaparinux | UNK, Unknown | OTH, Other						[c19_anticoag_reason(1)] = '1' or [c19_anticoag_reason(2a)] = '1' or [c19_anticoag_reason(2b)] = '1' or [c19_anticoag_reason(2c)] = '1' or [c19_anticoag_reason(3)] = '1' or [c19_anticoag_reason(OTH)] = '1'						Terminology: ATC
c19_anticoag_type_oth_specify	covid19_details		notes	<div class="rich-text-field-label"><p>Please specify what other anticoagulants</p> <p><span style="font-weight: normal;"><span style="color: #e03e2d;">Do not record </span></span><span style="color: #e03e2d;">any PHI<span style="font-weight: normal;"> in this field. As a reminder, this includes all elements of dates other than year.</span></span></p></div>							[c19_anticoag_type(OTH)] = '1'
covid_19_treatment_trial	covid19_details		radio	Was any COVID-19 treatment given as part of a clinical trial?	0, No | 1, Yes | 99, Unknown
covid_19_trial_tx	covid19_details		checkbox	<div class="rich-text-field-label"><p>COVID-19 clinical trial treatment. <span style="font-weight: normal; color: #236fa1;">Check all that apply. If you do not know which drug(s) were given on clinical trial, please check "Unknown". If you are not able to disclose drug names due to institutional restrictions, please check "Other".</span></p></div>	DB-15718, Bamlanivimab | REGEN-COV2, Casirivimab/Imdevimab | RXCUI-5521, Hydroxychloroquine (Plaquenil) | HO-44995, Anti-virals | ATC-J05AR10, Lopinavir/Ritonavir | OMOP4873974, Remdesivir | RXCUI-18631, Azithromycin (Zithromax/Z-Pak) | HO-45523, Systemic corticosteroids | L04AC08, Canakinumab | L04AC16, Guselkumab | L04AC14, Sarilumab | L04AC07, Tocilizumab | L04AB02, Infliximab | B05AX03, Plasm…						[covid_19_treatment_trial] = '1'	y					Terminologies: ATC/HemOnc/OMOP/RxNorm @HIDECHOICE = 'OTH-plasma'
covid_19_trial_more	covid19_details		notes	<div class="rich-text-field-label"><p>Please specify what other clinical trial treatment. <span style="font-weight: normal; color: #236fa1;">(Note: some institutions have restrictions on sharing of this information, please check with your institutional official if you have any questions.)</span></p> <p><span style="color: #e03e2d;"><span style="font-weight: normal;">Do not record </span>any PHI<s…							[covid_19_trial_tx(OTH)] = '1'
additional_tx	covid19_details		notes	<div class="rich-text-field-label"><p>Additional COVID-19 treatment comments, e.g. specific doses. Please provide further information here.</p> <p><span style="font-weight: normal;"><span style="color: #e03e2d;">Do not record </span></span><span style="color: #e03e2d;">any PHI<span style="font-weight: normal;"> in this field. As a reminder, this includes all elements of dates other than year.</sp…
prbc	covid19_details		radio	Did the patient receive any PRBC transfusions?	0, No | 1, Yes | 99, Unknown
comments_form_2	covid19_details	Free text entry (optional)	notes	<div class="rich-text-field-label"><p>Comments</p> <p><span style="font-weight: normal;"><span style="color: #e03e2d;">Do not record </span></span><span style="color: #e03e2d;">any PHI<span style="font-weight: normal;"> in this field. As a reminder, this includes all elements of dates other than year.</span></span></p></div>
ts_3	cancer_details		text	Timestamp for the cancer details form			datetime_dmy					y					@HIDDEN @NOW_UTC
cancer_type	cancer_details	Cancer-specific data - Mandatory	dropdown	<div class="rich-text-field-label"><p>Cancer type. <span style="font-weight: normal; color: #236fa1;">If the patient has multiple primaries, please report on the cancer that was most recently treated.</span></p></div>	C132146, Malignant Solid Neoplasm, NOS | C9325, Adrenocortical Carcinoma | C9291, Anal Cancer | C9330, Appendix Cancer | C4436, Bile Duct Cancer (Cholangiocarcinoma) | C4912, Bladder Cancer | C9312, Bone cancer, NOS | C5111, Brain Cancer - benign (e.g., meningioma) | C132067, Brain Cancer - low-grade glioma | C3059, Brain Cancer - high-grade glioma (e.g., GBM) | C4627, Brain (CNS) Cancer, NOS | C…		autocomplete					y					LOINC:63929-4; Terminology: NCIT @HIDECHOICE = 'OTH'
cancer_type_oth	cancer_details		text	Please specify cancer type							[cancer_type] = 'OTH' or [cancer_type] = 'C132146' or [cancer_type] = 'OTH_H' or [cancer_type] = 'OTH_S' or [cancer_type] = 'C27134'
acute_leukemia_more	cancer_details		descriptive	<div class="rich-text-field-label"><p><span style="color: #236fa1;"><span style="font-weight: 400;">This code is not preferred because it is non-specific. If the patient has a myeloid-lineage acute leukemia (AML, APL, AMML, etc) please go back and select acute myeloid leukemia. If the patient has a plasma cell leukemia, please go back and select plasma cell dyscrasia. Otherwise, please enter the …							[cancer_type] = 'C9300'
lung_nos_more	cancer_details		descriptive	<div class="rich-text-field-label"><p><span style="color: #236fa1;"><span style="font-weight: 400;">This code should only be used if you do not know the histology of the lung cancer (e.g., the patient was treated without a confirmatory biopsy) or if the histology overlaps. If you know that the cancer is NSCLC (e.g., adenocarcinoma, squamous cell carcinoma, large cell carcinoma) please go back and…							[cancer_type] = 'C4878'
teravolt	cancer_details		descriptive	<div class="rich-text-field-label"><p><span style="font-weight: normal;"><span style="color: #236fa1;">Please consider donating data to the </span></span><span style="color: #236fa1; font-weight: normal;">TERAVOLT (Thoracic cancERs international coVid 19 cOLlaboraTion) registry</span><span style="font-weight: normal;"><span style="color: #236fa1;">, as well. In order to do this, unless you are al…							[cancer_type] = 'C4878' or [cancer_type] = 'C2926' or [cancer_type] = 'C4917' or [cancer_type] = 'C3411'
multiple_ca	cancer_details		radio	<div class="rich-text-field-label"><p>Does the patient have multiple malignancies?</p> <p><span style="font-weight: normal; color: #236fa1;">This includes multiple active malignancies as well as historic cancers.</span></p></div>	0, No | 1, Yes | 99, Unknown							y
multiple_ca_quant	cancer_details		radio	<div class="rich-text-field-label"><p>How many malignancies?</p> <p><span style="color: #236fa1; font-weight: normal;">If you do not know the exact number, enter the number that you are aware of (e.g., if you know there are at least three separate malignancies, enter three).</span></p></div>	2, Two | 3, Three | 4, Four | 5, Five or more						[multiple_ca] = '1'	y
cancer_type_2	cancer_details		dropdown	<div class="rich-text-field-label"><p>Cancer type of second malignancy. <span style="font-weight: normal; color: #236fa1;">If the patient has more than two malignancies, please select the second-most recently diagnosed cancer type. If unknown or unclear, please specify in the free text box below.</span></p></div>	C132146, Malignant Solid Neoplasm, NOS | C9325, Adrenocorical Carcinoma | C9291, Anal Cancer | C9330, Appendix Cancer | C4436, Bile Duct Cancer (Cholangiocarcinoma) | C4912, Bladder Cancer | C9312, Bone cancer, NOS | C5111, Brain Cancer - benign (e.g., meningioma) | C132067, Brain Cancer - low-grade glioma | C3059, Brain Cancer - high-grade glioma (e.g., GBM) | C4627, Brain (CNS) Cancer, NOS | C4…		autocomplete				[multiple_ca] = '1'	y					LOINC:63929-4; Terminology: NCIT @HIDECHOICE = 'OTH'
cancer_type_oth_2	cancer_details		text	Please specify cancer type							[cancer_type_2] = 'OTH' or [cancer_type_2] = 'C132146' or [cancer_type_2] = 'OTH_H' or [cancer_type_2] = 'OTH_S' or [cancer_type_2] = 'C27134'
cancer_type_3	cancer_details		dropdown	<div class="rich-text-field-label"><p>Cancer type of third malignancy. <span style="font-weight: normal; color: #236fa1;">If the patient has more than three malignancies, please select the third-most recently diagnosed cancer type. If unknown or unclear, please specify in the free text box below.</span></p></div>	C132146, Malignant Solid Neoplasm, NOS | C9325, Adrenocorical Carcinoma | C9291, Anal Cancer | C9330, Appendix Cancer | C4436, Bile Duct Cancer (Cholangiocarcinoma) | C4912, Bladder Cancer | C9312, Bone cancer, NOS | C5111, Brain Cancer - benign (e.g., meningioma) | C132067, Brain Cancer - low-grade glioma | C3059, Brain Cancer - high-grade glioma (e.g., GBM) | C4627, Brain (CNS) Cancer, NOS | C4…		autocomplete				[multiple_ca_quant] = '3' or [multiple_ca_quant] = '4' or [multiple_ca_quant] = '5'	y					LOINC:63929-4; Terminology: NCIT
cancer_type_oth_3	cancer_details		text	Please specify cancer type							[cancer_type_3] = 'C132146' or [cancer_type_3] = 'OTH_H' or [cancer_type_3] = 'OTH_S' or [cancer_type_3] = 'C27134'
cancer_type_4	cancer_details		dropdown	<div class="rich-text-field-label"><p>Cancer type of fourth malignancy. <span style="font-weight: normal; color: #236fa1;">If the patient has more than four malignancies, please select the fourth-most recently diagnosed cancer type. If unknown or unclear, please specify in the free text box below.</span></p></div>	C132146, Malignant Solid Neoplasm, NOS | C9325, Adrenocorical Carcinoma | C9291, Anal Cancer | C9330, Appendix Cancer | C4436, Bile Duct Cancer (Cholangiocarcinoma) | C4912, Bladder Cancer | C9312, Bone cancer, NOS | C5111, Brain Cancer - benign (e.g., meningioma) | C132067, Brain Cancer - low-grade glioma | C3059, Brain Cancer - high-grade glioma (e.g., GBM) | C4627, Brain (CNS) Cancer, NOS | C4…		autocomplete				[multiple_ca_quant] = '4' or [multiple_ca_quant] = '5'	y					LOINC:63929-4; Terminology: NCIT
cancer_type_oth_4	cancer_details		text	Please specify cancer type							[cancer_type_4] = 'C132146' or [cancer_type_4] = 'OTH_H' or [cancer_type_4] = 'OTH_S' or [cancer_type_4] = 'C27134'
cancer_type_5	cancer_details		dropdown	<div class="rich-text-field-label"><p>Cancer type of fifth malignancy. <span style="font-weight: normal; color: #236fa1;">If the patient has more than five malignancies, please select the fifth-most recently diagnosed cancer type. If unknown or unclear, please specify in the free text box below.</span></p></div>	C132146, Malignant Solid Neoplasm, NOS | C9325, Adrenocorical Carcinoma | C9291, Anal Cancer | C9330, Appendix Cancer | C4436, Bile Duct Cancer (Cholangiocarcinoma) | C4912, Bladder Cancer | C9312, Bone cancer, NOS | C5111, Brain Cancer - benign (e.g., meningioma) | C132067, Brain Cancer - low-grade glioma | C3059, Brain Cancer - high-grade glioma (e.g., GBM) | C4627, Brain (CNS) Cancer, NOS | C4…		autocomplete				[multiple_ca_quant] = '4' or [multiple_ca_quant] = '5'	y					LOINC:63929-4; Terminology: NCIT
cancer_type_oth_5	cancer_details		text	Please specify cancer type							[cancer_type_5] = 'C132146' or [cancer_type_5] = 'OTH_H' or [cancer_type_5] = 'OTH_S' or [cancer_type_5] = 'C27134'
multiple_ca_more	cancer_details		notes	<div class="rich-text-field-label"><p><span style="color: #000000;">Multiple malignancies - further details.</span><span style="font-weight: normal; color: #236fa1;"> Please provide further details, including whether the primary cancers were synchronous or metachronous, the types of the multiple primaries, etc.</span></p> <p><span style="color: #e03e2d;"><span style="font-weight: normal;">Do not …							[multiple_ca] = '1'
breast_biomarkers	cancer_details		checkbox	<div class="rich-text-field-label"><p><span style="color: #169179;">Breast cancer specific:</span> What is the breast cancer phenotype? <span style="color: #236fa1;"><span style="font-weight: normal;">Check all that apply.</span></span></p> <p style="margin: 0in; font-size: 11pt; font-family: Calibri, sans-serif; caret-color: #000000; color: #000000; font-variant-caps: normal; letter-spacing: nor…	ER, Estrogen and/or progesterone-receptor positive (ER or PR positive) | HER2, HER2 overexpressing (HER2 positive) | TNBC, Triple-negative breast cancer (ER, PR, and HER2 negative) | 99, Unknown						[cancer_type] = 'C4872' or [cancer_type_2] = 'C4872'
bcg_intraves_ever	cancer_details		radio	<div class="rich-text-field-label"><p><span style="color: #169179;">Bladder cancer specific:</span> Has the patient ever received intravesicular BCG?</p></div>	0, No | 1, Yes | 99, Unknown						[cancer_type] = 'C4912' or [cancer_type_2] = 'C4912'
gleason	cancer_details		radio	<div class="rich-text-field-label"><p><span style="color: #169179;">Prostate cancer specific: </span>Gleason Score – Document the highest Gleason score (from either biopsy or radical prostatectomy - preferred if available).</p> <p><span style="color: #236fa1; font-weight: normal;">For example, Gleason 4 + 3 would be marked as Gleason 7.</span></p></div>	02, Gleason score 2 | 03, Gleason score 3 | 04, Gleason score 4 | 05, Gleason score 5 | 06, Gleason score 6 | 07, Gleason score 7 | 08, Gleason score 8 | 09, Gleason score 9 | 10, Gleason score 10 | X7, No needle core biopsy/TURP/prostatectomy performed | X8, Not applicable: Information not collected for this case | X9, Not documented in medical record or Gleason Score not assessed or unknown if …						[cancer_type] = 'C4863' or [cancer_type_2] = 'C4863'						NAACCR 3840/3841
gleason_source	cancer_details		radio	<div class="rich-text-field-label"><p><span style="color: #169179;">Prostate cancer specific: </span>What type of specimen was the Gleason score based on?</p></div>	3840, Prostate biopsy or TURP | 3841, Radical prostatectomy | MET, Metastatic site of disease | UNK, Unknown						([cancer_type] = 'C4863' or [cancer_type_2] = 'C4863') and ([gleason] = '02' or [gleason] = '03' or [gleason] = '04' or [gleason] = '05' or [gleason] = '06' or [gleason] = '07' or [gleason] = '08' or [gleason] = '09' or [gleason] = '10')
cancer_status	cancer_details		radio	<div class="rich-text-field-label"><p>Cancer status. <span style="font-weight: normal; color: #236fa1;">If the patient has multiple primaries, please report on the cancer that was most recently treated.</span></p></div>	1, Remission/NED | 2, Active disease, responding to treatment | 3, Active disease, stable | 4, Active disease, progressing | 5, Active disease, status unknown or not yet assessed | 99, Unknown							y
hospice	cancer_details		radio	Was the patient on hospice prior to the COVID-19 diagnosis?	0, No | 1, Yes | 99, Unknown						[cancer_status] = 4 or [cancer_status] = 5
on_treatment	cancer_details		radio	<div class="rich-text-field-label"><p>Is the patient on anti-cancer treatment? <span style="font-weight: normal; color: #236fa1;">That is, was the patient receiving any treatments intended to directly or indirectly destroy cancer cells in the 3 months prior to COVID-19 diagnosis? This includes systemic therapy, surgery, radiotherapy, and transplant/cellular therapy (including prior to actual tran…	1, Yes | 0, No | 99, Unknown							y
recent_treatment	cancer_details		radio	<div class="rich-text-field-label"><p>When was the most recent anti-cancer treatment, relative to the time of COVID-19 diagnosis?</p> <p><span style="font-weight: normal; color: #236fa1;">Anti-cancer treatment means anything intended to directly or indirectly destroy cancer cells, including systemic therapy, surgery, radiotherapy, and transplant/cellular therapy.</span></p></div>	1, Less than 2 weeks prior to COVID-19 diagnosis | 2, Within 2 to 4 weeks prior to COVID-19 diagnosis | 3, Within the month to 3 months prior to COVID-19 diagnosis | 88, More than 3 months prior to COVID-19 diagnosis | 98, Treatment was initiated for the first time AFTER the COVID-19 diagnosis | 99, Unknown						[on_treatment] = '1'	y
hx_treatment	cancer_details		radio	<div class="rich-text-field-label"><p>When was the most recent anti-cancer treatment completed, relative to the time of COVID-19 diagnosis?</p> <p><span style="font-weight: normal; color: #236fa1;">Anti-cancer treatment means anything intended to directly or indirectly destroy cancer cells, including systemic therapy, surgery, radiotherapy, and transplant/cellular therapy.</span></p></div>	1, Completed within 3 months prior to COVID-19 diagnosis | 2, Completed more than 3 months but less than 1 year prior to COVID-19 diagnosis | 3, Completed more than 1 year prior to COVID-19 diagnosis | 88, Never (patient never received cancer treatment prior to COVID-19 diagnosis) | 99, Unknown						[on_treatment] = '0' or [recent_treatment] = '88'
treatment_modality	cancer_details		checkbox	<div class="rich-text-field-label"><p>Anti-cancer treatment modality. <span style="font-weight: normal; color: #236fa1;">Check all that apply. <em>You should check any modality that was given as part of the most recent course of therapy, </em></span><span style="color: #236fa1;"><em>not treatments given in the more distant past</em></span><span style="font-weight: normal; color: #236fa1;"><em>.</…	685, Cytotoxic chemotherapy | 694, Immunotherapy | 58229, Targeted therapy | 691, Endocrine (Hormone) therapy | 695, Radiotherapy | 14051, Surgery | 45186, Transplant/Cellular therapy | 45215, Intravesicular therapy (e.g., BCG) | OTH, Other						[on_treatment] = '1' or [hx_treatment] = '1' or [hx_treatment] = '2'	y					Terminology: HemOnc
intravesicular_bcg	cancer_details		radio	Did the intravesicular therapy include BCG?	0, No | 1, Yes | 99, Unknown						[treatment_modality(45215)] = '1'
tx_modality_oth_specify	cancer_details		notes	<div class="rich-text-field-label"><p>Please specify other modalities.</p> <p><span style="font-weight: normal;"><span style="color: #e03e2d;">Do not record </span></span><span style="color: #e03e2d;">any PHI<span style="font-weight: normal;"> in this field. As a reminder, this includes all elements of dates other than year.</span></span></p></div>							[treatment_modality(OTH)] = '1'
what_immunotherapy	cancer_details		radio	What immunotherapy?	45838, Anti-CTLA4 antibody | 45446, Anti-PD-1 antibody (e.g., nivolumab, pembrolizumab) | 45170, Anti-PD-L1 antibody (e.g., atezolizumab, avelumab) | 45838-45446, Combination of anti-CTLA4 and anti-PD-1 (e.g. ipilimumab & nivolumab) | OTH, Other | UNK, Unknown						[treatment_modality(694)] = '1'	y					Terminology: HemOnc
immuno_other_specify	cancer_details		notes	<div class="rich-text-field-label"><p>Please specify what other immunotherapy</p> <p><span style="color: #e03e2d;"><span style="font-weight: normal;">Do not record </span>any PHI<span style="font-weight: normal;"> in this field. As a reminder, this includes all elements of dates other than year.</span></span></p></div>							[what_immunotherapy] = 'OTH'
what_targeted_tx	cancer_details		checkbox	<div class="rich-text-field-label"><p>Some targeted therapies have postulated antiviral effects. Was the patient taking any of these medications? <span style="font-weight: normal; color: #236fa1;">Check all that apply.</span></p></div>	L01XE51, Acalabrutinib (Calquence) | L01XE06, Dasatinib (Sprycel) | L01XE57, Fedratinib (Inrebic) | L01XE27, Ibrutinib (Imbruvica) | L01XE01, Imatinib (Gleevec) | L01XE08, Nilotinib (Tasigna) | L01XE18, Ruxolitinib (Jakafi) | OTH, Other | UNK, Unknown | NONE, None						[treatment_modality(58229)] = '1'
targeted_other_specify	cancer_details		notes	<div class="rich-text-field-label"><p>Please specify what other targeted therapy.</p> <p><span style="font-weight: normal;"><span style="color: #e03e2d;">Do not record </span></span><span style="color: #e03e2d;">any PHI<span style="font-weight: normal;"> in this field. As a reminder, this includes all elements of dates other than year.</span></span></p></div>							[what_targeted_tx(OTH)] = '1'
pneumonitis	cancer_details		radio	Is there a strong concern for concurrent immune-related adverse event (irAE) pneumonitis?	1, No | 2, Possible | 3, Likely | 4, Definite irAE pneumonitis						[treatment_modality(694)] = '1'
other_irae	cancer_details		yesno	Is there a strong concern for another concurrent irAE?							[treatment_modality(694)] = '1'
irae_text	cancer_details		notes	<div class="rich-text-field-label"><p>Please describe</p> <p><span style="font-weight: normal;"><span style="color: #e03e2d;">Do not record </span></span><span style="color: #e03e2d;">any PHI<span style="font-weight: normal;"> in this field. As a reminder, this includes all elements of dates other than year.</span></span></p></div>							[other_irae] = '1'
radiotherapy	cancer_details		radio	Does or did the radiation treatment field include the lungs to any degree?	1, Yes | 0, No | 99, Unknown						[treatment_modality(695)] = '1'
transplant_prior_tx	cancer_details		notes	<div class="rich-text-field-label"><p><span style="color: #000000;">Transplant and cellular therapy - additional information.</span><span style="font-weight: normal; color: #236fa1;"> So that we can better understand the patient's degree of immunosuppression, please provide additional details related to their prior treatment course and to their disease status when entering into transplant or cell…							[treatment_modality(45186)] = '1' or [significant_comorbidities(234336002)] = '1'
transplant_cellular_therapy	cancer_details		radio	Transplant & cellular therapy - what type of therapy?	1, Autologous stem cell transplant | 10, Allogeneic SCT (donor/type unknown) | 2, MUD allogeneic SCT | 3, MRD allogeneic SCT | 4, Haplo allogeneic SCT | 5, Cord blood allogeneic SCT | 6, CAR-T cells | OTH, Other | 7, Unknown						[treatment_modality(45186)] = '1' or [significant_comorbidities(234336002)] = '1'
sct_other_specify	cancer_details		notes	<div class="rich-text-field-label"><p>Please specify what other type of transplant or cellular therapy</p> <p><span style="color: #e03e2d;"><span style="font-weight: normal;">Do not record </span>any PHI <span style="font-weight: normal;">in this field. As a reminder, this includes all elements of dates other than year.</span></span></p></div>							[transplant_cellular_therapy] = 'OTH'
transplant_cellular_timing	cancer_details		radio	Transplant & cellular therapy - how far out from treatment?	0, During prep (prior to transplant) | 1, 0-20 days | 2, 21-100 days | 3, 101-365 days | 4, More than 1 year | 5, Unknown						[treatment_modality(45186)] = '1' or [significant_comorbidities(234336002)] = '1'
treatment_additional	cancer_details		notes	<div class="rich-text-field-label"><p>Anti-cancer treatment - additional information. <span style="font-weight: normal; color: #236fa1;">Please give more details here about the specific treatment(s) that the patient has been receiving, including drug and/or regimen names.</span></p> <p><span style="color: #e03e2d;"><span style="font-weight: normal;">Do not record </span>any PHI<span style="font-w…							[on_treatment] = '1' or [hx_treatment] = '1'
treatment_intent	cancer_details		radio	<div class="rich-text-field-label"><p>Anti-cancer treatment intent</p> <p><span style="font-weight: normal; color: #236fa1;">Note: if the cancer is not considered curable, you should choose palliative intent.</span></p></div>	1, Curative | 2, Palliative | 99, Unclear or unknown						[on_treatment] = '1' or [hx_treatment] = '1' or [hx_treatment] = '2'	y
treatment_context	cancer_details		radio	<div class="rich-text-field-label"><p>Current (or most recent) anti-cancer treatment context. </p> <p><span style="color: #236fa1;"><span style="font-weight: normal;">Note that the language for treatment context differs for solid and hematologic malignancies. The first set of choices are more commonly used for solid tumors, and the last three (induction, consolidation, maintenance) for hematologi…	46235, Curative therapy, NOS | 5250, Neoadjuvant | 2618, Adjuvant | 2648, Non-curative therapy, NOS | 3175, 1st line non-curative therapy | 14900, 2nd line non-curative therapy | 1874, Subsequent line non-curative therapy | 813, Induction | 1526, Consolidation | 1901, Maintenance | OTH, Other | UNK, Unknown						[on_treatment] = '1' or [hx_treatment] = '1' or [hx_treatment] = '2'						Terminology: HemOnc
other_context	cancer_details		notes	<div class="rich-text-field-label"><p>Please specify other treatment context</p> <p><span style="font-weight: normal;"><span style="color: #e03e2d;">Do not record </span></span><span style="color: #e03e2d;">any PHI<span style="font-weight: normal;"> in this field. As a reminder, this includes all elements of dates other than year.</span></span></p></div>							[treatment_context] = 'OTH'
orchiectomy	cancer_details		radio	<div class="rich-text-field-label"><p><span style="color: #169179;">Prostate cancer specific: </span>Has the patient had a bilateral orchiectomy?</p></div>	0, No | 1, Yes | 99, Unknown						[cancer_type] = 'C4863' or [cancer_type_2] = 'C4863'
adt	cancer_details		radio	<div class="rich-text-field-label"><p><span style="color: #169179;">Prostate cancer specific: </span>Was the patient on androgen deprivation therapy (ADT) within 6 months of a positive SARS-CoV-2 test or presumed positive COVID-19 disease?</p> <p><span style="font-weight: normal; color: #236fa1;">HINT: Androgen deprivation therapy is typically administered in the form of an injection given every …	0, No | 1, Yes | 99, Unknown						([cancer_type] = 'C4863' or [cancer_type_2] = 'C4863') and [hx_treatment] != '3' and [hx_treatment] != '88'
prostate_tx	cancer_details		checkbox	<div class="rich-text-field-label"><p><span style="color: #169179;">Prostate cancer specific: </span>Please check all the prostate cancer therapies that the patient received within 3 months of a positive SARS-CoV-2 test or presumed positive COVID-19 disease. <span style="font-weight: normal; color: #236fa1;">More than one option can be selected.</span></p></div>	83008, Bicalutamide (Casodex) | 4508, Flutamide | 31805, Nilutamide | 1100072, Abiraterone (Zytiga) | 1307298, Enzalutamide (Xtandi) | 1999574, Apalutamide (Erleada) | 2180325, Darolutamide (Nubeqa) | 72962, Docetaxel (Taxotere) | 996051, Cabazitaxel (Jevtana) | 40048, Carboplatin | 1958200, Radium-223 | 1597582, Olaparib | 1547545, Pembrolizumab | TRIAL, Clinical trial | OTH, Other agent | NONE,…						([cancer_type] = 'C4863' or [cancer_type_2] = 'C4863') and [hx_treatment] != '3' and [hx_treatment] != '88'
prostate_trial_more	cancer_details		notes	<div class="rich-text-field-label"><p>Please specify clinical trial details.</p> <p><span style="font-weight: normal;"><span style="color: #e03e2d;">Do not record </span></span><span style="color: #e03e2d;">any PHI<span style="font-weight: normal;"> in this field. As a reminder, this includes all elements of dates other than year.</span></span></p></div>							[prostate_tx(TRIAL)] = '1'
prostate_tx_oth	cancer_details		notes	<div class="rich-text-field-label"><p>Please specify other agent(s).</p> <p><span style="font-weight: normal;"><span style="color: #e03e2d;">Do not record </span></span><span style="color: #e03e2d;">any PHI<span style="font-weight: normal;"> in this field. As a reminder, this includes all elements of dates other than year.</span></span></p></div>							[prostate_tx(OTH)] = '1'
cancer_more	cancer_details	Cancer-specific data - Optional	yesno	<div class="rich-text-field-label"><p>Would you like to answer additional cancer-specific questions? <span style="font-weight: normal; color: #236fa1;">This is optional but will really help us understand the granular details better.</span></p></div>							[ccc19] = '0'
stage	cancer_details		radio	<div class="rich-text-field-label"><p>Stage at cancer diagnosis.</p> <p><span style="font-weight: normal; color: #236fa1;">If the patient has multiple primaries, please report on the cancer that was most recently treated.</span></p> <p><span style="font-weight: normal; color: #236fa1;">If the patient has a solid tumor but you cannot determine an exact stage, try to determine whether the disease w…	1004-0, 0 (in situ) | 1, I | 2, II | 3, III | 4, IV | 764-1, Localized | 764-7, Disseminated | OTH, Other | 99, Unknown						[cancer_more] = '1' or [ccc19] = '1'						Terminology: NAACCR
stage_oth_specify	cancer_details		notes	<div class="rich-text-field-label"><p>Please specify other stage at cancer diagnosis</p> <p><span style="font-weight: normal;"><span style="color: #e03e2d;">Do not record </span></span><span style="color: #e03e2d;">any PHI<span style="font-weight: normal;"> in this field. As a reminder, this includes all elements of dates other than year.</span></span></p></div>							[stage] = 'OTH'
mets_yn	cancer_details		radio	Did the patient have metastatic cancer at the time of COVID-19 diagnosis?	0, No | 1, Yes | 88, Not applicable (e.g., patient has a liquid hematologic malignancy) | 99, Unknown						([cancer_more] = '1' or [ccc19] = '1') and [cancer_status] != '1'
mets_sites	cancer_details		checkbox	<div class="rich-text-field-label"><p>What were the sites of metastatic disease? <span style="font-weight: normal; color: #236fa1;">Please check all that apply.</span></p></div>	1112-1, Bone | 1113-1, Brain | 1114-1, Distant lymph nodes | 1115-1, Liver | 1116-1, Lung | 1117-1, Other sites | 1117-2, Generalized metastases such as carcinomatosis, malignant pleural effusion, malignant ascites | 9, Unknown						[mets_yn] = '1'						Terminology: NAACCR
mets_oth_specify	cancer_details		notes	<div class="rich-text-field-label"><p>Please specify additional sites of metastatic cancer</p> <p><span style="font-weight: normal;"><span style="color: #e03e2d;">Do not record </span></span><span style="color: #e03e2d;">any PHI<span style="font-weight: normal;"> in this field. As a reminder, this includes all elements of dates other than year.</span></span></p></div>							[mets_sites(1117-1)] = '1'
cancer_timing	cancer_details		radio	<div class="rich-text-field-label"><p>When was the patient's cancer diagnosed? <span style="font-weight: normal; color: #236fa1;">If the patient has multiple primaries, please report on the cancer that was most recently treated.</span></p></div>	0, At the same time as COVID-19 | 88, AFTER the COVID-19 diagnosis | 1, Within the past year | 2, Within the past 5 years | 3, More than 5 years ago | 99, Unknown						[cancer_more] = '1' or [ccc19] = '1'
clinical_trial	cancer_details		radio	Is the patient on a clinical trial?	0, No | 1, Yes | 99, Unknown						[cancer_more] = '1' or [ccc19] = '1'
clinical_trial_more	cancer_details		notes	<div class="rich-text-field-label"><p>Please provide additional details if you can. <span style="font-weight: normal; color: #236fa1;">Note: some institutions have restrictions on sharing of this information, please check with your institutional official if you have any questions.</span></p> <p><span style="color: #e03e2d;"><span style="font-weight: normal;">Do not record </span>any PHI<span styl…							[clinical_trial] = '1'
additional_ca_dx	cancer_details		notes	<div class="rich-text-field-label"><p>Additional details about cancer diagnosis <span style="font-weight: normal; color: #236fa1;">(stage, prior therapies, etc.)</span></p> <p><span style="color: #e03e2d;"><span style="font-weight: normal;">Do not record </span>any PHI<span style="font-weight: normal;"> in this field. As a reminder, this includes all elements of dates other than year.</span></spa…							[cancer_more] = '1' or [ccc19] = '1'
prior_tx	cancer_details		checkbox	<div class="rich-text-field-label"><p>Has the patient ever received treatments known to be associated with cardiac or pulmonary toxicity? <span style="font-weight: normal; color: #236fa1;">Check all that apply.</span></p></div>	73, Bleomycin | 90, Carmustine | 122, Cyclophosphamide | 202, Everolimus | 243, Gemcitabine | 44985, Anthracyclines | 45000, Antibody-drug conjugates | 45613, Anti-CD38 antibodies (e.g. daratumumab) | 58101, Checkpoint inhibitors | 694, Immunotherapy | 44947, Monoclonal antibodies | 45388, Platinum agents | 45352, Taxanes | 44955, Tyrosine kinase inhibitors (TKIs) | 695, Radiation involving a lun…						[cancer_more] = '1' or [ccc19] = '1'						Terminology: HemOnc
drugs_expanded	cancer_details		text	<div class="rich-text-field-label"><p>Please list specific drugs</p> <p><span style="color: #e03e2d;"><span style="font-weight: normal;">Do not record</span> any PHI<span style="font-weight: normal;"> in this field. As a reminder, this includes all elements of dates other than year.</span></span></p></div>							[prior_tx(45613)] = '1' or [prior_tx(44985)] = '1' or [prior_tx(45388)] = '1' or [prior_tx(45352)] = '1' or [prior_tx(44955)] = '1'
irae_gr3	cancer_details		checkbox	<div class="rich-text-field-label"><p>Has the patient experienced a current or past (ever) iRAE CTCAE grade 3 or above? <span style="font-weight: normal; color: #236fa1;">Check all that apply.</span></p></div>	418290006, Pruritis | 271807003, Rash | 57676002, Arthralgia | 3723001, Arthritis | 205237003, Pneumonitis | 40930008, Hypothyroidism | 267060006, Diarrhea | 64226004, Colitis | 64613007, Enteritis | 128241005, Hepatitis | OTH, Other | NONE, None | UNK, Unknown						[prior_tx(58101)] = '1' or [prior_tx(694)] = '1' or [treatment_modality(694)] = '1'
irae_oth_specify	cancer_details		notes	<div class="rich-text-field-label"><p>Please specify what other iRAE CTCAE grade 3 or above.</p> <p><span style="font-weight: normal;"><span style="color: #e03e2d;">Do not record </span></span><span style="color: #e03e2d;">any PHI<span style="font-weight: normal;"> in this field. As a reminder, this includes all elements of dates other than year.</span></span></p></div>							[irae_gr3(OTH)] = '1'
irae_past	cancer_details		radio	Was there ever evidence of an immune-related adverse event (irAE) affecting the lungs or heart? (pneumonitis, myocarditis)	1, No | 2, Possible | 3, Likely | 4, Definite | 99, Unknown						[prior_tx(58101)] = '1' or [prior_tx(694)] = '1'
irae_past_more	cancer_details		notes	<div class="rich-text-field-label"><p>Please specify</p> <p><span style="font-weight: normal;"><span style="color: #e03e2d;">Do not record </span></span><span style="color: #e03e2d;">any PHI<span style="font-weight: normal;"> in this field. As a reminder, this includes all elements of dates other than year.</span></span></p></div>							[irae_past] = '2' or [irae_past] = '3' or [irae_past] = '4'
prior_tx_other	cancer_details		text	Please specify other past treatments with potential cardiac or pulmonary toxicity.							[prior_tx(OTH)] = '1'
prior_tx_text	cancer_details		notes	<div class="rich-text-field-label"><p>If the patient had potentially lung-toxic therapy in the past, please provide further details. <span style="font-weight: normal; color: #236fa1;">For example, how long ago the treatment was, whether there was overt lung toxicity at the time of treatment, etc.</span></p> <p><span style="color: #e03e2d;"><span style="font-weight: normal;">Do not record </span>a…							[cancer_more] = '1' or [ccc19] = '1'
comments_form_3	cancer_details	Free text entry (optional)	notes	<div class="rich-text-field-label"><p>Comments</p> <p><span style="color: #e03e2d;"><span style="font-weight: normal;">Do not record </span>any PHI <span style="font-weight: normal;">in this field. As a reminder, this includes all elements of dates other than year.</span></span></p></div>
ts_4	respondent_details		text	Timestamp for the respondent details form			datetime_dmy					y					@HIDDEN @NOW_UTC
role	respondent_details	A bit about you	yesno	Are you the primary managing hematologist/oncologist?								y
practice_setting	respondent_details		checkbox	<div class="rich-text-field-label"><p>What is your practice setting? <span style="font-weight: normal; color: #236fa1;">Check all that apply.</span></p></div>	1, Community Practice | 2, Community Hospital | 3, University Hospital | 4, NCI designated Comprehensive Cancer Center | 5, Other Cancer Centers | 6, Other Tertiary Center						[role] = '1'
role_2	respondent_details		radio	What is your role in relationship to the patient?	1, Advanced practice practitioner who regularly sees patient | 2, Nurse who regularly sees patient | 3, Hematology/oncology fellow who regularly sees patient | 4, Triage personnel | 5, Hospitalist | 6, Intensivist | 99, Designee of a CCC19 participating institution | 7, Other						[role] = '0'	y
other_role	respondent_details		text	Please specify							[role] = '7'	y
email_1	respondent_details		descriptive	<div class="rich-text-field-label"><p><span style="font-weight: normal; color: #236fa1;">Thank you very much for filling out this short survey. Due to IRB restrictions, we are not able to collect further personal details from you at this time. You may learn more about CCC19 by <a href="https://ccc19us.org/" target="_blank" rel="noopener">visiting the CCC19 website</a> (clicking this link will ope…
comments_form_4	respondent_details		notes	Please leave any general comments here, including what if anything we can do to make the survey better.
ts_5	followup		text	Timestamp for the follow-up form								y					@HIDDEN @NOW_UTC
fu_weeks	followup		radio	How far out from initial COVID-19 diagnosis are you making this report?	30, Approximately 30 days after COVID-19 diagnosis | 90, Approximately 90 days after COVID-19 diagnosis | 180, Approximately 180 days after COVID-19 diagnosis | OTH, All other time intervals							y
d30_vital_status	followup		radio	Was the patient ALIVE at 30 days from COVID-19 diagnosis?	0, Yes the patient was alive for at least 30 days from COVID-19 diagnosis | 1, Patient was deceased within 30 days of COVID-19 diagnosis | 99, Unknown						[fu_weeks] = '30'	y
d90_vital_status	followup		radio	Was the patient ALIVE at 90 days from COVID-19 diagnosis?	0, Yes the patient was alive for at least 90 days from COVID-19 diagnosis | 1, Patient was deceased within 90 days of COVID-19 diagnosis | 99, Unknown						[fu_weeks] = '90'	y
d180_vital_status	followup		radio	Was the patient ALIVE at 180 days from COVID-19 diagnosis?	0, Yes the patient was alive for at least 180 days from COVID-19 diagnosis | 1, Patient was deceased within 180 days of COVID-19 diagnosis | 99, Unknown						[fu_weeks] = '180'	y
timing_of_report_weeks	followup		text	Please specify, in weeks, how much time has elapsed since initial COVID-19 diagnosis.			number	0			[fu_weeks] = 'OTH'	y
fu_reason	followup		radio	What is prompting this follow-up report?	1, Hospitalization | 2, Major change in clinical status other than hospitalization | 3, Death | OTH, Other						[fu_weeks] = 'OTH'	y
fu_reason_oth	followup		notes	<div class="rich-text-field-label"><p>Please specify</p> <p><span style="font-weight: normal;"><span style="color: #e03e2d;">Do not record </span></span><span style="color: #e03e2d;">any PHI<span style="font-weight: normal;"> in this field. As a reminder, this includes all elements of dates other than year.</span></span></p></div>							[fu_reason] = 'OTH'
covid_19_status_fu	followup	COVID-19 follow-up details -- required	radio	<div class="rich-text-field-label"><p>Current COVID-19 status</p> <p><span style="color: #236fa1; font-weight: normal;">Fully recovered means that the patient has returned to their baseline functional status and repeat SARS-CoV-2 testing, if obtained, is negative. If they are on medications to treat sequelae or have functional compromise (e.g., impaired pulmonary function) but are not considered …	1, Fully recovered | 1b, Recovered with complications | 2, Ongoing infection | 3, Died | 99, Unknown							y
days_to_death_fu_2	followup		text	<div class="rich-text-field-label"><p>Approximately how many days elapsed between COVID-19 diagnosis and death?</p> <p><span style="font-weight: normal; color: #236fa1;">If this information is unknown to you, please enter 9999 here.</span></p></div>			integer	0			[covid_19_status_fu] = '3'	y
cause_of_death_fu	followup		radio	To the best of your knowledge, what was the proximal cause of death?	1, COVID-19 | 2, Cancer | 3, Both | 88, Other | 99, Unknown						[covid_19_status_fu] = '3'	y
deceased_reason_fu_2	followup		notes	<div class="rich-text-field-label"><p>Please provide additional details about the proximal cause of death.</p> <p><span style="font-weight: normal;"><span style="color: #e03e2d;">Do not record </span></span><span style="color: #e03e2d;">any PHI <span style="font-weight: normal;">in this field. As a reminder, this includes all elements of dates other than year.</span></span></p></div>							[covid_19_status_fu] = '3'	y
who_ordinal_scale	followup		radio	<div class="rich-text-field-label"><p>WHO Ordinal Scale for Clinical Improvement</p> <p><span style="font-weight: normal; color: #236fa1;">Please note that this scale is somewhat redundant to other questions here, but will help us to validate the scale as a reliable tool for determining disease severity at fixed time-based endpoints.</span></p></div>	1, Ambulatory (Not hospitalized) with no limitation of activities | 2, Ambulatory (Not hospitalized) with limitation of activities | 3, Hospitalized, no oxygen therapy | 4, Hospitalized, requiring oxygen by mask or nasal prongs | 5, Hospitalized, requiring non-invasive ventilation or high-flow oxygen | 6, Hospitalized, requiring intubation and mechanical ventilation | 7, Hospitalized, requiring v…						([fu_weeks] = '30' or [fu_weeks] = '90') and [covid_19_status_fu] != '3'	y
who_ordinal_oth	followup		notes	<div class="rich-text-field-label"><p>Please briefly explain why the patient does not fit into any of the categories.</p> <p><span style="color: #e03e2d;"><span style="font-weight: normal;">Do not record </span>any PHI<span style="font-weight: normal;"> in this field. As a reminder, this includes all elements of dates other than year.</span></span></p></div>							[who_ordinal_scale] = 'OTH'
current_status_clinical_fu	followup		radio	<div class="rich-text-field-label"><p><span style="color: #000000;">Current clinical status</span></p></div>	0, Outpatient - No symptoms | 1, Outpatient - Mild symptoms | 2, Outpatient - Moderate symptoms | 3, Outpatient - Severe symptoms | 4, Inpatient - Near Recovery | 5, Inpatient - Moderately ill | 6, Inpatient - Severely ill | 7, Critical (ICU) - Severely ill, not requiring ventilator support | 8, Critical (ICU) - Severely ill, intubated | OTH, Other | 99, Unknown						[covid_19_status_fu] = '2'	y
current_status_clinical_specify_fu	followup		notes	<div class="rich-text-field-label"><p><span style="color: #000000;">Please specify</span></p> <p><span style="color: #000000; font-weight: normal;"><span style="color: #e03e2d;">Do not record </span></span><span style="color: #e03e2d;">any PHI<span style="font-weight: normal;"> in this field. As a reminder, this includes all elements of dates other than year.</span></span></p></div>							[current_status_clinical_fu] = 'OTH'	y
worst_complications_severity_fu	followup		radio	<div class="rich-text-field-label"><p><span style="color: #000000;">Worst severity of COVID-19 complications. </span></p> <p><span style="font-weight: normal; color: #236fa1;">This answer should capture the worst severity from the time of diagnosis to the time of this follow-up report.</span></p></div>	0, None (patient was asymptomatic) | 1, Mild complications (mimimal symptoms from complications) | 2, Moderate complications (moderate symptoms from complications) | 3, Serious complications (symptoms substantially impact the patient's functional status or disabling physical functioning) | OTH, Other | 99, Unknown						[covid_19_status_fu] = '1' or [covid_19_status_fu] = '1b' or [covid_19_status_fu] = '2'	y
complications_severity_fu	followup		checkbox	<div class="rich-text-field-label"><p><span style="color: #000000;">Severity of COVID-19 complications at the time of this follow-up report. <span style="font-weight: normal; color: #236fa1;">Check all that apply.</span></span></p></div>	0, No complications | 1, Mild complications (mimimal symptoms from complications) | 2, Moderate complications (moderate symptoms from complications) | 3, Serious complications (symptoms substantially impact the patient's functional status or disabling physical functioning) | OTH, Other | 99, Unknown						[covid_19_status_fu] = '1b' or [covid_19_status_fu] = '2'	y
complications_severity_oth_specify_fu	followup		notes	<div class="rich-text-field-label"><p><span style="color: #000000;">Please specify</span></p> <p><span style="color: #000000; font-weight: normal;"><span style="color: #e03e2d;">Do not record </span></span><span style="color: #e03e2d;">any PHI<span style="font-weight: normal;"> in this field. As a reminder, this includes all elements of dates other than year.</span></span></p></div>							[complications_severity_fu(OTH)] = '1'	y
cancer_tx_fu	followup	COVID-19 Effect on Cancer Treatment	radio	Was the patient's cancer treatment plan modified as a result of COVID-19?	0, No | 1, Yes | 99, Unknown						[covid_19_status_fu] != '3'	y
cancer_tx_fu_more	followup		notes	<div class="rich-text-field-label"><p>Please provide additional details.</p> <p><span style="font-weight: normal;"><span style="color: #e03e2d;">Do not record </span></span><span style="color: #e03e2d;">any PHI<span style="font-weight: normal;"> in this field. As a reminder, this includes all elements of dates other than year.</span></span></p></div>							[cancer_tx_fu] = '1'
cancer_status_fu	followup		radio	<div class="rich-text-field-label"><p>Cancer status at the time of this follow-up report. <span style="font-weight: normal; color: #236fa1;">If the patient has multiple primaries, please report on the cancer that was most recently treated.</span></p></div>	1, Remission/NED | 2, Active disease, responding to treatment | 3, Active disease, stable | 4, Active disease, progressing | 5, Active disease, status unknown or not yet assessed | 99, Unknown						[covid_19_status_fu] != '3'	y
hospice_fu	followup	<div class="rich-text-field-label"><p>COVID-19 follow-up details -- optional</p> <p><span style="font-weight: normal; color: #236fa1;">The following sections contain questions that will help us more fully understand the disease course of COVID-19. Most but not all of these questions are optional.</span></p></div>	radio	Since you last reported on this patient, were they transitioned to hospice?	0, No | 1, Yes | 99, Unknown						[hospice] != '1'
hospice_fu_more	followup		notes	<div class="rich-text-field-label"><p>Please specify why the patient was transitioned to hospice.</p> <p><span style="color: #e03e2d;"><span style="font-weight: normal;">Do not record </span>any PHI<span style="font-weight: normal;"> in this field. As a reminder, this includes all elements of dates other than year.</span></span></p></div>							[hospice_fu] = '1'
hosp_status_fu	followup		radio	Since you last reported on this patient, were they admitted or re-admitted to the hospital?	0, No | 1, Yes - admitted to floor for the duration of the illness | 2, Yes - admitted to floor and then transferred to the ICU | 3, Yes - admitted directly to the ICU | 88, Not applicable - they were admitted to the hospital at the time of the last report and remain hospitalized | 99, Unknown | OTH, Other							y
hosp_status_fu_more	followup		notes	<div class="rich-text-field-label"><p>Please provide further details.</p> <p><span style="color: #e03e2d;"><span style="font-weight: normal;">Do not record </span>any PHI<span style="font-weight: normal;"> in this field. As a reminder, this includes all elements of dates other than year.</span></span></p></div>							[hosp_status_fu] = 'OTH'
admission_reason_fu	followup		radio	Was the admission related to COVID-19 or complications of COVID-19?	1, Definitely related | 2, Possibly related | 3, Unrelated | 99, Unknown						[hosp_status_fu] = '1' or [hosp_status_fu] = '2' or [hosp_status_fu] = '3'	y
hosp_los_fu	followup		text	If known, how long was the length of stay, in days?			integer	1			[hosp_status_fu] = '1'
hosp_los_fu_2	followup		text	If known, how long was the length of stay prior to transfer to the ICU, in days?			integer	1			[hosp_status_fu] = '2'
icu_los_fu	followup		text	If known, how long was the ICU length of stay, in days?			integer	1			[hosp_status_fu] = '2' or [hosp_status_fu] = '3'
current_status_fu	followup		radio	What is the patient's current location?	2, Outpatient - follow up | 4, ER - Follow up | 5, Hospitalized (non-ICU) - new admit | 6, Hospitalized (non-ICU) - continued | 7, ICU - new admit | 8, ICU - continued | 9, None - patient is deceased | 99, Unknown						[covid_19_status_fu] != '3'
days_to_death_fu	followup		text	<div class="rich-text-field-label"><p>Approximately how many days elapsed between COVID-19 diagnosis and death?</p> <p><span style="font-weight: normal; color: #236fa1;">If this information is unknown to you, please enter 9999 here.</span></p></div>			integer	0			[current_status_fu] = '9' or [fu_reason] = '3'	y
deceased_reason_fu	followup		notes	<div class="rich-text-field-label"><p>Please provide additional details about the proximal cause of death.</p> <p><span style="font-weight: normal;"><span style="color: #e03e2d;">Do not record </span></span><span style="color: #e03e2d;">any PHI <span style="font-weight: normal;">in this field. As a reminder, this includes all elements of dates other than year.</span></span></p></div>							[current_status_fu] = '9'	y
c19_complications_systemic_fu	followup	<div class="rich-text-field-label"><p>Additional Medical Events</p> <p><span style="font-weight: normal;"><span style="color: #236fa1;">Please report any new complications or medical events that have arisen since completing the most recent form, whether or not they are clearly attributable to COVID-19 or another cause.</span></span></p></div>	checkbox	<div class="rich-text-field-label"><p>Systemic events during the follow-up period. <span style="font-weight: normal; color: #236fa1;">Check all that apply. If there were no additional systemic events, please check "No additional events".</span></p></div>	50960005, Bleeding | 67406007, Disseminated intravascular coagulation (DIC) | 57653000, Multiorgan failure | 91302008, Sepsis | 238147009, Other | NONE, No additional systemic events | UNK, Unknown							y					Terminology: SNOMED
c19_bleeding_fu	followup		checkbox	<div class="rich-text-field-label"><p>Please specify the type of bleeding. <span style="color: #236fa1; font-weight: normal;">Check all that apply.</span></p></div>	112648003, Major bleeding (requiring multiple RBCs transfusions or ICU admit) | 73099002, Non-major but clinically relevant bleed | 127563002, Minor bleed (without transfusion need) | 230690007-Major, CNS hemorrhage, extensive | 230690007-Minor, CNS hemorrhage, limited | OTH, Other | UNK, Unknown						[c19_complications_systemic_fu(50960005)] = '1'						Terminology: SNOMED-modified
c19_bleeding_oth_specify_fu	followup		notes	<div class="rich-text-field-label"><p>Please specify further details about bleeding.</p> <p><span style="color: #e03e2d;"><span style="font-weight: normal;">Do not record </span>any PHI<span style="font-weight: normal;"> in this field. As a reminder, this includes all elements of dates other than year.</span></span></p></div>							[c19_bleeding_fu(OTH)] = '1'
dic_more_fu	followup		notes	<div class="rich-text-field-label"><p>Please provide further details about DIC, including clinical manifestations.</p> <p><span style="font-weight: normal;"><span style="color: #e03e2d;">Do not record </span></span><span style="color: #e03e2d;">any PHI <span style="font-weight: normal;">in this field. As a reminder, this includes all elements of dates other than year.</span></span></p></div>							[c19_complications_systemic_fu(67406007)] = '1'
c19_comp_systemic_specify_fu	followup		notes	<div class="rich-text-field-label"><p>Please specify other systemic events.</p> <p><span style="font-weight: normal;"><span style="color: #e03e2d;">Do not record </span></span><span style="color: #e03e2d;">any PHI <span style="font-weight: normal;">in this field. As a reminder, this includes all elements of dates other than year.</span></span></p></div>							[c19_complications_systemic_fu(238147009)] = '1'
o2_requirement_fu	followup		radio	Did the patient require supplemental O2 during the follow-up period?	0, No | 1, Yes | 99, Unknown							y
c19_complications_pulm_fu	followup		checkbox	<div class="rich-text-field-label"><p>Pulmonary events during the follow-up period. <span style="font-weight: normal; color: #236fa1;">Check all that apply. If there were no additional pulmonary events, please check "No additional events".</span></p></div>	409622000, Respiratory failure | 205237003, Pneumonitis | 233604007, Pneumonia | 67782005, Acute respiratory distress syndrome (ARDS) | 59282003, Pulmonary embolism | 60046008, Pleural effusion | 312682007, Empyema | 50043002, Other | NONE, No additional pulmonary events | UNK, Unknown							y					Terminology: SNOMED
resp_failure_tx_fu	followup		radio	<div class="rich-text-field-label"><p>Which of the following supplemental O2 interventions did the patient require?<span style="font-weight: normal; color: #236fa1;"> Select the most invasive intervention required during the follow-up period.</span></p></div>	1, Nasal cannula or face mask with standard O2 | 2, High-flow nasal cannula or blow-by | 3, Non-rebreather | 4, CPAP | 5, BiPAP | 6, Intubation | 99, Unknown						[c19_complications_pulm_fu(409622000)] = '1' or [o2_requirement_fu] = '1'
berlin_yn_fu	followup		radio	<div class="rich-text-field-label"><p>Were the Berlin criteria formally assessed?</p></div>	0, No | 1, Yes | 99, Unknown/Unsure						[c19_complications_pulm_fu(67782005)] = '1'
berlin_fu	followup		radio	<div class="rich-text-field-label"><p>Berlin criteria.<br /><br /><span style="font-weight: normal; color: #236fa1;">The Berlin criteria are based on a decreased PaO2/FiO2 ratio:</span><br /><span style="font-weight: normal; color: #236fa1;">-mild ARDS: 201 - 300 mmHg (≤ 39.9 kPa)</span><br /><span style="font-weight: normal; color: #236fa1;">-moderate ARDS: 101 - 200 mmHg (≤ 26.6 kPa)</span><br …	1, Mild | 2, Moderate | 3, Severe | 99, Unknown						[berlin_yn_fu] = '1'
c19_comp_pulm_specify_fu	followup		notes	<div class="rich-text-field-label"><p>Please specify other pulmonary events.</p> <p><span style="font-weight: normal;"><span style="color: #e03e2d;">Do not record </span></span><span style="color: #e03e2d;">any PHI <span style="font-weight: normal;">in this field. As a reminder, this includes all elements of dates other than year.</span></span></p></div>							[c19_complications_pulm_fu(50043002)] = '1'
c19_complications_card_fu	followup		checkbox	<div class="rich-text-field-label"><p>Cardiovascular events during the follow-up period. <span style="font-weight: normal; color: #236fa1;">Check all that apply. If there were no additional cardiovascular events, please check "No additional events".</span></p></div>	45007003, Hypotension | 22298006, Myocardial infarction | 414545008, Other cardiac ischemia | 49436004, Atrial fibrillation | 71908006, Ventricular fibrillation | 698247007, Other cardiac arrhythmia | 85898001, Cardiomyopathy | 42343007, Congestive heart failure (CHF) | 59282003, Pulmonary embolism (PE) | 128053003, Deep venous thrombosis (DVT) | 275517008, Superficial venous thrombosis (SVT) | 2…							y					Terminology: SNOMED
hotn_pressors_fu	followup		radio	Did the patient require pressors?	0, No | 1, Yes | 99, Unknown						[c19_complications_card_fu(45007003)] = '1'
c19_comp_card_specify_fu	followup		notes	<div class="rich-text-field-label"><p>Please specify other cardiac events.</p> <p><span style="font-weight: normal;"><span style="color: #e03e2d;">Do not record </span></span><span style="color: #e03e2d;">any PHI<span style="font-weight: normal;"> in this field. As a reminder, this includes all elements of dates other than year.</span></span></p></div>							[c19_complications_card_fu(49601007)] = '1' or [c19_complications_card_fu(414545008)] = '1' or [c19_complications_card_fu(698247007)] = '1'
c19_complications_gi_fu	followup		checkbox	<div class="rich-text-field-label"><p>Gastrointestinal events during the follow-up period. <span style="font-weight: normal; color: #236fa1;">Check all that apply. If there were no additional GI events, please check "No additional events".</span></p></div>	427044009, Acute hepatic injury | 389026000, Ascites | 81060008, Bowel obstruction | 56905009, Bowel perforation | 710572000, Ileus | 48661000, Peritonitis | 53619000, Other | NONE, No additional gastrointestinal events | UNK, Unknown												Terminology: SNOMED
c19_comp_gi_specify_fu	followup		notes	<div class="rich-text-field-label"><p>Please specify other GI events.</p> <p><span style="font-weight: normal;"><span style="color: #e03e2d;">Do not record </span></span><span style="color: #e03e2d;">any PHI <span style="font-weight: normal;">in this field. As a reminder, this includes all elements of dates other than year.</span></span></p></div>							[c19_complications_gi_fu(53619000)] = '1'
c19_complications_other_fu	followup		checkbox	<div class="rich-text-field-label"><p>Other events during the follow-up period. <span style="font-weight: normal; color: #236fa1;">Check all that apply. If there were no additional other events, please check "No additional events".</span></p></div>	14669001, Acute kidney injury | 91175000, Seizures | 372070002, Gangrene | 414086009, Thrombosis, NOS | 362965005, Other | NONE, No additional events | UNK, Unknown							y					Terminology: SNOMED @HIDECHOICE = '414086009'
c19_complications_oth_specify_fu	followup		notes	<div class="rich-text-field-label"><p>Please specify other events.</p> <p><span style="color: #e03e2d;"><span style="font-weight: normal;">Do not record </span>any PHI<span style="font-weight: normal;"> in this field. As a reminder, this includes all elements of dates other than year.</span></span></p></div>							[c19_complications_other_fu(362965005)] = '1'
c19_addl_treatment	followup	COVID-19 Additional Treatment	radio	Did the patient receive any additional treatments for COVID-19 or its sequelae?	0, No | 1, Yes | 99, Unknown
additional_tx_fu	followup		notes	<div class="rich-text-field-label"><p>Additional treatment comments, e.g. specific doses. Please provide further information here.</p> <p><span style="font-weight: normal;"><span style="color: #e03e2d;">Do not record </span></span><span style="color: #e03e2d;">any PHI<span style="font-weight: normal;"> in this field. As a reminder, this includes all elements of dates other than year.</span></span…							[c19_addl_treatment] = '1'
covid_19_treatment_fu	followup		checkbox	<div class="rich-text-field-label"><p>Additional COVID-19 treatment. <span style="font-weight: normal; color: #236fa1;">Check all that apply.</span></p></div>	DB-15718, Bamlanivimab | REGEN-COV2, Casirivimab/Imdevimab | OMOP4873974, Remdesivir | HO-45523, Systemic corticosteroids (will prompt for additional details) | B05AX03, Plasma from recovered individuals (convalescent plasma) | RXCUI-2393, Chloroquine | RXCUI-5521, Hydroxychloroquine (Plaquenil) | HO-44995, Anti-virals | ATC-J05AE08, Atazanavir | ATC-J05AR10, Lopinavir/Ritonavir | RXCUI-260101, O…						[c19_addl_treatment] = '1'						Terminologies: ATC/HemOnc/OMOP/RxNorm/SNOMED @HIDECHOICE='oth_plasma'
steroid_type_fu	followup		checkbox	<div class="rich-text-field-label"><p>Steroid type. <span style="font-weight: normal; color: #236fa1;">Check all that apply.</span></p></div>	H02AB02, Dexamethasone (Decadron) | H02AB09, Hydrocortisone (Cortef) | H02AB04, Methylprednisolone (Solumedrol) | H02AB06, Prednisolone | H02AB07, Prednisone						[covid_19_treatment_fu(HO-45523)] = '1'						Terminology: ATC
steroid_specific_fu	followup		radio	<div class="rich-text-field-label"><p>Steroid dosing, in <a href="https://hemonc.org/wiki/Steroid_conversions" target="_blank" rel="noopener">prednisone dose equivalents</a></p> <p><span style="font-weight: normal; color: #236fa1;">Note: 3 mg of dexamethasone is equivalent to 20 mg of prednisone, so any dose of dexamethasone of more than 3 mg/day (21 mg/week) would be equivalant to more than 20 m…	1, 20 mg/day or below [low dose] | 1a, 10 mg/day or below [low dose] | 1b, More than 10 mg/day up to 20 mg/day | 2, More than 20 mg/day but less than 1mg/kg/day | 3, Equal to or greater than 1 mg/kg/day | 99, Unknown						[covid_19_treatment_fu(HO-45523)] = '1'						@HIDECHOICE='1'
steroid_more_fu	followup		notes	<div class="rich-text-field-label"><p>Please provide more details: prednisone dose equivalents (e.g., 1 mg/kg) and duration of steroid therapy.</p> <p><span style="font-weight: normal;"><span style="color: #e03e2d;">Do not record </span></span><span style="color: #e03e2d;">any PHI <span style="font-weight: normal;">in this field. As a reminder, this includes all elements of dates other than year.…							[covid_19_treatment_fu(HO-45523)] = '1'
c19_aspirin_dose_fu	followup		radio	<div class="rich-text-field-label"><p>Aspirin dosing</p></div>	262459003, Low dose (less than 200 mg/day) | 261829003, Full dose | 261665006, Unknown						[covid_19_treatment_fu(N02BA)] = '1'						Terminology: SNOMED
c19_anticoag_type_fu	followup		checkbox	<div class="rich-text-field-label"><p>Which anticoagulants were used? <span style="font-weight: normal; color: #236fa1;">Check all that apply.</span></p></div>	B01AA, Vitamin K antagonists (e.g., warfarin) | B01AB, Low-molecular weight heparin (e.g., enoxaparin [Lovenox]) | B01AB01, Unfractionated heparin | B01AE, Direct thrombin inhibitors (e.g., argatroban, dabigatran [Pradaxa]) | B01AF, Direct factor Xa inhibitors (e.g., apixaban [Eliquis], rivaroxaban [Xarelto]) | B01AX05, Fondaparinux | UNK, Unknown | OTH, Other						[covid_19_treatment_fu(B01A)] = '1'
c19_anticoag_type_oth_specify_fu	followup		notes	<div class="rich-text-field-label"><p>Please specify</p> <p><span style="font-weight: normal;"><span style="color: #e03e2d;">Do not record </span></span><span style="color: #e03e2d;">any PHI <span style="font-weight: normal;">in this field. As a reminder, this includes all elements of dates other than year.</span></span></p></div>							[c19_anticoag_type_fu(OTH)] = '1'
c19_anticoag_reason_fu	followup		checkbox	<div class="rich-text-field-label"><p>What was the purpose of the anticoagulant treatment? <span style="font-weight: normal; color: #236fa1;">Check all that apply.</span></p></div>	1, Prophylactic use (without the presence of a VTE either as an inpatient or outpatient) | 2, Therapeutic use (for known VTE or ATE history) | 2a, Therapeutic use (for known VTE diagnosis) | 2b, Therapeutic use (for known ATE diagnosis) | 2c, Therapeutic use in the absence of any thrombosis (e.g., for prevention of stroke in atrial fibrillation) | 3, For DIC during hospitalization | UNK, Unknown …						[covid_19_treatment_fu(B01A)] = '1'						@HIDECHOICE='2'
c19_anticoag_reason_oth_specify_fu	followup		notes	<div class="rich-text-field-label"><p>Please specify</p> <p><span style="font-weight: normal;"><span style="color: #e03e2d;">Do not record </span></span><span style="color: #e03e2d;">any PHI <span style="font-weight: normal;">in this field. As a reminder, this includes all elements of dates other than year.</span></span></p></div>							[c19_anticoag_reason_fu(OTH)] = '1'
covid_19_tx_interleukin_fu	followup		checkbox	<div class="rich-text-field-label"><p>Interleukin inhibitor treatment other than tocilizumab. <span style="font-weight: normal; color: #236fa1;">Check all that apply.</span></p></div>	L04AC03, anakinra | L04AC02, basiliximab | L04AC09, briakinumab | L04AC12, brodalumab | L04AC08, canakinumab | L04AC01, daclizumab | L04AC16, guselkumab | L04AC13, ixekizumab | L04AC04, rilonacept | L04AC18, risankizumab | L04AC14, sarilumab | L04AC10, secukinumab | L04AC11, siltuximab | L04AC15, sirukumab | L04AC17, tildrakizumab | L04AC07, DEPRECATED | L04AC05, ustekinumab						[covid_19_treatment_fu(ATC-L04AC)] = '1'						Field:ATC L04AC; Values:ATC @HIDECHOICE='L04AC07'
jak_fu	followup		checkbox	<div class="rich-text-field-label"><p>JAK inhibitor treatment. <span style="font-weight: normal; color: #236fa1;">Check all that apply.</span></p></div>	L01XE18, Ruxolitinib (Jakafi) | L04AA29, Tofacitinib (Xeljanz) | RXCUI-1487006, Oclacitinib | L04AA37, Baricitinib | Peficitinib, Peficitinib | L01XE57, Fedratinib (Inrebic) | L04AA44, Upadacitinib						[covid_19_treatment_fu(HO-45861)] = '1'						Terminologies: ATC, RxNorm
covid_19_tx_tnf_fu	followup		checkbox	<div class="rich-text-field-label"><p>Tumor necrosis factor alpha (TNF-α) inhibitor treatment. <span style="font-weight: normal; color: #236fa1;">Check all that apply.</span></p></div>	L04AB04, Adalimumab | L04AB03, Afelimomab | L04AB05, Certolizumab pegol | L04AB01, Etanercept | L04AB06, Golimumab | L04AB02, Infliximab | L04AB07, Opinercept						[covid_19_treatment_fu(ATC-L04AB)] = '1'						Field:ATC L04AB; Values:ATC
covid_19_treatment_trial_fu	followup		radio	Was any of the additional COVID-19 treatment given as part of a clinical trial?	0, No | 1, Yes | 99, Unknown						[c19_addl_treatment] = '1'
covid_19_trial_tx_fu	followup		checkbox	<div class="rich-text-field-label"><p>COVID-19 clinical trial treatment. <span style="font-weight: normal; color: #236fa1;">Check all that apply. If you do not know which drug(s) were given on clinical trial, please check "Unknown". If you are not able to disclose drug names due to institutional restrictions, please check "Other".</span></p></div>	DB-15718, Bamlanivimab | REGEN-COV2, Casirivimab/Imdevimab | RXCUI-2393, Chloroquine | RXCUI-5521, Hydroxychloroquine (Plaquenil) | HO-44995, Anti-virals | ATC-J05AE08, Atazanavir | ATC-J05AR10, Lopinavir/Ritonavir | RXCUI-260101, Oseltamivir (Tamiflu) | OMOP4873974, Remdesivir | RXCUI-18631, Azithromycin (Zithromax/Z-Pak) | HO-45523, Systemic corticosteroids | ATC-C10AA, Statins | L04AC03, anaki…						[covid_19_treatment_trial_fu] = '1'	y					Terminologies: ATC/HemOnc/OMOP/RxNorm @HIDECHOICE = 'OTH-plasma'
covid_19_trial_more_fu	followup		notes	<div class="rich-text-field-label"><p>Please specify. <span style="font-weight: normal; color: #236fa1;">(Note: some institutions have restrictions on sharing of this information, please check with your institutional official if you have any questions.)</span></p> <p><span style="color: #e03e2d;"><span style="font-weight: normal;">Do not record </span>any PHI<span style="font-weight: normal;"> in…							[covid_19_trial_tx_fu(OTH)] = '1'
fu_info	followup		descriptive	<div class="rich-text-field-label"><p><span style="font-weight: normal; color: #236fa1;">Thank you for completing this form. If you have additional updates in the future, please use the link from the Survey Queue to return to the survey and add a new instance of the form.</span></p></div>
comments_form_5	followup		notes	<div class="rich-text-field-label"><p>Comments</p> <p><span style="color: #e03e2d;"><span style="font-weight: normal;">Do not record </span>any PHI <span style="font-weight: normal;">in this field. As a reminder, this includes all elements of dates other than year.</span></span></p></div>
manual_exclude	manual_exclude		truefalse	Field to manually exclude records identified as needing exclusion (e.g., false positive PCR)													@DEFAULT='0'
exclude_why	manual_exclude		radio	Why was the patient excluded?	1, Duplicate record | 2, In situ solid malignancy | 6, Non-melanoma skin cancer, non-invasive | 3, Precursor hematologic condition | 4, Benign hematologic condition | 5, False positive SARS-CoV-2 test | 7, Low quality score, non-CCC19 site | 88, Other | 99, Unknown						[manual_exclude] = '1'	y
manual_exclude_more	manual_exclude		notes	Why was patient manually excluded?
