# Supplementary material for: Breaking Digital Health Barriers Through a Large Language Model–Based Tool for Automated Observational Medical Outcomes Partnership Mapping: Development and Validation Study
Source: J Med Internet Res. 2025 May 15;27:e69004. doi: 10.2196/69004 (PMC12123247; doi:10.2196/69004)
Supplement: Multimedia Appendix 2 [file jmir_v27i1e69004_app2.zip › IMPOWR-R24-REDCap-to-OMOP-main/docs/gcloud_commands_to_connect_to_wf_pain.txt]

1. run this command from gcloud prompt to connect to the project:
gcloud compute ssh --zone "us-east1-b" "omopdev"  --project "wf-pain"

2. su -l redcap2omop

db pwd: 
