# Supplementary material for: Breaking Digital Health Barriers Through a Large Language Model–Based Tool for Automated Observational Medical Outcomes Partnership Mapping: Development and Validation Study
Source: J Med Internet Res. 2025 May 15;27:e69004. doi: 10.2196/69004 (PMC12123247; doi:10.2196/69004)
Supplement: Multimedia Appendix 2 [file jmir_v27i1e69004_app2.zip › IMPOWR-R24-REDCap-to-OMOP-main/docs/redcap2omop_steps.txt]

0) Demo REDCap project
  https://redcap.nubic.northwestern.edu/redcap/redcap_v11.1.16/DataEntry/record_status_dashboard.php?pid=5912

1) Setup a REDCap Project

select count(*)
from redcap2omop_redcap_projects

REDCAP2_OMOP_API_TOKEN='?' bundle exec rake app:redcap2omop:setup:demo:project

-- If the data from all tables were purged, please run the following command as well. --> V.Madhira - 11/21/2022
bundle exec rake app:redcap2omop:setup:omop_tables

select *
from redcap2omop_redcap_projects

2) Import a REDCap Data Dictionary

select 'redcap2omop_redcap_data_dictionaries' as entity
      , count(*) as total
from redcap2omop_redcap_data_dictionaries
union
select 'redcap2omop_redcap_variables' as entity
      , count(*) as total
from redcap2omop_redcap_variables
union
select 'redcap2omop_redcap_variable_choices' as entity
    , count(*) as total
from redcap2omop_redcap_variable_choices

bundle exec rake app:redcap2omop:ingest:data_dictionary:from_redcap

select 'redcap2omop_redcap_data_dictionaries' as entity
      , count(*) as total
from redcap2omop_redcap_data_dictionaries
union
select 'redcap2omop_redcap_variables' as entity
      , count(*) as total
from redcap2omop_redcap_variables
union
select 'redcap2omop_redcap_variable_choices' as entity
    , count(*) as total
from redcap2omop_redcap_variable_choices
order by total ASC

3) Setup maps

SELECT  rv.form_name
      , rv.name                   AS variable_name
      , rv.field_label            AS varaible_description
      , rv.field_type_normalized  AS field_type
      , rv.text_validation_type
      , rv.curation_status        AS variable_curation_status
      , rrvm.map_type             AS variable_map_type
      , rot.name                  AS variable_mapped_omop_table
      , roc.name                  AS variable_mapped_omop_column
      , c1.domain_id              AS variable_map_concept_domain_id
      , c1.vocabulary_id          AS variable_map_concept_vocabulary_id
      , c1.concept_name           AS variable_map_concept_name
      , c1.concept_code           AS variable_map_concept_code
      , c1.concept_id             AS variable_map_concept_id
      , c1.standard_concept       AS variable_map_concept_standard_concept
      , rvc.curation_status       AS variable_choice_curation_status
      , rvc.choice_code_raw       AS variable_choice_code
      , rvc.choice_description    AS variable_choice_description
      , rvcm.map_type             AS variable_choice_map_type
      , c2.domain_id              AS variable_choice_map_concept_domain_id
      , c2.vocabulary_id          AS variable_choice_map_concept_vocabulary_id
      , c2.concept_name           AS variable_choice_map_concept_name
      , c2.concept_code           AS variable_choice_map_concept_code
      , c2.concept_id             AS variable_choice_map_concept_id
      , c2.standard_concept       AS variable_choice_map_concept_standard_concept
	  , rdd.version
FROM redcap2omop_redcap_variables rv  LEFT JOIN redcap2omop_redcap_variable_maps rrvm         ON rrvm.redcap_variable_id       = rv.id
                                      LEFT JOIN redcap2omop_omop_columns roc                  ON rrvm.omop_column_id           = roc.id
                                      LEFT JOIN redcap2omop_omop_tables rot                   ON roc.omop_table_id             = rot.id
                                      LEFT JOIN concept c1                                    ON rrvm.concept_id               = c1.concept_id
                                      LEFT JOIN redcap2omop_redcap_variable_choices rvc       ON rv.id                         = rvc.redcap_variable_id
                                      LEFT JOIN redcap2omop_redcap_variable_choice_maps rvcm  ON rvc.id                        = rvcm.redcap_variable_choice_id
                                      LEFT JOIN concept c2                                    ON rvcm.concept_id               = c2.concept_id
                                      JOIN redcap2omop_redcap_data_dictionaries rdd           ON rv.redcap_data_dictionary_id  = rdd.id
                                      JOIN redcap2omop_redcap_projects rp                     ON rdd.redcap_project_id         = rp.id
ORDER BY rv.form_name, rv.id

bundle exec rake app:redcap2omop:setup:demo:maps

SELECT  rv.form_name
      , rv.name                   AS variable_name
      , rv.field_label            AS varaible_description
      , rv.field_type_normalized  AS field_type
      , rv.text_validation_type
      , rv.curation_status        AS variable_curation_status
      , rrvm.map_type             AS variable_map_type
      , rot.name                  AS variable_mapped_omop_table
      , roc.name                  AS variable_mapped_omop_column
      , c1.domain_id              AS variable_map_concept_domain_id
      , c1.vocabulary_id          AS variable_map_concept_vocabulary_id
      , c1.concept_name           AS variable_map_concept_name
      , c1.concept_code           AS variable_map_concept_code
      , c1.concept_id             AS variable_map_concept_id
      , c1.standard_concept       AS variable_map_concept_standard_concept
      , rvc.curation_status       AS variable_choice_curation_status
      , rvc.choice_code_raw       AS variable_choice_code
      , rvc.choice_description    AS variable_choice_description
      , rvc.curation_status       AS variable_choice_curation_status
      , rvcm.map_type             AS variable_choice_map_type
      , c2.domain_id              AS variable_choice_map_concept_domain_id
      , c2.vocabulary_id          AS variable_choice_map_concept_vocabulary_id
      , c2.concept_name           AS variable_choice_map_concept_name
      , c2.concept_code           AS variable_choice_map_concept_code
      , c2.concept_id             AS variable_choice_map_concept_id
      , c2.standard_concept       AS variable_choice_map_concept_standard_concept
	    , rdd.version
FROM redcap2omop_redcap_variables rv  LEFT JOIN redcap2omop_redcap_variable_maps rrvm         ON rrvm.redcap_variable_id       = rv.id
                                      LEFT JOIN redcap2omop_omop_columns roc                  ON rrvm.omop_column_id           = roc.id
                                      LEFT JOIN redcap2omop_omop_tables rot                   ON roc.omop_table_id             = rot.id
                                      LEFT JOIN concept c1                                    ON rrvm.concept_id               = c1.concept_id
                                      LEFT JOIN redcap2omop_redcap_variable_choices rvc       ON rv.id                         = rvc.redcap_variable_id
                                      LEFT JOIN redcap2omop_redcap_variable_choice_maps rvcm  ON rvc.id                        = rvcm.redcap_variable_choice_id
                                      LEFT JOIN concept c2                                    ON rvcm.concept_id               = c2.concept_id
                                      JOIN redcap2omop_redcap_data_dictionaries rdd           ON rv.redcap_data_dictionary_id  = rdd.id
                                      JOIN redcap2omop_redcap_projects rp                     ON rdd.redcap_project_id         = rp.id

WHERE rdd.version = 1
AND rv.curation_status  = 'mapped'
ORDER BY rv.form_name, rv.id

4) Import REDCap data

select count(*)
from redcap_records_tmp_1

bundle exec rake app:redcap2omop:ingest:data

select *
from redcap_records_tmp_1

5) Execute ETL

select 'person' as entity
      , count(*) as total
from person
union
select  'provider' as entity
      , count(*) as total
from provider
union
select 'condition_occurrence' as entity
      , count(*) as total
from condition_occurrence
union
select  'drug_exposure'
      , count(*) as total
from drug_exposure
union
select 'measurement' as entity
      , count(*) as total
from measurement

bundle exec rake app:redcap2omop:ingest:redcap2omop

select *
from person

select *
from provider

select  p.person_source_value
      , rp.name
      , rv.name
      , c1.concept_name
      , co.condition_start_date
      , co.condition_source_value
      , pr.provider_source_value
from condition_occurrence co left join concept c1 on co.condition_concept_id = c1.concept_id
                             join redcap2omop_redcap_source_links rsl on co.condition_occurrence_id = rsl.redcap_sourced_id and rsl.redcap_sourced_type = 'Redcap2omop::ConditionOccurrence'
                             join redcap2omop_redcap_variables rv on rv.id = rsl.redcap_source_id
                             join redcap2omop_redcap_data_dictionaries rdd on rv.redcap_data_dictionary_id = rdd.id
                             join redcap2omop_redcap_projects rp on rdd.redcap_project_id = rp.id
                             join person p on co.person_id = p.person_id
                             left join provider pr on co.provider_id = pr.provider_id

select  p.person_source_value
      , rp.name
      , rv.name
      , c1.concept_name
      , de.drug_exposure_start_date
      , de.drug_exposure_end_date
      , de.drug_source_value
from drug_exposure de left join concept c1 on de.drug_concept_id = c1.concept_id
                             join redcap2omop_redcap_source_links rsl on de.drug_exposure_id = rsl.redcap_sourced_id and rsl.redcap_sourced_type = 'Redcap2omop::DrugExposure'
                             join redcap2omop_redcap_variables rv on rv.id = rsl.redcap_source_id
                             join redcap2omop_redcap_data_dictionaries rdd on rv.redcap_data_dictionary_id = rdd.id
                             join redcap2omop_redcap_projects rp on rdd.redcap_project_id = rp.id
                             join person p on de.person_id = p.person_id

select   p.person_source_value
       , rp.name
       , rv.name
       , c1.concept_name
       , m.value_as_number
       , m.value_as_concept_id
       , c2.concept_name
       , m.measurement_source_value
       , pr.provider_source_value
from measurement m left join concept c1 on m.measurement_concept_id = c1.concept_id
                   left join concept c2 on m.value_as_concept_id = c2.concept_id
                   join redcap2omop_redcap_source_links rsl on m.measurement_id = rsl.redcap_sourced_id and rsl.redcap_sourced_type = 'Redcap2omop::Measurement'
                   join redcap2omop_redcap_variables rv on rv.id = rsl.redcap_source_id
                   join redcap2omop_redcap_data_dictionaries rdd on rv.redcap_data_dictionary_id = rdd.id
                   join redcap2omop_redcap_projects rp on rdd.redcap_project_id = rp.id
                   join person p on m.person_id = p.person_id
                   left join provider pr on m.provider_id = pr.provider_id


6) Mapping UI


Cleanup
DELETE FROM redcap_records_tmp_1
Redcap2omop::RedcapProject.destroy_all
bundle exec rake app:redcap2omop:data:truncate_omop_clinical_data_tables
bundle exec rake app:redcap2omop:ingest:data_dictionary:cleanup
