# Supplementary material for: Breaking Digital Health Barriers Through a Large Language Model–Based Tool for Automated Observational Medical Outcomes Partnership Mapping: Development and Validation Study
Source: J Med Internet Res. 2025 May 15;27:e69004. doi: 10.2196/69004 (PMC12123247; doi:10.2196/69004)
Supplement: Multimedia Appendix 2 [file jmir_v27i1e69004_app2.zip › IMPOWR-R24-REDCap-to-OMOP-main/frontend/package.json]

{
  "name": "redcap_omop",
  "version": "0.1.0",
  "private": true,
  "homepage": "https://cde2omop.wakehealth.edu/",
  "dependencies": {
    "@emotion/react": "^11.10.6",
    "@emotion/styled": "^11.10.6",
    "@fontsource/roboto": "^4.5.8",
    "@mui/icons-material": "^5.11.9",
    "@mui/material": "^5.12.2",
    "@mui/system": "^5.11.11",
    "axios": "^1.3.3",
    "file-saver": "^2.0.5",
    "js-cookie": "^3.0.1",
    "jwt-decode": "^3.1.2",
    "lodash": "^4.17.21",
    "material-react-table": "^1.8.0",
    "papaparse": "^5.4.1",
    "react": "^18.2.0",
    "react-dom": "^18.2.0",
    "react-router-dom": "^6.8.1",
    "web-vitals": "^3.1.0",
    "xlsx": "^0.18.5"
  },
  "devDependencies": {
    "babel-plugin-transform-remove-console": "^6.9.4",
    "react-scripts": "^5.0.1"
  },
  "scripts": {
    "start": "react-scripts start",
    "build": "react-scripts build",
    "test": "react-scripts test",
    "eject": "react-scripts eject"
  },
  "eslintConfig": {
    "extends": [
      "react-app",
      "react-app/jest"
    ]
  },
  "browserslist": {
    "production": [
      ">0.2%",
      "not dead",
      "not op_mini all"
    ],
    "development": [
      "last 1 chrome version",
      "last 1 firefox version",
      "last 1 safari version"
    ]
  }
}
