# Supplementary material for: Breaking Digital Health Barriers Through a Large Language Model–Based Tool for Automated Observational Medical Outcomes Partnership Mapping: Development and Validation Study
Source: J Med Internet Res. 2025 May 15;27:e69004. doi: 10.2196/69004 (PMC12123247; doi:10.2196/69004)
Supplement: Multimedia Appendix 2 [file jmir_v27i1e69004_app2.zip › IMPOWR-R24-REDCap-to-OMOP-main/frontend/public/manifest.json]

{
  "short_name": "React App",
  "name": "Create React App Sample",
  "icons": [
    {
      "src": "favicon.ico",
      "sizes": "64x64 32x32 24x24 16x16",
      "type": "image/x-icon"
    },
    {
      "src": "logo96.png",
      "type": "image/png",
      "sizes": "96x96"
    },
    {
      "src": "logo512.png",
      "type": "image/png",
      "sizes": "512x512"
    }
  ],
  "start_url": ".",
  "display": "standalone",
  "theme_color": "#000000",
  "background_color": "#ffffff"
}
