# Supplementary material for: Breaking Digital Health Barriers Through a Large Language Model–Based Tool for Automated Observational Medical Outcomes Partnership Mapping: Development and Validation Study
Source: J Med Internet Res. 2025 May 15;27:e69004. doi: 10.2196/69004 (PMC12123247; doi:10.2196/69004)
Supplement: Multimedia Appendix 2 [file jmir_v27i1e69004_app2.zip › IMPOWR-R24-REDCap-to-OMOP-main/frontend/src/App.css]

.App {
  text-align: center;
}

.App-logo {
  height: 40vmin;
  pointer-events: none;
}

@media (prefers-reduced-motion: no-preference) {
  .App-logo {
    animation: App-logo-spin infinite 20s linear;
  }
}

/* .App-header {
  background-color: #282c34;
  min-height: 100vh;
  display: flex;
  flex-direction: column;
  align-items: center;
  justify-content: center;
  font-size: calc(10px + 2vmin);
  color: white;
} */

/* .App-link {
  color: #61dafb;
} */

@keyframes App-logo-spin {
  from {
    transform: rotate(0deg);
  }
  to {
    transform: rotate(360deg);
  }
}
a {
  color: unset !important;
}

.pending-jobs-icon {
  animation-name: spin;
  animation-duration: 1.5s;
  animation-timing-function: linear;
  animation-iteration-count: infinite;
}

@keyframes spin {
  from {
    transform: rotate(0deg);
  }
  to {
    transform: rotate(360deg);
  }
}


@keyframes blink {
  0%, 100% {
    opacity: 1;
  }
  50% {
    opacity: 0.1;
  }
}

.blinking-icon {
  animation: blink 3s linear infinite;
}
