# Supplementary material for: Breaking Digital Health Barriers Through a Large Language Model–Based Tool for Automated Observational Medical Outcomes Partnership Mapping: Development and Validation Study
Source: J Med Internet Res. 2025 May 15;27:e69004. doi: 10.2196/69004 (PMC12123247; doi:10.2196/69004)
Supplement: Multimedia Appendix 2 [file jmir_v27i1e69004_app2.zip › IMPOWR-R24-REDCap-to-OMOP-main/frontend/src/App.js]

// import logo from './logo.svg';
import "./App.css";
import { useState, useEffect } from "react";
import { BrowserRouter, Route, Routes } from "react-router-dom";
import SearchAppBar from "./components/SearchAppBar";
import { ThemeProvider, createTheme } from "@mui/material/styles";
import CssBaseline from "@mui/material/CssBaseline";
// import MatchManager from "./pages/MatchManagerPage";
// import Archived from "./pages/ArchivedPage";
import SignInPage from "./pages/SignInPage";
// import SignUpPage from "./pages/SignUpPage";
// import ForgotPasswordPage from "./pages/ForgotPasswordPage";
import MyAccountPage from "./pages/MyAccountPage";
import Cookies from "js-cookie";
import { Navigate, useLocation } from "react-router-dom";
import ProjectManagementPage from "./pages/ProjectManagementPage";
import CompletedJobsViewPage from "./pages/CompletedJobsViewPage";
import { ListsProvider } from "./components/ListsContext";
import { ViewProvider } from "./components/ViewContext";

const theme = createTheme({
  palette: {
    primary: {
      main: "#008C95", // your custom primary color
    },
    secondary: {
      main: "#aad9dc", // your custom secondary color
    },
  },
});

const validateJwtToken = async (jwtToken) => {
  try {
    const myHeaders = new Headers();
    myHeaders.append("Authorization", "Bearer " + jwtToken);

    var formdata = new FormData();

    var requestOptions = {
      method: "POST",
      headers: myHeaders,
      body: formdata,
      redirect: "follow",
      credentials: "include", // Include cookies with the request
    };

    const response = await fetch(
      `${process.env.REACT_APP_BACKEND_API_URL}/api/users/validateUser`,
      requestOptions
    );

    if (response.status === 200) {
      return response.text().then((resp) => {
        Cookies.set("user", resp, { expires: 7 });
        return resp;
      });
    } else {
      Cookies.remove("token");
      Cookies.remove("user");
      orcidLogout();
      return <Navigate to="/signin" replace />;
    }
  } catch (error) {
    console.log("error validating jwt", error);
    return <Navigate to="/signin" replace />;
  }
};

// Client-side code to sign out the user
function orcidLogout() {
  // Make a request to the server-side endpoint to sign out the user and clear the JWT cookie
  fetch(`${process.env.REACT_APP_BACKEND_API_URL}/api/orcid/orcidLogout`, {
    credentials: "include", // Include cookies with the request
  })
    .then((response) => response.json())
    .then((data) => {
      // Handle successful sign out (e.g., update user state, navigate to sign-in page)
      return;
      // ...
    })
    .catch((error) => {
      // Handle errors
      console.error(error);
    });
}

function ProtectedRoute({
  user,
  children,
  validateJwtToken,
  token,
  setUser,
  setToken,
  setOpenSnackbar,
}) {
  const [isLoading, setIsLoading] = useState(true);
  const location = useLocation();
  useEffect(() => {
    setIsLoading(true);
    const jwtToken = Cookies.get("token");
    setToken(jwtToken);
    const userInfo = Cookies.get("user");
    if (!jwtToken || !userInfo) {
      // setUser(null);
      // setIsLoading(false);
      // return;
    }

    const validateUser = async () => {
      const result = await validateJwtToken(jwtToken);

      if (result.props) {
        setUser(null);
        setIsLoading(false);
        <Navigate to="/signin" replace />;
      } else {
        if (JSON.parse(result).approved !== "Y") setOpenSnackbar(true);
        else setOpenSnackbar(false);
        setUser(result);

        setIsLoading(false);
      }
    };

    validateUser();
  }, [location, setUser, validateJwtToken, setToken, token, setOpenSnackbar]);

  if (isLoading) {
    return <div></div>;
  }

  if (!user) {
    Cookies.remove("token");
    Cookies.remove("user");
    return <Navigate to="/signin" replace />;
  }

  return children;
}

function App() {
  const [user, setUser] = useState(null);
  const [token, setToken] = useState(null);
  const [pendingList, setPendingList] = useState();
  const [failedList, setFailedList] = useState();
  const [completedList, setCompletedList] = useState();
  const [serverError, setServerError] = useState(false);
  const [openSnackbar, setOpenSnackbar] = useState(false);

  const updateUser = (newUser) => {
    setUser(newUser);
  };

  return (
    <ThemeProvider theme={theme}>
      <CssBaseline />
      <div className="App">
        <header className="App-header">
          <BrowserRouter>
            <ViewProvider>
              <ListsProvider>
                <div>
                  {user && (
                    <SearchAppBar
                      token={token}
                      setToken={setToken}
                      user={user}
                      updateUser={updateUser}
                      pendingList={pendingList}
                      failedList={failedList}
                      completedList={completedList}
                      setPendingList={setPendingList}
                      setFailedList={setFailedList}
                      setCompletedList={setCompletedList}
                      setServerError={setServerError}
                      openSnackbar={openSnackbar}
                      setOpenSnackbar={setOpenSnackbar}
                    />
                  )}
                  <Routes>
                    <Route
                      path="/"
                      element={
                        <SignInPage
                          updateUser={updateUser}
                          token={token}
                          setToken={setToken}
                        ></SignInPage>
                      }
                      exact
                    />
                    {/* <Route
                      path="/match-manager"
                      element={
                        <ProtectedRoute
                          user={user}
                          setUser={setUser}
                          validateJwtToken={validateJwtToken}
                          token={token}
                          setToken={setToken}
                        >
                          <MatchManager token={token}></MatchManager>
                        </ProtectedRoute>
                      }
                    /> */}
                    {/* <Route
                      path="/archived"
                      element={
                        <ProtectedRoute
                          user={user}
                          setUser={setUser}
                          validateJwtToken={validateJwtToken}
                          token={token}
                          setToken={setToken}
                        >
                          <Archived token={token}></Archived>
                        </ProtectedRoute>
                      }
                      exact
                    /> */}
                    <Route
                      path="/myaccount"
                      element={
                        <ProtectedRoute
                          user={user}
                          setUser={setUser}
                          validateJwtToken={validateJwtToken}
                          token={token}
                          setToken={setToken}
                          setOpenSnackbar={setOpenSnackbar}
                        >
                          <MyAccountPage
                            user={user}
                            token={token}
                            completedList={completedList}
                            pendingList={pendingList}
                            failedList={failedList}
                            openSnackbar={openSnackbar}
                          ></MyAccountPage>
                        </ProtectedRoute>
                      }
                      exact
                    />
                    <Route
                      path="/project-management"
                      element={
                        <ProtectedRoute
                          user={user}
                          setUser={setUser}
                          validateJwtToken={validateJwtToken}
                          token={token}
                          setToken={setToken}
                        >
                          <ProjectManagementPage
                            user={user}
                            token={token}
                          ></ProjectManagementPage>
                        </ProtectedRoute>
                      }
                      exact
                    />
                    <Route
                      path="/completed-jobs"
                      element={
                        <ProtectedRoute
                          user={user}
                          setUser={setUser}
                          validateJwtToken={validateJwtToken}
                          token={token}
                          setToken={setToken}
                          setOpenSnackbar={setOpenSnackbar}
                        >
                          <CompletedJobsViewPage
                            user={user}
                            token={token}
                          ></CompletedJobsViewPage>
                        </ProtectedRoute>
                      }
                      exact
                    />
                    <Route
                      path="/signin"
                      element={
                        <SignInPage
                          updateUser={updateUser}
                          token={token}
                          setToken={setToken}
                          serverError={serverError}
                        ></SignInPage>
                      }
                      exact
                    />
                    {/* <Route
                      path="/signup"
                      element={
                        <SignUpPage
                          updateUser={updateUser}
                          token={token}
                          setToken={setToken}
                        ></SignUpPage>
                      }
                      exact
                    />
                    <Route
                      path="/forgotpassword"
                      element={
                        <ForgotPasswordPage
                          updateUser={updateUser}
                          token={token}
                          setToken={setToken}
                        ></ForgotPasswordPage>
                      }
                      exact
                    /> */}
                    <Route component={Error} />
                  </Routes>
                </div>
              </ListsProvider>
            </ViewProvider>
          </BrowserRouter>
        </header>
      </div>
    </ThemeProvider>
  );
}

export default App;
