# Supplementary material for: Breaking Digital Health Barriers Through a Large Language Model–Based Tool for Automated Observational Medical Outcomes Partnership Mapping: Development and Validation Study
Source: J Med Internet Res. 2025 May 15;27:e69004. doi: 10.2196/69004 (PMC12123247; doi:10.2196/69004)
Supplement: Multimedia Appendix 2 [file jmir_v27i1e69004_app2.zip › IMPOWR-R24-REDCap-to-OMOP-main/frontend/src/components/ListsContext.jsx]

import React, { createContext, useState, useContext } from 'react';

const ListsContext = createContext();

export const useLists = () => {
  return useContext(ListsContext);
};

export const ListsProvider = ({ children }) => {
  const [pendingList, setPendingList] = useState([]);
  const [failedList, setFailedList] = useState([]);
  const [completedList, setCompletedList] = useState([]);
  const [allCompletedList, setAllCompletedList] = useState([]);
  const [allPendingList, setAllPendingList] = useState([]);
  const [allFailedList, setAllFailedList] = useState([]);
  const [initCheckJobsRan, setInitCheckJobsRan] = useState(false);
  const [isValidChecked, setIsValidChecked] = useState(false);

  const value = {
    pendingList,
    failedList,
    completedList,
    setPendingList,
    setFailedList,
    setCompletedList,
    allCompletedList,
    allPendingList,
    allFailedList,
    setAllCompletedList,
    setAllPendingList,
    setAllFailedList,
    initCheckJobsRan, 
    setInitCheckJobsRan,
    isValidChecked,
    setIsValidChecked
  };

  return (
    <ListsContext.Provider value={value}>
      {children}
    </ListsContext.Provider>
  );
};
