# Supplementary material for: Breaking Digital Health Barriers Through a Large Language Model–Based Tool for Automated Observational Medical Outcomes Partnership Mapping: Development and Validation Study
Source: J Med Internet Res. 2025 May 15;27:e69004. doi: 10.2196/69004 (PMC12123247; doi:10.2196/69004)
Supplement: Multimedia Appendix 2 [file jmir_v27i1e69004_app2.zip › IMPOWR-R24-REDCap-to-OMOP-main/frontend/src/components/MyAccountAPIKeys.jsx]

import React from "react";
import Grid from "@mui/material/Grid";
import { useState, useEffect } from "react";
import { Typography } from "@mui/material";
import Box from "@mui/material/Box";
import TextField from "@mui/material/TextField";
import Button from "@mui/material/Button";
import Paper from "@mui/material/Paper";
// import CheckIcon from "@mui/icons-material/Check";
// import PriorityHighIcon from "@mui/icons-material/PriorityHigh";

export default function MyAccountAPIKeys(props) {
  // console.log("adminsec", props);
  const [redcapKey, setRedcapKey] = useState("");
  const [redcapURL, setRedcapURL] = useState("");
  const [prevRedcapURL, setPrevRedcapURL] = useState("");
  const [umlsKey, setUMLSKey] = useState("");
  const [gpt3Key, setGPT3Key] = useState("");
  const [editModeRedcapKey, setEditModeRedcapKey] = useState(false);
  const [editModeRedcapURL, setEditModeRedcapURL] = useState(false);
  const [editModeUMLS, setEditModeUMLS] = useState();
  const [editModeGPT3, setEditModeGPT3] = useState();
  // const [error, setError] = useState(false);
  const [redcapAPITest, setRedcapAPITest] = useState(false);
  const [umlsAPITest, setUMLSAPITest] = useState(false);
  const [gpt3APITest, setGPT3APITest] = useState(false);

  // let propsUserObj = JSON.parse(props.props.props.user);
  let propsToken = props.props.props.token;

  useEffect(() => {
    checkExistingKeys();
    // eslint-disable-next-line react-hooks/exhaustive-deps
  }, [propsToken]);

  function checkExistingKeys() {
    //check for existing keys
    var myHeaders = new Headers();
    myHeaders.append("Authorization", "Bearer " + propsToken);

    var requestOptions = {
      method: "GET",
      headers: myHeaders,
      redirect: "follow",
      credentials: "include", // Include cookies with the request
    };

    fetch(
      `${process.env.REACT_APP_BACKEND_API_URL}/api/keys/queryAllKeys`,
      requestOptions
    )
      .then((response) => {
        return response.text();
      })
      .then((result) => {
        let resultObj = JSON.parse(result);
        const redcapKeyResult = resultObj.find(
          (api) => api.name === "redcapAPIKey"
        );
        const redcapURLResult = resultObj.find(
          (api) => api.name === "redcapAPIURL"
        );
        const umlsResult = resultObj.find((api) => api.name === "umlsAPIKey");
        const gpt3Result = resultObj.find((api) => api.name === "gpt3APIKey");
        if (redcapKeyResult) {
          setRedcapKey("****************");
          // console.log("redcapresult", redcapKeyResult);
        }
        if (redcapURLResult) {
          // console.log("url result", redcapURLResult);
          setRedcapURL(redcapURLResult.endpoints);
        }
        if (umlsResult) {
          setUMLSKey("****************");
        }
        if (gpt3Result) {
          setGPT3Key("****************");
        }

      })
      .catch((error) => console.log("error", error));
  }

  const handleAPIKeySubmit = (event, formName) => {
    event.preventDefault();
    var myHeaders = new Headers();
    myHeaders.append("Authorization", "Bearer " + propsToken);

    var formdata = new FormData();
    formdata.append("name", formName);
    if (formName !== "redcapAPIURL")
      formdata.append("apiKey", event.target[formName].value);
    // if (formName === "umlsAPIKey")
    // formdata.append("apiKey", event.target[formName].value);
    if (formName === "redcapAPIURL")
      formdata.append("endpoints", event.target.redcapAPIURL.value);

    var requestOptions = {
      method: "POST",
      headers: myHeaders,
      body: formdata,
      redirect: "follow",
      credentials: "include", // Include cookies with the request
    };

    fetch(
      `${process.env.REACT_APP_BACKEND_API_URL}/api/keys/updateAPIKey`,
      requestOptions
    )
      .then((response) => {
        // console.log("respons", response.status);
        if (response.status === 200) {
          if (formName === "redcapAPIKey") {
            // console.log("set redcap key2");
            setRedcapKey("****************");
            setEditModeRedcapKey(false);
          }
          if (formName === "redcapAPIURL") {
            // setRedcapKey("****************");
            setEditModeRedcapURL(false);
          }
          if (formName === "umlsAPIKey") {
            setUMLSKey("****************");
            setEditModeUMLS(false);
          }
          if (formName === "gpt3APIKey") {
            setGPT3Key("****************");
            setEditModeGPT3(false);
          }
        } else {
          // setError(true);
        }
      })
      .catch((error) => console.log("error", error));
  };

  const handleEdit = (event) => {
    event.preventDefault();
    switch (event.target.value) {
      case "redcapAPIKey": {
        // console.log("set redcap key3");
        setRedcapKey("");
        setEditModeRedcapKey(true);
        break;
      }
      case "redcapAPIURL": {
        setPrevRedcapURL(redcapURL);
        // setRedcapURL("");
        setEditModeRedcapURL(true);
        break;
      }
      case "umlsAPIKey": {
        setUMLSKey("");
        setEditModeUMLS(true);
        break;
      }
      case "gpt3APIKey": {
        setGPT3Key("");
        setEditModeGPT3(true);
        break;
      }
      default: {
        break;
      }
    }
  };

  const handleCancel = (event) => {
    event.preventDefault();
    // console.log("handle cancel", event.target.value);
    switch (event.target.value) {
      case "redcapAPIKey": {
        // console.log("redcap key", redcapKey);
        if (redcapKey) {
          // console.log("setting redcap key");
          setRedcapKey("****************");
        }
        setEditModeRedcapKey(false);
        break;
      }
      case "redcapAPIURL": {
        if (redcapURL) setRedcapURL(prevRedcapURL);
        setEditModeRedcapURL(false);
        break;
      }
      case "umlsAPIKey": {
        // console.log("umls key", umlsKey);
        if (umlsKey) setUMLSKey("****************");
        setEditModeUMLS(false);
        break;
      }
      case "gpt3APIKey": {
        // console.log("gpt3 key", gpt3Key);
        if (gpt3Key) setGPT3Key("****************");
        setEditModeGPT3(false);
        break;
      }
      default: {
        break;
      }
    }

    checkExistingKeys();
  };

  const testRedcapAPI = (event) => {
    // event.preventDefault();
    // console.log("test redcap api");
    var myHeaders = new Headers();
    myHeaders.append("Authorization", "Bearer " + propsToken);

    var requestOptions = {
      method: "GET",
      headers: myHeaders,
      redirect: "follow",
      credentials: "include", // Include cookies with the request
    };

    fetch(
      `${process.env.REACT_APP_BACKEND_API_URL}/api/keys/testRedcapAPI`,
      requestOptions
    )
      .then((response) => {
        // console.log("response stat", response.status);
        if (response.status !== 200) {
          throw new Error();
        }
        return response.text();
      })
      .then((result) => {
        // console.log(result);
        setRedcapAPITest("REDCap API Connected!");
      })
      .catch((error) => {
        console.log("error", error);
        setRedcapAPITest("Error: Unable to connect.");
      });
  };

  const testUMLSAPI = (event) => {
    // event.preventDefault();
    // console.log("test umls api");
    var myHeaders = new Headers();
    myHeaders.append("Authorization", "Bearer " + propsToken);

    var requestOptions = {
      method: "GET",
      headers: myHeaders,
      redirect: "follow",
      credentials: "include", // Include cookies with the request
    };

    fetch(
      `${process.env.REACT_APP_BACKEND_API_URL}/api/keys/testUMLSAPI`,
      requestOptions
    )
      .then((response) => {
        // console.log("response stat", response.status);
        if (response.status !== 200) {
          throw new Error();
        }
        return response.text();
      })
      .then((result) => {
        // console.log(result);
        setUMLSAPITest("UMLS API Connected!");
      })
      .catch((error) => {
        console.log("error", error);
        setUMLSAPITest("Error");
      });
  };

  const testGPT3API = (event) => {
    // event.preventDefault();
    // console.log("test gpt3 api");
    var myHeaders = new Headers();
    myHeaders.append("Authorization", "Bearer " + propsToken);

    var requestOptions = {
      method: "GET",
      headers: myHeaders,
      redirect: "follow",
      credentials: "include", // Include cookies with the requestcredentials: "include", // Include cookies with the request
    };

    fetch(
      `${process.env.REACT_APP_BACKEND_API_URL}/api/keys/testGPT3API`,
      requestOptions
    )
      .then((response) => {
        // console.log("response stat", response.status);
        if (response.status !== 200) {
          throw new Error();
        }
        return response.text();
      })
      .then((result) => {
        // console.log(result);
        setGPT3APITest("GPT3 API Connected!");
      })
      .catch((error) => {
        console.log("error", error);
        setGPT3APITest("Error");
      });
  };

  // if (propsUserObj.role === "admin") {
    return (
      <>
        {/* <Grid>
        <h1
        style={{
          paddingLeft: "20px",
          textAlign: "center",
          backgroundColor: "rgb(251 251 251)",
        }}
      >Your API Keys</h1>
        </Grid> */}

        <Grid container spacing={1} sx={{ margin: "30px" }}>
          {/* REDCAP KEY */}

          <Grid
            item
            xs={12}
            lg={3}
            sx={{
              display: "flex",
              // alignItems: "center",
              justifyContent: "center",
              flexWrap: "wrap",
              margin: '20px'
              // padding: "30px",
              // margin: '30px'
            }}
          >
            <Paper elevation={3} sx={{ padding: "10px" }}>
              <h3>REDCap Credentials</h3>
              <Box
                component="form"
                onSubmit={(event) => handleAPIKeySubmit(event, "redcapAPIKey")}
                value="redcapAPIKey"
                // noValidate
                sx={{
                  // alignItems: "center",
                  justifyContent: "center",
                  display: "flex",
                  flexWrap: "wrap",
                  padding: "30px",
                }}
              >
                <TextField
                  InputLabelProps={{ shrink: true }}
                  disabled={!editModeRedcapKey}
                  onChange={(event) => setRedcapKey(event.target.value)}
                  value={redcapKey}
                  margin="normal"
                  required
                  minLength="10"
                  fullWidth
                  name="redcapAPIKey"
                  label="REDCap API Key"
                  type="password"
                  id="redcapAPIKey"
                />
                {!editModeRedcapKey ? (
                  <Button
                    variant="contained"
                    onClick={(event) => handleEdit(event)}
                    value="redcapAPIKey"
                    sx={{
                      ml: 4,
                      padding: "10px 30px 10px 30px",
                      maxHeight: "60px",
                    }}
                  >
                    Edit
                  </Button>
                ) : (
                  <Button
                    type="submit"
                    variant="contained"
                    value="umlsAPIKey"
                    sx={{
                      ml: 4,
                      padding: "10px 30px 10px 30px",
                      maxHeight: "60px",
                    }}
                  >
                    Submit
                  </Button>
                )}

                <Button
                  // type="submit"
                  disabled={!editModeRedcapKey}
                  onClick={(event) => handleCancel(event)}
                  variant="contained"
                  value="redcapAPIKey"
                  sx={{
                    ml: 4,
                    padding: "10px 30px 10px 30px",
                    maxHeight: "60px",
                  }}
                >
                  Cancel
                </Button>
              </Box>

              {/* REDCAP URL */}
              <Box
                component="form"
                onSubmit={(event) => handleAPIKeySubmit(event, "redcapAPIURL")}
                value="redcapAPIURL"
                // noValidate
                sx={{
                  // alignItems: "center",
                  justifyContent: "center",
                  display: "flex",
                  flexWrap: "wrap",
                  padding: "30px",
                }}
              >
                <TextField
                  InputLabelProps={{ shrink: true }}
                  disabled={!editModeRedcapURL}
                  value={redcapURL}
                  onChange={(event) => setRedcapURL(event.target.value)}
                  margin="normal"
                  required
                  fullWidth
                  name="redcapAPIURL"
                  label="REDCap API URL"
                  type="text"
                  id="redcapAPIURL"
                />
                {!editModeRedcapURL ? (
                  <Button
                    variant="contained"
                    onClick={(event) => handleEdit(event)}
                    value="redcapAPIURL"
                    sx={{
                      ml: 4,
                      padding: "10px 30px 10px 30px",
                      maxHeight: "60px",
                    }}
                  >
                    Edit
                  </Button>
                ) : (
                  <Button
                    type="submit"
                    variant="contained"
                    value="umlsAPIKey"
                    sx={{
                      ml: 4,
                      padding: "10px 30px 10px 30px",
                      maxHeight: "60px",
                    }}
                  >
                    Submit
                  </Button>
                )}

                <Button
                  // type="submit"
                  disabled={!editModeRedcapURL}
                  onClick={(event) => handleCancel(event)}
                  variant="contained"
                  value="redcapAPIURL"
                  sx={{
                    ml: 4,
                    padding: "10px 30px 10px 30px",
                    maxHeight: "60px",
                  }}
                >
                  Cancel
                </Button>
              </Box>
              <Box sx={{ display: "flex", flexDirection: "column" }}>
                <Button
                  onClick={(event) => testRedcapAPI(event)}
                  variant="outlined"
                  value="umlsAPIKey"
                  sx={{
                    ml: 4,
                    padding: "10px 30px 10px 30px",
                    maxHeight: "60px",
                    marginTop: "auto", // Add this line
                  }}
                >
                  Test REDCap API
                </Button>
                <Grid item xs={12}>
                  <Box sx={{ display: "block", marginTop: "10px" }}>
                    <Typography>{redcapAPITest}</Typography>
                  </Box>
                </Grid>
              </Box>
            </Paper>
          </Grid>

          {/* UMLS KEY */}

          <Grid
            item
            xs={12}
            lg={3}
            sx={{
              justifyContent: "center",
              display: "flex",
              flexWrap: "wrap",
              margin: '20px'
              // borderWidth: '1px',
              // borderStyle: 'solid',
              // margin: '10px'
            }}
          >
            <Paper elevation={3}>
            <h3>UMLS Credentials</h3>
              <Box
                component="form"
                onSubmit={(event) => handleAPIKeySubmit(event, "umlsAPIKey")}
                value="umlsAPIKey"
                // noValidate
                sx={{
                  // alignItems: "center",
                  justifyContent: "center",
                  // display: "flex",
                  flexWrap: "wrap",
                  padding: "30px",
                }}
              >
                <TextField
                  InputLabelProps={{ shrink: true }}
                  disabled={!editModeUMLS}
                  onChange={(event) => setUMLSKey(event.target.value)}
                  value={umlsKey}
                  margin="normal"
                  required
                  fullWidth
                  name="umlsAPIKey"
                  label="UMLS API Key"
                  type="text"
                  id="umlsAPIKey"
                />
                {!editModeUMLS ? (
                  <Button
                    variant="contained"
                    onClick={(event) => handleEdit(event)}
                    value="umlsAPIKey"
                    sx={{
                      ml: 4,
                      padding: "10px 30px 10px 30px",
                      maxHeight: "60px",
                    }}
                  >
                    Edit
                  </Button>
                ) : (
                  <Button
                    type="submit"
                    variant="contained"
                    value="umlsAPIKey"
                    sx={{
                      ml: 4,
                      padding: "10px 30px 10px 30px",
                      maxHeight: "60px",
                    }}
                  >
                    Submit
                  </Button>
                )}

                <Button
                  // type="submit"
                  disabled={!editModeUMLS}
                  onClick={(event) => handleCancel(event)}
                  variant="contained"
                  value="umlsAPIKey"
                  sx={{
                    ml: 4,
                    padding: "10px 30px 10px 30px",
                    maxHeight: "60px",
                  }}
                >
                  Cancel
                </Button>
              </Box>
              <Grid item xs={12}>
                <Box sx={{ display: "block", marginTop: "10px" }}>
                  <Button
                    // type="submit"
                    // disabled={!editModeUMLS}

                    onClick={(event) => testUMLSAPI(event)}
                    variant="outlined"
                    value="umlsAPIKey"
                    sx={{
                      ml: 4,
                      padding: "10px 30px 10px 30px",
                      maxHeight: "60px",
                      backgroundColor: "theme.primary.main",
                    }}
                  >
                    Test UMLS API
                  </Button>
                </Box>
              </Grid>
              <Grid item xs={12}>
                <Box sx={{ display: "block", marginTop: "10px" }}>
                  <Typography>{umlsAPITest}</Typography>
                </Box>
              </Grid>
            </Paper>
          </Grid>

          {/* GPT3 KEY */}
          <Grid
            item
            xs={12}
            lg={3}
            sx={{
              justifyContent: "center",
              display: "flex",
              flexWrap: "wrap",
              margin: '20px'
              // borderWidth: '1px',
              // borderStyle: 'solid',
              // margin: '10px'
            }}
          >
            <Paper elevation={3}>
            <h3>GPT3 Credentials</h3>
              <Box
                component="form"
                onSubmit={(event) => handleAPIKeySubmit(event, "gpt3APIKey")}
                value="gpt3APIKey"
                // noValidate
                sx={{
                  // alignItems: "center",
                  justifyContent: "center",
                  // display: "flex",
                  padding: "30px",
                  flexWrap: "wrap",
                }}
              >
                <TextField
                  InputLabelProps={{ shrink: true }}
                  disabled={!editModeGPT3}
                  onChange={(event) => setGPT3Key(event.target.value)}
                  value={gpt3Key}
                  margin="normal"
                  required
                  fullWidth
                  name="gpt3APIKey"
                  label="GPT3 API Key"
                  type="text"
                  id="gpt3APIKey"
                />
                {!editModeGPT3 ? (
                  <Button
                    variant="contained"
                    onClick={(event) => handleEdit(event)}
                    value="gpt3APIKey"
                    sx={{
                      ml: 4,
                      padding: "10px 30px 10px 30px",
                      maxHeight: "60px",
                    }}
                  >
                    Edit
                  </Button>
                ) : (
                  <Button
                    type="submit"
                    variant="contained"
                    value="gpt3APIKey"
                    sx={{
                      ml: 4,
                      padding: "10px 30px 10px 30px",
                      maxHeight: "60px",
                    }}
                  >
                    Submit
                  </Button>
                )}

                <Button
                  // type="submit"
                  disabled={!editModeGPT3}
                  onClick={(event) => handleCancel(event)}
                  variant="contained"
                  value="gpt3APIKey"
                  sx={{
                    ml: 4,
                    padding: "10px 30px 10px 30px",
                    maxHeight: "60px",
                  }}
                >
                  Cancel
                </Button>
              </Box>
              <Grid item xs={12}>
                <Box sx={{ display: "block", marginTop: "10px" }}>
                  <Button
                    // type="submit"
                    // disabled={!editModeUMLS}

                    onClick={(event) => testGPT3API(event)}
                    variant="outlined"
                    value="gpt3APIKey"
                    sx={{
                      ml: 4,
                      padding: "10px 30px 10px 30px",
                      maxHeight: "60px",
                      backgroundColor: "theme.primary.main",
                    }}
                  >
                    Test GPT3 API
                  </Button>
                  <Typography color='error'>Warning! Testing the GPT3 API does incur a charge for your API key. It sends the word 'test' to the<a href="https://api.openai.com/v1/embeddings"> embedding API</a>. Please keep this in mind when testing.</Typography>
                </Box>
              </Grid>
              <Grid item xs={12}>
                <Box sx={{ display: "block", marginTop: "10px" }}>
                  <Typography>{gpt3APITest}</Typography>
                </Box>
              </Grid>
            </Paper>
          </Grid>
        </Grid>
      </>
    );
  // } else {
  //   return;
  // }
}
