# Supplementary material for: Breaking Digital Health Barriers Through a Large Language Model–Based Tool for Automated Observational Medical Outcomes Partnership Mapping: Development and Validation Study
Source: J Med Internet Res. 2025 May 15;27:e69004. doi: 10.2196/69004 (PMC12123247; doi:10.2196/69004)
Supplement: Multimedia Appendix 2 [file jmir_v27i1e69004_app2.zip › IMPOWR-R24-REDCap-to-OMOP-main/frontend/src/components/SignIn.jsx]

import * as React from "react";
// import Avatar from "@mui/material/Avatar";
import Button from "@mui/material/Button";
import CssBaseline from "@mui/material/CssBaseline";
import TextField from "@mui/material/TextField";
// import FormControlLabel from "@mui/material/FormControlLabel";
// import Checkbox from "@mui/material/Checkbox";
import { Divider } from "@mui/material";
// import Link from "@mui/material/Link";
import Grid from "@mui/material/Grid";
import Box from "@mui/material/Box";
// import LockOutlinedIcon from "@mui/icons-material/LockOutlined";
import Typography from "@mui/material/Typography";
import Container from "@mui/material/Container";
// import { createTheme, ThemeProvider } from "@mui/material/styles";
import { useNavigate } from "react-router-dom";
import { useState, useEffect } from "react";
import Alert from "@mui/material/Alert";
import Cookies from "js-cookie";
import OrcidLogo from "../assets/orcid.logo.svg";
import Logo from '../assets/logo.png'

export default function SignIn({ props }) {
  const [loginError, setLoginError] = useState(false);
  const [errorMessage, setErrorMessage] = useState(false);

  const navigate = useNavigate();
  const jwtToken = Cookies.get("token");
  //check if user has token
  useEffect(() => {
    //now we to actually validate it on the server checking the signature
    var myHeaders = new Headers();
    myHeaders.append("Authorization", "Bearer " + jwtToken);

    var formdata = new FormData();

    var requestOptions = {
      method: "POST",
      headers: myHeaders,
      body: formdata,
      redirect: "follow",
      credentials: "include", // Include cookies with the request
    };

    fetch(
      `${process.env.REACT_APP_BACKEND_API_URL}/api/users/validateUser`,
      requestOptions
    )
      .then((response) => response.status)
      .then((result) => {
        if (result === 200) {
          props.updateUser("loggedIn");
          navigate("/myaccount");
        } else {
          navigate("/signin");
        }
      })
      .catch((error) => console.log("error", error));
    // }
  }, [jwtToken, navigate, props]);

  function ErrorAlert() {
    if (!errorMessage)
      return <Alert severity="error">Incorrect Username/Password</Alert>;
    else {
      return <Alert severity="error">{errorMessage}</Alert>;
    }
  }

  const handleSubmit = (event) => {
    event.preventDefault();
    const data = new FormData(event.currentTarget);
    var formdata = new FormData();
    formdata.append("firstName", data.get("firstName"));
    formdata.append("lastName", data.get("lastName"));
    formdata.append("email", data.get("email"));
    formdata.append("password", data.get("password"));

    var requestOptions = {
      method: "POST",
      body: data,
      redirect: "follow",
      credentials: "include", // Include cookies with the request
    };

    fetch(
      `${process.env.REACT_APP_BACKEND_API_URL}/api/users/signInUser`,
      requestOptions
    )
      .then((response) => {
        if (response.status === 200) {
        } else {
          navigate("/signin"); // navigate to another component
          setLoginError(true);
        }
        response.text().then((result) => {
          if (result !== "Error") {
            result = JSON.parse(result);
            // set the cookie
            // console.log('setting the cookie login', result)
            Cookies.set("token", result.jwtToken, { expires: 7 });
            Cookies.set("user", JSON.stringify(result.userInfo), {
              expires: 7,
            });
            props.updateUser(data.get("email"));
            props.setToken(result.jwtToken);
            navigate("/myaccount");
          } else {
            navigate("/signin"); // navigate to another component
            setLoginError(true);
          }
        });
      })
      .catch((error) => {
        setLoginError(true);
        setErrorMessage("Server is down.");
        console.log("error", error);
      });
  };

  // Function to initiate the ORCID login process
  const loginWithORCID = () => {
    // Redirect the user to the /login endpoint on the backend
    window.location.href = `${process.env.REACT_APP_BACKEND_API_URL}/api/orcid/orcidLogin`;
  };

  return (
    <Container component="main" maxWidth="xs">
      <CssBaseline />
      <Box
        sx={{
          marginTop: 8,
          display: "flex",
          flexDirection: "column",
          alignItems: "center",
        }}
      >
        <img src={Logo} alt="logo" width="128" height="128" />
        {/* <Avatar sx={{ m: 1, bgcolor: "primary.main" }}> */}
          {/* <LockOutlinedIcon /> */}
          {/* startIcon={ */}
              {/* <img src={Logo} alt="ORCID logo" width="48" height="48" /> */}
            {/* } */}
        {/* </Avatar> */}
        <Typography component="h1" variant="h5">
          CDE to OMOP
        </Typography>
        {loginError && <ErrorAlert />}
        <Box component="form" onSubmit={handleSubmit} noValidate sx={{ mt: 1 }}>
          <TextField
            margin="normal"
            required
            fullWidth
            id="email"
            label="Email Address"
            name="email"
            autoComplete="email"
            autoFocus
          />
          <TextField
            margin="normal"
            required
            fullWidth
            name="password"
            label="Password"
            type="password"
            id="password"
            autoComplete="current-password"
          />
          <Button
            type="submit"
            fullWidth
            variant="contained"
            sx={{ mt: 3, mb: 2 }}
          >
            Sign In
          </Button>
          <Button
            variant="contained"
            color="primary"
            onClick={loginWithORCID}
            startIcon={
              <img src={OrcidLogo} alt="ORCID logo" width="24" height="24" />
            }
            sx={{
              mt: 2,
              backgroundColor: "rgb(68, 116, 5)",
              color: "white",
              "&:hover": {
                backgroundColor: "rgb(85, 145, 10)", // Specify the desired hover background color here
                // If you don't want a boxShadow on hover, you can set it to 'none'
                boxShadow: "none",
              },
            }}
          >
            Login with ORCID
          </Button>
          <Divider sx={{ mb: 2, mt: 2 }} />
          <Grid container>
            {/* <Grid item xs>
              <Link href="forgotpassword" variant="body2">
                Forgot password?
              </Link>
            </Grid> */}
            <Grid item>
              {/* <Link href="signup" variant="body2">
                {"Don't have an account? Sign Up"}
              </Link> */}
            </Grid>
          </Grid>
        </Box>
      </Box>
    </Container>
  );
}
