# Supplementary material for: Breaking Digital Health Barriers Through a Large Language Model–Based Tool for Automated Observational Medical Outcomes Partnership Mapping: Development and Validation Study
Source: J Med Internet Res. 2025 May 15;27:e69004. doi: 10.2196/69004 (PMC12123247; doi:10.2196/69004)
Supplement: Multimedia Appendix 2 [file jmir_v27i1e69004_app2.zip › IMPOWR-R24-REDCap-to-OMOP-main/frontend/src/pages/MyAccountPage.jsx]

import React from "react";
import CssBaseline from "@mui/material/CssBaseline";
// import Grid from "@mui/material/Grid";
import Container from "@mui/material/Container";
// import Paper from "@mui/material/Paper";
import Cookies from "js-cookie";
import { useState, useEffect } from "react";
// import { Typography } from "@mui/material";
// import AdminSection from "../components/MyAccountAdminSection";
import MyAccountNavBar from "../components/MyAccountNavBar";

export default function MyAccountPage({ openSnackbar, ...props }) {
  // console.log("myaccount", props);
  const [username, setUsername] = useState("");
  const [name, setName] = useState("");
  const [role, setRole] = useState(null);
  const [orcidBool, setOrcidBool] = useState(false);

  useEffect(() => {
    try {
      let userCookie = Cookies.get("user");
      let userInfo;
      if (userCookie) {
        userCookie = JSON.parse(userCookie);
        setUsername(userCookie.email);
        setName(userCookie.firstName + " " + userCookie.lastName);
        if (userCookie.orcidId) {
          setOrcidBool(true);
        }
        userInfo = JSON.parse(props.user);
      }
      // console.log('usercook', userCookie)
      // console.log("userInfo.", userInfo);
      if (!userInfo) {
        setRole(null);
      } else {
        setRole(userInfo.role);
      }
    } catch (error) {
      console.log("error", error);
    }
  }, [props.user]);

  return (
    <Container component="main" maxWidth="90%">
      <CssBaseline />
      {!openSnackbar && (
        <MyAccountNavBar
          props={props}
          username={username}
          name={name}
          role={role}
          orcidBool={orcidBool}
        />
      )}

      {/* </Paper> */}
    </Container>
  );
}
