# Supplementary material for: Breaking Digital Health Barriers Through a Large Language Model–Based Tool for Automated Observational Medical Outcomes Partnership Mapping: Development and Validation Study
Source: J Med Internet Res. 2025 May 15;27:e69004. doi: 10.2196/69004 (PMC12123247; doi:10.2196/69004)
Supplement: Multimedia Appendix 2 [file jmir_v27i1e69004_app2.zip › IMPOWR-R24-REDCap-to-OMOP-main/frontend/src/utils/helperFunctions.js]

export async function getJobVerificationInfo(jobId, formName, token) {
  var myHeaders = new Headers();
  myHeaders.append("Authorization", "Bearer " + token);
  myHeaders.append("Content-Type", "application/json");

  var data = {
    jobId: jobId,
    formName: formName,
  };

  var requestOptions = {
    method: "POST",
    headers: myHeaders,
    body: JSON.stringify(data),
    redirect: "follow",
    credentials: "include", // Include cookies with the request
  };

  return fetch(
    `${process.env.REACT_APP_BACKEND_API_URL}/api/queue/getJobVerifyinfo`,
    requestOptions
  )
    .then((response) => {
      if (response.ok) return response.text();
    
    })
    .then((result) => {
      if(result) return JSON.parse(result);
    });
}
